# Supplementary material for: Tilted State Population of Antimicrobial Peptide PGLa Is Coupled to the Transmembrane Potential
Source: J Chem Inf Model. 2022 Oct 3;62(20):4963–9. doi: 10.1021/acs.jcim.2c00667 (PMC9597656; doi:10.1021/acs.jcim.2c00667)
Supplement: Supplementary file 2 — ci2c00667_si_002.zip [file ci2c00667_si_002.zip]

Archive with 16 entries (10 files):
- parm7.inpcoord/
- parm7.inpcoord/DB/
- parm7.inpcoord/DB/system.hmr.parm7
- parm7.inpcoord/DB/system.rst7
- parm7.inpcoord/DB.S/
- parm7.inpcoord/DB.S/system.hmr.parm7
- parm7.inpcoord/DB.S/system.rst7
- parm7.inpcoord/DB.S.P/
- parm7.inpcoord/DB.S.P/system.hmr.parm7
- parm7.inpcoord/DB.S.P/system.rst7
- parm7.inpcoord/NIIMB/
- parm7.inpcoord/NIIMB/system.hmr.parm7
- parm7.inpcoord/NIIMB/system.rst7
- parm7.inpcoord/SB.P/
- parm7.inpcoord/SB.P/system.hmr.parm7
- parm7.inpcoord/SB.P/system.rst7
