# Supplementary material for: Tilted State Population of Antimicrobial Peptide PGLa Is Coupled to the Transmembrane Potential
Source: J Chem Inf Model. 2022 Oct 3;62(20):4963–9. doi: 10.1021/acs.jcim.2c00667 (PMC9597656; doi:10.1021/acs.jcim.2c00667)
Supplement: Supplementary file 2 — ci2c00667_si_002.zip [file ci2c00667_si_002.zip › parm7.inpcoord/DB/system.hmr.parm7]

%VERSION  VERSION_STAMP = V0001.000  DATE = 10/18/18  05:12:52
%FLAG TITLE
%FORMAT(20a4)
default_name
%FLAG POINTERS
%FORMAT(10I8)
   58554      16   49914    8448   31744    9664   52096   31424       0       0
  170072   12734    8448    9664   31424      20      33      59      19       1
       0       0       0       0       0       0       0       1      50       0
       0
%FLAG ATOM_NAME
%FORMAT(20a4)
C12 H2R H2S C13 H3R H3S C14 H4R H4S C15 H5R H5S C16 H6R H6S C17 H7R H7S C18 H8R 
H8S C19 H9R C110H10RC111H11RH11SC112H12RH12SC113H13RH13SC114H14RH14SC115H15RH15S
C116H16RH16SC117H17RH17SC118H18RH18SH18TC11 O12 O11 C1  HR  HS  C2  HX  C3  HA  
HB  O31 P31 O32 C31 H1A H1B C32 H2A H2B N31 C33 H3A H3B H3C C34 H4A H4B H4C C35 
H5A H5B H5C O33 O34 O21 C21 O22 C12 H2R H2S C13 H3R H3S C14 H4R H4S C15 H5R H5S 
C16 H6R H6S C17 H7R H7S C18 H8R H8S C19 H9R C110H10RC111H11RH11SC112H12RH12SC113
H13RH13SC114H14RH14SC115H15RH15SC116H16RH16SC117H17RH17SC118H18RH18SH18TC12 H2R 
H2S C13 H3R H3S C14 H4R H4S C15 H5R H5S C16 H6R H6S C17 H7R H7S C18 H8R H8S C19 
H9R C110H10RC111H11RH11SC112H12RH12SC113H13RH13SC114H14RH14SC115H15RH15SC116H16R
H16SC117H17RH17SC118H18RH18SH18TC11 O12 O11 C1  HR  HS  C2  HX  C3  HA  HB  O31 
P31 O32 C31 H1A H1B C32 H2A H2B N31 C33 H3A H3B H3C C34 H4A H4B H4C C35 H5A H5B 
H5C O33 O34 O21 C21 O22 C12 H2R H2S C13 H3R H3S C14 H4R H4S C15 H5R H5S C16 H6R 
H6S C17 H7R H7S C18 H8R H8S C19 H9R C110H10RC111H11RH11SC112H12RH12SC113H13RH13S
C114H14RH14SC115H15RH15SC116H16RH16SC117H17RH17SC118H18RH18SH18TC12 H2R H2S C13 
H3R H3S C14 H4R H4S C15 H5R H5S C16 H6R H6S C17 H7R H7S C18 H8R H8S C19 H9R C110
H10RC111H11RH11SC112H12RH12SC113H13RH13SC114H14RH14SC115H15RH15SC116H16RH16SC117
H17RH17SC118H18RH18SH18TC11 O12 O11 C1  HR  HS  C2  HX  C3  HA  HB  O31 P31 O32 
C31 H1A H1B C32 H2A H2B N31 C33 H3A H3B H3C C34 H4A H4B H4C C35 H5A H5B H5C O33 
O34 O21 C21 O22 C12 H2R H2S C13 H3R H3S C14 H4R H4S C15 H5R H5S C16 H6R H6S C17 
H7R H7S C18 H8R H8S C19 H9R C110H10RC111H11RH11SC112H12RH12SC113H13RH13SC114H14R
H14SC115H15RH15SC116H16RH16SC117H17RH17SC118H18RH18SH18TC12 H2R H2S C13 H3R H3S 
C14 H4R H4S C15 H5R H5S C16 H6R H6S C17 H7R H7S C18 H8R H8S C19 H9R C110H10RC111
H11RH11SC112H12RH12SC113H13RH13SC114H14RH14SC115H15RH15SC116H16RH16SC117H17RH17S
C118H18RH18SH18TC11 O12 O11 C1  HR  HS  C2  HX  C3  HA  HB  O31 P31 O32 C31 H1A 
H1B C32 H2A H2B N31 C33 H3A H3B H3C C34 H4A H4B H4C C35 H5A H5B H5C O33 O34 O21 
C21 O22 C12 H2R H2S C13 H3R H3S C14 H4R H4S C15 H5R H5S C16 H6R H6S C17 H7R H7S 
C18 H8R H8S C19 H9R C110H10RC111H11RH11SC112H12RH12SC113H13RH13SC114H14RH14SC115
H15RH15SC116H16RH16SC117H17RH17SC118H18RH18SH18TC12 H2R H2S C13 H3R H3S C14 H4R 
H4S C15 H5R H5S C16 H6R H6S C17 H7R H7S C18 H8R H8S C19 H9R C110H10RC111H11RH11S
C112H12RH12SC113H13RH13SC114H14RH14SC115H15RH15SC116H16RH16SC117H17RH17SC118H18R
H18SH18TC11 O12 O11 C1  HR  HS  C2  HX  C3  HA  HB  O31 P31 O32 C31 H1A H1B C32 
H2A H2B N31 C33 H3A H3B H3C C34 H4A H4B H4C C35 H5A H5B H5C O33 O34 O21 C21 O22 
C12 H2R H2S C13 H3R H3S C14 H4R H4S C15 H5R H5S C16 H6R H6S C17 H7R H7S C18 H8R 
H8S C19 H9R C110H10RC111H11RH11SC112H12RH12SC113H13RH13SC114H14RH14SC115H15RH15S
C116H16RH16SC117H17RH17SC118H18RH18SH18TC12 H2R H2S C13 H3R H3S C14 H4R H4S C15 
H5R H5S C16 H6R H6S C17 H7R H7S C18 H8R H8S C19 H9R C110H10RC111H11RH11SC112H12R
H12SC113H13RH13SC114H14RH14SC115H15RH15SC116H16RH16SC117H17RH17SC118H18RH18SH18T
C11 O12 O11 C1  HR  HS  C2  HX  C3  HA  HB  O31 P31 O32 C31 H1A H1B C32 H2A H2B 
N31 C33 H3A H3B H3C C34 H4A H4B H4C C35 H5A H5B H5C O33 O34 O21 C21 O22 C12 H2R 
H2S C13 H3R H3S C14 H4R H4S C15 H5R H5S C16 H6R H6S C17 H7R H7S C18 H8R H8S C19 
H9R C110H10RC111H11RH11SC112H12RH12SC113H13RH13SC114H14RH14SC115H15RH15SC116H16R
H16SC117H17RH17SC118H18RH18SH18TC12 H2R H2S C13 H3R H3S C14 H4R H4S C15 H5R H5S 
C16 H6R H6S C17 H7R H7S C18 H8R H8S C19 H9R C110H10RC111H11RH11SC112H12RH12SC113
H13RH13SC114H14RH14SC115H15RH15SC116H16RH16SC117H17RH17SC118H18RH18SH18TC11 O12 
O11 C1  HR  HS  C2  HX  C3  HA  HB  O31 P31 O32 C31 H1A H1B C32 H2A H2B N31 C33 
H3A H3B H3C C34 H4A H4B H4C C35 H5A H5B H5C O33 O34 O21 C21 O22 C12 H2R H2S C13 
H3R H3S C14 H4R H4S C15 H5R H5S C16 H6R H6S C17 H7R H7S C18 H8R H8S C19 H9R C110
H10RC111H11RH11SC112H12RH12SC113H13RH13SC114H14RH14SC115H15RH15SC116H16RH16SC117
H17RH17SC118H18RH18SH18TC12 H2R H2S C13 H3R H3S C14 H4R H4S C15 H5R H5S C16 H6R 
H6S C17 H7R H7S C18 H8R H8S C19 H9R C110H10RC111H11RH11SC112H12RH12SC113H13RH13S
C114H14RH14SC115H15RH15SC116H16RH16SC117H17RH17SC118H18RH18SH18TC11 O12 O11 C1  
HR  HS  C2  HX  C3  HA  HB  O31 P31 O32 C31 H1A H1B C32 H2A H2B N31 C33 H3A H3B 
H3C C34 H4A H4B H4C C35 H5A H5B H5C O33 O34 O21 C21 O22 C12 H2R H2S C13 H3R H3S 
C14 H4R H4S C15 H5R H5S C16 H6R H6S C17 H7R H7S C18 H8R H8S C19 H9R C110H10RC111
H11RH11SC112H12RH12SC113H13RH13SC114H14RH14SC115H15RH15SC116H16RH16SC117H17RH17S
C118H18RH18SH18TC12 H2R H2S C13 H3R H3S C14 H4R H4S C15 H5R H5S C16 H6R H6S C17 
H7R H7S C18 H8R H8S C19 H9R C110H10RC111H11RH11SC112H12RH12SC113H13RH13SC114H14R
H14SC115H15RH15SC116H16RH16SC117H17RH17SC118H18RH18SH18TC11 O12 O11 C1  HR  HS  
C2  HX  C3  HA  HB  O31 P31 O32 C31 H1A H1B C32 H2A H2B N31 C33 H3A H3B H3C C34 
H4A H4B H4C C35 H5A H5B H5C O33 O34 O21 C21 O22 C12 H2R H2S C13 H3R H3S C14 H4R 
H4S C15 H5R H5S C16 H6R H6S C17 H7R H7S C18 H8R H8S C19 H9R C110H10RC111H11RH11S
C112H12RH12SC113H13RH13SC114H14RH14SC115H15RH15SC116H16RH16SC117H17RH17SC118H18R
H18SH18TC12 H2R H2S C13 H3R H3S C14 H4R H4S C15 H5R H5S C16 H6R H6S C17 H7R H7S 
C18 H8R H8S C19 H9R C110H10RC111H11RH11SC112H12RH12SC113H13RH13SC114H14RH14SC115
H15RH15SC116H16RH16SC117H17RH17SC118H18RH18SH18TC11 O12 O11 C1  HR  HS  C2  HX  
C3  HA  HB  O31 P31 O32 C31 H1A H1B C32 H2A H2B N31 C33 H3A H3B H3C C34 H4A H4B 
H4C C35 H5A H5B H5C O33 O34 O21 C21 O22 C12 H2R H2S C13 H3R H3S C14 H4R H4S C15 
H5R H5S C16 H6R H6S C17 H7R H7S C18 H8R H8S C19 H9R C110H10RC111H11RH11SC112H12R
H12SC113H13RH13SC114H14RH14SC115H15RH15SC116H16RH16SC117H17RH17SC118H18RH18SH18T
C12 H2R H2S C13 H3R H3S C14 H4R H4S C15 H5R H5S C16 H6R H6S C17 H7R H7S C18 H8R 
H8S C19 H9R C110H10RC111H11RH11SC112H12RH12SC113H13RH13SC114H14RH14SC115H15RH15S
C116H16RH16SC117H17RH17SC118H18RH18SH18TC11 O12 O11 C1  HR  HS  C2  HX  C3  HA  
HB  O31 P31 O32 C31 H1A H1B C32 H2A H2B N31 C33 H3A H3B H3C C34 H4A H4B H4C C35 
H5A H5B H5C O33 O34 O21 C21 O22 C12 H2R H2S C13 H3R H3S C14 H4R H4S C15 H5R H5S 
C16 H6R H6S C17 H7R H7S C18 H8R H8S C19 H9R C110H10RC111H11RH11SC112H12RH12SC113
H13RH13SC114H14RH14SC115H15RH15SC116H16RH16SC117H17RH17SC118H18RH18SH18TC12 H2R 
H2S C13 H3R H3S C14 H4R H4S C15 H5R H5S C16 H6R H6S C17 H7R H7S C18 H8R H8S C19 
H9R C110H10RC111H11RH11SC112H12RH12SC113H13RH13SC114H14RH14SC115H15RH15SC116H16R
H16SC117H17RH17SC118H18RH18SH18TC11 O12 O11 C1  HR  HS  C2  HX  C3  HA  HB  O31 
P31 O32 C31 H1A H1B C32 H2A H2B N31 C33 H3A H3B H3C C34 H4A H4B H4C C35 H5A H5B 
H5C O33 O34 O21 C21 O22 C12 H2R H2S C13 H3R H3S C14 H4R H4S C15 H5R H5S C16 H6R 
H6S C17 H7R H7S C18 H8R H8S C19 H9R C110H10RC111H11RH11SC112H12RH12SC113H13RH13S
C114H14RH14SC115H15RH15SC116H16RH16SC117H17RH17SC118H18RH18SH18TC12 H2R H2S C13 
H3R H3S C14 H4R H4S C15 H5R H5S C16 H6R H6S C17 H7R H7S C18 H8R H8S C19 H9R C110
H10RC111H11RH11SC112H12RH12SC113H13RH13SC114H14RH14SC115H15RH15SC116H16RH16SC117
H17RH17SC118H18RH18SH18TC11 O12 O11 C1  HR  HS  C2  HX  C3  HA  HB  O31 P31 O32 
C31 H1A H1B C32 H2A H2B N31 C33 H3A H3B H3C C34 H4A H4B H4C C35 H5A H5B H5C O33 
O34 O21 C21 O22 C12 H2R H2S C13 H3R H3S C14 H4R H4S C15 H5R H5S C16 H6R H6S C17 
H7R H7S C18 H8R H8S C19 H9R C110H10RC111H11RH11SC112H12RH12SC113H13RH13SC114H14R
H14SC115H15RH15SC116H16RH16SC117H17RH17SC118H18RH18SH18TC12 H2R H2S C13 H3R H3S 
C14 H4R H4S C15 H5R H5S C16 H6R H6S C17 H7R H7S C18 H8R H8S C19 H9R C110H10RC111
H11RH11SC112H12RH12SC113H13RH13SC114H14RH14SC115H15RH15SC116H16RH16SC117H17RH17S
C118H18RH18SH18TC11 O12 O11 C1  HR  HS  C2  HX  C3  HA  HB  O31 P31 O32 C31 H1A 
H1B C32 H2A H2B N31 C33 H3A H3B H3C C34 H4A H4B H4C C35 H5A H5B H5C O33 O34 O21 
C21 O22 C12 H2R H2S C13 H3R H3S C14 H4R H4S C15 H5R H5S C16 H6R H6S C17 H7R H7S 
C18 H8R H8S C19 H9R C110H10RC111H11RH11SC112H12RH12SC113H13RH13SC114H14RH14SC115
H15RH15SC116H16RH16SC117H17RH17SC118H18RH18SH18TC12 H2R H2S C13 H3R H3S C14 H4R 
H4S C15 H5R H5S C16 H6R H6S C17 H7R H7S C18 H8R H8S C19 H9R C110H10RC111H11RH11S
C112H12RH12SC113H13RH13SC114H14RH14SC115H15RH15SC116H16RH16SC117H17RH17SC118H18R
H18SH18TC11 O12 O11 C1  HR  HS  C2  HX  C3  HA  HB  O31 P31 O32 C31 H1A H1B C32 
H2A H2B N31 C33 H3A H3B H3C C34 H4A H4B H4C C35 H5A H5B H5C O33 O34 O21 C21 O22 
C12 H2R H2S C13 H3R H3S C14 H4R H4S C15 H5R H5S C16 H6R H6S C17 H7R H7S C18 H8R 
H8S C19 H9R C110H10RC111H11RH11SC112H12RH12SC113H13RH13SC114H14RH14SC115H15RH15S
C116H16RH16SC117H17RH17SC118H18RH18SH18TC12 H2R H2S C13 H3R H3S C14 H4R H4S C15 
H5R H5S C16 H6R H6S C17 H7R H7S C18 H8R H8S C19 H9R C110H10RC111H11RH11SC112H12R
H12SC113H13RH13SC114H14RH14SC115H15RH15SC116H16RH16SC117H17RH17SC118H18RH18SH18T
C11 O12 O11 C1  HR  HS  C2  HX  C3  HA  HB  O31 P31 O32 C31 H1A H1B C32 H2A H2B 
N31 C33 H3A H3B H3C C34 H4A H4B H4C C35 H5A H5B H5C O33 O34 O21 C21 O22 C12 H2R 
H2S C13 H3R H3S C14 H4R H4S C15 H5R H5S C16 H6R H6S C17 H7R H7S C18 H8R H8S C19 
H9R C110H10RC111H11RH11SC112H12RH12SC113H13RH13SC114H14RH14SC115H15RH15SC116H16R
H16SC117H17RH17SC118H18RH18SH18TC12 H2R H2S C13 H3R H3S C14 H4R H4S C15 H5R H5S 
C16 H6R H6S C17 H7R H7S C18 H8R H8S C19 H9R C110H10RC111H11RH11SC112H12RH12SC113
H13RH13SC114H14RH14SC115H15RH15SC116H16RH16SC117H17RH17SC118H18RH18SH18TC11 O12 
O11 C1  HR  HS  C2  HX  C3  HA  HB  O31 P31 O32 C31 H1A H1B C32 H2A H2B N31 C33 
H3A H3B H3C C34 H4A H4B H4C C35 H5A H5B H5C O33 O34 O21 C21 O22 C12 H2R H2S C13 
H3R H3S C14 H4R H4S C15 H5R H5S C16 H6R H6S C17 H7R H7S C18 H8R H8S C19 H9R C110
H10RC111H11RH11SC112H12RH12SC113H13RH13SC114H14RH14SC115H15RH15SC116H16RH16SC117
H17RH17SC118H18RH18SH18TC12 H2R H2S C13 H3R H3S C14 H4R H4S C15 H5R H5S C16 H6R 
H6S C17 H7R H7S C18 H8R H8S C19 H9R C110H10RC111H11RH11SC112H12RH12SC113H13RH13S
C114H14RH14SC115H15RH15SC116H16RH16SC117H17RH17SC118H18RH18SH18TC11 O12 O11 C1  
HR  HS  C2  HX  C3  HA  HB  O31 P31 O32 C31 H1A H1B C32 H2A H2B N31 C33 H3A H3B 
H3C C34 H4A H4B H4C C35 H5A H5B H5C O33 O34 O21 C21 O22 C12 H2R H2S C13 H3R H3S 
C14 H4R H4S C15 H5R H5S C16 H6R H6S C17 H7R H7S C18 H8R H8S C19 H9R C110H10RC111
H11RH11SC112H12RH12SC113H13RH13SC114H14RH14SC115H15RH15SC116H16RH16SC117H17RH17S
C118H18RH18SH18TC12 H2R H2S C13 H3R H3S C14 H4R H4S C15 H5R H5S C16 H6R H6S C17 
H7R H7S C18 H8R H8S C19 H9R C110H10RC111H11RH11SC112H12RH12SC113H13RH13SC114H14R
H14SC115H15RH15SC116H16RH16SC117H17RH17SC118H18RH18SH18TC11 O12 O11 C1  HR  HS  
C2  HX  C3  HA  HB  O31 P31 O32 C31 H1A H1B C32 H2A H2B N31 C33 H3A H3B H3C C34 
H4A H4B H4C C35 H5A H5B H5C O33 O34 O21 C21 O22 C12 H2R H2S C13 H3R H3S C14 H4R 
H4S C15 H5R H5S C16 H6R H6S C17 H7R H7S C18 H8R H8S C19 H9R C110H10RC111H11RH11S
C112H12RH12SC113H13RH13SC114H14RH14SC115H15RH15SC116H16RH16SC117H17RH17SC118H18R
H18SH18TC12 H2R H2S C13 H3R H3S C14 H4R H4S C15 H5R H5S C16 H6R H6S C17 H7R H7S 
C18 H8R H8S C19 H9R C110H10RC111H11RH11SC112H12RH12SC113H13RH13SC114H14RH14SC115
H15RH15SC116H16RH16SC117H17RH17SC118H18RH18SH18TC11 O12 O11 C1  HR  HS  C2  HX  
C3  HA  HB  O31 P31 O32 C31 H1A H1B C32 H2A H2B N31 C33 H3A H3B H3C C34 H4A H4B 
H4C C35 H5A H5B H5C O33 O34 O21 C21 O22 C12 H2R H2S C13 H3R H3S C14 H4R H4S C15 
H5R H5S C16 H6R H6S C17 H7R H7S C18 H8R H8S C19 H9R C110H10RC111H11RH11SC112H12R
H12SC113H13RH13SC114H14RH14SC115H15RH15SC116H16RH16SC117H17RH17SC118H18RH18SH18T
C12 H2R H2S C13 H3R H3S C14 H4R H4S C15 H5R H5S C16 H6R H6S C17 H7R H7S C18 H8R 
H8S C19 H9R C110H10RC111H11RH11SC112H12RH12SC113H13RH13SC114H14RH14SC115H15RH15S
C116H16RH16SC117H17RH17SC118H18RH18SH18TC11 O12 O11 C1  HR  HS  C2  HX  C3  HA  
HB  O31 P31 O32 C31 H1A H1B C32 H2A H2B N31 C33 H3A H3B H3C C34 H4A H4B H4C C35 
H5A H5B H5C O33 O34 O21 C21 O22 C12 H2R H2S C13 H3R H3S C14 H4R H4S C15 H5R H5S 
C16 H6R H6S C17 H7R H7S C18 H8R H8S C19 H9R C110H10RC111H11RH11SC112H12RH12SC113
H13RH13SC114H14RH14SC115H15RH15SC116H16RH16SC117H17RH17SC118H18RH18SH18TC12 H2R 
H2S C13 H3R H3S C14 H4R H4S C15 H5R H5S C16 H6R H6S C17 H7R H7S C18 H8R H8S C19 
H9R C110H10RC111H11RH11SC112H12RH12SC113H13RH13SC114H14RH14SC115H15RH15SC116H16R
H16SC117H17RH17SC118H18RH18SH18TC11 O12 O11 C1  HR  HS  C2  HX  C3  HA  HB  O31 
P31 O32 C31 H1A H1B C32 H2A H2B N31 C33 H3A H3B H3C C34 H4A H4B H4C C35 H5A H5B 
H5C O33 O34 O21 C21 O22 C12 H2R H2S C13 H3R H3S C14 H4R H4S C15 H5R H5S C16 H6R 
H6S C17 H7R H7S C18 H8R H8S C19 H9R C110H10RC111H11RH11SC112H12RH12SC113H13RH13S
C114H14RH14SC115H15RH15SC116H16RH16SC117H17RH17SC118H18RH18SH18TC12 H2R H2S C13 
H3R H3S C14 H4R H4S C15 H5R H5S C16 H6R H6S C17 H7R H7S C18 H8R H8S C19 H9R C110
H10RC111H11RH11SC112H12RH12SC113H13RH13SC114H14RH14SC115H15RH15SC116H16RH16SC117
H17RH17SC118H18RH18SH18TC11 O12 O11 C1  HR  HS  C2  HX  C3  HA  HB  O31 P31 O32 
C31 H1A H1B C32 H2A H2B N31 C33 H3A H3B H3C C34 H4A H4B H4C C35 H5A H5B H5C O33 
O34 O21 C21 O22 C12 H2R H2S C13 H3R H3S C14 H4R H4S C15 H5R H5S C16 H6R H6S C17 
H7R H7S C18 H8R H8S C19 H9R C110H10RC111H11RH11SC112H12RH12SC113H13RH13SC114H14R
H14SC115H15RH15SC116H16RH16SC117H17RH17SC118H18RH18SH18TC12 H2R H2S C13 H3R H3S 
C14 H4R H4S C15 H5R H5S C16 H6R H6S C17 H7R H7S C18 H8R H8S C19 H9R C110H10RC111
H11RH11SC112H12RH12SC113H13RH13SC114H14RH14SC115H15RH15SC116H16RH16SC117H17RH17S
C118H18RH18SH18TC11 O12 O11 C1  HR  HS  C2  HX  C3  HA  HB  O31 P31 O32 C31 H1A 
H1B C32 H2A H2B N31 C33 H3A H3B H3C C34 H4A H4B H4C C35 H5A H5B H5C O33 O34 O21 
C21 O22 C12 H2R H2S C13 H3R H3S C14 H4R H4S C15 H5R H5S C16 H6R H6S C17 H7R H7S 
C18 H8R H8S C19 H9R C110H10RC111H11RH11SC112H12RH12SC113H13RH13SC114H14RH14SC115
H15RH15SC116H16RH16SC117H17RH17SC118H18RH18SH18TC12 H2R H2S C13 H3R H3S C14 H4R 
H4S C15 H5R H5S C16 H6R H6S C17 H7R H7S C18 H8R H8S C19 H9R C110H10RC111H11RH11S
C112H12RH12SC113H13RH13SC114H14RH14SC115H15RH15SC116H16RH16SC117H17RH17SC118H18R
H18SH18TC11 O12 O11 C1  HR  HS  C2  HX  C3  HA  HB  O31 P31 O32 C31 H1A H1B C32 
H2A H2B N31 C33 H3A H3B H3C C34 H4A H4B H4C C35 H5A H5B H5C O33 O34 O21 C21 O22 
C12 H2R H2S C13 H3R H3S C14 H4R H4S C15 H5R H5S C16 H6R H6S C17 H7R H7S C18 H8R 
H8S C19 H9R C110H10RC111H11RH11SC112H12RH12SC113H13RH13SC114H14RH14SC115H15RH15S
C116H16RH16SC117H17RH17SC118H18RH18SH18TC12 H2R H2S C13 H3R H3S C14 H4R H4S C15 
H5R H5S C16 H6R H6S C17 H7R H7S C18 H8R H8S C19 H9R C110H10RC111H11RH11SC112H12R
H12SC113H13RH13SC114H14RH14SC115H15RH15SC116H16RH16SC117H17RH17SC118H18RH18SH18T
C11 O12 O11 C1  HR  HS  C2  HX  C3  HA  HB  O31 P31 O32 C31 H1A H1B C32 H2A H2B 
N31 C33 H3A H3B H3C C34 H4A H4B H4C C35 H5A H5B H5C O33 O34 O21 C21 O22 C12 H2R 
H2S C13 H3R H3S C14 H4R H4S C15 H5R H5S C16 H6R H6S C17 H7R H7S C18 H8R H8S C19 
H9R C110H10RC111H11RH11SC112H12RH12SC113H13RH13SC114H14RH14SC115H15RH15SC116H16R
H16SC117H17RH17SC118H18RH18SH18TC12 H2R H2S C13 H3R H3S C14 H4R H4S C15 H5R H5S 
C16 H6R H6S C17 H7R H7S C18 H8R H8S C19 H9R C110H10RC111H11RH11SC112H12RH12SC113
H13RH13SC114H14RH14SC115H15RH15SC116H16RH16SC117H17RH17SC118H18RH18SH18TC11 O12 
O11 C1  HR  HS  C2  HX  C3  HA  HB  O31 P31 O32 C31 H1A H1B C32 H2A H2B N31 C33 
H3A H3B H3C C34 H4A H4B H4C C35 H5A H5B H5C O33 O34 O21 C21 O22 C12 H2R H2S C13 
H3R H3S C14 H4R H4S C15 H5R H5S C16 H6R H6S C17 H7R H7S C18 H8R H8S C19 H9R C110
H10RC111H11RH11SC112H12RH12SC113H13RH13SC114H14RH14SC115H15RH15SC116H16RH16SC117
H17RH17SC118H18RH18SH18TC12 H2R H2S C13 H3R H3S C14 H4R H4S C15 H5R H5S C16 H6R 
H6S C17 H7R H7S C18 H8R H8S C19 H9R C110H10RC111H11RH11SC112H12RH12SC113H13RH13S
C114H14RH14SC115H15RH15SC116H16RH16SC117H17RH17SC118H18RH18SH18TC11 O12 O11 C1  
HR  HS  C2  HX  C3  HA  HB  O31 P31 O32 C31 H1A H1B C32 H2A H2B N31 C33 H3A H3B 
H3C C34 H4A H4B H4C C35 H5A H5B H5C O33 O34 O21 C21 O22 C12 H2R H2S C13 H3R H3S 
C14 H4R H4S C15 H5R H5S C16 H6R H6S C17 H7R H7S C18 H8R H8S C19 H9R C110H10RC111
H11RH11SC112H12RH12SC113H13RH13SC114H14RH14SC115H15RH15SC116H16RH16SC117H17RH17S
C118H18RH18SH18TC12 H2R H2S C13 H3R H3S C14 H4R H4S C15 H5R H5S C16 H6R H6S C17 
H7R H7S C18 H8R H8S C19 H9R C110H10RC111H11RH11SC112H12RH12SC113H13RH13SC114H14R
H14SC115H15RH15SC116H16RH16SC117H17RH17SC118H18RH18SH18TC11 O12 O11 C1  HR  HS  
C2  HX  C3  HA  HB  O31 P31 O32 C31 H1A H1B C32 H2A H2B N31 C33 H3A H3B H3C C34 
H4A H4B H4C C35 H5A H5B H5C O33 O34 O21 C21 O22 C12 H2R H2S C13 H3R H3S C14 H4R 
H4S C15 H5R H5S C16 H6R H6S C17 H7R H7S C18 H8R H8S C19 H9R C110H10RC111H11RH11S
C112H12RH12SC113H13RH13SC114H14RH14SC115H15RH15SC116H16RH16SC117H17RH17SC118H18R
H18SH18TC12 H2R H2S C13 H3R H3S C14 H4R H4S C15 H5R H5S C16 H6R H6S C17 H7R H7S 
C18 H8R H8S C19 H9R C110H10RC111H11RH11SC112H12RH12SC113H13RH13SC114H14RH14SC115
H15RH15SC116H16RH16SC117H17RH17SC118H18RH18SH18TC11 O12 O11 C1  HR  HS  C2  HX  
C3  HA  HB  O31 P31 O32 C31 H1A H1B C32 H2A H2B N31 C33 H3A H3B H3C C34 H4A H4B 
H4C C35 H5A H5B H5C O33 O34 O21 C21 O22 C12 H2R H2S C13 H3R H3S C14 H4R H4S C15 
H5R H5S C16 H6R H6S C17 H7R H7S C18 H8R H8S C19 H9R C110H10RC111H11RH11SC112H12R
H12SC113H13RH13SC114H14RH14SC115H15RH15SC116H16RH16SC117H17RH17SC118H18RH18SH18T
C12 H2R H2S C13 H3R H3S C14 H4R H4S C15 H5R H5S C16 H6R H6S C17 H7R H7S C18 H8R 
H8S C19 H9R C110H10RC111H11RH11SC112H12RH12SC113H13RH13SC114H14RH14SC115H15RH15S
C116H16RH16SC117H17RH17SC118H18RH18SH18TC11 O12 O11 C1  HR  HS  C2  HX  C3  HA  
HB  O31 P31 O32 C31 H1A H1B C32 H2A H2B N31 C33 H3A H3B H3C C34 H4A H4B H4C C35 
H5A H5B H5C O33 O34 O21 C21 O22 C12 H2R H2S C13 H3R H3S C14 H4R H4S C15 H5R H5S 
C16 H6R H6S C17 H7R H7S C18 H8R H8S C19 H9R C110H10RC111H11RH11SC112H12RH12SC113
H13RH13SC114H14RH14SC115H15RH15SC116H16RH16SC117H17RH17SC118H18RH18SH18TC12 H2R 
H2S C13 H3R H3S C14 H4R H4S C15 H5R H5S C16 H6R H6S C17 H7R H7S C18 H8R H8S C19 
H9R C110H10RC111H11RH11SC112H12RH12SC113H13RH13SC114H14RH14SC115H15RH15SC116H16R
H16SC117H17RH17SC118H18RH18SH18TC11 O12 O11 C1  HR  HS  C2  HX  C3  HA  HB  O31 
P31 O32 C31 H1A H1B C32 H2A H2B N31 C33 H3A H3B H3C C34 H4A H4B H4C C35 H5A H5B 
H5C O33 O34 O21 C21 O22 C12 H2R H2S C13 H3R H3S C14 H4R H4S C15 H5R H5S C16 H6R 
H6S C17 H7R H7S C18 H8R H8S C19 H9R C110H10RC111H11RH11SC112H12RH12SC113H13RH13S
C114H14RH14SC115H15RH15SC116H16RH16SC117H17RH17SC118H18RH18SH18TC12 H2R H2S C13 
H3R H3S C14 H4R H4S C15 H5R H5S C16 H6R H6S C17 H7R H7S C18 H8R H8S C19 H9R C110
H10RC111H11RH11SC112H12RH12SC113H13RH13SC114H14RH14SC115H15RH15SC116H16RH16SC117
H17RH17SC118H18RH18SH18TC11 O12 O11 C1  HR  HS  C2  HX  C3  HA  HB  O31 P31 O32 
C31 H1A H1B C32 H2A H2B N31 C33 H3A H3B H3C C34 H4A H4B H4C C35 H5A H5B H5C O33 
O34 O21 C21 O22 C12 H2R H2S C13 H3R H3S C14 H4R H4S C15 H5R H5S C16 H6R H6S C17 
H7R H7S C18 H8R H8S C19 H9R C110H10RC111H11RH11SC112H12RH12SC113H13RH13SC114H14R
H14SC115H15RH15SC116H16RH16SC117H17RH17SC118H18RH18SH18TC12 H2R H2S C13 H3R H3S 
C14 H4R H4S C15 H5R H5S C16 H6R H6S C17 H7R H7S C18 H8R H8S C19 H9R C110H10RC111
H11RH11SC112H12RH12SC113H13RH13SC114H14RH14SC115H15RH15SC116H16RH16SC117H17RH17S
C118H18RH18SH18TC11 O12 O11 C1  HR  HS  C2  HX  C3  HA  HB  O31 P31 O32 C31 H1A 
H1B C32 H2A H2B N31 C33 H3A H3B H3C C34 H4A H4B H4C C35 H5A H5B H5C O33 O34 O21 
C21 O22 C12 H2R H2S C13 H3R H3S C14 H4R H4S C15 H5R H5S C16 H6R H6S C17 H7R H7S 
C18 H8R H8S C19 H9R C110H10RC111H11RH11SC112H12RH12SC113H13RH13SC114H14RH14SC115
H15RH15SC116H16RH16SC117H17RH17SC118H18RH18SH18TC12 H2R H2S C13 H3R H3S C14 H4R 
H4S C15 H5R H5S C16 H6R H6S C17 H7R H7S C18 H8R H8S C19 H9R C110H10RC111H11RH11S
C112H12RH12SC113H13RH13SC114H14RH14SC115H15RH15SC116H16RH16SC117H17RH17SC118H18R
H18SH18TC11 O12 O11 C1  HR  HS  C2  HX  C3  HA  HB  O31 P31 O32 C31 H1A H1B C32 
H2A H2B N31 C33 H3A H3B H3C C34 H4A H4B H4C C35 H5A H5B H5C O33 O34 O21 C21 O22 
C12 H2R H2S C13 H3R H3S C14 H4R H4S C15 H5R H5S C16 H6R H6S C17 H7R H7S C18 H8R 
H8S C19 H9R C110H10RC111H11RH11SC112H12RH12SC113H13RH13SC114H14RH14SC115H15RH15S
C116H16RH16SC117H17RH17SC118H18RH18SH18TC12 H2R H2S C13 H3R H3S C14 H4R H4S C15 
H5R H5S C16 H6R H6S C17 H7R H7S C18 H8R H8S C19 H9R C110H10RC111H11RH11SC112H12R
H12SC113H13RH13SC114H14RH14SC115H15RH15SC116H16RH16SC117H17RH17SC118H18RH18SH18T
C11 O12 O11 C1  HR  HS  C2  HX  C3  HA  HB  O31 P31 O32 C31 H1A H1B C32 H2A H2B 
N31 C33 H3A H3B H3C C34 H4A H4B H4C C35 H5A H5B H5C O33 O34 O21 C21 O22 C12 H2R 
H2S C13 H3R H3S C14 H4R H4S C15 H5R H5S C16 H6R H6S C17 H7R H7S C18 H8R H8S C19 
H9R C110H10RC111H11RH11SC112H12RH12SC113H13RH13SC114H14RH14SC115H15RH15SC116H16R
H16SC117H17RH17SC118H18RH18SH18TC12 H2R H2S C13 H3R H3S C14 H4R H4S C15 H5R H5S 
C16 H6R H6S C17 H7R H7S C18 H8R H8S C19 H9R C110H10RC111H11RH11SC112H12RH12SC113
H13RH13SC114H14RH14SC115H15RH15SC116H16RH16SC117H17RH17SC118H18RH18SH18TC11 O12 
O11 C1  HR  HS  C2  HX  C3  HA  HB  O31 P31 O32 C31 H1A H1B C32 H2A H2B N31 C33 
H3A H3B H3C C34 H4A H4B H4C C35 H5A H5B H5C O33 O34 O21 C21 O22 C12 H2R H2S C13 
H3R H3S C14 H4R H4S C15 H5R H5S C16 H6R H6S C17 H7R H7S C18 H8R H8S C19 H9R C110
H10RC111H11RH11SC112H12RH12SC113H13RH13SC114H14RH14SC115H15RH15SC116H16RH16SC117
H17RH17SC118H18RH18SH18TC12 H2R H2S C13 H3R H3S C14 H4R H4S C15 H5R H5S C16 H6R 
H6S C17 H7R H7S C18 H8R H8S C19 H9R C110H10RC111H11RH11SC112H12RH12SC113H13RH13S
C114H14RH14SC115H15RH15SC116H16RH16SC117H17RH17SC118H18RH18SH18TC11 O12 O11 C1  
HR  HS  C2  HX  C3  HA  HB  O31 P31 O32 C31 H1A H1B C32 H2A H2B N31 C33 H3A H3B 
H3C C34 H4A H4B H4C C35 H5A H5B H5C O33 O34 O21 C21 O22 C12 H2R H2S C13 H3R H3S 
C14 H4R H4S C15 H5R H5S C16 H6R H6S C17 H7R H7S C18 H8R H8S C19 H9R C110H10RC111
H11RH11SC112H12RH12SC113H13RH13SC114H14RH14SC115H15RH15SC116H16RH16SC117H17RH17S
C118H18RH18SH18TC12 H2R H2S C13 H3R H3S C14 H4R H4S C15 H5R H5S C16 H6R H6S C17 
H7R H7S C18 H8R H8S C19 H9R C110H10RC111H11RH11SC112H12RH12SC113H13RH13SC114H14R
H14SC115H15RH15SC116H16RH16SC117H17RH17SC118H18RH18SH18TC11 O12 O11 C1  HR  HS  
C2  HX  C3  HA  HB  O31 P31 O32 C31 H1A H1B C32 H2A H2B N31 C33 H3A H3B H3C C34 
H4A H4B H4C C35 H5A H5B H5C O33 O34 O21 C21 O22 C12 H2R H2S C13 H3R H3S C14 H4R 
H4S C15 H5R H5S C16 H6R H6S C17 H7R H7S C18 H8R H8S C19 H9R C110H10RC111H11RH11S
C112H12RH12SC113H13RH13SC114H14RH14SC115H15RH15SC116H16RH16SC117H17RH17SC118H18R
H18SH18TC12 H2R H2S C13 H3R H3S C14 H4R H4S C15 H5R H5S C16 H6R H6S C17 H7R H7S 
C18 H8R H8S C19 H9R C110H10RC111H11RH11SC112H12RH12SC113H13RH13SC114H14RH14SC115
H15RH15SC116H16RH16SC117H17RH17SC118H18RH18SH18TC11 O12 O11 C1  HR  HS  C2  HX  
C3  HA  HB  O31 P31 O32 C31 H1A H1B C32 H2A H2B N31 C33 H3A H3B H3C C34 H4A H4B 
H4C C35 H5A H5B H5C O33 O34 O21 C21 O22 C12 H2R H2S C13 H3R H3S C14 H4R H4S C15 
H5R H5S C16 H6R H6S C17 H7R H7S C18 H8R H8S C19 H9R C110H10RC111H11RH11SC112H12R
H12SC113H13RH13SC114H14RH14SC115H15RH15SC116H16RH16SC117H17RH17SC118H18RH18SH18T
C12 H2R H2S C13 H3R H3S C14 H4R H4S C15 H5R H5S C16 H6R H6S C17 H7R H7S C18 H8R 
H8S C19 H9R C110H10RC111H11RH11SC112H12RH12SC113H13RH13SC114H14RH14SC115H15RH15S
C116H16RH16SC117H17RH17SC118H18RH18SH18TC11 O12 O11 C1  HR  HS  C2  HX  C3  HA  
HB  O31 P31 O32 C31 H1A H1B C32 H2A H2B N31 C33 H3A H3B H3C C34 H4A H4B H4C C35 
H5A H5B H5C O33 O34 O21 C21 O22 C12 H2R H2S C13 H3R H3S C14 H4R H4S C15 H5R H5S 
C16 H6R H6S C17 H7R H7S C18 H8R H8S C19 H9R C110H10RC111H11RH11SC112H12RH12SC113
H13RH13SC114H14RH14SC115H15RH15SC116H16RH16SC117H17RH17SC118H18RH18SH18TC12 H2R 
H2S C13 H3R H3S C14 H4R H4S C15 H5R H5S C16 H6R H6S C17 H7R H7S C18 H8R H8S C19 
H9R C110H10RC111H11RH11SC112H12RH12SC113H13RH13SC114H14RH14SC115H15RH15SC116H16R
H16SC117H17RH17SC118H18RH18SH18TC11 O12 O11 C1  HR  HS  C2  HX  C3  HA  HB  O31 
P31 O32 C31 H1A H1B C32 H2A H2B N31 C33 H3A H3B H3C C34 H4A H4B H4C C35 H5A H5B 
H5C O33 O34 O21 C21 O22 C12 H2R H2S C13 H3R H3S C14 H4R H4S C15 H5R H5S C16 H6R 
H6S C17 H7R H7S C18 H8R H8S C19 H9R C110H10RC111H11RH11SC112H12RH12SC113H13RH13S
C114H14RH14SC115H15RH15SC116H16RH16SC117H17RH17SC118H18RH18SH18TC12 H2R H2S C13 
H3R H3S C14 H4R H4S C15 H5R H5S C16 H6R H6S C17 H7R H7S C18 H8R H8S C19 H9R C110
H10RC111H11RH11SC112H12RH12SC113H13RH13SC114H14RH14SC115H15RH15SC116H16RH16SC117
H17RH17SC118H18RH18SH18TC11 O12 O11 C1  HR  HS  C2  HX  C3  HA  HB  O31 P31 O32 
C31 H1A H1B C32 H2A H2B N31 C33 H3A H3B H3C C34 H4A H4B H4C C35 H5A H5B H5C O33 
O34 O21 C21 O22 C12 H2R H2S C13 H3R H3S C14 H4R H4S C15 H5R H5S C16 H6R H6S C17 
H7R H7S C18 H8R H8S C19 H9R C110H10RC111H11RH11SC112H12RH12SC113H13RH13SC114H14R
H14SC115H15RH15SC116H16RH16SC117H17RH17SC118H18RH18SH18TC12 H2R H2S C13 H3R H3S 
C14 H4R H4S C15 H5R H5S C16 H6R H6S C17 H7R H7S C18 H8R H8S C19 H9R C110H10RC111
H11RH11SC112H12RH12SC113H13RH13SC114H14RH14SC115H15RH15SC116H16RH16SC117H17RH17S
C118H18RH18SH18TC11 O12 O11 C1  HR  HS  C2  HX  C3  HA  HB  O31 P31 O32 C31 H1A 
H1B C32 H2A H2B N31 C33 H3A H3B H3C C34 H4A H4B H4C C35 H5A H5B H5C O33 O34 O21 
C21 O22 C12 H2R H2S C13 H3R H3S C14 H4R H4S C15 H5R H5S C16 H6R H6S C17 H7R H7S 
C18 H8R H8S C19 H9R C110H10RC111H11RH11SC112H12RH12SC113H13RH13SC114H14RH14SC115
H15RH15SC116H16RH16SC117H17RH17SC118H18RH18SH18TC12 H2R H2S C13 H3R H3S C14 H4R 
H4S C15 H5R H5S C16 H6R H6S C17 H7R H7S C18 H8R H8S C19 H9R C110H10RC111H11RH11S
C112H12RH12SC113H13RH13SC114H14RH14SC115H15RH15SC116H16RH16SC117H17RH17SC118H18R
H18SH18TC11 O12 O11 C1  HR  HS  C2  HX  C3  HA  HB  O31 P31 O32 C31 H1A H1B C32 
H2A H2B N31 C33 H3A H3B H3C C34 H4A H4B H4C C35 H5A H5B H5C O33 O34 O21 C21 O22 
C12 H2R H2S C13 H3R H3S C14 H4R H4S C15 H5R H5S C16 H6R H6S C17 H7R H7S C18 H8R 
H8S C19 H9R C110H10RC111H11RH11SC112H12RH12SC113H13RH13SC114H14RH14SC115H15RH15S
C116H16RH16SC117H17RH17SC118H18RH18SH18TC12 H2R H2S C13 H3R H3S C14 H4R H4S C15 
H5R H5S C16 H6R H6S C17 H7R H7S C18 H8R H8S C19 H9R C110H10RC111H11RH11SC112H12R
H12SC113H13RH13SC114H14RH14SC115H15RH15SC116H16RH16SC117H17RH17SC118H18RH18SH18T
C11 O12 O11 C1  HR  HS  C2  HX  C3  HA  HB  O31 P31 O32 C31 H1A H1B C32 H2A H2B 
N31 C33 H3A H3B H3C C34 H4A H4B H4C C35 H5A H5B H5C O33 O34 O21 C21 O22 C12 H2R 
H2S C13 H3R H3S C14 H4R H4S C15 H5R H5S C16 H6R H6S C17 H7R H7S C18 H8R H8S C19 
H9R C110H10RC111H11RH11SC112H12RH12SC113H13RH13SC114H14RH14SC115H15RH15SC116H16R
H16SC117H17RH17SC118H18RH18SH18TC12 H2R H2S C13 H3R H3S C14 H4R H4S C15 H5R H5S 
C16 H6R H6S C17 H7R H7S C18 H8R H8S C19 H9R C110H10RC111H11RH11SC112H12RH12SC113
H13RH13SC114H14RH14SC115H15RH15SC116H16RH16SC117H17RH17SC118H18RH18SH18TC11 O12 
O11 C1  HR  HS  C2  HX  C3  HA  HB  O31 P31 O32 C31 H1A H1B C32 H2A H2B N31 C33 
H3A H3B H3C C34 H4A H4B H4C C35 H5A H5B H5C O33 O34 O21 C21 O22 C12 H2R H2S C13 
H3R H3S C14 H4R H4S C15 H5R H5S C16 H6R H6S C17 H7R H7S C18 H8R H8S C19 H9R C110
H10RC111H11RH11SC112H12RH12SC113H13RH13SC114H14RH14SC115H15RH15SC116H16RH16SC117
H17RH17SC118H18RH18SH18TC12 H2R H2S C13 H3R H3S C14 H4R H4S C15 H5R H5S C16 H6R 
H6S C17 H7R H7S C18 H8R H8S C19 H9R C110H10RC111H11RH11SC112H12RH12SC113H13RH13S
C114H14RH14SC115H15RH15SC116H16RH16SC117H17RH17SC118H18RH18SH18TC11 O12 O11 C1  
HR  HS  C2  HX  C3  HA  HB  O31 P31 O32 C31 H1A H1B C32 H2A H2B N31 C33 H3A H3B 
H3C C34 H4A H4B H4C C35 H5A H5B H5C O33 O34 O21 C21 O22 C12 H2R H2S C13 H3R H3S 
C14 H4R H4S C15 H5R H5S C16 H6R H6S C17 H7R H7S C18 H8R H8S C19 H9R C110H10RC111
H11RH11SC112H12RH12SC113H13RH13SC114H14RH14SC115H15RH15SC116H16RH16SC117H17RH17S
C118H18RH18SH18TC12 H2R H2S C13 H3R H3S C14 H4R H4S C15 H5R H5S C16 H6R H6S C17 
H7R H7S C18 H8R H8S C19 H9R C110H10RC111H11RH11SC112H12RH12SC113H13RH13SC114H14R
H14SC115H15RH15SC116H16RH16SC117H17RH17SC118H18RH18SH18TC11 O12 O11 C1  HR  HS  
C2  HX  C3  HA  HB  O31 P31 O32 C31 H1A H1B C32 H2A H2B N31 C33 H3A H3B H3C C34 
H4A H4B H4C C35 H5A H5B H5C O33 O34 O21 C21 O22 C12 H2R H2S C13 H3R H3S C14 H4R 
H4S C15 H5R H5S C16 H6R H6S C17 H7R H7S C18 H8R H8S C19 H9R C110H10RC111H11RH11S
C112H12RH12SC113H13RH13SC114H14RH14SC115H15RH15SC116H16RH16SC117H17RH17SC118H18R
H18SH18TC12 H2R H2S C13 H3R H3S C14 H4R H4S C15 H5R H5S C16 H6R H6S C17 H7R H7S 
C18 H8R H8S C19 H9R C110H10RC111H11RH11SC112H12RH12SC113H13RH13SC114H14RH14SC115
H15RH15SC116H16RH16SC117H17RH17SC118H18RH18SH18TC11 O12 O11 C1  HR  HS  C2  HX  
C3  HA  HB  O31 P31 O32 C31 H1A H1B C32 H2A H2B N31 C33 H3A H3B H3C C34 H4A H4B 
H4C C35 H5A H5B H5C O33 O34 O21 C21 O22 C12 H2R H2S C13 H3R H3S C14 H4R H4S C15 
H5R H5S C16 H6R H6S C17 H7R H7S C18 H8R H8S C19 H9R C110H10RC111H11RH11SC112H12R
H12SC113H13RH13SC114H14RH14SC115H15RH15SC116H16RH16SC117H17RH17SC118H18RH18SH18T
C12 H2R H2S C13 H3R H3S C14 H4R H4S C15 H5R H5S C16 H6R H6S C17 H7R H7S C18 H8R 
H8S C19 H9R C110H10RC111H11RH11SC112H12RH12SC113H13RH13SC114H14RH14SC115H15RH15S
C116H16RH16SC117H17RH17SC118H18RH18SH18TC11 O12 O11 C1  HR  HS  C2  HX  C3  HA  
HB  O31 P31 O32 C31 H1A H1B C32 H2A H2B N31 C33 H3A H3B H3C C34 H4A H4B H4C C35 
H5A H5B H5C O33 O34 O21 C21 O22 C12 H2R H2S C13 H3R H3S C14 H4R H4S C15 H5R H5S 
C16 H6R H6S C17 H7R H7S C18 H8R H8S C19 H9R C110H10RC111H11RH11SC112H12RH12SC113
H13RH13SC114H14RH14SC115H15RH15SC116H16RH16SC117H17RH17SC118H18RH18SH18TC12 H2R 
H2S C13 H3R H3S C14 H4R H4S C15 H5R H5S C16 H6R H6S C17 H7R H7S C18 H8R H8S C19 
H9R C110H10RC111H11RH11SC112H12RH12SC113H13RH13SC114H14RH14SC115H15RH15SC116H16R
H16SC117H17RH17SC118H18RH18SH18TC11 O12 O11 C1  HR  HS  C2  HX  C3  HA  HB  O31 
P31 O32 C31 H1A H1B C32 H2A H2B N31 C33 H3A H3B H3C C34 H4A H4B H4C C35 H5A H5B 
H5C O33 O34 O21 C21 O22 C12 H2R H2S C13 H3R H3S C14 H4R H4S C15 H5R H5S C16 H6R 
H6S C17 H7R H7S C18 H8R H8S C19 H9R C110H10RC111H11RH11SC112H12RH12SC113H13RH13S
C114H14RH14SC115H15RH15SC116H16RH16SC117H17RH17SC118H18RH18SH18TC12 H2R H2S C13 
H3R H3S C14 H4R H4S C15 H5R H5S C16 H6R H6S C17 H7R H7S C18 H8R H8S C19 H9R C110
H10RC111H11RH11SC112H12RH12SC113H13RH13SC114H14RH14SC115H15RH15SC116H16RH16SC117
H17RH17SC118H18RH18SH18TC11 O12 O11 C1  HR  HS  C2  HX  C3  HA  HB  O31 P31 O32 
C31 H1A H1B C32 H2A H2B N31 C33 H3A H3B H3C C34 H4A H4B H4C C35 H5A H5B H5C O33 
O34 O21 C21 O22 C12 H2R H2S C13 H3R H3S C14 H4R H4S C15 H5R H5S C16 H6R H6S C17 
H7R H7S C18 H8R H8S C19 H9R C110H10RC111H11RH11SC112H12RH12SC113H13RH13SC114H14R
H14SC115H15RH15SC116H16RH16SC117H17RH17SC118H18RH18SH18TC12 H2R H2S C13 H3R H3S 
C14 H4R H4S C15 H5R H5S C16 H6R H6S C17 H7R H7S C18 H8R H8S C19 H9R C110H10RC111
H11RH11SC112H12RH12SC113H13RH13SC114H14RH14SC115H15RH15SC116H16RH16SC117H17RH17S
C118H18RH18SH18TC11 O12 O11 C1  HR  HS  C2  HX  C3  HA  HB  O31 P31 O32 C31 H1A 
H1B C32 H2A H2B N31 C33 H3A H3B H3C C34 H4A H4B H4C C35 H5A H5B H5C O33 O34 O21 
C21 O22 C12 H2R H2S C13 H3R H3S C14 H4R H4S C15 H5R H5S C16 H6R H6S C17 H7R H7S 
C18 H8R H8S C19 H9R C110H10RC111H11RH11SC112H12RH12SC113H13RH13SC114H14RH14SC115
H15RH15SC116H16RH16SC117H17RH17SC118H18RH18SH18TC12 H2R H2S C13 H3R H3S C14 H4R 
H4S C15 H5R H5S C16 H6R H6S C17 H7R H7S C18 H8R H8S C19 H9R C110H10RC111H11RH11S
C112H12RH12SC113H13RH13SC114H14RH14SC115H15RH15SC116H16RH16SC117H17RH17SC118H18R
H18SH18TC11 O12 O11 C1  HR  HS  C2  HX  C3  HA  HB  O31 P31 O32 C31 H1A H1B C32 
H2A H2B N31 C33 H3A H3B H3C C34 H4A H4B H4C C35 H5A H5B H5C O33 O34 O21 C21 O22 
C12 H2R H2S C13 H3R H3S C14 H4R H4S C15 H5R H5S C16 H6R H6S C17 H7R H7S C18 H8R 
H8S C19 H9R C110H10RC111H11RH11SC112H12RH12SC113H13RH13SC114H14RH14SC115H15RH15S
C116H16RH16SC117H17RH17SC118H18RH18SH18TC12 H2R H2S C13 H3R H3S C14 H4R H4S C15 
H5R H5S C16 H6R H6S C17 H7R H7S C18 H8R H8S C19 H9R C110H10RC111H11RH11SC112H12R
H12SC113H13RH13SC114H14RH14SC115H15RH15SC116H16RH16SC117H17RH17SC118H18RH18SH18T
C11 O12 O11 C1  HR  HS  C2  HX  C3  HA  HB  O31 P31 O32 C31 H1A H1B C32 H2A H2B 
N31 C33 H3A H3B H3C C34 H4A H4B H4C C35 H5A H5B H5C O33 O34 O21 C21 O22 C12 H2R 
H2S C13 H3R H3S C14 H4R H4S C15 H5R H5S C16 H6R H6S C17 H7R H7S C18 H8R H8S C19 
H9R C110H10RC111H11RH11SC112H12RH12SC113H13RH13SC114H14RH14SC115H15RH15SC116H16R
H16SC117H17RH17SC118H18RH18SH18TC12 H2R H2S C13 H3R H3S C14 H4R H4S C15 H5R H5S 
C16 H6R H6S C17 H7R H7S C18 H8R H8S C19 H9R C110H10RC111H11RH11SC112H12RH12SC113
H13RH13SC114H14RH14SC115H15RH15SC116H16RH16SC117H17RH17SC118H18RH18SH18TC11 O12 
O11 C1  HR  HS  C2  HX  C3  HA  HB  O31 P31 O32 C31 H1A H1B C32 H2A H2B N31 C33 
H3A H3B H3C C34 H4A H4B H4C C35 H5A H5B H5C O33 O34 O21 C21 O22 C12 H2R H2S C13 
H3R H3S C14 H4R H4S C15 H5R H5S C16 H6R H6S C17 H7R H7S C18 H8R H8S C19 H9R C110
H10RC111H11RH11SC112H12RH12SC113H13RH13SC114H14RH14SC115H15RH15SC116H16RH16SC117
H17RH17SC118H18RH18SH18TC12 H2R H2S C13 H3R H3S C14 H4R H4S C15 H5R H5S C16 H6R 
H6S C17 H7R H7S C18 H8R H8S C19 H9R C110H10RC111H11RH11SC112H12RH12SC113H13RH13S
C114H14RH14SC115H15RH15SC116H16RH16SC117H17RH17SC118H18RH18SH18TC11 O12 O11 C1  
HR  HS  C2  HX  C3  HA  HB  O31 P31 O32 C31 H1A H1B C32 H2A H2B N31 C33 H3A H3B 
H3C C34 H4A H4B H4C C35 H5A H5B H5C O33 O34 O21 C21 O22 C12 H2R H2S C13 H3R H3S 
C14 H4R H4S C15 H5R H5S C16 H6R H6S C17 H7R H7S C18 H8R H8S C19 H9R C110H10RC111
H11RH11SC112H12RH12SC113H13RH13SC114H14RH14SC115H15RH15SC116H16RH16SC117H17RH17S
C118H18RH18SH18TC12 H2R H2S C13 H3R H3S C14 H4R H4S C15 H5R H5S C16 H6R H6S C17 
H7R H7S C18 H8R H8S C19 H9R C110H10RC111H11RH11SC112H12RH12SC113H13RH13SC114H14R
H14SC115H15RH15SC116H16RH16SC117H17RH17SC118H18RH18SH18TC11 O12 O11 C1  HR  HS  
C2  HX  C3  HA  HB  O31 P31 O32 C31 H1A H1B C32 H2A H2B N31 C33 H3A H3B H3C C34 
H4A H4B H4C C35 H5A H5B H5C O33 O34 O21 C21 O22 C12 H2R H2S C13 H3R H3S C14 H4R 
H4S C15 H5R H5S C16 H6R H6S C17 H7R H7S C18 H8R H8S C19 H9R C110H10RC111H11RH11S
C112H12RH12SC113H13RH13SC114H14RH14SC115H15RH15SC116H16RH16SC117H17RH17SC118H18R
H18SH18TC12 H2R H2S C13 H3R H3S C14 H4R H4S C15 H5R H5S C16 H6R H6S C17 H7R H7S 
C18 H8R H8S C19 H9R C110H10RC111H11RH11SC112H12RH12SC113H13RH13SC114H14RH14SC115
H15RH15SC116H16RH16SC117H17RH17SC118H18RH18SH18TC11 O12 O11 C1  HR  HS  C2  HX  
C3  HA  HB  O31 P31 O32 C31 H1A H1B C32 H2A H2B N31 C33 H3A H3B H3C C34 H4A H4B 
H4C C35 H5A H5B H5C O33 O34 O21 C21 O22 C12 H2R H2S C13 H3R H3S C14 H4R H4S C15 
H5R H5S C16 H6R H6S C17 H7R H7S C18 H8R H8S C19 H9R C110H10RC111H11RH11SC112H12R
H12SC113H13RH13SC114H14RH14SC115H15RH15SC116H16RH16SC117H17RH17SC118H18RH18SH18T
C12 H2R H2S C13 H3R H3S C14 H4R H4S C15 H5R H5S C16 H6R H6S C17 H7R H7S C18 H8R 
H8S C19 H9R C110H10RC111H11RH11SC112H12RH12SC113H13RH13SC114H14RH14SC115H15RH15S
C116H16RH16SC117H17RH17SC118H18RH18SH18TC11 O12 O11 C1  HR  HS  C2  HX  C3  HA  
HB  O31 P31 O32 C31 H1A H1B C32 H2A H2B N31 C33 H3A H3B H3C C34 H4A H4B H4C C35 
H5A H5B H5C O33 O34 O21 C21 O22 C12 H2R H2S C13 H3R H3S C14 H4R H4S C15 H5R H5S 
C16 H6R H6S C17 H7R H7S C18 H8R H8S C19 H9R C110H10RC111H11RH11SC112H12RH12SC113
H13RH13SC114H14RH14SC115H15RH15SC116H16RH16SC117H17RH17SC118H18RH18SH18TC12 H2R 
H2S C13 H3R H3S C14 H4R H4S C15 H5R H5S C16 H6R H6S C17 H7R H7S C18 H8R H8S C19 
H9R C110H10RC111H11RH11SC112H12RH12SC113H13RH13SC114H14RH14SC115H15RH15SC116H16R
H16SC117H17RH17SC118H18RH18SH18TC11 O12 O11 C1  HR  HS  C2  HX  C3  HA  HB  O31 
P31 O32 C31 H1A H1B C32 H2A H2B N31 C33 H3A H3B H3C C34 H4A H4B H4C C35 H5A H5B 
H5C O33 O34 O21 C21 O22 C12 H2R H2S C13 H3R H3S C14 H4R H4S C15 H5R H5S C16 H6R 
H6S C17 H7R H7S C18 H8R H8S C19 H9R C110H10RC111H11RH11SC112H12RH12SC113H13RH13S
C114H14RH14SC115H15RH15SC116H16RH16SC117H17RH17SC118H18RH18SH18TC12 H2R H2S C13 
H3R H3S C14 H4R H4S C15 H5R H5S C16 H6R H6S C17 H7R H7S C18 H8R H8S C19 H9R C110
H10RC111H11RH11SC112H12RH12SC113H13RH13SC114H14RH14SC115H15RH15SC116H16RH16SC117
H17RH17SC118H18RH18SH18TC11 O12 O11 C1  HR  HS  C2  HX  C3  HA  HB  O31 P31 O32 
C31 H1A H1B C32 H2A H2B N31 C33 H3A H3B H3C C34 H4A H4B H4C C35 H5A H5B H5C O33 
O34 O21 C21 O22 C12 H2R H2S C13 H3R H3S C14 H4R H4S C15 H5R H5S C16 H6R H6S C17 
H7R H7S C18 H8R H8S C19 H9R C110H10RC111H11RH11SC112H12RH12SC113H13RH13SC114H14R
H14SC115H15RH15SC116H16RH16SC117H17RH17SC118H18RH18SH18TC12 H2R H2S C13 H3R H3S 
C14 H4R H4S C15 H5R H5S C16 H6R H6S C17 H7R H7S C18 H8R H8S C19 H9R C110H10RC111
H11RH11SC112H12RH12SC113H13RH13SC114H14RH14SC115H15RH15SC116H16RH16SC117H17RH17S
C118H18RH18SH18TC11 O12 O11 C1  HR  HS  C2  HX  C3  HA  HB  O31 P31 O32 C31 H1A 
H1B C32 H2A H2B N31 C33 H3A H3B H3C C34 H4A H4B H4C C35 H5A H5B H5C O33 O34 O21 
C21 O22 C12 H2R H2S C13 H3R H3S C14 H4R H4S C15 H5R H5S C16 H6R H6S C17 H7R H7S 
C18 H8R H8S C19 H9R C110H10RC111H11RH11SC112H12RH12SC113H13RH13SC114H14RH14SC115
H15RH15SC116H16RH16SC117H17RH17SC118H18RH18SH18TC12 H2R H2S C13 H3R H3S C14 H4R 
H4S C15 H5R H5S C16 H6R H6S C17 H7R H7S C18 H8R H8S C19 H9R C110H10RC111H11RH11S
C112H12RH12SC113H13RH13SC114H14RH14SC115H15RH15SC116H16RH16SC117H17RH17SC118H18R
H18SH18TC11 O12 O11 C1  HR  HS  C2  HX  C3  HA  HB  O31 P31 O32 C31 H1A H1B C32 
H2A O35 HO5AC33 H3A H3B O33 O34 O21 C21 O22 O36 HO6AC12 H2R H2S C13 H3R H3S C14 
H4R H4S C15 H5R H5S C16 H6R H6S C17 H7R H7S C18 H8R H8S C19 H9R C110H10RC111H11R
H11SC112H12RH12SC113H13RH13SC114H14RH14SC115H15RH15SC116H16RH16SC117H17RH17SC118
H18RH18SH18TC12 H2R H2S C13 H3R H3S C14 H4R H4S C15 H5R H5S C16 H6R H6S C17 H7R 
H7S C18 H8R H8S C19 H9R C110H10RC111H11RH11SC112H12RH12SC113H13RH13SC114H14RH14S
C115H15RH15SC116H16RH16SC117H17RH17SC118H18RH18SH18TC11 O12 O11 C1  HR  HS  C2  
HX  C3  HA  HB  O31 P31 O32 C31 H1A H1B C32 H2A O35 HO5AC33 H3A H3B O33 O34 O21 
C21 O22 O36 HO6AC12 H2R H2S C13 H3R H3S C14 H4R H4S C15 H5R H5S C16 H6R H6S C17 
H7R H7S C18 H8R H8S C19 H9R C110H10RC111H11RH11SC112H12RH12SC113H13RH13SC114H14R
H14SC115H15RH15SC116H16RH16SC117H17RH17SC118H18RH18SH18TC12 H2R H2S C13 H3R H3S 
C14 H4R H4S C15 H5R H5S C16 H6R H6S C17 H7R H7S C18 H8R H8S C19 H9R C110H10RC111
H11RH11SC112H12RH12SC113H13RH13SC114H14RH14SC115H15RH15SC116H16RH16SC117H17RH17S
C118H18RH18SH18TC11 O12 O11 C1  HR  HS  C2  HX  C3  HA  HB  O31 P31 O32 C31 H1A 
H1B C32 H2A O35 HO5AC33 H3A H3B O33 O34 O21 C21 O22 O36 HO6AC12 H2R H2S C13 H3R 
H3S C14 H4R H4S C15 H5R H5S C16 H6R H6S C17 H7R H7S C18 H8R H8S C19 H9R C110H10R
C111H11RH11SC112H12RH12SC113H13RH13SC114H14RH14SC115H15RH15SC116H16RH16SC117H17R
H17SC118H18RH18SH18TC12 H2R H2S C13 H3R H3S C14 H4R H4S C15 H5R H5S C16 H6R H6S 
C17 H7R H7S C18 H8R H8S C19 H9R C110H10RC111H11RH11SC112H12RH12SC113H13RH13SC114
H14RH14SC115H15RH15SC116H16RH16SC117H17RH17SC118H18RH18SH18TC11 O12 O11 C1  HR  
HS  C2  HX  C3  HA  HB  O31 P31 O32 C31 H1A H1B C32 H2A O35 HO5AC33 H3A H3B O33 
O34 O21 C21 O22 O36 HO6AC12 H2R H2S C13 H3R H3S C14 H4R H4S C15 H5R H5S C16 H6R 
H6S C17 H7R H7S C18 H8R H8S C19 H9R C110H10RC111H11RH11SC112H12RH12SC113H13RH13S
C114H14RH14SC115H15RH15SC116H16RH16SC117H17RH17SC118H18RH18SH18TC12 H2R H2S C13 
H3R H3S C14 H4R H4S C15 H5R H5S C16 H6R H6S C17 H7R H7S C18 H8R H8S C19 H9R C110
H10RC111H11RH11SC112H12RH12SC113H13RH13SC114H14RH14SC115H15RH15SC116H16RH16SC117
H17RH17SC118H18RH18SH18TC11 O12 O11 C1  HR  HS  C2  HX  C3  HA  HB  O31 P31 O32 
C31 H1A H1B C32 H2A O35 HO5AC33 H3A H3B O33 O34 O21 C21 O22 O36 HO6AC12 H2R H2S 
C13 H3R H3S C14 H4R H4S C15 H5R H5S C16 H6R H6S C17 H7R H7S C18 H8R H8S C19 H9R 
C110H10RC111H11RH11SC112H12RH12SC113H13RH13SC114H14RH14SC115H15RH15SC116H16RH16S
C117H17RH17SC118H18RH18SH18TC12 H2R H2S C13 H3R H3S C14 H4R H4S C15 H5R H5S C16 
H6R H6S C17 H7R H7S C18 H8R H8S C19 H9R C110H10RC111H11RH11SC112H12RH12SC113H13R
H13SC114H14RH14SC115H15RH15SC116H16RH16SC117H17RH17SC118H18RH18SH18TC11 O12 O11 
C1  HR  HS  C2  HX  C3  HA  HB  O31 P31 O32 C31 H1A H1B C32 H2A O35 HO5AC33 H3A 
H3B O33 O34 O21 C21 O22 O36 HO6AC12 H2R H2S C13 H3R H3S C14 H4R H4S C15 H5R H5S 
C16 H6R H6S C17 H7R H7S C18 H8R H8S C19 H9R C110H10RC111H11RH11SC112H12RH12SC113
H13RH13SC114H14RH14SC115H15RH15SC116H16RH16SC117H17RH17SC118H18RH18SH18TC12 H2R 
H2S C13 H3R H3S C14 H4R H4S C15 H5R H5S C16 H6R H6S C17 H7R H7S C18 H8R H8S C19 
H9R C110H10RC111H11RH11SC112H12RH12SC113H13RH13SC114H14RH14SC115H15RH15SC116H16R
H16SC117H17RH17SC118H18RH18SH18TC11 O12 O11 C1  HR  HS  C2  HX  C3  HA  HB  O31 
P31 O32 C31 H1A H1B C32 H2A O35 HO5AC33 H3A H3B O33 O34 O21 C21 O22 O36 HO6AC12 
H2R H2S C13 H3R H3S C14 H4R H4S C15 H5R H5S C16 H6R H6S C17 H7R H7S C18 H8R H8S 
C19 H9R C110H10RC111H11RH11SC112H12RH12SC113H13RH13SC114H14RH14SC115H15RH15SC116
H16RH16SC117H17RH17SC118H18RH18SH18TC12 H2R H2S C13 H3R H3S C14 H4R H4S C15 H5R 
H5S C16 H6R H6S C17 H7R H7S C18 H8R H8S C19 H9R C110H10RC111H11RH11SC112H12RH12S
C113H13RH13SC114H14RH14SC115H15RH15SC116H16RH16SC117H17RH17SC118H18RH18SH18TC11 
O12 O11 C1  HR  HS  C2  HX  C3  HA  HB  O31 P31 O32 C31 H1A H1B C32 H2A O35 HO5A
C33 H3A H3B O33 O34 O21 C21 O22 O36 HO6AC12 H2R H2S C13 H3R H3S C14 H4R H4S C15 
H5R H5S C16 H6R H6S C17 H7R H7S C18 H8R H8S C19 H9R C110H10RC111H11RH11SC112H12R
H12SC113H13RH13SC114H14RH14SC115H15RH15SC116H16RH16SC117H17RH17SC118H18RH18SH18T
C12 H2R H2S C13 H3R H3S C14 H4R H4S C15 H5R H5S C16 H6R H6S C17 H7R H7S C18 H8R 
H8S C19 H9R C110H10RC111H11RH11SC112H12RH12SC113H13RH13SC114H14RH14SC115H15RH15S
C116H16RH16SC117H17RH17SC118H18RH18SH18TC11 O12 O11 C1  HR  HS  C2  HX  C3  HA  
HB  O31 P31 O32 C31 H1A H1B C32 H2A O35 HO5AC33 H3A H3B O33 O34 O21 C21 O22 O36 
HO6AC12 H2R H2S C13 H3R H3S C14 H4R H4S C15 H5R H5S C16 H6R H6S C17 H7R H7S C18 
H8R H8S C19 H9R C110H10RC111H11RH11SC112H12RH12SC113H13RH13SC114H14RH14SC115H15R
H15SC116H16RH16SC117H17RH17SC118H18RH18SH18TC12 H2R H2S C13 H3R H3S C14 H4R H4S 
C15 H5R H5S C16 H6R H6S C17 H7R H7S C18 H8R H8S C19 H9R C110H10RC111H11RH11SC112
H12RH12SC113H13RH13SC114H14RH14SC115H15RH15SC116H16RH16SC117H17RH17SC118H18RH18S
H18TC11 O12 O11 C1  HR  HS  C2  HX  C3  HA  HB  O31 P31 O32 C31 H1A H1B C32 H2A 
O35 HO5AC33 H3A H3B O33 O34 O21 C21 O22 O36 HO6AC12 H2R H2S C13 H3R H3S C14 H4R 
H4S C15 H5R H5S C16 H6R H6S C17 H7R H7S C18 H8R H8S C19 H9R C110H10RC111H11RH11S
C112H12RH12SC113H13RH13SC114H14RH14SC115H15RH15SC116H16RH16SC117H17RH17SC118H18R
H18SH18TC12 H2R H2S C13 H3R H3S C14 H4R H4S C15 H5R H5S C16 H6R H6S C17 H7R H7S 
C18 H8R H8S C19 H9R C110H10RC111H11RH11SC112H12RH12SC113H13RH13SC114H14RH14SC115
H15RH15SC116H16RH16SC117H17RH17SC118H18RH18SH18TC11 O12 O11 C1  HR  HS  C2  HX  
C3  HA  HB  O31 P31 O32 C31 H1A H1B C32 H2A O35 HO5AC33 H3A H3B O33 O34 O21 C21 
O22 O36 HO6AC12 H2R H2S C13 H3R H3S C14 H4R H4S C15 H5R H5S C16 H6R H6S C17 H7R 
H7S C18 H8R H8S C19 H9R C110H10RC111H11RH11SC112H12RH12SC113H13RH13SC114H14RH14S
C115H15RH15SC116H16RH16SC117H17RH17SC118H18RH18SH18TC12 H2R H2S C13 H3R H3S C14 
H4R H4S C15 H5R H5S C16 H6R H6S C17 H7R H7S C18 H8R H8S C19 H9R C110H10RC111H11R
H11SC112H12RH12SC113H13RH13SC114H14RH14SC115H15RH15SC116H16RH16SC117H17RH17SC118
H18RH18SH18TC11 O12 O11 C1  HR  HS  C2  HX  C3  HA  HB  O31 P31 O32 C31 H1A H1B 
C32 H2A O35 HO5AC33 H3A H3B O33 O34 O21 C21 O22 O36 HO6AC12 H2R H2S C13 H3R H3S 
C14 H4R H4S C15 H5R H5S C16 H6R H6S C17 H7R H7S C18 H8R H8S C19 H9R C110H10RC111
H11RH11SC112H12RH12SC113H13RH13SC114H14RH14SC115H15RH15SC116H16RH16SC117H17RH17S
C118H18RH18SH18TC12 H2R H2S C13 H3R H3S C14 H4R H4S C15 H5R H5S C16 H6R H6S C17 
H7R H7S C18 H8R H8S C19 H9R C110H10RC111H11RH11SC112H12RH12SC113H13RH13SC114H14R
H14SC115H15RH15SC116H16RH16SC117H17RH17SC118H18RH18SH18TC11 O12 O11 C1  HR  HS  
C2  HX  C3  HA  HB  O31 P31 O32 C31 H1A H1B C32 H2A O35 HO5AC33 H3A H3B O33 O34 
O21 C21 O22 O36 HO6AC12 H2R H2S C13 H3R H3S C14 H4R H4S C15 H5R H5S C16 H6R H6S 
C17 H7R H7S C18 H8R H8S C19 H9R C110H10RC111H11RH11SC112H12RH12SC113H13RH13SC114
H14RH14SC115H15RH15SC116H16RH16SC117H17RH17SC118H18RH18SH18TC12 H2R H2S C13 H3R 
H3S C14 H4R H4S C15 H5R H5S C16 H6R H6S C17 H7R H7S C18 H8R H8S C19 H9R C110H10R
C111H11RH11SC112H12RH12SC113H13RH13SC114H14RH14SC115H15RH15SC116H16RH16SC117H17R
H17SC118H18RH18SH18TC11 O12 O11 C1  HR  HS  C2  HX  C3  HA  HB  O31 P31 O32 C31 
H1A H1B C32 H2A O35 HO5AC33 H3A H3B O33 O34 O21 C21 O22 O36 HO6AC12 H2R H2S C13 
H3R H3S C14 H4R H4S C15 H5R H5S C16 H6R H6S C17 H7R H7S C18 H8R H8S C19 H9R C110
H10RC111H11RH11SC112H12RH12SC113H13RH13SC114H14RH14SC115H15RH15SC116H16RH16SC117
H17RH17SC118H18RH18SH18TC12 H2R H2S C13 H3R H3S C14 H4R H4S C15 H5R H5S C16 H6R 
H6S C17 H7R H7S C18 H8R H8S C19 H9R C110H10RC111H11RH11SC112H12RH12SC113H13RH13S
C114H14RH14SC115H15RH15SC116H16RH16SC117H17RH17SC118H18RH18SH18TC11 O12 O11 C1  
HR  HS  C2  HX  C3  HA  HB  O31 P31 O32 C31 H1A H1B C32 H2A O35 HO5AC33 H3A H3B 
O33 O34 O21 C21 O22 O36 HO6AC12 H2R H2S C13 H3R H3S C14 H4R H4S C15 H5R H5S C16 
H6R H6S C17 H7R H7S C18 H8R H8S C19 H9R C110H10RC111H11RH11SC112H12RH12SC113H13R
H13SC114H14RH14SC115H15RH15SC116H16RH16SC117H17RH17SC118H18RH18SH18TC12 H2R H2S 
C13 H3R H3S C14 H4R H4S C15 H5R H5S C16 H6R H6S C17 H7R H7S C18 H8R H8S C19 H9R 
C110H10RC111H11RH11SC112H12RH12SC113H13RH13SC114H14RH14SC115H15RH15SC116H16RH16S
C117H17RH17SC118H18RH18SH18TC11 O12 O11 C1  HR  HS  C2  HX  C3  HA  HB  O31 P31 
O32 C31 H1A H1B C32 H2A O35 HO5AC33 H3A H3B O33 O34 O21 C21 O22 O36 HO6AC12 H2R 
H2S C13 H3R H3S C14 H4R H4S C15 H5R H5S C16 H6R H6S C17 H7R H7S C18 H8R H8S C19 
H9R C110H10RC111H11RH11SC112H12RH12SC113H13RH13SC114H14RH14SC115H15RH15SC116H16R
H16SC117H17RH17SC118H18RH18SH18TC12 H2R H2S C13 H3R H3S C14 H4R H4S C15 H5R H5S 
C16 H6R H6S C17 H7R H7S C18 H8R H8S C19 H9R C110H10RC111H11RH11SC112H12RH12SC113
H13RH13SC114H14RH14SC115H15RH15SC116H16RH16SC117H17RH17SC118H18RH18SH18TC11 O12 
O11 C1  HR  HS  C2  HX  C3  HA  HB  O31 P31 O32 C31 H1A H1B C32 H2A H2B N31 C33 
H3A H3B H3C C34 H4A H4B H4C C35 H5A H5B H5C O33 O34 O21 C21 O22 C12 H2R H2S C13 
H3R H3S C14 H4R H4S C15 H5R H5S C16 H6R H6S C17 H7R H7S C18 H8R H8S C19 H9R C110
H10RC111H11RH11SC112H12RH12SC113H13RH13SC114H14RH14SC115H15RH15SC116H16RH16SC117
H17RH17SC118H18RH18SH18TC12 H2R H2S C13 H3R H3S C14 H4R H4S C15 H5R H5S C16 H6R 
H6S C17 H7R H7S C18 H8R H8S C19 H9R C110H10RC111H11RH11SC112H12RH12SC113H13RH13S
C114H14RH14SC115H15RH15SC116H16RH16SC117H17RH17SC118H18RH18SH18TC11 O12 O11 C1  
HR  HS  C2  HX  C3  HA  HB  O31 P31 O32 C31 H1A H1B C32 H2A H2B N31 C33 H3A H3B 
H3C C34 H4A H4B H4C C35 H5A H5B H5C O33 O34 O21 C21 O22 C12 H2R H2S C13 H3R H3S 
C14 H4R H4S C15 H5R H5S C16 H6R H6S C17 H7R H7S C18 H8R H8S C19 H9R C110H10RC111
H11RH11SC112H12RH12SC113H13RH13SC114H14RH14SC115H15RH15SC116H16RH16SC117H17RH17S
C118H18RH18SH18TC12 H2R H2S C13 H3R H3S C14 H4R H4S C15 H5R H5S C16 H6R H6S C17 
H7R H7S C18 H8R H8S C19 H9R C110H10RC111H11RH11SC112H12RH12SC113H13RH13SC114H14R
H14SC115H15RH15SC116H16RH16SC117H17RH17SC118H18RH18SH18TC11 O12 O11 C1  HR  HS  
C2  HX  C3  HA  HB  O31 P31 O32 C31 H1A H1B C32 H2A H2B N31 C33 H3A H3B H3C C34 
H4A H4B H4C C35 H5A H5B H5C O33 O34 O21 C21 O22 C12 H2R H2S C13 H3R H3S C14 H4R 
H4S C15 H5R H5S C16 H6R H6S C17 H7R H7S C18 H8R H8S C19 H9R C110H10RC111H11RH11S
C112H12RH12SC113H13RH13SC114H14RH14SC115H15RH15SC116H16RH16SC117H17RH17SC118H18R
H18SH18TC12 H2R H2S C13 H3R H3S C14 H4R H4S C15 H5R H5S C16 H6R H6S C17 H7R H7S 
C18 H8R H8S C19 H9R C110H10RC111H11RH11SC112H12RH12SC113H13RH13SC114H14RH14SC115
H15RH15SC116H16RH16SC117H17RH17SC118H18RH18SH18TC11 O12 O11 C1  HR  HS  C2  HX  
C3  HA  HB  O31 P31 O32 C31 H1A H1B C32 H2A H2B N31 C33 H3A H3B H3C C34 H4A H4B 
H4C C35 H5A H5B H5C O33 O34 O21 C21 O22 C12 H2R H2S C13 H3R H3S C14 H4R H4S C15 
H5R H5S C16 H6R H6S C17 H7R H7S C18 H8R H8S C19 H9R C110H10RC111H11RH11SC112H12R
H12SC113H13RH13SC114H14RH14SC115H15RH15SC116H16RH16SC117H17RH17SC118H18RH18SH18T
C12 H2R H2S C13 H3R H3S C14 H4R H4S C15 H5R H5S C16 H6R H6S C17 H7R H7S C18 H8R 
H8S C19 H9R C110H10RC111H11RH11SC112H12RH12SC113H13RH13SC114H14RH14SC115H15RH15S
C116H16RH16SC117H17RH17SC118H18RH18SH18TC11 O12 O11 C1  HR  HS  C2  HX  C3  HA  
HB  O31 P31 O32 C31 H1A H1B C32 H2A H2B N31 C33 H3A H3B H3C C34 H4A H4B H4C C35 
H5A H5B H5C O33 O34 O21 C21 O22 C12 H2R H2S C13 H3R H3S C14 H4R H4S C15 H5R H5S 
C16 H6R H6S C17 H7R H7S C18 H8R H8S C19 H9R C110H10RC111H11RH11SC112H12RH12SC113
H13RH13SC114H14RH14SC115H15RH15SC116H16RH16SC117H17RH17SC118H18RH18SH18TC12 H2R 
H2S C13 H3R H3S C14 H4R H4S C15 H5R H5S C16 H6R H6S C17 H7R H7S C18 H8R H8S C19 
H9R C110H10RC111H11RH11SC112H12RH12SC113H13RH13SC114H14RH14SC115H15RH15SC116H16R
H16SC117H17RH17SC118H18RH18SH18TC11 O12 O11 C1  HR  HS  C2  HX  C3  HA  HB  O31 
P31 O32 C31 H1A H1B C32 H2A H2B N31 C33 H3A H3B H3C C34 H4A H4B H4C C35 H5A H5B 
H5C O33 O34 O21 C21 O22 C12 H2R H2S C13 H3R H3S C14 H4R H4S C15 H5R H5S C16 H6R 
H6S C17 H7R H7S C18 H8R H8S C19 H9R C110H10RC111H11RH11SC112H12RH12SC113H13RH13S
C114H14RH14SC115H15RH15SC116H16RH16SC117H17RH17SC118H18RH18SH18TC12 H2R H2S C13 
H3R H3S C14 H4R H4S C15 H5R H5S C16 H6R H6S C17 H7R H7S C18 H8R H8S C19 H9R C110
H10RC111H11RH11SC112H12RH12SC113H13RH13SC114H14RH14SC115H15RH15SC116H16RH16SC117
H17RH17SC118H18RH18SH18TC11 O12 O11 C1  HR  HS  C2  HX  C3  HA  HB  O31 P31 O32 
C31 H1A H1B C32 H2A H2B N31 C33 H3A H3B H3C C34 H4A H4B H4C C35 H5A H5B H5C O33 
O34 O21 C21 O22 C12 H2R H2S C13 H3R H3S C14 H4R H4S C15 H5R H5S C16 H6R H6S C17 
H7R H7S C18 H8R H8S C19 H9R C110H10RC111H11RH11SC112H12RH12SC113H13RH13SC114H14R
H14SC115H15RH15SC116H16RH16SC117H17RH17SC118H18RH18SH18TC12 H2R H2S C13 H3R H3S 
C14 H4R H4S C15 H5R H5S C16 H6R H6S C17 H7R H7S C18 H8R H8S C19 H9R C110H10RC111
H11RH11SC112H12RH12SC113H13RH13SC114H14RH14SC115H15RH15SC116H16RH16SC117H17RH17S
C118H18RH18SH18TC11 O12 O11 C1  HR  HS  C2  HX  C3  HA  HB  O31 P31 O32 C31 H1A 
H1B C32 H2A H2B N31 C33 H3A H3B H3C C34 H4A H4B H4C C35 H5A H5B H5C O33 O34 O21 
C21 O22 C12 H2R H2S C13 H3R H3S C14 H4R H4S C15 H5R H5S C16 H6R H6S C17 H7R H7S 
C18 H8R H8S C19 H9R C110H10RC111H11RH11SC112H12RH12SC113H13RH13SC114H14RH14SC115
H15RH15SC116H16RH16SC117H17RH17SC118H18RH18SH18TC12 H2R H2S C13 H3R H3S C14 H4R 
H4S C15 H5R H5S C16 H6R H6S C17 H7R H7S C18 H8R H8S C19 H9R C110H10RC111H11RH11S
C112H12RH12SC113H13RH13SC114H14RH14SC115H15RH15SC116H16RH16SC117H17RH17SC118H18R
H18SH18TC11 O12 O11 C1  HR  HS  C2  HX  C3  HA  HB  O31 P31 O32 C31 H1A H1B C32 
H2A H2B N31 C33 H3A H3B H3C C34 H4A H4B H4C C35 H5A H5B H5C O33 O34 O21 C21 O22 
C12 H2R H2S C13 H3R H3S C14 H4R H4S C15 H5R H5S C16 H6R H6S C17 H7R H7S C18 H8R 
H8S C19 H9R C110H10RC111H11RH11SC112H12RH12SC113H13RH13SC114H14RH14SC115H15RH15S
C116H16RH16SC117H17RH17SC118H18RH18SH18TC12 H2R H2S C13 H3R H3S C14 H4R H4S C15 
H5R H5S C16 H6R H6S C17 H7R H7S C18 H8R H8S C19 H9R C110H10RC111H11RH11SC112H12R
H12SC113H13RH13SC114H14RH14SC115H15RH15SC116H16RH16SC117H17RH17SC118H18RH18SH18T
C11 O12 O11 C1  HR  HS  C2  HX  C3  HA  HB  O31 P31 O32 C31 H1A H1B C32 H2A H2B 
N31 C33 H3A H3B H3C C34 H4A H4B H4C C35 H5A H5B H5C O33 O34 O21 C21 O22 C12 H2R 
H2S C13 H3R H3S C14 H4R H4S C15 H5R H5S C16 H6R H6S C17 H7R H7S C18 H8R H8S C19 
H9R C110H10RC111H11RH11SC112H12RH12SC113H13RH13SC114H14RH14SC115H15RH15SC116H16R
H16SC117H17RH17SC118H18RH18SH18TC12 H2R H2S C13 H3R H3S C14 H4R H4S C15 H5R H5S 
C16 H6R H6S C17 H7R H7S C18 H8R H8S C19 H9R C110H10RC111H11RH11SC112H12RH12SC113
H13RH13SC114H14RH14SC115H15RH15SC116H16RH16SC117H17RH17SC118H18RH18SH18TC11 O12 
O11 C1  HR  HS  C2  HX  C3  HA  HB  O31 P31 O32 C31 H1A H1B C32 H2A H2B N31 C33 
H3A H3B H3C C34 H4A H4B H4C C35 H5A H5B H5C O33 O34 O21 C21 O22 C12 H2R H2S C13 
H3R H3S C14 H4R H4S C15 H5R H5S C16 H6R H6S C17 H7R H7S C18 H8R H8S C19 H9R C110
H10RC111H11RH11SC112H12RH12SC113H13RH13SC114H14RH14SC115H15RH15SC116H16RH16SC117
H17RH17SC118H18RH18SH18TC12 H2R H2S C13 H3R H3S C14 H4R H4S C15 H5R H5S C16 H6R 
H6S C17 H7R H7S C18 H8R H8S C19 H9R C110H10RC111H11RH11SC112H12RH12SC113H13RH13S
C114H14RH14SC115H15RH15SC116H16RH16SC117H17RH17SC118H18RH18SH18TC11 O12 O11 C1  
HR  HS  C2  HX  C3  HA  HB  O31 P31 O32 C31 H1A H1B C32 H2A H2B N31 C33 H3A H3B 
H3C C34 H4A H4B H4C C35 H5A H5B H5C O33 O34 O21 C21 O22 C12 H2R H2S C13 H3R H3S 
C14 H4R H4S C15 H5R H5S C16 H6R H6S C17 H7R H7S C18 H8R H8S C19 H9R C110H10RC111
H11RH11SC112H12RH12SC113H13RH13SC114H14RH14SC115H15RH15SC116H16RH16SC117H17RH17S
C118H18RH18SH18TC12 H2R H2S C13 H3R H3S C14 H4R H4S C15 H5R H5S C16 H6R H6S C17 
H7R H7S C18 H8R H8S C19 H9R C110H10RC111H11RH11SC112H12RH12SC113H13RH13SC114H14R
H14SC115H15RH15SC116H16RH16SC117H17RH17SC118H18RH18SH18TC11 O12 O11 C1  HR  HS  
C2  HX  C3  HA  HB  O31 P31 O32 C31 H1A H1B C32 H2A H2B N31 C33 H3A H3B H3C C34 
H4A H4B H4C C35 H5A H5B H5C O33 O34 O21 C21 O22 C12 H2R H2S C13 H3R H3S C14 H4R 
H4S C15 H5R H5S C16 H6R H6S C17 H7R H7S C18 H8R H8S C19 H9R C110H10RC111H11RH11S
C112H12RH12SC113H13RH13SC114H14RH14SC115H15RH15SC116H16RH16SC117H17RH17SC118H18R
H18SH18TC12 H2R H2S C13 H3R H3S C14 H4R H4S C15 H5R H5S C16 H6R H6S C17 H7R H7S 
C18 H8R H8S C19 H9R C110H10RC111H11RH11SC112H12RH12SC113H13RH13SC114H14RH14SC115
H15RH15SC116H16RH16SC117H17RH17SC118H18RH18SH18TC11 O12 O11 C1  HR  HS  C2  HX  
C3  HA  HB  O31 P31 O32 C31 H1A H1B C32 H2A H2B N31 C33 H3A H3B H3C C34 H4A H4B 
H4C C35 H5A H5B H5C O33 O34 O21 C21 O22 C12 H2R H2S C13 H3R H3S C14 H4R H4S C15 
H5R H5S C16 H6R H6S C17 H7R H7S C18 H8R H8S C19 H9R C110H10RC111H11RH11SC112H12R
H12SC113H13RH13SC114H14RH14SC115H15RH15SC116H16RH16SC117H17RH17SC118H18RH18SH18T
C12 H2R H2S C13 H3R H3S C14 H4R H4S C15 H5R H5S C16 H6R H6S C17 H7R H7S C18 H8R 
H8S C19 H9R C110H10RC111H11RH11SC112H12RH12SC113H13RH13SC114H14RH14SC115H15RH15S
C116H16RH16SC117H17RH17SC118H18RH18SH18TC11 O12 O11 C1  HR  HS  C2  HX  C3  HA  
HB  O31 P31 O32 C31 H1A H1B C32 H2A H2B N31 C33 H3A H3B H3C C34 H4A H4B H4C C35 
H5A H5B H5C O33 O34 O21 C21 O22 C12 H2R H2S C13 H3R H3S C14 H4R H4S C15 H5R H5S 
C16 H6R H6S C17 H7R H7S C18 H8R H8S C19 H9R C110H10RC111H11RH11SC112H12RH12SC113
H13RH13SC114H14RH14SC115H15RH15SC116H16RH16SC117H17RH17SC118H18RH18SH18TC12 H2R 
H2S C13 H3R H3S C14 H4R H4S C15 H5R H5S C16 H6R H6S C17 H7R H7S C18 H8R H8S C19 
H9R C110H10RC111H11RH11SC112H12RH12SC113H13RH13SC114H14RH14SC115H15RH15SC116H16R
H16SC117H17RH17SC118H18RH18SH18TC11 O12 O11 C1  HR  HS  C2  HX  C3  HA  HB  O31 
P31 O32 C31 H1A H1B C32 H2A H2B N31 C33 H3A H3B H3C C34 H4A H4B H4C C35 H5A H5B 
H5C O33 O34 O21 C21 O22 C12 H2R H2S C13 H3R H3S C14 H4R H4S C15 H5R H5S C16 H6R 
H6S C17 H7R H7S C18 H8R H8S C19 H9R C110H10RC111H11RH11SC112H12RH12SC113H13RH13S
C114H14RH14SC115H15RH15SC116H16RH16SC117H17RH17SC118H18RH18SH18TC12 H2R H2S C13 
H3R H3S C14 H4R H4S C15 H5R H5S C16 H6R H6S C17 H7R H7S C18 H8R H8S C19 H9R C110
H10RC111H11RH11SC112H12RH12SC113H13RH13SC114H14RH14SC115H15RH15SC116H16RH16SC117
H17RH17SC118H18RH18SH18TC11 O12 O11 C1  HR  HS  C2  HX  C3  HA  HB  O31 P31 O32 
C31 H1A H1B C32 H2A H2B N31 C33 H3A H3B H3C C34 H4A H4B H4C C35 H5A H5B H5C O33 
O34 O21 C21 O22 C12 H2R H2S C13 H3R H3S C14 H4R H4S C15 H5R H5S C16 H6R H6S C17 
H7R H7S C18 H8R H8S C19 H9R C110H10RC111H11RH11SC112H12RH12SC113H13RH13SC114H14R
H14SC115H15RH15SC116H16RH16SC117H17RH17SC118H18RH18SH18TC12 H2R H2S C13 H3R H3S 
C14 H4R H4S C15 H5R H5S C16 H6R H6S C17 H7R H7S C18 H8R H8S C19 H9R C110H10RC111
H11RH11SC112H12RH12SC113H13RH13SC114H14RH14SC115H15RH15SC116H16RH16SC117H17RH17S
C118H18RH18SH18TC11 O12 O11 C1  HR  HS  C2  HX  C3  HA  HB  O31 P31 O32 C31 H1A 
H1B C32 H2A H2B N31 C33 H3A H3B H3C C34 H4A H4B H4C C35 H5A H5B H5C O33 O34 O21 
C21 O22 C12 H2R H2S C13 H3R H3S C14 H4R H4S C15 H5R H5S C16 H6R H6S C17 H7R H7S 
C18 H8R H8S C19 H9R C110H10RC111H11RH11SC112H12RH12SC113H13RH13SC114H14RH14SC115
H15RH15SC116H16RH16SC117H17RH17SC118H18RH18SH18TC12 H2R H2S C13 H3R H3S C14 H4R 
H4S C15 H5R H5S C16 H6R H6S C17 H7R H7S C18 H8R H8S C19 H9R C110H10RC111H11RH11S
C112H12RH12SC113H13RH13SC114H14RH14SC115H15RH15SC116H16RH16SC117H17RH17SC118H18R
H18SH18TC11 O12 O11 C1  HR  HS  C2  HX  C3  HA  HB  O31 P31 O32 C31 H1A H1B C32 
H2A H2B N31 C33 H3A H3B H3C C34 H4A H4B H4C C35 H5A H5B H5C O33 O34 O21 C21 O22 
C12 H2R H2S C13 H3R H3S C14 H4R H4S C15 H5R H5S C16 H6R H6S C17 H7R H7S C18 H8R 
H8S C19 H9R C110H10RC111H11RH11SC112H12RH12SC113H13RH13SC114H14RH14SC115H15RH15S
C116H16RH16SC117H17RH17SC118H18RH18SH18TC12 H2R H2S C13 H3R H3S C14 H4R H4S C15 
H5R H5S C16 H6R H6S C17 H7R H7S C18 H8R H8S C19 H9R C110H10RC111H11RH11SC112H12R
H12SC113H13RH13SC114H14RH14SC115H15RH15SC116H16RH16SC117H17RH17SC118H18RH18SH18T
C11 O12 O11 C1  HR  HS  C2  HX  C3  HA  HB  O31 P31 O32 C31 H1A H1B C32 H2A H2B 
N31 C33 H3A H3B H3C C34 H4A H4B H4C C35 H5A H5B H5C O33 O34 O21 C21 O22 C12 H2R 
H2S C13 H3R H3S C14 H4R H4S C15 H5R H5S C16 H6R H6S C17 H7R H7S C18 H8R H8S C19 
H9R C110H10RC111H11RH11SC112H12RH12SC113H13RH13SC114H14RH14SC115H15RH15SC116H16R
H16SC117H17RH17SC118H18RH18SH18TC12 H2R H2S C13 H3R H3S C14 H4R H4S C15 H5R H5S 
C16 H6R H6S C17 H7R H7S C18 H8R H8S C19 H9R C110H10RC111H11RH11SC112H12RH12SC113
H13RH13SC114H14RH14SC115H15RH15SC116H16RH16SC117H17RH17SC118H18RH18SH18TC11 O12 
O11 C1  HR  HS  C2  HX  C3  HA  HB  O31 P31 O32 C31 H1A H1B C32 H2A H2B N31 C33 
H3A H3B H3C C34 H4A H4B H4C C35 H5A H5B H5C O33 O34 O21 C21 O22 C12 H2R H2S C13 
H3R H3S C14 H4R H4S C15 H5R H5S C16 H6R H6S C17 H7R H7S C18 H8R H8S C19 H9R C110
H10RC111H11RH11SC112H12RH12SC113H13RH13SC114H14RH14SC115H15RH15SC116H16RH16SC117
H17RH17SC118H18RH18SH18TC12 H2R H2S C13 H3R H3S C14 H4R H4S C15 H5R H5S C16 H6R 
H6S C17 H7R H7S C18 H8R H8S C19 H9R C110H10RC111H11RH11SC112H12RH12SC113H13RH13S
C114H14RH14SC115H15RH15SC116H16RH16SC117H17RH17SC118H18RH18SH18TC11 O12 O11 C1  
HR  HS  C2  HX  C3  HA  HB  O31 P31 O32 C31 H1A H1B C32 H2A H2B N31 C33 H3A H3B 
H3C C34 H4A H4B H4C C35 H5A H5B H5C O33 O34 O21 C21 O22 C12 H2R H2S C13 H3R H3S 
C14 H4R H4S C15 H5R H5S C16 H6R H6S C17 H7R H7S C18 H8R H8S C19 H9R C110H10RC111
H11RH11SC112H12RH12SC113H13RH13SC114H14RH14SC115H15RH15SC116H16RH16SC117H17RH17S
C118H18RH18SH18TC12 H2R H2S C13 H3R H3S C14 H4R H4S C15 H5R H5S C16 H6R H6S C17 
H7R H7S C18 H8R H8S C19 H9R C110H10RC111H11RH11SC112H12RH12SC113H13RH13SC114H14R
H14SC115H15RH15SC116H16RH16SC117H17RH17SC118H18RH18SH18TC11 O12 O11 C1  HR  HS  
C2  HX  C3  HA  HB  O31 P31 O32 C31 H1A H1B C32 H2A H2B N31 C33 H3A H3B H3C C34 
H4A H4B H4C C35 H5A H5B H5C O33 O34 O21 C21 O22 C12 H2R H2S C13 H3R H3S C14 H4R 
H4S C15 H5R H5S C16 H6R H6S C17 H7R H7S C18 H8R H8S C19 H9R C110H10RC111H11RH11S
C112H12RH12SC113H13RH13SC114H14RH14SC115H15RH15SC116H16RH16SC117H17RH17SC118H18R
H18SH18TC12 H2R H2S C13 H3R H3S C14 H4R H4S C15 H5R H5S C16 H6R H6S C17 H7R H7S 
C18 H8R H8S C19 H9R C110H10RC111H11RH11SC112H12RH12SC113H13RH13SC114H14RH14SC115
H15RH15SC116H16RH16SC117H17RH17SC118H18RH18SH18TC11 O12 O11 C1  HR  HS  C2  HX  
C3  HA  HB  O31 P31 O32 C31 H1A H1B C32 H2A H2B N31 C33 H3A H3B H3C C34 H4A H4B 
H4C C35 H5A H5B H5C O33 O34 O21 C21 O22 C12 H2R H2S C13 H3R H3S C14 H4R H4S C15 
H5R H5S C16 H6R H6S C17 H7R H7S C18 H8R H8S C19 H9R C110H10RC111H11RH11SC112H12R
H12SC113H13RH13SC114H14RH14SC115H15RH15SC116H16RH16SC117H17RH17SC118H18RH18SH18T
C12 H2R H2S C13 H3R H3S C14 H4R H4S C15 H5R H5S C16 H6R H6S C17 H7R H7S C18 H8R 
H8S C19 H9R C110H10RC111H11RH11SC112H12RH12SC113H13RH13SC114H14RH14SC115H15RH15S
C116H16RH16SC117H17RH17SC118H18RH18SH18TC11 O12 O11 C1  HR  HS  C2  HX  C3  HA  
HB  O31 P31 O32 C31 H1A H1B C32 H2A H2B N31 C33 H3A H3B H3C C34 H4A H4B H4C C35 
H5A H5B H5C O33 O34 O21 C21 O22 C12 H2R H2S C13 H3R H3S C14 H4R H4S C15 H5R H5S 
C16 H6R H6S C17 H7R H7S C18 H8R H8S C19 H9R C110H10RC111H11RH11SC112H12RH12SC113
H13RH13SC114H14RH14SC115H15RH15SC116H16RH16SC117H17RH17SC118H18RH18SH18TC12 H2R 
H2S C13 H3R H3S C14 H4R H4S C15 H5R H5S C16 H6R H6S C17 H7R H7S C18 H8R H8S C19 
H9R C110H10RC111H11RH11SC112H12RH12SC113H13RH13SC114H14RH14SC115H15RH15SC116H16R
H16SC117H17RH17SC118H18RH18SH18TC11 O12 O11 C1  HR  HS  C2  HX  C3  HA  HB  O31 
P31 O32 C31 H1A H1B C32 H2A H2B N31 C33 H3A H3B H3C C34 H4A H4B H4C C35 H5A H5B 
H5C O33 O34 O21 C21 O22 C12 H2R H2S C13 H3R H3S C14 H4R H4S C15 H5R H5S C16 H6R 
H6S C17 H7R H7S C18 H8R H8S C19 H9R C110H10RC111H11RH11SC112H12RH12SC113H13RH13S
C114H14RH14SC115H15RH15SC116H16RH16SC117H17RH17SC118H18RH18SH18TC12 H2R H2S C13 
H3R H3S C14 H4R H4S C15 H5R H5S C16 H6R H6S C17 H7R H7S C18 H8R H8S C19 H9R C110
H10RC111H11RH11SC112H12RH12SC113H13RH13SC114H14RH14SC115H15RH15SC116H16RH16SC117
H17RH17SC118H18RH18SH18TC11 O12 O11 C1  HR  HS  C2  HX  C3  HA  HB  O31 P31 O32 
C31 H1A H1B C32 H2A H2B N31 C33 H3A H3B H3C C34 H4A H4B H4C C35 H5A H5B H5C O33 
O34 O21 C21 O22 C12 H2R H2S C13 H3R H3S C14 H4R H4S C15 H5R H5S C16 H6R H6S C17 
H7R H7S C18 H8R H8S C19 H9R C110H10RC111H11RH11SC112H12RH12SC113H13RH13SC114H14R
H14SC115H15RH15SC116H16RH16SC117H17RH17SC118H18RH18SH18TC12 H2R H2S C13 H3R H3S 
C14 H4R H4S C15 H5R H5S C16 H6R H6S C17 H7R H7S C18 H8R H8S C19 H9R C110H10RC111
H11RH11SC112H12RH12SC113H13RH13SC114H14RH14SC115H15RH15SC116H16RH16SC117H17RH17S
C118H18RH18SH18TC11 O12 O11 C1  HR  HS  C2  HX  C3  HA  HB  O31 P31 O32 C31 H1A 
H1B C32 H2A H2B N31 C33 H3A H3B H3C C34 H4A H4B H4C C35 H5A H5B H5C O33 O34 O21 
C21 O22 C12 H2R H2S C13 H3R H3S C14 H4R H4S C15 H5R H5S C16 H6R H6S C17 H7R H7S 
C18 H8R H8S C19 H9R C110H10RC111H11RH11SC112H12RH12SC113H13RH13SC114H14RH14SC115
H15RH15SC116H16RH16SC117H17RH17SC118H18RH18SH18TC12 H2R H2S C13 H3R H3S C14 H4R 
H4S C15 H5R H5S C16 H6R H6S C17 H7R H7S C18 H8R H8S C19 H9R C110H10RC111H11RH11S
C112H12RH12SC113H13RH13SC114H14RH14SC115H15RH15SC116H16RH16SC117H17RH17SC118H18R
H18SH18TC11 O12 O11 C1  HR  HS  C2  HX  C3  HA  HB  O31 P31 O32 C31 H1A H1B C32 
H2A H2B N31 C33 H3A H3B H3C C34 H4A H4B H4C C35 H5A H5B H5C O33 O34 O21 C21 O22 
C12 H2R H2S C13 H3R H3S C14 H4R H4S C15 H5R H5S C16 H6R H6S C17 H7R H7S C18 H8R 
H8S C19 H9R C110H10RC111H11RH11SC112H12RH12SC113H13RH13SC114H14RH14SC115H15RH15S
C116H16RH16SC117H17RH17SC118H18RH18SH18TC12 H2R H2S C13 H3R H3S C14 H4R H4S C15 
H5R H5S C16 H6R H6S C17 H7R H7S C18 H8R H8S C19 H9R C110H10RC111H11RH11SC112H12R
H12SC113H13RH13SC114H14RH14SC115H15RH15SC116H16RH16SC117H17RH17SC118H18RH18SH18T
C11 O12 O11 C1  HR  HS  C2  HX  C3  HA  HB  O31 P31 O32 C31 H1A H1B C32 H2A H2B 
N31 C33 H3A H3B H3C C34 H4A H4B H4C C35 H5A H5B H5C O33 O34 O21 C21 O22 C12 H2R 
H2S C13 H3R H3S C14 H4R H4S C15 H5R H5S C16 H6R H6S C17 H7R H7S C18 H8R H8S C19 
H9R C110H10RC111H11RH11SC112H12RH12SC113H13RH13SC114H14RH14SC115H15RH15SC116H16R
H16SC117H17RH17SC118H18RH18SH18TC12 H2R H2S C13 H3R H3S C14 H4R H4S C15 H5R H5S 
C16 H6R H6S C17 H7R H7S C18 H8R H8S C19 H9R C110H10RC111H11RH11SC112H12RH12SC113
H13RH13SC114H14RH14SC115H15RH15SC116H16RH16SC117H17RH17SC118H18RH18SH18TC11 O12 
O11 C1  HR  HS  C2  HX  C3  HA  HB  O31 P31 O32 C31 H1A H1B C32 H2A H2B N31 C33 
H3A H3B H3C C34 H4A H4B H4C C35 H5A H5B H5C O33 O34 O21 C21 O22 C12 H2R H2S C13 
H3R H3S C14 H4R H4S C15 H5R H5S C16 H6R H6S C17 H7R H7S C18 H8R H8S C19 H9R C110
H10RC111H11RH11SC112H12RH12SC113H13RH13SC114H14RH14SC115H15RH15SC116H16RH16SC117
H17RH17SC118H18RH18SH18TC12 H2R H2S C13 H3R H3S C14 H4R H4S C15 H5R H5S C16 H6R 
H6S C17 H7R H7S C18 H8R H8S C19 H9R C110H10RC111H11RH11SC112H12RH12SC113H13RH13S
C114H14RH14SC115H15RH15SC116H16RH16SC117H17RH17SC118H18RH18SH18TC11 O12 O11 C1  
HR  HS  C2  HX  C3  HA  HB  O31 P31 O32 C31 H1A H1B C32 H2A H2B N31 C33 H3A H3B 
H3C C34 H4A H4B H4C C35 H5A H5B H5C O33 O34 O21 C21 O22 C12 H2R H2S C13 H3R H3S 
C14 H4R H4S C15 H5R H5S C16 H6R H6S C17 H7R H7S C18 H8R H8S C19 H9R C110H10RC111
H11RH11SC112H12RH12SC113H13RH13SC114H14RH14SC115H15RH15SC116H16RH16SC117H17RH17S
C118H18RH18SH18TC12 H2R H2S C13 H3R H3S C14 H4R H4S C15 H5R H5S C16 H6R H6S C17 
H7R H7S C18 H8R H8S C19 H9R C110H10RC111H11RH11SC112H12RH12SC113H13RH13SC114H14R
H14SC115H15RH15SC116H16RH16SC117H17RH17SC118H18RH18SH18TC11 O12 O11 C1  HR  HS  
C2  HX  C3  HA  HB  O31 P31 O32 C31 H1A H1B C32 H2A H2B N31 C33 H3A H3B H3C C34 
H4A H4B H4C C35 H5A H5B H5C O33 O34 O21 C21 O22 C12 H2R H2S C13 H3R H3S C14 H4R 
H4S C15 H5R H5S C16 H6R H6S C17 H7R H7S C18 H8R H8S C19 H9R C110H10RC111H11RH11S
C112H12RH12SC113H13RH13SC114H14RH14SC115H15RH15SC116H16RH16SC117H17RH17SC118H18R
H18SH18TC12 H2R H2S C13 H3R H3S C14 H4R H4S C15 H5R H5S C16 H6R H6S C17 H7R H7S 
C18 H8R H8S C19 H9R C110H10RC111H11RH11SC112H12RH12SC113H13RH13SC114H14RH14SC115
H15RH15SC116H16RH16SC117H17RH17SC118H18RH18SH18TC11 O12 O11 C1  HR  HS  C2  HX  
C3  HA  HB  O31 P31 O32 C31 H1A H1B C32 H2A H2B N31 C33 H3A H3B H3C C34 H4A H4B 
H4C C35 H5A H5B H5C O33 O34 O21 C21 O22 C12 H2R H2S C13 H3R H3S C14 H4R H4S C15 
H5R H5S C16 H6R H6S C17 H7R H7S C18 H8R H8S C19 H9R C110H10RC111H11RH11SC112H12R
H12SC113H13RH13SC114H14RH14SC115H15RH15SC116H16RH16SC117H17RH17SC118H18RH18SH18T
C12 H2R H2S C13 H3R H3S C14 H4R H4S C15 H5R H5S C16 H6R H6S C17 H7R H7S C18 H8R 
H8S C19 H9R C110H10RC111H11RH11SC112H12RH12SC113H13RH13SC114H14RH14SC115H15RH15S
C116H16RH16SC117H17RH17SC118H18RH18SH18TC11 O12 O11 C1  HR  HS  C2  HX  C3  HA  
HB  O31 P31 O32 C31 H1A H1B C32 H2A H2B N31 C33 H3A H3B H3C C34 H4A H4B H4C C35 
H5A H5B H5C O33 O34 O21 C21 O22 C12 H2R H2S C13 H3R H3S C14 H4R H4S C15 H5R H5S 
C16 H6R H6S C17 H7R H7S C18 H8R H8S C19 H9R C110H10RC111H11RH11SC112H12RH12SC113
H13RH13SC114H14RH14SC115H15RH15SC116H16RH16SC117H17RH17SC118H18RH18SH18TC12 H2R 
H2S C13 H3R H3S C14 H4R H4S C15 H5R H5S C16 H6R H6S C17 H7R H7S C18 H8R H8S C19 
H9R C110H10RC111H11RH11SC112H12RH12SC113H13RH13SC114H14RH14SC115H15RH15SC116H16R
H16SC117H17RH17SC118H18RH18SH18TC11 O12 O11 C1  HR  HS  C2  HX  C3  HA  HB  O31 
P31 O32 C31 H1A H1B C32 H2A H2B N31 C33 H3A H3B H3C C34 H4A H4B H4C C35 H5A H5B 
H5C O33 O34 O21 C21 O22 C12 H2R H2S C13 H3R H3S C14 H4R H4S C15 H5R H5S C16 H6R 
H6S C17 H7R H7S C18 H8R H8S C19 H9R C110H10RC111H11RH11SC112H12RH12SC113H13RH13S
C114H14RH14SC115H15RH15SC116H16RH16SC117H17RH17SC118H18RH18SH18TC12 H2R H2S C13 
H3R H3S C14 H4R H4S C15 H5R H5S C16 H6R H6S C17 H7R H7S C18 H8R H8S C19 H9R C110
H10RC111H11RH11SC112H12RH12SC113H13RH13SC114H14RH14SC115H15RH15SC116H16RH16SC117
H17RH17SC118H18RH18SH18TC11 O12 O11 C1  HR  HS  C2  HX  C3  HA  HB  O31 P31 O32 
C31 H1A H1B C32 H2A H2B N31 C33 H3A H3B H3C C34 H4A H4B H4C C35 H5A H5B H5C O33 
O34 O21 C21 O22 C12 H2R H2S C13 H3R H3S C14 H4R H4S C15 H5R H5S C16 H6R H6S C17 
H7R H7S C18 H8R H8S C19 H9R C110H10RC111H11RH11SC112H12RH12SC113H13RH13SC114H14R
H14SC115H15RH15SC116H16RH16SC117H17RH17SC118H18RH18SH18TC12 H2R H2S C13 H3R H3S 
C14 H4R H4S C15 H5R H5S C16 H6R H6S C17 H7R H7S C18 H8R H8S C19 H9R C110H10RC111
H11RH11SC112H12RH12SC113H13RH13SC114H14RH14SC115H15RH15SC116H16RH16SC117H17RH17S
C118H18RH18SH18TC11 O12 O11 C1  HR  HS  C2  HX  C3  HA  HB  O31 P31 O32 C31 H1A 
H1B C32 H2A H2B N31 C33 H3A H3B H3C C34 H4A H4B H4C C35 H5A H5B H5C O33 O34 O21 
C21 O22 C12 H2R H2S C13 H3R H3S C14 H4R H4S C15 H5R H5S C16 H6R H6S C17 H7R H7S 
C18 H8R H8S C19 H9R C110H10RC111H11RH11SC112H12RH12SC113H13RH13SC114H14RH14SC115
H15RH15SC116H16RH16SC117H17RH17SC118H18RH18SH18TC12 H2R H2S C13 H3R H3S C14 H4R 
H4S C15 H5R H5S C16 H6R H6S C17 H7R H7S C18 H8R H8S C19 H9R C110H10RC111H11RH11S
C112H12RH12SC113H13RH13SC114H14RH14SC115H15RH15SC116H16RH16SC117H17RH17SC118H18R
H18SH18TC11 O12 O11 C1  HR  HS  C2  HX  C3  HA  HB  O31 P31 O32 C31 H1A H1B C32 
H2A H2B N31 C33 H3A H3B H3C C34 H4A H4B H4C C35 H5A H5B H5C O33 O34 O21 C21 O22 
C12 H2R H2S C13 H3R H3S C14 H4R H4S C15 H5R H5S C16 H6R H6S C17 H7R H7S C18 H8R 
H8S C19 H9R C110H10RC111H11RH11SC112H12RH12SC113H13RH13SC114H14RH14SC115H15RH15S
C116H16RH16SC117H17RH17SC118H18RH18SH18TC12 H2R H2S C13 H3R H3S C14 H4R H4S C15 
H5R H5S C16 H6R H6S C17 H7R H7S C18 H8R H8S C19 H9R C110H10RC111H11RH11SC112H12R
H12SC113H13RH13SC114H14RH14SC115H15RH15SC116H16RH16SC117H17RH17SC118H18RH18SH18T
C11 O12 O11 C1  HR  HS  C2  HX  C3  HA  HB  O31 P31 O32 C31 H1A H1B C32 H2A H2B 
N31 C33 H3A H3B H3C C34 H4A H4B H4C C35 H5A H5B H5C O33 O34 O21 C21 O22 C12 H2R 
H2S C13 H3R H3S C14 H4R H4S C15 H5R H5S C16 H6R H6S C17 H7R H7S C18 H8R H8S C19 
H9R C110H10RC111H11RH11SC112H12RH12SC113H13RH13SC114H14RH14SC115H15RH15SC116H16R
H16SC117H17RH17SC118H18RH18SH18TC12 H2R H2S C13 H3R H3S C14 H4R H4S C15 H5R H5S 
C16 H6R H6S C17 H7R H7S C18 H8R H8S C19 H9R C110H10RC111H11RH11SC112H12RH12SC113
H13RH13SC114H14RH14SC115H15RH15SC116H16RH16SC117H17RH17SC118H18RH18SH18TC11 O12 
O11 C1  HR  HS  C2  HX  C3  HA  HB  O31 P31 O32 C31 H1A H1B C32 H2A H2B N31 C33 
H3A H3B H3C C34 H4A H4B H4C C35 H5A H5B H5C O33 O34 O21 C21 O22 C12 H2R H2S C13 
H3R H3S C14 H4R H4S C15 H5R H5S C16 H6R H6S C17 H7R H7S C18 H8R H8S C19 H9R C110
H10RC111H11RH11SC112H12RH12SC113H13RH13SC114H14RH14SC115H15RH15SC116H16RH16SC117
H17RH17SC118H18RH18SH18TC12 H2R H2S C13 H3R H3S C14 H4R H4S C15 H5R H5S C16 H6R 
H6S C17 H7R H7S C18 H8R H8S C19 H9R C110H10RC111H11RH11SC112H12RH12SC113H13RH13S
C114H14RH14SC115H15RH15SC116H16RH16SC117H17RH17SC118H18RH18SH18TC11 O12 O11 C1  
HR  HS  C2  HX  C3  HA  HB  O31 P31 O32 C31 H1A H1B C32 H2A H2B N31 C33 H3A H3B 
H3C C34 H4A H4B H4C C35 H5A H5B H5C O33 O34 O21 C21 O22 C12 H2R H2S C13 H3R H3S 
C14 H4R H4S C15 H5R H5S C16 H6R H6S C17 H7R H7S C18 H8R H8S C19 H9R C110H10RC111
H11RH11SC112H12RH12SC113H13RH13SC114H14RH14SC115H15RH15SC116H16RH16SC117H17RH17S
C118H18RH18SH18TC12 H2R H2S C13 H3R H3S C14 H4R H4S C15 H5R H5S C16 H6R H6S C17 
H7R H7S C18 H8R H8S C19 H9R C110H10RC111H11RH11SC112H12RH12SC113H13RH13SC114H14R
H14SC115H15RH15SC116H16RH16SC117H17RH17SC118H18RH18SH18TC11 O12 O11 C1  HR  HS  
C2  HX  C3  HA  HB  O31 P31 O32 C31 H1A H1B C32 H2A H2B N31 C33 H3A H3B H3C C34 
H4A H4B H4C C35 H5A H5B H5C O33 O34 O21 C21 O22 C12 H2R H2S C13 H3R H3S C14 H4R 
H4S C15 H5R H5S C16 H6R H6S C17 H7R H7S C18 H8R H8S C19 H9R C110H10RC111H11RH11S
C112H12RH12SC113H13RH13SC114H14RH14SC115H15RH15SC116H16RH16SC117H17RH17SC118H18R
H18SH18TC12 H2R H2S C13 H3R H3S C14 H4R H4S C15 H5R H5S C16 H6R H6S C17 H7R H7S 
C18 H8R H8S C19 H9R C110H10RC111H11RH11SC112H12RH12SC113H13RH13SC114H14RH14SC115
H15RH15SC116H16RH16SC117H17RH17SC118H18RH18SH18TC11 O12 O11 C1  HR  HS  C2  HX  
C3  HA  HB  O31 P31 O32 C31 H1A H1B C32 H2A H2B N31 C33 H3A H3B H3C C34 H4A H4B 
H4C C35 H5A H5B H5C O33 O34 O21 C21 O22 C12 H2R H2S C13 H3R H3S C14 H4R H4S C15 
H5R H5S C16 H6R H6S C17 H7R H7S C18 H8R H8S C19 H9R C110H10RC111H11RH11SC112H12R
H12SC113H13RH13SC114H14RH14SC115H15RH15SC116H16RH16SC117H17RH17SC118H18RH18SH18T
C12 H2R H2S C13 H3R H3S C14 H4R H4S C15 H5R H5S C16 H6R H6S C17 H7R H7S C18 H8R 
H8S C19 H9R C110H10RC111H11RH11SC112H12RH12SC113H13RH13SC114H14RH14SC115H15RH15S
C116H16RH16SC117H17RH17SC118H18RH18SH18TC11 O12 O11 C1  HR  HS  C2  HX  C3  HA  
HB  O31 P31 O32 C31 H1A H1B C32 H2A H2B N31 C33 H3A H3B H3C C34 H4A H4B H4C C35 
H5A H5B H5C O33 O34 O21 C21 O22 C12 H2R H2S C13 H3R H3S C14 H4R H4S C15 H5R H5S 
C16 H6R H6S C17 H7R H7S C18 H8R H8S C19 H9R C110H10RC111H11RH11SC112H12RH12SC113
H13RH13SC114H14RH14SC115H15RH15SC116H16RH16SC117H17RH17SC118H18RH18SH18TC12 H2R 
H2S C13 H3R H3S C14 H4R H4S C15 H5R H5S C16 H6R H6S C17 H7R H7S C18 H8R H8S C19 
H9R C110H10RC111H11RH11SC112H12RH12SC113H13RH13SC114H14RH14SC115H15RH15SC116H16R
H16SC117H17RH17SC118H18RH18SH18TC11 O12 O11 C1  HR  HS  C2  HX  C3  HA  HB  O31 
P31 O32 C31 H1A H1B C32 H2A H2B N31 C33 H3A H3B H3C C34 H4A H4B H4C C35 H5A H5B 
H5C O33 O34 O21 C21 O22 C12 H2R H2S C13 H3R H3S C14 H4R H4S C15 H5R H5S C16 H6R 
H6S C17 H7R H7S C18 H8R H8S C19 H9R C110H10RC111H11RH11SC112H12RH12SC113H13RH13S
C114H14RH14SC115H15RH15SC116H16RH16SC117H17RH17SC118H18RH18SH18TC12 H2R H2S C13 
H3R H3S C14 H4R H4S C15 H5R H5S C16 H6R H6S C17 H7R H7S C18 H8R H8S C19 H9R C110
H10RC111H11RH11SC112H12RH12SC113H13RH13SC114H14RH14SC115H15RH15SC116H16RH16SC117
H17RH17SC118H18RH18SH18TC11 O12 O11 C1  HR  HS  C2  HX  C3  HA  HB  O31 P31 O32 
C31 H1A H1B C32 H2A H2B N31 C33 H3A H3B H3C C34 H4A H4B H4C C35 H5A H5B H5C O33 
O34 O21 C21 O22 C12 H2R H2S C13 H3R H3S C14 H4R H4S C15 H5R H5S C16 H6R H6S C17 
H7R H7S C18 H8R H8S C19 H9R C110H10RC111H11RH11SC112H12RH12SC113H13RH13SC114H14R
H14SC115H15RH15SC116H16RH16SC117H17RH17SC118H18RH18SH18TC12 H2R H2S C13 H3R H3S 
C14 H4R H4S C15 H5R H5S C16 H6R H6S C17 H7R H7S C18 H8R H8S C19 H9R C110H10RC111
H11RH11SC112H12RH12SC113H13RH13SC114H14RH14SC115H15RH15SC116H16RH16SC117H17RH17S
C118H18RH18SH18TC11 O12 O11 C1  HR  HS  C2  HX  C3  HA  HB  O31 P31 O32 C31 H1A 
H1B C32 H2A H2B N31 C33 H3A H3B H3C C34 H4A H4B H4C C35 H5A H5B H5C O33 O34 O21 
C21 O22 C12 H2R H2S C13 H3R H3S C14 H4R H4S C15 H5R H5S C16 H6R H6S C17 H7R H7S 
C18 H8R H8S C19 H9R C110H10RC111H11RH11SC112H12RH12SC113H13RH13SC114H14RH14SC115
H15RH15SC116H16RH16SC117H17RH17SC118H18RH18SH18TC12 H2R H2S C13 H3R H3S C14 H4R 
H4S C15 H5R H5S C16 H6R H6S C17 H7R H7S C18 H8R H8S C19 H9R C110H10RC111H11RH11S
C112H12RH12SC113H13RH13SC114H14RH14SC115H15RH15SC116H16RH16SC117H17RH17SC118H18R
H18SH18TC11 O12 O11 C1  HR  HS  C2  HX  C3  HA  HB  O31 P31 O32 C31 H1A H1B C32 
H2A H2B N31 C33 H3A H3B H3C C34 H4A H4B H4C C35 H5A H5B H5C O33 O34 O21 C21 O22 
C12 H2R H2S C13 H3R H3S C14 H4R H4S C15 H5R H5S C16 H6R H6S C17 H7R H7S C18 H8R 
H8S C19 H9R C110H10RC111H11RH11SC112H12RH12SC113H13RH13SC114H14RH14SC115H15RH15S
C116H16RH16SC117H17RH17SC118H18RH18SH18TC12 H2R H2S C13 H3R H3S C14 H4R H4S C15 
H5R H5S C16 H6R H6S C17 H7R H7S C18 H8R H8S C19 H9R C110H10RC111H11RH11SC112H12R
H12SC113H13RH13SC114H14RH14SC115H15RH15SC116H16RH16SC117H17RH17SC118H18RH18SH18T
C11 O12 O11 C1  HR  HS  C2  HX  C3  HA  HB  O31 P31 O32 C31 H1A H1B C32 H2A H2B 
N31 C33 H3A H3B H3C C34 H4A H4B H4C C35 H5A H5B H5C O33 O34 O21 C21 O22 C12 H2R 
H2S C13 H3R H3S C14 H4R H4S C15 H5R H5S C16 H6R H6S C17 H7R H7S C18 H8R H8S C19 
H9R C110H10RC111H11RH11SC112H12RH12SC113H13RH13SC114H14RH14SC115H15RH15SC116H16R
H16SC117H17RH17SC118H18RH18SH18TC12 H2R H2S C13 H3R H3S C14 H4R H4S C15 H5R H5S 
C16 H6R H6S C17 H7R H7S C18 H8R H8S C19 H9R C110H10RC111H11RH11SC112H12RH12SC113
H13RH13SC114H14RH14SC115H15RH15SC116H16RH16SC117H17RH17SC118H18RH18SH18TC11 O12 
O11 C1  HR  HS  C2  HX  C3  HA  HB  O31 P31 O32 C31 H1A H1B C32 H2A H2B N31 C33 
H3A H3B H3C C34 H4A H4B H4C C35 H5A H5B H5C O33 O34 O21 C21 O22 C12 H2R H2S C13 
H3R H3S C14 H4R H4S C15 H5R H5S C16 H6R H6S C17 H7R H7S C18 H8R H8S C19 H9R C110
H10RC111H11RH11SC112H12RH12SC113H13RH13SC114H14RH14SC115H15RH15SC116H16RH16SC117
H17RH17SC118H18RH18SH18TC12 H2R H2S C13 H3R H3S C14 H4R H4S C15 H5R H5S C16 H6R 
H6S C17 H7R H7S C18 H8R H8S C19 H9R C110H10RC111H11RH11SC112H12RH12SC113H13RH13S
C114H14RH14SC115H15RH15SC116H16RH16SC117H17RH17SC118H18RH18SH18TC11 O12 O11 C1  
HR  HS  C2  HX  C3  HA  HB  O31 P31 O32 C31 H1A H1B C32 H2A H2B N31 C33 H3A H3B 
H3C C34 H4A H4B H4C C35 H5A H5B H5C O33 O34 O21 C21 O22 C12 H2R H2S C13 H3R H3S 
C14 H4R H4S C15 H5R H5S C16 H6R H6S C17 H7R H7S C18 H8R H8S C19 H9R C110H10RC111
H11RH11SC112H12RH12SC113H13RH13SC114H14RH14SC115H15RH15SC116H16RH16SC117H17RH17S
C118H18RH18SH18TC12 H2R H2S C13 H3R H3S C14 H4R H4S C15 H5R H5S C16 H6R H6S C17 
H7R H7S C18 H8R H8S C19 H9R C110H10RC111H11RH11SC112H12RH12SC113H13RH13SC114H14R
H14SC115H15RH15SC116H16RH16SC117H17RH17SC118H18RH18SH18TC11 O12 O11 C1  HR  HS  
C2  HX  C3  HA  HB  O31 P31 O32 C31 H1A H1B C32 H2A H2B N31 C33 H3A H3B H3C C34 
H4A H4B H4C C35 H5A H5B H5C O33 O34 O21 C21 O22 C12 H2R H2S C13 H3R H3S C14 H4R 
H4S C15 H5R H5S C16 H6R H6S C17 H7R H7S C18 H8R H8S C19 H9R C110H10RC111H11RH11S
C112H12RH12SC113H13RH13SC114H14RH14SC115H15RH15SC116H16RH16SC117H17RH17SC118H18R
H18SH18TC12 H2R H2S C13 H3R H3S C14 H4R H4S C15 H5R H5S C16 H6R H6S C17 H7R H7S 
C18 H8R H8S C19 H9R C110H10RC111H11RH11SC112H12RH12SC113H13RH13SC114H14RH14SC115
H15RH15SC116H16RH16SC117H17RH17SC118H18RH18SH18TC11 O12 O11 C1  HR  HS  C2  HX  
C3  HA  HB  O31 P31 O32 C31 H1A H1B C32 H2A H2B N31 C33 H3A H3B H3C C34 H4A H4B 
H4C C35 H5A H5B H5C O33 O34 O21 C21 O22 C12 H2R H2S C13 H3R H3S C14 H4R H4S C15 
H5R H5S C16 H6R H6S C17 H7R H7S C18 H8R H8S C19 H9R C110H10RC111H11RH11SC112H12R
H12SC113H13RH13SC114H14RH14SC115H15RH15SC116H16RH16SC117H17RH17SC118H18RH18SH18T
C12 H2R H2S C13 H3R H3S C14 H4R H4S C15 H5R H5S C16 H6R H6S C17 H7R H7S C18 H8R 
H8S C19 H9R C110H10RC111H11RH11SC112H12RH12SC113H13RH13SC114H14RH14SC115H15RH15S
C116H16RH16SC117H17RH17SC118H18RH18SH18TC11 O12 O11 C1  HR  HS  C2  HX  C3  HA  
HB  O31 P31 O32 C31 H1A H1B C32 H2A H2B N31 C33 H3A H3B H3C C34 H4A H4B H4C C35 
H5A H5B H5C O33 O34 O21 C21 O22 C12 H2R H2S C13 H3R H3S C14 H4R H4S C15 H5R H5S 
C16 H6R H6S C17 H7R H7S C18 H8R H8S C19 H9R C110H10RC111H11RH11SC112H12RH12SC113
H13RH13SC114H14RH14SC115H15RH15SC116H16RH16SC117H17RH17SC118H18RH18SH18TC12 H2R 
H2S C13 H3R H3S C14 H4R H4S C15 H5R H5S C16 H6R H6S C17 H7R H7S C18 H8R H8S C19 
H9R C110H10RC111H11RH11SC112H12RH12SC113H13RH13SC114H14RH14SC115H15RH15SC116H16R
H16SC117H17RH17SC118H18RH18SH18TC11 O12 O11 C1  HR  HS  C2  HX  C3  HA  HB  O31 
P31 O32 C31 H1A H1B C32 H2A H2B N31 C33 H3A H3B H3C C34 H4A H4B H4C C35 H5A H5B 
H5C O33 O34 O21 C21 O22 C12 H2R H2S C13 H3R H3S C14 H4R H4S C15 H5R H5S C16 H6R 
H6S C17 H7R H7S C18 H8R H8S C19 H9R C110H10RC111H11RH11SC112H12RH12SC113H13RH13S
C114H14RH14SC115H15RH15SC116H16RH16SC117H17RH17SC118H18RH18SH18TC12 H2R H2S C13 
H3R H3S C14 H4R H4S C15 H5R H5S C16 H6R H6S C17 H7R H7S C18 H8R H8S C19 H9R C110
H10RC111H11RH11SC112H12RH12SC113H13RH13SC114H14RH14SC115H15RH15SC116H16RH16SC117
H17RH17SC118H18RH18SH18TC11 O12 O11 C1  HR  HS  C2  HX  C3  HA  HB  O31 P31 O32 
C31 H1A H1B C32 H2A H2B N31 C33 H3A H3B H3C C34 H4A H4B H4C C35 H5A H5B H5C O33 
O34 O21 C21 O22 C12 H2R H2S C13 H3R H3S C14 H4R H4S C15 H5R H5S C16 H6R H6S C17 
H7R H7S C18 H8R H8S C19 H9R C110H10RC111H11RH11SC112H12RH12SC113H13RH13SC114H14R
H14SC115H15RH15SC116H16RH16SC117H17RH17SC118H18RH18SH18TC12 H2R H2S C13 H3R H3S 
C14 H4R H4S C15 H5R H5S C16 H6R H6S C17 H7R H7S C18 H8R H8S C19 H9R C110H10RC111
H11RH11SC112H12RH12SC113H13RH13SC114H14RH14SC115H15RH15SC116H16RH16SC117H17RH17S
C118H18RH18SH18TC11 O12 O11 C1  HR  HS  C2  HX  C3  HA  HB  O31 P31 O32 C31 H1A 
H1B C32 H2A H2B N31 C33 H3A H3B H3C C34 H4A H4B H4C C35 H5A H5B H5C O33 O34 O21 
C21 O22 C12 H2R H2S C13 H3R H3S C14 H4R H4S C15 H5R H5S C16 H6R H6S C17 H7R H7S 
C18 H8R H8S C19 H9R C110H10RC111H11RH11SC112H12RH12SC113H13RH13SC114H14RH14SC115
H15RH15SC116H16RH16SC117H17RH17SC118H18RH18SH18TC12 H2R H2S C13 H3R H3S C14 H4R 
H4S C15 H5R H5S C16 H6R H6S C17 H7R H7S C18 H8R H8S C19 H9R C110H10RC111H11RH11S
C112H12RH12SC113H13RH13SC114H14RH14SC115H15RH15SC116H16RH16SC117H17RH17SC118H18R
H18SH18TC11 O12 O11 C1  HR  HS  C2  HX  C3  HA  HB  O31 P31 O32 C31 H1A H1B C32 
H2A H2B N31 C33 H3A H3B H3C C34 H4A H4B H4C C35 H5A H5B H5C O33 O34 O21 C21 O22 
C12 H2R H2S C13 H3R H3S C14 H4R H4S C15 H5R H5S C16 H6R H6S C17 H7R H7S C18 H8R 
H8S C19 H9R C110H10RC111H11RH11SC112H12RH12SC113H13RH13SC114H14RH14SC115H15RH15S
C116H16RH16SC117H17RH17SC118H18RH18SH18TC12 H2R H2S C13 H3R H3S C14 H4R H4S C15 
H5R H5S C16 H6R H6S C17 H7R H7S C18 H8R H8S C19 H9R C110H10RC111H11RH11SC112H12R
H12SC113H13RH13SC114H14RH14SC115H15RH15SC116H16RH16SC117H17RH17SC118H18RH18SH18T
C11 O12 O11 C1  HR  HS  C2  HX  C3  HA  HB  O31 P31 O32 C31 H1A H1B C32 H2A H2B 
N31 C33 H3A H3B H3C C34 H4A H4B H4C C35 H5A H5B H5C O33 O34 O21 C21 O22 C12 H2R 
H2S C13 H3R H3S C14 H4R H4S C15 H5R H5S C16 H6R H6S C17 H7R H7S C18 H8R H8S C19 
H9R C110H10RC111H11RH11SC112H12RH12SC113H13RH13SC114H14RH14SC115H15RH15SC116H16R
H16SC117H17RH17SC118H18RH18SH18TC12 H2R H2S C13 H3R H3S C14 H4R H4S C15 H5R H5S 
C16 H6R H6S C17 H7R H7S C18 H8R H8S C19 H9R C110H10RC111H11RH11SC112H12RH12SC113
H13RH13SC114H14RH14SC115H15RH15SC116H16RH16SC117H17RH17SC118H18RH18SH18TC11 O12 
O11 C1  HR  HS  C2  HX  C3  HA  HB  O31 P31 O32 C31 H1A H1B C32 H2A H2B N31 C33 
H3A H3B H3C C34 H4A H4B H4C C35 H5A H5B H5C O33 O34 O21 C21 O22 C12 H2R H2S C13 
H3R H3S C14 H4R H4S C15 H5R H5S C16 H6R H6S C17 H7R H7S C18 H8R H8S C19 H9R C110
H10RC111H11RH11SC112H12RH12SC113H13RH13SC114H14RH14SC115H15RH15SC116H16RH16SC117
H17RH17SC118H18RH18SH18TC12 H2R H2S C13 H3R H3S C14 H4R H4S C15 H5R H5S C16 H6R 
H6S C17 H7R H7S C18 H8R H8S C19 H9R C110H10RC111H11RH11SC112H12RH12SC113H13RH13S
C114H14RH14SC115H15RH15SC116H16RH16SC117H17RH17SC118H18RH18SH18TC11 O12 O11 C1  
HR  HS  C2  HX  C3  HA  HB  O31 P31 O32 C31 H1A H1B C32 H2A H2B N31 C33 H3A H3B 
H3C C34 H4A H4B H4C C35 H5A H5B H5C O33 O34 O21 C21 O22 C12 H2R H2S C13 H3R H3S 
C14 H4R H4S C15 H5R H5S C16 H6R H6S C17 H7R H7S C18 H8R H8S C19 H9R C110H10RC111
H11RH11SC112H12RH12SC113H13RH13SC114H14RH14SC115H15RH15SC116H16RH16SC117H17RH17S
C118H18RH18SH18TC12 H2R H2S C13 H3R H3S C14 H4R H4S C15 H5R H5S C16 H6R H6S C17 
H7R H7S C18 H8R H8S C19 H9R C110H10RC111H11RH11SC112H12RH12SC113H13RH13SC114H14R
H14SC115H15RH15SC116H16RH16SC117H17RH17SC118H18RH18SH18TC11 O12 O11 C1  HR  HS  
C2  HX  C3  HA  HB  O31 P31 O32 C31 H1A H1B C32 H2A H2B N31 C33 H3A H3B H3C C34 
H4A H4B H4C C35 H5A H5B H5C O33 O34 O21 C21 O22 C12 H2R H2S C13 H3R H3S C14 H4R 
H4S C15 H5R H5S C16 H6R H6S C17 H7R H7S C18 H8R H8S C19 H9R C110H10RC111H11RH11S
C112H12RH12SC113H13RH13SC114H14RH14SC115H15RH15SC116H16RH16SC117H17RH17SC118H18R
H18SH18TC12 H2R H2S C13 H3R H3S C14 H4R H4S C15 H5R H5S C16 H6R H6S C17 H7R H7S 
C18 H8R H8S C19 H9R C110H10RC111H11RH11SC112H12RH12SC113H13RH13SC114H14RH14SC115
H15RH15SC116H16RH16SC117H17RH17SC118H18RH18SH18TC11 O12 O11 C1  HR  HS  C2  HX  
C3  HA  HB  O31 P31 O32 C31 H1A H1B C32 H2A H2B N31 C33 H3A H3B H3C C34 H4A H4B 
H4C C35 H5A H5B H5C O33 O34 O21 C21 O22 C12 H2R H2S C13 H3R H3S C14 H4R H4S C15 
H5R H5S C16 H6R H6S C17 H7R H7S C18 H8R H8S C19 H9R C110H10RC111H11RH11SC112H12R
H12SC113H13RH13SC114H14RH14SC115H15RH15SC116H16RH16SC117H17RH17SC118H18RH18SH18T
C12 H2R H2S C13 H3R H3S C14 H4R H4S C15 H5R H5S C16 H6R H6S C17 H7R H7S C18 H8R 
H8S C19 H9R C110H10RC111H11RH11SC112H12RH12SC113H13RH13SC114H14RH14SC115H15RH15S
C116H16RH16SC117H17RH17SC118H18RH18SH18TC11 O12 O11 C1  HR  HS  C2  HX  C3  HA  
HB  O31 P31 O32 C31 H1A H1B C32 H2A O35 HO5AC33 H3A H3B O33 O34 O21 C21 O22 O36 
HO6AC12 H2R H2S C13 H3R H3S C14 H4R H4S C15 H5R H5S C16 H6R H6S C17 H7R H7S C18 
H8R H8S C19 H9R C110H10RC111H11RH11SC112H12RH12SC113H13RH13SC114H14RH14SC115H15R
H15SC116H16RH16SC117H17RH17SC118H18RH18SH18TC12 H2R H2S C13 H3R H3S C14 H4R H4S 
C15 H5R H5S C16 H6R H6S C17 H7R H7S C18 H8R H8S C19 H9R C110H10RC111H11RH11SC112
H12RH12SC113H13RH13SC114H14RH14SC115H15RH15SC116H16RH16SC117H17RH17SC118H18RH18S
H18TC11 O12 O11 C1  HR  HS  C2  HX  C3  HA  HB  O31 P31 O32 C31 H1A H1B C32 H2A 
O35 HO5AC33 H3A H3B O33 O34 O21 C21 O22 O36 HO6AC12 H2R H2S C13 H3R H3S C14 H4R 
H4S C15 H5R H5S C16 H6R H6S C17 H7R H7S C18 H8R H8S C19 H9R C110H10RC111H11RH11S
C112H12RH12SC113H13RH13SC114H14RH14SC115H15RH15SC116H16RH16SC117H17RH17SC118H18R
H18SH18TC12 H2R H2S C13 H3R H3S C14 H4R H4S C15 H5R H5S C16 H6R H6S C17 H7R H7S 
C18 H8R H8S C19 H9R C110H10RC111H11RH11SC112H12RH12SC113H13RH13SC114H14RH14SC115
H15RH15SC116H16RH16SC117H17RH17SC118H18RH18SH18TC11 O12 O11 C1  HR  HS  C2  HX  
C3  HA  HB  O31 P31 O32 C31 H1A H1B C32 H2A O35 HO5AC33 H3A H3B O33 O34 O21 C21 
O22 O36 HO6AC12 H2R H2S C13 H3R H3S C14 H4R H4S C15 H5R H5S C16 H6R H6S C17 H7R 
H7S C18 H8R H8S C19 H9R C110H10RC111H11RH11SC112H12RH12SC113H13RH13SC114H14RH14S
C115H15RH15SC116H16RH16SC117H17RH17SC118H18RH18SH18TC12 H2R H2S C13 H3R H3S C14 
H4R H4S C15 H5R H5S C16 H6R H6S C17 H7R H7S C18 H8R H8S C19 H9R C110H10RC111H11R
H11SC112H12RH12SC113H13RH13SC114H14RH14SC115H15RH15SC116H16RH16SC117H17RH17SC118
H18RH18SH18TC11 O12 O11 C1  HR  HS  C2  HX  C3  HA  HB  O31 P31 O32 C31 H1A H1B 
C32 H2A O35 HO5AC33 H3A H3B O33 O34 O21 C21 O22 O36 HO6AC12 H2R H2S C13 H3R H3S 
C14 H4R H4S C15 H5R H5S C16 H6R H6S C17 H7R H7S C18 H8R H8S C19 H9R C110H10RC111
H11RH11SC112H12RH12SC113H13RH13SC114H14RH14SC115H15RH15SC116H16RH16SC117H17RH17S
C118H18RH18SH18TC12 H2R H2S C13 H3R H3S C14 H4R H4S C15 H5R H5S C16 H6R H6S C17 
H7R H7S C18 H8R H8S C19 H9R C110H10RC111H11RH11SC112H12RH12SC113H13RH13SC114H14R
H14SC115H15RH15SC116H16RH16SC117H17RH17SC118H18RH18SH18TC11 O12 O11 C1  HR  HS  
C2  HX  C3  HA  HB  O31 P31 O32 C31 H1A H1B C32 H2A O35 HO5AC33 H3A H3B O33 O34 
O21 C21 O22 O36 HO6AC12 H2R H2S C13 H3R H3S C14 H4R H4S C15 H5R H5S C16 H6R H6S 
C17 H7R H7S C18 H8R H8S C19 H9R C110H10RC111H11RH11SC112H12RH12SC113H13RH13SC114
H14RH14SC115H15RH15SC116H16RH16SC117H17RH17SC118H18RH18SH18TC12 H2R H2S C13 H3R 
H3S C14 H4R H4S C15 H5R H5S C16 H6R H6S C17 H7R H7S C18 H8R H8S C19 H9R C110H10R
C111H11RH11SC112H12RH12SC113H13RH13SC114H14RH14SC115H15RH15SC116H16RH16SC117H17R
H17SC118H18RH18SH18TC11 O12 O11 C1  HR  HS  C2  HX  C3  HA  HB  O31 P31 O32 C31 
H1A H1B C32 H2A O35 HO5AC33 H3A H3B O33 O34 O21 C21 O22 O36 HO6AC12 H2R H2S C13 
H3R H3S C14 H4R H4S C15 H5R H5S C16 H6R H6S C17 H7R H7S C18 H8R H8S C19 H9R C110
H10RC111H11RH11SC112H12RH12SC113H13RH13SC114H14RH14SC115H15RH15SC116H16RH16SC117
H17RH17SC118H18RH18SH18TC12 H2R H2S C13 H3R H3S C14 H4R H4S C15 H5R H5S C16 H6R 
H6S C17 H7R H7S C18 H8R H8S C19 H9R C110H10RC111H11RH11SC112H12RH12SC113H13RH13S
C114H14RH14SC115H15RH15SC116H16RH16SC117H17RH17SC118H18RH18SH18TC11 O12 O11 C1  
HR  HS  C2  HX  C3  HA  HB  O31 P31 O32 C31 H1A H1B C32 H2A O35 HO5AC33 H3A H3B 
O33 O34 O21 C21 O22 O36 HO6AC12 H2R H2S C13 H3R H3S C14 H4R H4S C15 H5R H5S C16 
H6R H6S C17 H7R H7S C18 H8R H8S C19 H9R C110H10RC111H11RH11SC112H12RH12SC113H13R
H13SC114H14RH14SC115H15RH15SC116H16RH16SC117H17RH17SC118H18RH18SH18TC12 H2R H2S 
C13 H3R H3S C14 H4R H4S C15 H5R H5S C16 H6R H6S C17 H7R H7S C18 H8R H8S C19 H9R 
C110H10RC111H11RH11SC112H12RH12SC113H13RH13SC114H14RH14SC115H15RH15SC116H16RH16S
C117H17RH17SC118H18RH18SH18TC11 O12 O11 C1  HR  HS  C2  HX  C3  HA  HB  O31 P31 
O32 C31 H1A H1B C32 H2A O35 HO5AC33 H3A H3B O33 O34 O21 C21 O22 O36 HO6AC12 H2R 
H2S C13 H3R H3S C14 H4R H4S C15 H5R H5S C16 H6R H6S C17 H7R H7S C18 H8R H8S C19 
H9R C110H10RC111H11RH11SC112H12RH12SC113H13RH13SC114H14RH14SC115H15RH15SC116H16R
H16SC117H17RH17SC118H18RH18SH18TC12 H2R H2S C13 H3R H3S C14 H4R H4S C15 H5R H5S 
C16 H6R H6S C17 H7R H7S C18 H8R H8S C19 H9R C110H10RC111H11RH11SC112H12RH12SC113
H13RH13SC114H14RH14SC115H15RH15SC116H16RH16SC117H17RH17SC118H18RH18SH18TC11 O12 
O11 C1  HR  HS  C2  HX  C3  HA  HB  O31 P31 O32 C31 H1A H1B C32 H2A O35 HO5AC33 
H3A H3B O33 O34 O21 C21 O22 O36 HO6AC12 H2R H2S C13 H3R H3S C14 H4R H4S C15 H5R 
H5S C16 H6R H6S C17 H7R H7S C18 H8R H8S C19 H9R C110H10RC111H11RH11SC112H12RH12S
C113H13RH13SC114H14RH14SC115H15RH15SC116H16RH16SC117H17RH17SC118H18RH18SH18TC12 
H2R H2S C13 H3R H3S C14 H4R H4S C15 H5R H5S C16 H6R H6S C17 H7R H7S C18 H8R H8S 
C19 H9R C110H10RC111H11RH11SC112H12RH12SC113H13RH13SC114H14RH14SC115H15RH15SC116
H16RH16SC117H17RH17SC118H18RH18SH18TC11 O12 O11 C1  HR  HS  C2  HX  C3  HA  HB  
O31 P31 O32 C31 H1A H1B C32 H2A O35 HO5AC33 H3A H3B O33 O34 O21 C21 O22 O36 HO6A
C12 H2R H2S C13 H3R H3S C14 H4R H4S C15 H5R H5S C16 H6R H6S C17 H7R H7S C18 H8R 
H8S C19 H9R C110H10RC111H11RH11SC112H12RH12SC113H13RH13SC114H14RH14SC115H15RH15S
C116H16RH16SC117H17RH17SC118H18RH18SH18TC12 H2R H2S C13 H3R H3S C14 H4R H4S C15 
H5R H5S C16 H6R H6S C17 H7R H7S C18 H8R H8S C19 H9R C110H10RC111H11RH11SC112H12R
H12SC113H13RH13SC114H14RH14SC115H15RH15SC116H16RH16SC117H17RH17SC118H18RH18SH18T
C11 O12 O11 C1  HR  HS  C2  HX  C3  HA  HB  O31 P31 O32 C31 H1A H1B C32 H2A O35 
HO5AC33 H3A H3B O33 O34 O21 C21 O22 O36 HO6AC12 H2R H2S C13 H3R H3S C14 H4R H4S 
C15 H5R H5S C16 H6R H6S C17 H7R H7S C18 H8R H8S C19 H9R C110H10RC111H11RH11SC112
H12RH12SC113H13RH13SC114H14RH14SC115H15RH15SC116H16RH16SC117H17RH17SC118H18RH18S
H18TC12 H2R H2S C13 H3R H3S C14 H4R H4S C15 H5R H5S C16 H6R H6S C17 H7R H7S C18 
H8R H8S C19 H9R C110H10RC111H11RH11SC112H12RH12SC113H13RH13SC114H14RH14SC115H15R
H15SC116H16RH16SC117H17RH17SC118H18RH18SH18TC11 O12 O11 C1  HR  HS  C2  HX  C3  
HA  HB  O31 P31 O32 C31 H1A H1B C32 H2A O35 HO5AC33 H3A H3B O33 O34 O21 C21 O22 
O36 HO6AC12 H2R H2S C13 H3R H3S C14 H4R H4S C15 H5R H5S C16 H6R H6S C17 H7R H7S 
C18 H8R H8S C19 H9R C110H10RC111H11RH11SC112H12RH12SC113H13RH13SC114H14RH14SC115
H15RH15SC116H16RH16SC117H17RH17SC118H18RH18SH18TC12 H2R H2S C13 H3R H3S C14 H4R 
H4S C15 H5R H5S C16 H6R H6S C17 H7R H7S C18 H8R H8S C19 H9R C110H10RC111H11RH11S
C112H12RH12SC113H13RH13SC114H14RH14SC115H15RH15SC116H16RH16SC117H17RH17SC118H18R
H18SH18TC11 O12 O11 C1  HR  HS  C2  HX  C3  HA  HB  O31 P31 O32 C31 H1A H1B C32 
H2A O35 HO5AC33 H3A H3B O33 O34 O21 C21 O22 O36 HO6AC12 H2R H2S C13 H3R H3S C14 
H4R H4S C15 H5R H5S C16 H6R H6S C17 H7R H7S C18 H8R H8S C19 H9R C110H10RC111H11R
H11SC112H12RH12SC113H13RH13SC114H14RH14SC115H15RH15SC116H16RH16SC117H17RH17SC118
H18RH18SH18TC12 H2R H2S C13 H3R H3S C14 H4R H4S C15 H5R H5S C16 H6R H6S C17 H7R 
H7S C18 H8R H8S C19 H9R C110H10RC111H11RH11SC112H12RH12SC113H13RH13SC114H14RH14S
C115H15RH15SC116H16RH16SC117H17RH17SC118H18RH18SH18TC11 O12 O11 C1  HR  HS  C2  
HX  C3  HA  HB  O31 P31 O32 C31 H1A H1B C32 H2A O35 HO5AC33 H3A H3B O33 O34 O21 
C21 O22 O36 HO6AC12 H2R H2S C13 H3R H3S C14 H4R H4S C15 H5R H5S C16 H6R H6S C17 
H7R H7S C18 H8R H8S C19 H9R C110H10RC111H11RH11SC112H12RH12SC113H13RH13SC114H14R
H14SC115H15RH15SC116H16RH16SC117H17RH17SC118H18RH18SH18TC12 H2R H2S C13 H3R H3S 
C14 H4R H4S C15 H5R H5S C16 H6R H6S C17 H7R H7S C18 H8R H8S C19 H9R C110H10RC111
H11RH11SC112H12RH12SC113H13RH13SC114H14RH14SC115H15RH15SC116H16RH16SC117H17RH17S
C118H18RH18SH18TC11 O12 O11 C1  HR  HS  C2  HX  C3  HA  HB  O31 P31 O32 C31 H1A 
H1B C32 H2A O35 HO5AC33 H3A H3B O33 O34 O21 C21 O22 O36 HO6AC12 H2R H2S C13 H3R 
H3S C14 H4R H4S C15 H5R H5S C16 H6R H6S C17 H7R H7S C18 H8R H8S C19 H9R C110H10R
C111H11RH11SC112H12RH12SC113H13RH13SC114H14RH14SC115H15RH15SC116H16RH16SC117H17R
H17SC118H18RH18SH18TC12 H2R H2S C13 H3R H3S C14 H4R H4S C15 H5R H5S C16 H6R H6S 
C17 H7R H7S C18 H8R H8S C19 H9R C110H10RC111H11RH11SC112H12RH12SC113H13RH13SC114
H14RH14SC115H15RH15SC116H16RH16SC117H17RH17SC118H18RH18SH18TC11 O12 O11 C1  HR  
HS  C2  HX  C3  HA  HB  O31 P31 O32 C31 H1A H1B C32 H2A O35 HO5AC33 H3A H3B O33 
O34 O21 C21 O22 O36 HO6AC12 H2R H2S C13 H3R H3S C14 H4R H4S C15 H5R H5S C16 H6R 
H6S C17 H7R H7S C18 H8R H8S C19 H9R C110H10RC111H11RH11SC112H12RH12SC113H13RH13S
C114H14RH14SC115H15RH15SC116H16RH16SC117H17RH17SC118H18RH18SH18TNa+ Na+ Na+ Na+ 
Na+ Na+ Na+ Na+ Na+ Na+ Na+ Na+ Na+ Na+ Na+ Na+ Na+ Na+ Na+ Na+ Na+ Na+ Na+ Na+ 
Na+ Na+ Na+ Na+ Na+ Na+ Na+ Na+ O   H1  H2  O   H1  H2  O   H1  H2  O   H1  H2  
O   H1  H2  O   H1  H2  O   H1  H2  O   H1  H2  O   H1  H2  O   H1  H2  O   H1  
H2  O   H1  H2  O   H1  H2  O   H1  H2  O   H1  H2  O   H1  H2  O   H1  H2  O   
H1  H2  O   H1  H2  O   H1  H2  O   H1  H2  O   H1  H2  O   H1  H2  O   H1  H2  
O   H1  H2  O   H1  H2  O   H1  H2  O   H1  H2  O   H1  H2  O   H1  H2  O   H1  
H2  O   H1  H2  O   H1  H2  O   H1  H2  O   H1  H2  O   H1  H2  O   H1  H2  O   
H1  H2  O   H1  H2  O   H1  H2  O   H1  H2  O   H1  H2  O   H1  H2  O   H1  H2  
O   H1  H2  O   H1  H2  O   H1  H2  O   H1  H2  O   H1  H2  O   H1  H2  O   H1  
H2  O   H1  H2  O   H1  H2  O   H1  H2  O   H1  H2  O   H1  H2  O   H1  H2  O   
H1  H2  O   H1  H2  O   H1  H2  O   H1  H2  O   H1  H2  O   H1  H2  O   H1  H2  
O   H1  H2  O   H1  H2  O   H1  H2  O   H1  H2  O   H1  H2  O   H1  H2  O   H1  
H2  O   H1  H2  O   H1  H2  O   H1  H2  O   H1  H2  O   H1  H2  O   H1  H2  O   
H1  H2  O   H1  H2  O   H1  H2  O   H1  H2  O   H1  H2  O   H1  H2  O   H1  H2  
O   H1  H2  O   H1  H2  O   H1  H2  O   H1  H2  O   H1  H2  O   H1  H2  O   H1  
H2  O   H1  H2  O   H1  H2  O   H1  H2  O   H1  H2  O   H1  H2  O   H1  H2  O   
H1  H2  O   H1  H2  O   H1  H2  O   H1  H2  O   H1  H2  O   H1  H2  O   H1  H2  
O   H1  H2  O   H1  H2  O   H1  H2  O   H1  H2  O   H1  H2  O   H1  H2  O   H1  
H2  O   H1  H2  O   H1  H2  O   H1  H2  O   H1  H2  O   H1  H2  O   H1  H2  O   
H1  H2  O   H1  H2  O   H1  H2  O   H1  H2  O   H1  H2  O   H1  H2  O   H1  H2  
O   H1  H2  O   H1  H2  O   H1  H2  O   H1  H2  O   H1  H2  O   H1  H2  O   H1  
H2  O   H1  H2  O   H1  H2  O   H1  H2  O   H1  H2  O   H1  H2  O   H1  H2  O   
H1  H2  O   H1  H2  O   H1  H2  O   H1  H2  O   H1  H2  O   H1  H2  O   H1  H2  
O   H1  H2  O   H1  H2  O   H1  H2  O   H1  H2  O   H1  H2  O   H1  H2  O   H1  
H2  O   H1  H2  O   H1  H2  O   H1  H2  O   H1  H2  O   H1  H2  O   H1  H2  O   
H1  H2  O   H1  H2  O   H1  H2  O   H1  H2  O   H1  H2  O   H1  H2  O   H1  H2  
O   H1  H2  O   H1  H2  O   H1  H2  O   H1  H2  O   H1  H2  O   H1  H2  O   H1  
H2  O   H1  H2  O   H1  H2  O   H1  H2  O   H1  H2  O   H1  H2  O   H1  H2  O   
H1  H2  O   H1  H2  O   H1  H2  O   H1  H2  O   H1  H2  O   H1  H2  O   H1  H2  
O   H1  H2  O   H1  H2  O   H1  H2  O   H1  H2  O   H1  H2  O   H1  H2  O   H1  
H2  O   H1  H2  O   H1  H2  O   H1  H2  O   H1  H2  O   H1  H2  O   H1  H2  O   
H1  H2  O   H1  H2  O   H1  H2  O   H1  H2  O   H1  H2  O   H1  H2  O   H1  H2  
O   H1  H2  O   H1  H2  O   H1  H2  O   H1  H2  O   H1  H2  O   H1  H2  O   H1  
H2  O   H1  H2  O   H1  H2  O   H1  H2  O   H1  H2  O   H1  H2  O   H1  H2  O   
H1  H2  O   H1  H2  O   H1  H2  O   H1  H2  O   H1  H2  O   H1  H2  O   H1  H2  
O   H1  H2  O   H1  H2  O   H1  H2  O   H1  H2  O   H1  H2  O   H1  H2  O   H1  
H2  O   H1  H2  O   H1  H2  O   H1  H2  O   H1  H2  O   H1  H2  O   H1  H2  O   
H1  H2  O   H1  H2  O   H1  H2  O   H1  H2  O   H1  H2  O   H1  H2  O   H1  H2  
O   H1  H2  O   H1  H2  O   H1  H2  O   H1  H2  O   H1  H2  O   H1  H2  O   H1  
H2  O   H1  H2  O   H1  H2  O   H1  H2  O   H1  H2  O   H1  H2  O   H1  H2  O   
H1  H2  O   H1  H2  O   H1  H2  O   H1  H2  O   H1  H2  O   H1  H2  O   H1  H2  
O   H1  H2  O   H1  H2  O   H1  H2  O   H1  H2  O   H1  H2  O   H1  H2  O   H1  
H2  O   H1  H2  O   H1  H2  O   H1  H2  O   H1  H2  O   H1  H2  O   H1  H2  O   
H1  H2  O   H1  H2  O   H1  H2  O   H1  H2  O   H1  H2  O   H1  H2  O   H1  H2  
O   H1  H2  O   H1  H2  O   H1  H2  O   H1  H2  O   H1  H2  O   H1  H2  O   H1  
H2  O   H1  H2  O   H1  H2  O   H1  H2  O   H1  H2  O   H1  H2  O   H1  H2  O   
H1  H2  O   H1  H2  O   H1  H2  O   H1  H2  O   H1  H2  O   H1  H2  O   H1  H2  
O   H1  H2  O   H1  H2  O   H1  H2  O   H1  H2  O   H1  H2  O   H1  H2  O   H1  
H2  O   H1  H2  O   H1  H2  O   H1  H2  O   H1  H2  O   H1  H2  O   H1  H2  O   
H1  H2  O   H1  H2  O   H1  H2  O   H1  H2  O   H1  H2  O   H1  H2  O   H1  H2  
O   H1  H2  O   H1  H2  O   H1  H2  O   H1  H2  O   H1  H2  O   H1  H2  O   H1  
H2  O   H1  H2  O   H1  H2  O   H1  H2  O   H1  H2  O   H1  H2  O   H1  H2  O   
H1  H2  O   H1  H2  O   H1  H2  O   H1  H2  O   H1  H2  O   H1  H2  O   H1  H2  
O   H1  H2  O   H1  H2  O   H1  H2  O   H1  H2  O   H1  H2  O   H1  H2  O   H1  
H2  O   H1  H2  O   H1  H2  O   H1  H2  O   H1  H2  O   H1  H2  O   H1  H2  O   
H1  H2  O   H1  H2  O   H1  H2  O   H1  H2  O   H1  H2  O   H1  H2  O   H1  H2  
O   H1  H2  O   H1  H2  O   H1  H2  O   H1  H2  O   H1  H2  O   H1  H2  O   H1  
H2  O   H1  H2  O   H1  H2  O   H1  H2  O   H1  H2  O   H1  H2  O   H1  H2  O   
H1  H2  O   H1  H2  O   H1  H2  O   H1  H2  O   H1  H2  O   H1  H2  O   H1  H2  
O   H1  H2  O   H1  H2  O   H1  H2  O   H1  H2  O   H1  H2  O   H1  H2  O   H1  
H2  O   H1  H2  O   H1  H2  O   H1  H2  O   H1  H2  O   H1  H2  O   H1  H2  O   
H1  H2  O   H1  H2  O   H1  H2  O   H1  H2  O   H1  H2  O   H1  H2  O   H1  H2  
O   H1  H2  O   H1  H2  O   H1  H2  O   H1  H2  O   H1  H2  O   H1  H2  O   H1  
H2  O   H1  H2  O   H1  H2  O   H1  H2  O   H1  H2  O   H1  H2  O   H1  H2  O   
H1  H2  O   H1  H2  O   H1  H2  O   H1  H2  O   H1  H2  O   H1  H2  O   H1  H2  
O   H1  H2  O   H1  H2  O   H1  H2  O   H1  H2  O   H1  H2  O   H1  H2  O   H1  
H2  O   H1  H2  O   H1  H2  O   H1  H2  O   H1  H2  O   H1  H2  O   H1  H2  O   
H1  H2  O   H1  H2  O   H1  H2  O   H1  H2  O   H1  H2  O   H1  H2  O   H1  H2  
O   H1  H2  O   H1  H2  O   H1  H2  O   H1  H2  O   H1  H2  O   H1  H2  O   H1  
H2  O   H1  H2  O   H1  H2  O   H1  H2  O   H1  H2  O   H1  H2  O   H1  H2  O   
H1  H2  O   H1  H2  O   H1  H2  O   H1  H2  O   H1  H2  O   H1  H2  O   H1  H2  
O   H1  H2  O   H1  H2  O   H1  H2  O   H1  H2  O   H1  H2  O   H1  H2  O   H1  
H2  O   H1  H2  O   H1  H2  O   H1  H2  O   H1  H2  O   H1  H2  O   H1  H2  O   
H1  H2  O   H1  H2  O   H1  H2  O   H1  H2  O   H1  H2  O   H1  H2  O   H1  H2  
O   H1  H2  O   H1  H2  O   H1  H2  O   H1  H2  O   H1  H2  O   H1  H2  O   H1  
H2  O   H1  H2  O   H1  H2  O   H1  H2  O   H1  H2  O   H1  H2  O   H1  H2  O   
H1  H2  O   H1  H2  O   H1  H2  O   H1  H2  O   H1  H2  O   H1  H2  O   H1  H2  
O   H1  H2  O   H1  H2  O   H1  H2  O   H1  H2  O   H1  H2  O   H1  H2  O   H1  
H2  O   H1  H2  O   H1  H2  O   H1  H2  O   H1  H2  O   H1  H2  O   H1  H2  O   
H1  H2  O   H1  H2  O   H1  H2  O   H1  H2  O   H1  H2  O   H1  H2  O   H1  H2  
O   H1  H2  O   H1  H2  O   H1  H2  O   H1  H2  O   H1  H2  O   H1  H2  O   H1  
H2  O   H1  H2  O   H1  H2  O   H1  H2  O   H1  H2  O   H1  H2  O   H1  H2  O   
H1  H2  O   H1  H2  O   H1  H2  O   H1  H2  O   H1  H2  O   H1  H2  O   H1  H2  
O   H1  H2  O   H1  H2  O   H1  H2  O   H1  H2  O   H1  H2  O   H1  H2  O   H1  
H2  O   H1  H2  O   H1  H2  O   H1  H2  O   H1  H2  O   H1  H2  O   H1  H2  O   
H1  H2  O   H1  H2  O   H1  H2  O   H1  H2  O   H1  H2  O   H1  H2  O   H1  H2  
O   H1  H2  O   H1  H2  O   H1  H2  O   H1  H2  O   H1  H2  O   H1  H2  O   H1  
H2  O   H1  H2  O   H1  H2  O   H1  H2  O   H1  H2  O   H1  H2  O   H1  H2  O   
H1  H2  O   H1  H2  O   H1  H2  O   H1  H2  O   H1  H2  O   H1  H2  O   H1  H2  
O   H1  H2  O   H1  H2  O   H1  H2  O   H1  H2  O   H1  H2  O   H1  H2  O   H1  
H2  O   H1  H2  O   H1  H2  O   H1  H2  O   H1  H2  O   H1  H2  O   H1  H2  O   
H1  H2  O   H1  H2  O   H1  H2  O   H1  H2  O   H1  H2  O   H1  H2  O   H1  H2  
O   H1  H2  O   H1  H2  O   H1  H2  O   H1  H2  O   H1  H2  O   H1  H2  O   H1  
H2  O   H1  H2  O   H1  H2  O   H1  H2  O   H1  H2  O   H1  H2  O   H1  H2  O   
H1  H2  O   H1  H2  O   H1  H2  O   H1  H2  O   H1  H2  O   H1  H2  O   H1  H2  
O   H1  H2  O   H1  H2  O   H1  H2  O   H1  H2  O   H1  H2  O   H1  H2  O   H1  
H2  O   H1  H2  O   H1  H2  O   H1  H2  O   H1  H2  O   H1  H2  O   H1  H2  O   
H1  H2  O   H1  H2  O   H1  H2  O   H1  H2  O   H1  H2  O   H1  H2  O   H1  H2  
O   H1  H2  O   H1  H2  O   H1  H2  O   H1  H2  O   H1  H2  O   H1  H2  O   H1  
H2  O   H1  H2  O   H1  H2  O   H1  H2  O   H1  H2  O   H1  H2  O   H1  H2  O   
H1  H2  O   H1  H2  O   H1  H2  O   H1  H2  O   H1  H2  O   H1  H2  O   H1  H2  
O   H1  H2  O   H1  H2  O   H1  H2  O   H1  H2  O   H1  H2  O   H1  H2  O   H1  
H2  O   H1  H2  O   H1  H2  O   H1  H2  O   H1  H2  O   H1  H2  O   H1  H2  O   
H1  H2  O   H1  H2  O   H1  H2  O   H1  H2  O   H1  H2  O   H1  H2  O   H1  H2  
O   H1  H2  O   H1  H2  O   H1  H2  O   H1  H2  O   H1  H2  O   H1  H2  O   H1  
H2  O   H1  H2  O   H1  H2  O   H1  H2  O   H1  H2  O   H1  H2  O   H1  H2  O   
H1  H2  O   H1  H2  O   H1  H2  O   H1  H2  O   H1  H2  O   H1  H2  O   H1  H2  
O   H1  H2  O   H1  H2  O   H1  H2  O   H1  H2  O   H1  H2  O   H1  H2  O   H1  
H2  O   H1  H2  O   H1  H2  O   H1  H2  O   H1  H2  O   H1  H2  O   H1  H2  O   
H1  H2  O   H1  H2  O   H1  H2  O   H1  H2  O   H1  H2  O   H1  H2  O   H1  H2  
O   H1  H2  O   H1  H2  O   H1  H2  O   H1  H2  O   H1  H2  O   H1  H2  O   H1  
H2  O   H1  H2  O   H1  H2  O   H1  H2  O   H1  H2  O   H1  H2  O   H1  H2  O   
H1  H2  O   H1  H2  O   H1  H2  O   H1  H2  O   H1  H2  O   H1  H2  O   H1  H2  
O   H1  H2  O   H1  H2  O   H1  H2  O   H1  H2  O   H1  H2  O   H1  H2  O   H1  
H2  O   H1  H2  O   H1  H2  O   H1  H2  O   H1  H2  O   H1  H2  O   H1  H2  O   
H1  H2  O   H1  H2  O   H1  H2  O   H1  H2  O   H1  H2  O   H1  H2  O   H1  H2  
O   H1  H2  O   H1  H2  O   H1  H2  O   H1  H2  O   H1  H2  O   H1  H2  O   H1  
H2  O   H1  H2  O   H1  H2  O   H1  H2  O   H1  H2  O   H1  H2  O   H1  H2  O   
H1  H2  O   H1  H2  O   H1  H2  O   H1  H2  O   H1  H2  O   H1  H2  O   H1  H2  
O   H1  H2  O   H1  H2  O   H1  H2  O   H1  H2  O   H1  H2  O   H1  H2  O   H1  
H2  O   H1  H2  O   H1  H2  O   H1  H2  O   H1  H2  O   H1  H2  O   H1  H2  O   
H1  H2  O   H1  H2  O   H1  H2  O   H1  H2  O   H1  H2  O   H1  H2  O   H1  H2  
O   H1  H2  O   H1  H2  O   H1  H2  O   H1  H2  O   H1  H2  O   H1  H2  O   H1  
H2  O   H1  H2  O   H1  H2  O   H1  H2  O   H1  H2  O   H1  H2  O   H1  H2  O   
H1  H2  O   H1  H2  O   H1  H2  O   H1  H2  O   H1  H2  O   H1  H2  O   H1  H2  
O   H1  H2  O   H1  H2  O   H1  H2  O   H1  H2  O   H1  H2  O   H1  H2  O   H1  
H2  O   H1  H2  O   H1  H2  O   H1  H2  O   H1  H2  O   H1  H2  O   H1  H2  O   
H1  H2  O   H1  H2  O   H1  H2  O   H1  H2  O   H1  H2  O   H1  H2  O   H1  H2  
O   H1  H2  O   H1  H2  O   H1  H2  O   H1  H2  O   H1  H2  O   H1  H2  O   H1  
H2  O   H1  H2  O   H1  H2  O   H1  H2  O   H1  H2  O   H1  H2  O   H1  H2  O   
H1  H2  O   H1  H2  O   H1  H2  O   H1  H2  O   H1  H2  O   H1  H2  O   H1  H2  
O   H1  H2  O   H1  H2  O   H1  H2  O   H1  H2  O   H1  H2  O   H1  H2  O   H1  
H2  O   H1  H2  O   H1  H2  O   H1  H2  O   H1  H2  O   H1  H2  O   H1  H2  O   
H1  H2  O   H1  H2  O   H1  H2  O   H1  H2  O   H1  H2  O   H1  H2  O   H1  H2  
O   H1  H2  O   H1  H2  O   H1  H2  O   H1  H2  O   H1  H2  O   H1  H2  O   H1  
H2  O   H1  H2  O   H1  H2  O   H1  H2  O   H1  H2  O   H1  H2  O   H1  H2  O   
H1  H2  O   H1  H2  O   H1  H2  O   H1  H2  O   H1  H2  O   H1  H2  O   H1  H2  
O   H1  H2  O   H1  H2  O   H1  H2  O   H1  H2  O   H1  H2  O   H1  H2  O   H1  
H2  O   H1  H2  O   H1  H2  O   H1  H2  O   H1  H2  O   H1  H2  O   H1  H2  O   
H1  H2  O   H1  H2  O   H1  H2  O   H1  H2  O   H1  H2  O   H1  H2  O   H1  H2  
O   H1  H2  O   H1  H2  O   H1  H2  O   H1  H2  O   H1  H2  O   H1  H2  O   H1  
H2  O   H1  H2  O   H1  H2  O   H1  H2  O   H1  H2  O   H1  H2  O   H1  H2  O   
H1  H2  O   H1  H2  O   H1  H2  O   H1  H2  O   H1  H2  O   H1  H2  O   H1  H2  
O   H1  H2  O   H1  H2  O   H1  H2  O   H1  H2  O   H1  H2  O   H1  H2  O   H1  
H2  O   H1  H2  O   H1  H2  O   H1  H2  O   H1  H2  O   H1  H2  O   H1  H2  O   
H1  H2  O   H1  H2  O   H1  H2  O   H1  H2  O   H1  H2  O   H1  H2  O   H1  H2  
O   H1  H2  O   H1  H2  O   H1  H2  O   H1  H2  O   H1  H2  O   H1  H2  O   H1  
H2  O   H1  H2  O   H1  H2  O   H1  H2  O   H1  H2  O   H1  H2  O   H1  H2  O   
H1  H2  O   H1  H2  O   H1  H2  O   H1  H2  O   H1  H2  O   H1  H2  O   H1  H2  
O   H1  H2  O   H1  H2  O   H1  H2  O   H1  H2  O   H1  H2  O   H1  H2  O   H1  
H2  O   H1  H2  O   H1  H2  O   H1  H2  O   H1  H2  O   H1  H2  O   H1  H2  O   
H1  H2  O   H1  H2  O   H1  H2  O   H1  H2  O   H1  H2  O   H1  H2  O   H1  H2  
O   H1  H2  O   H1  H2  O   H1  H2  O   H1  H2  O   H1  H2  O   H1  H2  O   H1  
H2  O   H1  H2  O   H1  H2  O   H1  H2  O   H1  H2  O   H1  H2  O   H1  H2  O   
H1  H2  O   H1  H2  O   H1  H2  O   H1  H2  O   H1  H2  O   H1  H2  O   H1  H2  
O   H1  H2  O   H1  H2  O   H1  H2  O   H1  H2  O   H1  H2  O   H1  H2  O   H1  
H2  O   H1  H2  O   H1  H2  O   H1  H2  O   H1  H2  O   H1  H2  O   H1  H2  O   
H1  H2  O   H1  H2  O   H1  H2  O   H1  H2  O   H1  H2  O   H1  H2  O   H1  H2  
O   H1  H2  O   H1  H2  O   H1  H2  O   H1  H2  O   H1  H2  O   H1  H2  O   H1  
H2  O   H1  H2  O   H1  H2  O   H1  H2  O   H1  H2  O   H1  H2  O   H1  H2  O   
H1  H2  O   H1  H2  O   H1  H2  O   H1  H2  O   H1  H2  O   H1  H2  O   H1  H2  
O   H1  H2  O   H1  H2  O   H1  H2  O   H1  H2  O   H1  H2  O   H1  H2  O   H1  
H2  O   H1  H2  O   H1  H2  O   H1  H2  O   H1  H2  O   H1  H2  O   H1  H2  O   
H1  H2  O   H1  H2  O   H1  H2  O   H1  H2  O   H1  H2  O   H1  H2  O   H1  H2  
O   H1  H2  O   H1  H2  O   H1  H2  O   H1  H2  O   H1  H2  O   H1  H2  O   H1  
H2  O   H1  H2  O   H1  H2  O   H1  H2  O   H1  H2  O   H1  H2  O   H1  H2  O   
H1  H2  O   H1  H2  O   H1  H2  O   H1  H2  O   H1  H2  O   H1  H2  O   H1  H2  
O   H1  H2  O   H1  H2  O   H1  H2  O   H1  H2  O   H1  H2  O   H1  H2  O   H1  
H2  O   H1  H2  O   H1  H2  O   H1  H2  O   H1  H2  O   H1  H2  O   H1  H2  O   
H1  H2  O   H1  H2  O   H1  H2  O   H1  H2  O   H1  H2  O   H1  H2  O   H1  H2  
O   H1  H2  O   H1  H2  O   H1  H2  O   H1  H2  O   H1  H2  O   H1  H2  O   H1  
H2  O   H1  H2  O   H1  H2  O   H1  H2  O   H1  H2  O   H1  H2  O   H1  H2  O   
H1  H2  O   H1  H2  O   H1  H2  O   H1  H2  O   H1  H2  O   H1  H2  O   H1  H2  
O   H1  H2  O   H1  H2  O   H1  H2  O   H1  H2  O   H1  H2  O   H1  H2  O   H1  
H2  O   H1  H2  O   H1  H2  O   H1  H2  O   H1  H2  O   H1  H2  O   H1  H2  O   
H1  H2  O   H1  H2  O   H1  H2  O   H1  H2  O   H1  H2  O   H1  H2  O   H1  H2  
O   H1  H2  O   H1  H2  O   H1  H2  O   H1  H2  O   H1  H2  O   H1  H2  O   H1  
H2  O   H1  H2  O   H1  H2  O   H1  H2  O   H1  H2  O   H1  H2  O   H1  H2  O   
H1  H2  O   H1  H2  O   H1  H2  O   H1  H2  O   H1  H2  O   H1  H2  O   H1  H2  
O   H1  H2  O   H1  H2  O   H1  H2  O   H1  H2  O   H1  H2  O   H1  H2  O   H1  
H2  O   H1  H2  O   H1  H2  O   H1  H2  O   H1  H2  O   H1  H2  O   H1  H2  O   
H1  H2  O   H1  H2  O   H1  H2  O   H1  H2  O   H1  H2  O   H1  H2  O   H1  H2  
O   H1  H2  O   H1  H2  O   H1  H2  O   H1  H2  O   H1  H2  O   H1  H2  O   H1  
H2  O   H1  H2  O   H1  H2  O   H1  H2  O   H1  H2  O   H1  H2  O   H1  H2  O   
H1  H2  O   H1  H2  O   H1  H2  O   H1  H2  O   H1  H2  O   H1  H2  O   H1  H2  
O   H1  H2  O   H1  H2  O   H1  H2  O   H1  H2  O   H1  H2  O   H1  H2  O   H1  
H2  O   H1  H2  O   H1  H2  O   H1  H2  O   H1  H2  O   H1  H2  O   H1  H2  O   
H1  H2  O   H1  H2  O   H1  H2  O   H1  H2  O   H1  H2  O   H1  H2  O   H1  H2  
O   H1  H2  O   H1  H2  O   H1  H2  O   H1  H2  O   H1  H2  O   H1  H2  O   H1  
H2  O   H1  H2  O   H1  H2  O   H1  H2  O   H1  H2  O   H1  H2  O   H1  H2  O   
H1  H2  O   H1  H2  O   H1  H2  O   H1  H2  O   H1  H2  O   H1  H2  O   H1  H2  
O   H1  H2  O   H1  H2  O   H1  H2  O   H1  H2  O   H1  H2  O   H1  H2  O   H1  
H2  O   H1  H2  O   H1  H2  O   H1  H2  O   H1  H2  O   H1  H2  O   H1  H2  O   
H1  H2  O   H1  H2  O   H1  H2  O   H1  H2  O   H1  H2  O   H1  H2  O   H1  H2  
O   H1  H2  O   H1  H2  O   H1  H2  O   H1  H2  O   H1  H2  O   H1  H2  O   H1  
H2  O   H1  H2  O   H1  H2  O   H1  H2  O   H1  H2  O   H1  H2  O   H1  H2  O   
H1  H2  O   H1  H2  O   H1  H2  O   H1  H2  O   H1  H2  O   H1  H2  O   H1  H2  
O   H1  H2  O   H1  H2  O   H1  H2  O   H1  H2  O   H1  H2  O   H1  H2  O   H1  
H2  O   H1  H2  O   H1  H2  O   H1  H2  O   H1  H2  O   H1  H2  O   H1  H2  O   
H1  H2  O   H1  H2  O   H1  H2  O   H1  H2  O   H1  H2  O   H1  H2  O   H1  H2  
O   H1  H2  O   H1  H2  O   H1  H2  O   H1  H2  O   H1  H2  O   H1  H2  O   H1  
H2  O   H1  H2  O   H1  H2  O   H1  H2  O   H1  H2  O   H1  H2  O   H1  H2  O   
H1  H2  O   H1  H2  O   H1  H2  O   H1  H2  O   H1  H2  O   H1  H2  O   H1  H2  
O   H1  H2  O   H1  H2  O   H1  H2  O   H1  H2  O   H1  H2  O   H1  H2  O   H1  
H2  O   H1  H2  O   H1  H2  O   H1  H2  O   H1  H2  O   H1  H2  O   H1  H2  O   
H1  H2  O   H1  H2  O   H1  H2  O   H1  H2  O   H1  H2  O   H1  H2  O   H1  H2  
O   H1  H2  O   H1  H2  O   H1  H2  O   H1  H2  O   H1  H2  O   H1  H2  O   H1  
H2  O   H1  H2  O   H1  H2  O   H1  H2  O   H1  H2  O   H1  H2  O   H1  H2  O   
H1  H2  O   H1  H2  O   H1  H2  O   H1  H2  O   H1  H2  O   H1  H2  O   H1  H2  
O   H1  H2  O   H1  H2  O   H1  H2  O   H1  H2  O   H1  H2  O   H1  H2  O   H1  
H2  O   H1  H2  O   H1  H2  O   H1  H2  O   H1  H2  O   H1  H2  O   H1  H2  O   
H1  H2  O   H1  H2  O   H1  H2  O   H1  H2  O   H1  H2  O   H1  H2  O   H1  H2  
O   H1  H2  O   H1  H2  O   H1  H2  O   H1  H2  O   H1  H2  O   H1  H2  O   H1  
H2  O   H1  H2  O   H1  H2  O   H1  H2  O   H1  H2  O   H1  H2  O   H1  H2  O   
H1  H2  O   H1  H2  O   H1  H2  O   H1  H2  O   H1  H2  O   H1  H2  O   H1  H2  
O   H1  H2  O   H1  H2  O   H1  H2  O   H1  H2  O   H1  H2  O   H1  H2  O   H1  
H2  O   H1  H2  O   H1  H2  O   H1  H2  O   H1  H2  O   H1  H2  O   H1  H2  O   
H1  H2  O   H1  H2  O   H1  H2  O   H1  H2  O   H1  H2  O   H1  H2  O   H1  H2  
O   H1  H2  O   H1  H2  O   H1  H2  O   H1  H2  O   H1  H2  O   H1  H2  O   H1  
H2  O   H1  H2  O   H1  H2  O   H1  H2  O   H1  H2  O   H1  H2  O   H1  H2  O   
H1  H2  O   H1  H2  O   H1  H2  O   H1  H2  O   H1  H2  O   H1  H2  O   H1  H2  
O   H1  H2  O   H1  H2  O   H1  H2  O   H1  H2  O   H1  H2  O   H1  H2  O   H1  
H2  O   H1  H2  O   H1  H2  O   H1  H2  O   H1  H2  O   H1  H2  O   H1  H2  O   
H1  H2  O   H1  H2  O   H1  H2  O   H1  H2  O   H1  H2  O   H1  H2  O   H1  H2  
O   H1  H2  O   H1  H2  O   H1  H2  O   H1  H2  O   H1  H2  O   H1  H2  O   H1  
H2  O   H1  H2  O   H1  H2  O   H1  H2  O   H1  H2  O   H1  H2  O   H1  H2  O   
H1  H2  O   H1  H2  O   H1  H2  O   H1  H2  O   H1  H2  O   H1  H2  O   H1  H2  
O   H1  H2  O   H1  H2  O   H1  H2  O   H1  H2  O   H1  H2  O   H1  H2  O   H1  
H2  O   H1  H2  O   H1  H2  O   H1  H2  O   H1  H2  O   H1  H2  O   H1  H2  O   
H1  H2  O   H1  H2  O   H1  H2  O   H1  H2  O   H1  H2  O   H1  H2  O   H1  H2  
O   H1  H2  O   H1  H2  O   H1  H2  O   H1  H2  O   H1  H2  O   H1  H2  O   H1  
H2  O   H1  H2  O   H1  H2  O   H1  H2  O   H1  H2  O   H1  H2  O   H1  H2  O   
H1  H2  O   H1  H2  O   H1  H2  O   H1  H2  O   H1  H2  O   H1  H2  O   H1  H2  
O   H1  H2  O   H1  H2  O   H1  H2  O   H1  H2  O   H1  H2  O   H1  H2  O   H1  
H2  O   H1  H2  O   H1  H2  O   H1  H2  O   H1  H2  O   H1  H2  O   H1  H2  O   
H1  H2  O   H1  H2  O   H1  H2  O   H1  H2  O   H1  H2  O   H1  H2  O   H1  H2  
O   H1  H2  O   H1  H2  O   H1  H2  O   H1  H2  O   H1  H2  O   H1  H2  O   H1  
H2  O   H1  H2  O   H1  H2  O   H1  H2  O   H1  H2  O   H1  H2  O   H1  H2  O   
H1  H2  O   H1  H2  O   H1  H2  O   H1  H2  O   H1  H2  O   H1  H2  O   H1  H2  
O   H1  H2  O   H1  H2  O   H1  H2  O   H1  H2  O   H1  H2  O   H1  H2  O   H1  
H2  O   H1  H2  O   H1  H2  O   H1  H2  O   H1  H2  O   H1  H2  O   H1  H2  O   
H1  H2  O   H1  H2  O   H1  H2  O   H1  H2  O   H1  H2  O   H1  H2  O   H1  H2  
O   H1  H2  O   H1  H2  O   H1  H2  O   H1  H2  O   H1  H2  O   H1  H2  O   H1  
H2  O   H1  H2  O   H1  H2  O   H1  H2  O   H1  H2  O   H1  H2  O   H1  H2  O   
H1  H2  O   H1  H2  O   H1  H2  O   H1  H2  O   H1  H2  O   H1  H2  O   H1  H2  
O   H1  H2  O   H1  H2  O   H1  H2  O   H1  H2  O   H1  H2  O   H1  H2  O   H1  
H2  O   H1  H2  O   H1  H2  O   H1  H2  O   H1  H2  O   H1  H2  O   H1  H2  O   
H1  H2  O   H1  H2  O   H1  H2  O   H1  H2  O   H1  H2  O   H1  H2  O   H1  H2  
O   H1  H2  O   H1  H2  O   H1  H2  O   H1  H2  O   H1  H2  O   H1  H2  O   H1  
H2  O   H1  H2  O   H1  H2  O   H1  H2  O   H1  H2  O   H1  H2  O   H1  H2  O   
H1  H2  O   H1  H2  O   H1  H2  O   H1  H2  O   H1  H2  O   H1  H2  O   H1  H2  
O   H1  H2  O   H1  H2  O   H1  H2  O   H1  H2  O   H1  H2  O   H1  H2  O   H1  
H2  O   H1  H2  O   H1  H2  O   H1  H2  O   H1  H2  O   H1  H2  O   H1  H2  O   
H1  H2  O   H1  H2  O   H1  H2  O   H1  H2  O   H1  H2  O   H1  H2  O   H1  H2  
O   H1  H2  O   H1  H2  O   H1  H2  O   H1  H2  O   H1  H2  O   H1  H2  O   H1  
H2  O   H1  H2  O   H1  H2  O   H1  H2  O   H1  H2  O   H1  H2  O   H1  H2  O   
H1  H2  O   H1  H2  O   H1  H2  O   H1  H2  O   H1  H2  O   H1  H2  O   H1  H2  
O   H1  H2  O   H1  H2  O   H1  H2  O   H1  H2  O   H1  H2  O   H1  H2  O   H1  
H2  O   H1  H2  O   H1  H2  O   H1  H2  O   H1  H2  O   H1  H2  O   H1  H2  O   
H1  H2  O   H1  H2  O   H1  H2  O   H1  H2  O   H1  H2  O   H1  H2  O   H1  H2  
O   H1  H2  O   H1  H2  O   H1  H2  O   H1  H2  O   H1  H2  O   H1  H2  O   H1  
H2  O   H1  H2  O   H1  H2  O   H1  H2  O   H1  H2  O   H1  H2  O   H1  H2  O   
H1  H2  O   H1  H2  O   H1  H2  O   H1  H2  O   H1  H2  O   H1  H2  O   H1  H2  
O   H1  H2  O   H1  H2  O   H1  H2  O   H1  H2  O   H1  H2  O   H1  H2  O   H1  
H2  O   H1  H2  O   H1  H2  O   H1  H2  O   H1  H2  O   H1  H2  O   H1  H2  O   
H1  H2  O   H1  H2  O   H1  H2  O   H1  H2  O   H1  H2  O   H1  H2  O   H1  H2  
O   H1  H2  O   H1  H2  O   H1  H2  O   H1  H2  O   H1  H2  O   H1  H2  O   H1  
H2  O   H1  H2  O   H1  H2  O   H1  H2  O   H1  H2  O   H1  H2  O   H1  H2  O   
H1  H2  O   H1  H2  O   H1  H2  O   H1  H2  O   H1  H2  O   H1  H2  O   H1  H2  
O   H1  H2  O   H1  H2  O   H1  H2  O   H1  H2  O   H1  H2  O   H1  H2  O   H1  
H2  O   H1  H2  O   H1  H2  O   H1  H2  O   H1  H2  O   H1  H2  O   H1  H2  O   
H1  H2  O   H1  H2  O   H1  H2  O   H1  H2  O   H1  H2  O   H1  H2  O   H1  H2  
O   H1  H2  O   H1  H2  O   H1  H2  O   H1  H2  O   H1  H2  O   H1  H2  O   H1  
H2  O   H1  H2  O   H1  H2  O   H1  H2  O   H1  H2  O   H1  H2  O   H1  H2  O   
H1  H2  O   H1  H2  O   H1  H2  O   H1  H2  O   H1  H2  O   H1  H2  O   H1  H2  
O   H1  H2  O   H1  H2  O   H1  H2  O   H1  H2  O   H1  H2  O   H1  H2  O   H1  
H2  O   H1  H2  O   H1  H2  O   H1  H2  O   H1  H2  O   H1  H2  O   H1  H2  O   
H1  H2  O   H1  H2  O   H1  H2  O   H1  H2  O   H1  H2  O   H1  H2  O   H1  H2  
O   H1  H2  O   H1  H2  O   H1  H2  O   H1  H2  O   H1  H2  O   H1  H2  O   H1  
H2  O   H1  H2  O   H1  H2  O   H1  H2  O   H1  H2  O   H1  H2  O   H1  H2  O   
H1  H2  O   H1  H2  O   H1  H2  O   H1  H2  O   H1  H2  O   H1  H2  O   H1  H2  
O   H1  H2  O   H1  H2  O   H1  H2  O   H1  H2  O   H1  H2  O   H1  H2  O   H1  
H2  O   H1  H2  O   H1  H2  O   H1  H2  O   H1  H2  O   H1  H2  O   H1  H2  O   
H1  H2  O   H1  H2  O   H1  H2  O   H1  H2  O   H1  H2  O   H1  H2  O   H1  H2  
O   H1  H2  O   H1  H2  O   H1  H2  O   H1  H2  O   H1  H2  O   H1  H2  O   H1  
H2  O   H1  H2  O   H1  H2  O   H1  H2  O   H1  H2  O   H1  H2  O   H1  H2  O   
H1  H2  O   H1  H2  O   H1  H2  O   H1  H2  O   H1  H2  O   H1  H2  O   H1  H2  
O   H1  H2  O   H1  H2  O   H1  H2  O   H1  H2  O   H1  H2  O   H1  H2  O   H1  
H2  O   H1  H2  O   H1  H2  O   H1  H2  O   H1  H2  O   H1  H2  O   H1  H2  O   
H1  H2  O   H1  H2  O   H1  H2  O   H1  H2  O   H1  H2  O   H1  H2  O   H1  H2  
O   H1  H2  O   H1  H2  O   H1  H2  O   H1  H2  O   H1  H2  O   H1  H2  O   H1  
H2  O   H1  H2  O   H1  H2  O   H1  H2  O   H1  H2  O   H1  H2  O   H1  H2  O   
H1  H2  O   H1  H2  O   H1  H2  O   H1  H2  O   H1  H2  O   H1  H2  O   H1  H2  
O   H1  H2  O   H1  H2  O   H1  H2  O   H1  H2  O   H1  H2  O   H1  H2  O   H1  
H2  O   H1  H2  O   H1  H2  O   H1  H2  O   H1  H2  O   H1  H2  O   H1  H2  O   
H1  H2  O   H1  H2  O   H1  H2  O   H1  H2  O   H1  H2  O   H1  H2  O   H1  H2  
O   H1  H2  O   H1  H2  O   H1  H2  O   H1  H2  O   H1  H2  O   H1  H2  O   H1  
H2  O   H1  H2  O   H1  H2  O   H1  H2  O   H1  H2  O   H1  H2  O   H1  H2  O   
H1  H2  O   H1  H2  O   H1  H2  O   H1  H2  O   H1  H2  O   H1  H2  O   H1  H2  
O   H1  H2  O   H1  H2  O   H1  H2  O   H1  H2  O   H1  H2  O   H1  H2  O   H1  
H2  O   H1  H2  O   H1  H2  O   H1  H2  O   H1  H2  O   H1  H2  O   H1  H2  O   
H1  H2  O   H1  H2  O   H1  H2  O   H1  H2  O   H1  H2  O   H1  H2  O   H1  H2  
O   H1  H2  O   H1  H2  O   H1  H2  O   H1  H2  O   H1  H2  O   H1  H2  O   H1  
H2  O   H1  H2  O   H1  H2  O   H1  H2  O   H1  H2  O   H1  H2  O   H1  H2  O   
H1  H2  O   H1  H2  O   H1  H2  O   H1  H2  O   H1  H2  O   H1  H2  O   H1  H2  
O   H1  H2  O   H1  H2  O   H1  H2  O   H1  H2  O   H1  H2  O   H1  H2  O   H1  
H2  O   H1  H2  O   H1  H2  O   H1  H2  O   H1  H2  O   H1  H2  O   H1  H2  O   
H1  H2  O   H1  H2  O   H1  H2  O   H1  H2  O   H1  H2  O   H1  H2  O   H1  H2  
O   H1  H2  O   H1  H2  O   H1  H2  O   H1  H2  O   H1  H2  O   H1  H2  O   H1  
H2  O   H1  H2  O   H1  H2  O   H1  H2  O   H1  H2  O   H1  H2  O   H1  H2  O   
H1  H2  O   H1  H2  O   H1  H2  O   H1  H2  O   H1  H2  O   H1  H2  O   H1  H2  
O   H1  H2  O   H1  H2  O   H1  H2  O   H1  H2  O   H1  H2  O   H1  H2  O   H1  
H2  O   H1  H2  O   H1  H2  O   H1  H2  O   H1  H2  O   H1  H2  O   H1  H2  O   
H1  H2  O   H1  H2  O   H1  H2  O   H1  H2  O   H1  H2  O   H1  H2  O   H1  H2  
O   H1  H2  O   H1  H2  O   H1  H2  O   H1  H2  O   H1  H2  O   H1  H2  O   H1  
H2  O   H1  H2  O   H1  H2  O   H1  H2  O   H1  H2  O   H1  H2  O   H1  H2  O   
H1  H2  O   H1  H2  O   H1  H2  O   H1  H2  O   H1  H2  O   H1  H2  O   H1  H2  
O   H1  H2  O   H1  H2  O   H1  H2  O   H1  H2  O   H1  H2  O   H1  H2  O   H1  
H2  O   H1  H2  O   H1  H2  O   H1  H2  O   H1  H2  O   H1  H2  O   H1  H2  O   
H1  H2  O   H1  H2  O   H1  H2  O   H1  H2  O   H1  H2  O   H1  H2  O   H1  H2  
O   H1  H2  O   H1  H2  O   H1  H2  O   H1  H2  O   H1  H2  O   H1  H2  O   H1  
H2  O   H1  H2  O   H1  H2  O   H1  H2  O   H1  H2  O   H1  H2  O   H1  H2  O   
H1  H2  O   H1  H2  O   H1  H2  O   H1  H2  O   H1  H2  O   H1  H2  O   H1  H2  
O   H1  H2  O   H1  H2  O   H1  H2  O   H1  H2  O   H1  H2  O   H1  H2  O   H1  
H2  O   H1  H2  O   H1  H2  O   H1  H2  O   H1  H2  O   H1  H2  O   H1  H2  O   
H1  H2  O   H1  H2  O   H1  H2  O   H1  H2  O   H1  H2  O   H1  H2  O   H1  H2  
O   H1  H2  O   H1  H2  O   H1  H2  O   H1  H2  O   H1  H2  O   H1  H2  O   H1  
H2  O   H1  H2  O   H1  H2  O   H1  H2  O   H1  H2  O   H1  H2  O   H1  H2  O   
H1  H2  O   H1  H2  O   H1  H2  O   H1  H2  O   H1  H2  O   H1  H2  O   H1  H2  
O   H1  H2  O   H1  H2  O   H1  H2  O   H1  H2  O   H1  H2  O   H1  H2  O   H1  
H2  O   H1  H2  O   H1  H2  O   H1  H2  O   H1  H2  O   H1  H2  O   H1  H2  O   
H1  H2  O   H1  H2  O   H1  H2  O   H1  H2  O   H1  H2  O   H1  H2  O   H1  H2  
O   H1  H2  O   H1  H2  O   H1  H2  O   H1  H2  O   H1  H2  O   H1  H2  O   H1  
H2  O   H1  H2  O   H1  H2  O   H1  H2  O   H1  H2  O   H1  H2  O   H1  H2  O   
H1  H2  O   H1  H2  O   H1  H2  O   H1  H2  O   H1  H2  O   H1  H2  O   H1  H2  
O   H1  H2  O   H1  H2  O   H1  H2  O   H1  H2  O   H1  H2  O   H1  H2  O   H1  
H2  O   H1  H2  O   H1  H2  O   H1  H2  O   H1  H2  O   H1  H2  O   H1  H2  O   
H1  H2  O   H1  H2  O   H1  H2  O   H1  H2  O   H1  H2  O   H1  H2  O   H1  H2  
O   H1  H2  O   H1  H2  O   H1  H2  O   H1  H2  O   H1  H2  O   H1  H2  O   H1  
H2  O   H1  H2  O   H1  H2  O   H1  H2  O   H1  H2  O   H1  H2  O   H1  H2  O   
H1  H2  O   H1  H2  O   H1  H2  O   H1  H2  O   H1  H2  O   H1  H2  O   H1  H2  
O   H1  H2  O   H1  H2  O   H1  H2  O   H1  H2  O   H1  H2  O   H1  H2  O   H1  
H2  O   H1  H2  O   H1  H2  O   H1  H2  O   H1  H2  O   H1  H2  O   H1  H2  O   
H1  H2  O   H1  H2  O   H1  H2  O   H1  H2  O   H1  H2  O   H1  H2  O   H1  H2  
O   H1  H2  O   H1  H2  O   H1  H2  O   H1  H2  O   H1  H2  O   H1  H2  O   H1  
H2  O   H1  H2  O   H1  H2  O   H1  H2  O   H1  H2  O   H1  H2  O   H1  H2  O   
H1  H2  O   H1  H2  O   H1  H2  O   H1  H2  O   H1  H2  O   H1  H2  O   H1  H2  
O   H1  H2  O   H1  H2  O   H1  H2  O   H1  H2  O   H1  H2  O   H1  H2  O   H1  
H2  O   H1  H2  O   H1  H2  O   H1  H2  O   H1  H2  O   H1  H2  O   H1  H2  O   
H1  H2  O   H1  H2  O   H1  H2  O   H1  H2  O   H1  H2  O   H1  H2  O   H1  H2  
O   H1  H2  O   H1  H2  O   H1  H2  O   H1  H2  O   H1  H2  O   H1  H2  O   H1  
H2  O   H1  H2  O   H1  H2  O   H1  H2  O   H1  H2  O   H1  H2  O   H1  H2  O   
H1  H2  O   H1  H2  O   H1  H2  O   H1  H2  O   H1  H2  O   H1  H2  O   H1  H2  
O   H1  H2  O   H1  H2  O   H1  H2  O   H1  H2  O   H1  H2  O   H1  H2  O   H1  
H2  O   H1  H2  O   H1  H2  O   H1  H2  O   H1  H2  O   H1  H2  O   H1  H2  O   
H1  H2  O   H1  H2  O   H1  H2  O   H1  H2  O   H1  H2  O   H1  H2  O   H1  H2  
O   H1  H2  O   H1  H2  O   H1  H2  O   H1  H2  O   H1  H2  O   H1  H2  O   H1  
H2  O   H1  H2  O   H1  H2  O   H1  H2  O   H1  H2  O   H1  H2  O   H1  H2  O   
H1  H2  O   H1  H2  O   H1  H2  O   H1  H2  O   H1  H2  O   H1  H2  O   H1  H2  
O   H1  H2  O   H1  H2  O   H1  H2  O   H1  H2  O   H1  H2  O   H1  H2  O   H1  
H2  O   H1  H2  O   H1  H2  O   H1  H2  O   H1  H2  O   H1  H2  O   H1  H2  O   
H1  H2  O   H1  H2  O   H1  H2  O   H1  H2  O   H1  H2  O   H1  H2  O   H1  H2  
O   H1  H2  O   H1  H2  O   H1  H2  O   H1  H2  O   H1  H2  O   H1  H2  O   H1  
H2  O   H1  H2  O   H1  H2  O   H1  H2  O   H1  H2  O   H1  H2  O   H1  H2  O   
H1  H2  O   H1  H2  O   H1  H2  O   H1  H2  O   H1  H2  O   H1  H2  O   H1  H2  
O   H1  H2  O   H1  H2  O   H1  H2  O   H1  H2  O   H1  H2  O   H1  H2  O   H1  
H2  O   H1  H2  O   H1  H2  O   H1  H2  O   H1  H2  O   H1  H2  O   H1  H2  O   
H1  H2  O   H1  H2  O   H1  H2  O   H1  H2  O   H1  H2  O   H1  H2  O   H1  H2  
O   H1  H2  O   H1  H2  O   H1  H2  O   H1  H2  O   H1  H2  O   H1  H2  O   H1  
H2  O   H1  H2  O   H1  H2  O   H1  H2  O   H1  H2  O   H1  H2  O   H1  H2  O   
H1  H2  O   H1  H2  O   H1  H2  O   H1  H2  O   H1  H2  O   H1  H2  O   H1  H2  
O   H1  H2  O   H1  H2  O   H1  H2  O   H1  H2  O   H1  H2  O   H1  H2  O   H1  
H2  O   H1  H2  O   H1  H2  O   H1  H2  O   H1  H2  O   H1  H2  O   H1  H2  O   
H1  H2  O   H1  H2  O   H1  H2  O   H1  H2  O   H1  H2  O   H1  H2  O   H1  H2  
O   H1  H2  O   H1  H2  O   H1  H2  O   H1  H2  O   H1  H2  O   H1  H2  O   H1  
H2  O   H1  H2  O   H1  H2  O   H1  H2  O   H1  H2  O   H1  H2  O   H1  H2  O   
H1  H2  O   H1  H2  O   H1  H2  O   H1  H2  O   H1  H2  O   H1  H2  O   H1  H2  
O   H1  H2  O   H1  H2  O   H1  H2  O   H1  H2  O   H1  H2  O   H1  H2  O   H1  
H2  O   H1  H2  O   H1  H2  O   H1  H2  O   H1  H2  O   H1  H2  O   H1  H2  O   
H1  H2  O   H1  H2  O   H1  H2  O   H1  H2  O   H1  H2  O   H1  H2  O   H1  H2  
O   H1  H2  O   H1  H2  O   H1  H2  O   H1  H2  O   H1  H2  O   H1  H2  O   H1  
H2  O   H1  H2  O   H1  H2  O   H1  H2  O   H1  H2  O   H1  H2  O   H1  H2  O   
H1  H2  O   H1  H2  O   H1  H2  O   H1  H2  O   H1  H2  O   H1  H2  O   H1  H2  
O   H1  H2  O   H1  H2  O   H1  H2  O   H1  H2  O   H1  H2  O   H1  H2  O   H1  
H2  O   H1  H2  O   H1  H2  O   H1  H2  O   H1  H2  O   H1  H2  O   H1  H2  O   
H1  H2  O   H1  H2  O   H1  H2  O   H1  H2  O   H1  H2  O   H1  H2  O   H1  H2  
O   H1  H2  O   H1  H2  O   H1  H2  O   H1  H2  O   H1  H2  O   H1  H2  O   H1  
H2  O   H1  H2  O   H1  H2  O   H1  H2  O   H1  H2  O   H1  H2  O   H1  H2  O   
H1  H2  O   H1  H2  O   H1  H2  O   H1  H2  O   H1  H2  O   H1  H2  O   H1  H2  
O   H1  H2  O   H1  H2  O   H1  H2  O   H1  H2  O   H1  H2  O   H1  H2  O   H1  
H2  O   H1  H2  O   H1  H2  O   H1  H2  O   H1  H2  O   H1  H2  O   H1  H2  O   
H1  H2  O   H1  H2  O   H1  H2  O   H1  H2  O   H1  H2  O   H1  H2  O   H1  H2  
O   H1  H2  O   H1  H2  O   H1  H2  O   H1  H2  O   H1  H2  O   H1  H2  O   H1  
H2  O   H1  H2  O   H1  H2  O   H1  H2  O   H1  H2  O   H1  H2  O   H1  H2  O   
H1  H2  O   H1  H2  O   H1  H2  O   H1  H2  O   H1  H2  O   H1  H2  O   H1  H2  
O   H1  H2  O   H1  H2  O   H1  H2  O   H1  H2  O   H1  H2  O   H1  H2  O   H1  
H2  O   H1  H2  O   H1  H2  O   H1  H2  O   H1  H2  O   H1  H2  O   H1  H2  O   
H1  H2  O   H1  H2  O   H1  H2  O   H1  H2  O   H1  H2  O   H1  H2  O   H1  H2  
O   H1  H2  O   H1  H2  O   H1  H2  O   H1  H2  O   H1  H2  O   H1  H2  O   H1  
H2  O   H1  H2  O   H1  H2  O   H1  H2  O   H1  H2  O   H1  H2  O   H1  H2  O   
H1  H2  O   H1  H2  O   H1  H2  O   H1  H2  O   H1  H2  O   H1  H2  O   H1  H2  
O   H1  H2  O   H1  H2  O   H1  H2  O   H1  H2  O   H1  H2  O   H1  H2  O   H1  
H2  O   H1  H2  O   H1  H2  O   H1  H2  O   H1  H2  O   H1  H2  O   H1  H2  O   
H1  H2  O   H1  H2  O   H1  H2  O   H1  H2  O   H1  H2  O   H1  H2  O   H1  H2  
O   H1  H2  O   H1  H2  O   H1  H2  O   H1  H2  O   H1  H2  O   H1  H2  O   H1  
H2  O   H1  H2  O   H1  H2  O   H1  H2  O   H1  H2  O   H1  H2  O   H1  H2  O   
H1  H2  O   H1  H2  O   H1  H2  O   H1  H2  O   H1  H2  O   H1  H2  O   H1  H2  
O   H1  H2  O   H1  H2  O   H1  H2  O   H1  H2  O   H1  H2  O   H1  H2  O   H1  
H2  O   H1  H2  O   H1  H2  O   H1  H2  O   H1  H2  O   H1  H2  O   H1  H2  O   
H1  H2  O   H1  H2  O   H1  H2  O   H1  H2  O   H1  H2  O   H1  H2  O   H1  H2  
O   H1  H2  O   H1  H2  O   H1  H2  O   H1  H2  O   H1  H2  O   H1  H2  O   H1  
H2  O   H1  H2  O   H1  H2  O   H1  H2  O   H1  H2  O   H1  H2  O   H1  H2  O   
H1  H2  O   H1  H2  O   H1  H2  O   H1  H2  O   H1  H2  O   H1  H2  O   H1  H2  
O   H1  H2  O   H1  H2  O   H1  H2  O   H1  H2  O   H1  H2  O   H1  H2  O   H1  
H2  O   H1  H2  O   H1  H2  O   H1  H2  O   H1  H2  O   H1  H2  O   H1  H2  O   
H1  H2  O   H1  H2  O   H1  H2  O   H1  H2  O   H1  H2  O   H1  H2  O   H1  H2  
O   H1  H2  O   H1  H2  O   H1  H2  O   H1  H2  O   H1  H2  O   H1  H2  O   H1  
H2  O   H1  H2  O   H1  H2  O   H1  H2  O   H1  H2  O   H1  H2  O   H1  H2  O   
H1  H2  O   H1  H2  O   H1  H2  O   H1  H2  O   H1  H2  O   H1  H2  O   H1  H2  
O   H1  H2  O   H1  H2  O   H1  H2  O   H1  H2  O   H1  H2  O   H1  H2  O   H1  
H2  O   H1  H2  O   H1  H2  O   H1  H2  O   H1  H2  O   H1  H2  O   H1  H2  O   
H1  H2  O   H1  H2  O   H1  H2  O   H1  H2  O   H1  H2  O   H1  H2  O   H1  H2  
O   H1  H2  O   H1  H2  O   H1  H2  O   H1  H2  O   H1  H2  O   H1  H2  O   H1  
H2  O   H1  H2  O   H1  H2  O   H1  H2  O   H1  H2  O   H1  H2  O   H1  H2  O   
H1  H2  O   H1  H2  O   H1  H2  O   H1  H2  O   H1  H2  O   H1  H2  O   H1  H2  
O   H1  H2  O   H1  H2  O   H1  H2  O   H1  H2  O   H1  H2  O   H1  H2  O   H1  
H2  O   H1  H2  O   H1  H2  O   H1  H2  O   H1  H2  O   H1  H2  O   H1  H2  O   
H1  H2  O   H1  H2  O   H1  H2  O   H1  H2  O   H1  H2  O   H1  H2  O   H1  H2  
O   H1  H2  O   H1  H2  O   H1  H2  O   H1  H2  O   H1  H2  O   H1  H2  O   H1  
H2  O   H1  H2  O   H1  H2  O   H1  H2  O   H1  H2  O   H1  H2  O   H1  H2  O   
H1  H2  O   H1  H2  O   H1  H2  O   H1  H2  O   H1  H2  O   H1  H2  O   H1  H2  
O   H1  H2  O   H1  H2  O   H1  H2  O   H1  H2  O   H1  H2  O   H1  H2  O   H1  
H2  O   H1  H2  O   H1  H2  O   H1  H2  O   H1  H2  O   H1  H2  O   H1  H2  O   
H1  H2  O   H1  H2  O   H1  H2  O   H1  H2  O   H1  H2  O   H1  H2  O   H1  H2  
O   H1  H2  O   H1  H2  O   H1  H2  O   H1  H2  O   H1  H2  O   H1  H2  O   H1  
H2  O   H1  H2  O   H1  H2  O   H1  H2  O   H1  H2  O   H1  H2  O   H1  H2  O   
H1  H2  O   H1  H2  O   H1  H2  O   H1  H2  O   H1  H2  O   H1  H2  O   H1  H2  
O   H1  H2  O   H1  H2  O   H1  H2  O   H1  H2  O   H1  H2  O   H1  H2  O   H1  
H2  O   H1  H2  O   H1  H2  O   H1  H2  O   H1  H2  O   H1  H2  O   H1  H2  O   
H1  H2  O   H1  H2  O   H1  H2  O   H1  H2  O   H1  H2  O   H1  H2  O   H1  H2  
O   H1  H2  O   H1  H2  O   H1  H2  O   H1  H2  O   H1  H2  O   H1  H2  O   H1  
H2  O   H1  H2  O   H1  H2  O   H1  H2  O   H1  H2  O   H1  H2  O   H1  H2  O   
H1  H2  O   H1  H2  O   H1  H2  O   H1  H2  O   H1  H2  O   H1  H2  O   H1  H2  
O   H1  H2  O   H1  H2  O   H1  H2  O   H1  H2  O   H1  H2  O   H1  H2  O   H1  
H2  O   H1  H2  O   H1  H2  O   H1  H2  O   H1  H2  O   H1  H2  O   H1  H2  O   
H1  H2  O   H1  H2  O   H1  H2  O   H1  H2  O   H1  H2  O   H1  H2  O   H1  H2  
O   H1  H2  O   H1  H2  O   H1  H2  O   H1  H2  O   H1  H2  O   H1  H2  O   H1  
H2  O   H1  H2  O   H1  H2  O   H1  H2  O   H1  H2  O   H1  H2  O   H1  H2  O   
H1  H2  O   H1  H2  O   H1  H2  O   H1  H2  O   H1  H2  O   H1  H2  O   H1  H2  
O   H1  H2  O   H1  H2  O   H1  H2  O   H1  H2  O   H1  H2  O   H1  H2  O   H1  
H2  O   H1  H2  O   H1  H2  O   H1  H2  O   H1  H2  O   H1  H2  O   H1  H2  O   
H1  H2  O   H1  H2  O   H1  H2  O   H1  H2  O   H1  H2  O   H1  H2  O   H1  H2  
O   H1  H2  O   H1  H2  O   H1  H2  O   H1  H2  O   H1  H2  O   H1  H2  O   H1  
H2  O   H1  H2  O   H1  H2  O   H1  H2  O   H1  H2  O   H1  H2  O   H1  H2  O   
H1  H2  O   H1  H2  O   H1  H2  O   H1  H2  O   H1  H2  O   H1  H2  O   H1  H2  
O   H1  H2  O   H1  H2  O   H1  H2  O   H1  H2  O   H1  H2  O   H1  H2  O   H1  
H2  O   H1  H2  O   H1  H2  O   H1  H2  O   H1  H2  O   H1  H2  O   H1  H2  O   
H1  H2  O   H1  H2  O   H1  H2  O   H1  H2  O   H1  H2  O   H1  H2  O   H1  H2  
O   H1  H2  O   H1  H2  O   H1  H2  O   H1  H2  O   H1  H2  O   H1  H2  O   H1  
H2  O   H1  H2  O   H1  H2  O   H1  H2  O   H1  H2  O   H1  H2  O   H1  H2  O   
H1  H2  O   H1  H2  O   H1  H2  O   H1  H2  O   H1  H2  O   H1  H2  O   H1  H2  
O   H1  H2  O   H1  H2  O   H1  H2  O   H1  H2  O   H1  H2  O   H1  H2  O   H1  
H2  O   H1  H2  O   H1  H2  O   H1  H2  O   H1  H2  O   H1  H2  O   H1  H2  O   
H1  H2  O   H1  H2  O   H1  H2  O   H1  H2  O   H1  H2  O   H1  H2  O   H1  H2  
O   H1  H2  O   H1  H2  O   H1  H2  O   H1  H2  O   H1  H2  O   H1  H2  O   H1  
H2  O   H1  H2  O   H1  H2  O   H1  H2  O   H1  H2  O   H1  H2  O   H1  H2  O   
H1  H2  O   H1  H2  O   H1  H2  O   H1  H2  O   H1  H2  O   H1  H2  O   H1  H2  
O   H1  H2  O   H1  H2  O   H1  H2  O   H1  H2  O   H1  H2  O   H1  H2  O   H1  
H2  O   H1  H2  O   H1  H2  O   H1  H2  O   H1  H2  O   H1  H2  O   H1  H2  O   
H1  H2  O   H1  H2  O   H1  H2  O   H1  H2  O   H1  H2  O   H1  H2  O   H1  H2  
O   H1  H2  O   H1  H2  O   H1  H2  O   H1  H2  O   H1  H2  O   H1  H2  O   H1  
H2  O   H1  H2  O   H1  H2  O   H1  H2  O   H1  H2  O   H1  H2  O   H1  H2  O   
H1  H2  O   H1  H2  O   H1  H2  O   H1  H2  O   H1  H2  O   H1  H2  O   H1  H2  
O   H1  H2  O   H1  H2  O   H1  H2  O   H1  H2  O   H1  H2  O   H1  H2  O   H1  
H2  O   H1  H2  O   H1  H2  O   H1  H2  O   H1  H2  O   H1  H2  O   H1  H2  O   
H1  H2  O   H1  H2  O   H1  H2  O   H1  H2  O   H1  H2  O   H1  H2  O   H1  H2  
O   H1  H2  O   H1  H2  O   H1  H2  O   H1  H2  O   H1  H2  O   H1  H2  O   H1  
H2  O   H1  H2  O   H1  H2  O   H1  H2  O   H1  H2  O   H1  H2  O   H1  H2  O   
H1  H2  O   H1  H2  O   H1  H2  O   H1  H2  O   H1  H2  O   H1  H2  O   H1  H2  
O   H1  H2  O   H1  H2  O   H1  H2  O   H1  H2  O   H1  H2  O   H1  H2  O   H1  
H2  O   H1  H2  O   H1  H2  O   H1  H2  O   H1  H2  O   H1  H2  O   H1  H2  O   
H1  H2  O   H1  H2  O   H1  H2  O   H1  H2  O   H1  H2  O   H1  H2  O   H1  H2  
O   H1  H2  O   H1  H2  O   H1  H2  O   H1  H2  O   H1  H2  O   H1  H2  O   H1  
H2  O   H1  H2  O   H1  H2  O   H1  H2  O   H1  H2  O   H1  H2  O   H1  H2  O   
H1  H2  O   H1  H2  O   H1  H2  O   H1  H2  O   H1  H2  O   H1  H2  O   H1  H2  
O   H1  H2  O   H1  H2  O   H1  H2  O   H1  H2  O   H1  H2  O   H1  H2  O   H1  
H2  O   H1  H2  O   H1  H2  O   H1  H2  O   H1  H2  O   H1  H2  O   H1  H2  O   
H1  H2  O   H1  H2  O   H1  H2  O   H1  H2  O   H1  H2  O   H1  H2  O   H1  H2  
O   H1  H2  O   H1  H2  O   H1  H2  O   H1  H2  O   H1  H2  O   H1  H2  O   H1  
H2  O   H1  H2  O   H1  H2  O   H1  H2  O   H1  H2  O   H1  H2  O   H1  H2  O   
H1  H2  O   H1  H2  O   H1  H2  O   H1  H2  O   H1  H2  O   H1  H2  O   H1  H2  
O   H1  H2  O   H1  H2  O   H1  H2  O   H1  H2  O   H1  H2  O   H1  H2  O   H1  
H2  O   H1  H2  O   H1  H2  O   H1  H2  O   H1  H2  O   H1  H2  O   H1  H2  O   
H1  H2  O   H1  H2  O   H1  H2  O   H1  H2  O   H1  H2  O   H1  H2  O   H1  H2  
O   H1  H2  O   H1  H2  O   H1  H2  O   H1  H2  O   H1  H2  O   H1  H2  O   H1  
H2  O   H1  H2  O   H1  H2  O   H1  H2  O   H1  H2  O   H1  H2  O   H1  H2  O   
H1  H2  O   H1  H2  O   H1  H2  O   H1  H2  O   H1  H2  O   H1  H2  O   H1  H2  
O   H1  H2  O   H1  H2  O   H1  H2  O   H1  H2  O   H1  H2  O   H1  H2  O   H1  
H2  O   H1  H2  O   H1  H2  O   H1  H2  O   H1  H2  O   H1  H2  O   H1  H2  O   
H1  H2  O   H1  H2  O   H1  H2  O   H1  H2  O   H1  H2  O   H1  H2  O   H1  H2  
O   H1  H2  O   H1  H2  O   H1  H2  O   H1  H2  O   H1  H2  O   H1  H2  O   H1  
H2  O   H1  H2  O   H1  H2  O   H1  H2  O   H1  H2  O   H1  H2  O   H1  H2  O   
H1  H2  O   H1  H2  O   H1  H2  O   H1  H2  O   H1  H2  O   H1  H2  O   H1  H2  
O   H1  H2  O   H1  H2  O   H1  H2  O   H1  H2  O   H1  H2  O   H1  H2  O   H1  
H2  O   H1  H2  O   H1  H2  O   H1  H2  O   H1  H2  O   H1  H2  O   H1  H2  O   
H1  H2  O   H1  H2  O   H1  H2  O   H1  H2  O   H1  H2  O   H1  H2  O   H1  H2  
O   H1  H2  O   H1  H2  O   H1  H2  O   H1  H2  O   H1  H2  O   H1  H2  O   H1  
H2  O   H1  H2  O   H1  H2  O   H1  H2  O   H1  H2  O   H1  H2  O   H1  H2  O   
H1  H2  O   H1  H2  O   H1  H2  O   H1  H2  O   H1  H2  O   H1  H2  O   H1  H2  
O   H1  H2  O   H1  H2  O   H1  H2  O   H1  H2  O   H1  H2  O   H1  H2  O   H1  
H2  O   H1  H2  O   H1  H2  O   H1  H2  O   H1  H2  O   H1  H2  O   H1  H2  O   
H1  H2  O   H1  H2  O   H1  H2  O   H1  H2  O   H1  H2  O   H1  H2  O   H1  H2  
O   H1  H2  O   H1  H2  O   H1  H2  O   H1  H2  O   H1  H2  O   H1  H2  O   H1  
H2  O   H1  H2  O   H1  H2  O   H1  H2  O   H1  H2  O   H1  H2  O   H1  H2  O   
H1  H2  O   H1  H2  O   H1  H2  O   H1  H2  O   H1  H2  O   H1  H2  O   H1  H2  
O   H1  H2  O   H1  H2  O   H1  H2  O   H1  H2  O   H1  H2  O   H1  H2  O   H1  
H2  O   H1  H2  O   H1  H2  O   H1  H2  O   H1  H2  O   H1  H2  O   H1  H2  O   
H1  H2  O   H1  H2  O   H1  H2  O   H1  H2  O   H1  H2  O   H1  H2  O   H1  H2  
O   H1  H2  O   H1  H2  O   H1  H2  O   H1  H2  O   H1  H2  O   H1  H2  O   H1  
H2  O   H1  H2  O   H1  H2  O   H1  H2  O   H1  H2  O   H1  H2  O   H1  H2  O   
H1  H2  O   H1  H2  O   H1  H2  O   H1  H2  O   H1  H2  O   H1  H2  O   H1  H2  
O   H1  H2  O   H1  H2  O   H1  H2  O   H1  H2  O   H1  H2  O   H1  H2  O   H1  
H2  O   H1  H2  O   H1  H2  O   H1  H2  O   H1  H2  O   H1  H2  O   H1  H2  O   
H1  H2  O   H1  H2  O   H1  H2  O   H1  H2  O   H1  H2  O   H1  H2  O   H1  H2  
O   H1  H2  O   H1  H2  O   H1  H2  O   H1  H2  O   H1  H2  O   H1  H2  O   H1  
H2  O   H1  H2  O   H1  H2  O   H1  H2  O   H1  H2  O   H1  H2  O   H1  H2  O   
H1  H2  O   H1  H2  O   H1  H2  O   H1  H2  O   H1  H2  O   H1  H2  O   H1  H2  
O   H1  H2  O   H1  H2  O   H1  H2  O   H1  H2  O   H1  H2  O   H1  H2  O   H1  
H2  O   H1  H2  O   H1  H2  O   H1  H2  O   H1  H2  O   H1  H2  O   H1  H2  O   
H1  H2  O   H1  H2  O   H1  H2  O   H1  H2  O   H1  H2  O   H1  H2  O   H1  H2  
O   H1  H2  O   H1  H2  O   H1  H2  O   H1  H2  O   H1  H2  O   H1  H2  O   H1  
H2  O   H1  H2  O   H1  H2  O   H1  H2  O   H1  H2  O   H1  H2  O   H1  H2  O   
H1  H2  O   H1  H2  O   H1  H2  O   H1  H2  O   H1  H2  O   H1  H2  O   H1  H2  
O   H1  H2  O   H1  H2  O   H1  H2  O   H1  H2  O   H1  H2  O   H1  H2  O   H1  
H2  O   H1  H2  O   H1  H2  O   H1  H2  O   H1  H2  O   H1  H2  O   H1  H2  O   
H1  H2  O   H1  H2  O   H1  H2  O   H1  H2  O   H1  H2  O   H1  H2  O   H1  H2  
O   H1  H2  O   H1  H2  O   H1  H2  O   H1  H2  O   H1  H2  O   H1  H2  O   H1  
H2  O   H1  H2  O   H1  H2  O   H1  H2  O   H1  H2  O   H1  H2  O   H1  H2  O   
H1  H2  O   H1  H2  O   H1  H2  O   H1  H2  O   H1  H2  O   H1  H2  O   H1  H2  
O   H1  H2  O   H1  H2  O   H1  H2  O   H1  H2  O   H1  H2  O   H1  H2  O   H1  
H2  O   H1  H2  O   H1  H2  O   H1  H2  O   H1  H2  O   H1  H2  O   H1  H2  O   
H1  H2  O   H1  H2  O   H1  H2  O   H1  H2  O   H1  H2  O   H1  H2  O   H1  H2  
O   H1  H2  O   H1  H2  O   H1  H2  O   H1  H2  O   H1  H2  O   H1  H2  O   H1  
H2  O   H1  H2  O   H1  H2  O   H1  H2  O   H1  H2  O   H1  H2  O   H1  H2  O   
H1  H2  O   H1  H2  O   H1  H2  O   H1  H2  O   H1  H2  O   H1  H2  O   H1  H2  
O   H1  H2  O   H1  H2  O   H1  H2  O   H1  H2  O   H1  H2  O   H1  H2  O   H1  
H2  O   H1  H2  O   H1  H2  O   H1  H2  O   H1  H2  O   H1  H2  O   H1  H2  O   
H1  H2  O   H1  H2  O   H1  H2  O   H1  H2  O   H1  H2  O   H1  H2  O   H1  H2  
O   H1  H2  O   H1  H2  O   H1  H2  O   H1  H2  O   H1  H2  O   H1  H2  O   H1  
H2  O   H1  H2  O   H1  H2  O   H1  H2  O   H1  H2  O   H1  H2  O   H1  H2  O   
H1  H2  O   H1  H2  O   H1  H2  O   H1  H2  O   H1  H2  O   H1  H2  O   H1  H2  
O   H1  H2  O   H1  H2  O   H1  H2  O   H1  H2  O   H1  H2  O   H1  H2  O   H1  
H2  O   H1  H2  O   H1  H2  O   H1  H2  O   H1  H2  O   H1  H2  O   H1  H2  O   
H1  H2  O   H1  H2  O   H1  H2  O   H1  H2  O   H1  H2  O   H1  H2  O   H1  H2  
O   H1  H2  O   H1  H2  O   H1  H2  O   H1  H2  O   H1  H2  O   H1  H2  O   H1  
H2  O   H1  H2  O   H1  H2  O   H1  H2  O   H1  H2  O   H1  H2  O   H1  H2  O   
H1  H2  O   H1  H2  O   H1  H2  O   H1  H2  O   H1  H2  O   H1  H2  O   H1  H2  
O   H1  H2  O   H1  H2  O   H1  H2  O   H1  H2  O   H1  H2  O   H1  H2  O   H1  
H2  O   H1  H2  O   H1  H2  O   H1  H2  O   H1  H2  O   H1  H2  O   H1  H2  O   
H1  H2  O   H1  H2  O   H1  H2  O   H1  H2  O   H1  H2  O   H1  H2  O   H1  H2  
O   H1  H2  O   H1  H2  O   H1  H2  O   H1  H2  O   H1  H2  O   H1  H2  O   H1  
H2  O   H1  H2  O   H1  H2  O   H1  H2  O   H1  H2  O   H1  H2  O   H1  H2  O   
H1  H2  O   H1  H2  O   H1  H2  O   H1  H2  O   H1  H2  O   H1  H2  O   H1  H2  
O   H1  H2  O   H1  H2  O   H1  H2  O   H1  H2  O   H1  H2  O   H1  H2  O   H1  
H2  O   H1  H2  O   H1  H2  O   H1  H2  O   H1  H2  O   H1  H2  O   H1  H2  O   
H1  H2  O   H1  H2  O   H1  H2  O   H1  H2  O   H1  H2  O   H1  H2  O   H1  H2  
O   H1  H2  O   H1  H2  O   H1  H2  O   H1  H2  O   H1  H2  O   H1  H2  O   H1  
H2  O   H1  H2  O   H1  H2  O   H1  H2  O   H1  H2  O   H1  H2  O   H1  H2  O   
H1  H2  O   H1  H2  O   H1  H2  O   H1  H2  O   H1  H2  O   H1  H2  O   H1  H2  
O   H1  H2  O   H1  H2  O   H1  H2  O   H1  H2  O   H1  H2  O   H1  H2  O   H1  
H2  O   H1  H2  O   H1  H2  O   H1  H2  O   H1  H2  O   H1  H2  O   H1  H2  O   
H1  H2  O   H1  H2  O   H1  H2  O   H1  H2  O   H1  H2  O   H1  H2  O   H1  H2  
O   H1  H2  O   H1  H2  O   H1  H2  O   H1  H2  O   H1  H2  O   H1  H2  O   H1  
H2  O   H1  H2  O   H1  H2  O   H1  H2  O   H1  H2  O   H1  H2  O   H1  H2  O   
H1  H2  O   H1  H2  O   H1  H2  O   H1  H2  O   H1  H2  O   H1  H2  O   H1  H2  
O   H1  H2  O   H1  H2  O   H1  H2  O   H1  H2  O   H1  H2  O   H1  H2  O   H1  
H2  O   H1  H2  O   H1  H2  O   H1  H2  O   H1  H2  O   H1  H2  O   H1  H2  O   
H1  H2  O   H1  H2  O   H1  H2  O   H1  H2  O   H1  H2  O   H1  H2  O   H1  H2  
O   H1  H2  O   H1  H2  O   H1  H2  O   H1  H2  O   H1  H2  O   H1  H2  O   H1  
H2  O   H1  H2  O   H1  H2  O   H1  H2  O   H1  H2  O   H1  H2  O   H1  H2  O   
H1  H2  O   H1  H2  O   H1  H2  O   H1  H2  O   H1  H2  O   H1  H2  O   H1  H2  
O   H1  H2  O   H1  H2  O   H1  H2  O   H1  H2  O   H1  H2  O   H1  H2  O   H1  
H2  O   H1  H2  O   H1  H2  O   H1  H2  O   H1  H2  O   H1  H2  O   H1  H2  O   
H1  H2  O   H1  H2  O   H1  H2  O   H1  H2  O   H1  H2  O   H1  H2  O   H1  H2  
O   H1  H2  O   H1  H2  O   H1  H2  O   H1  H2  O   H1  H2  O   H1  H2  O   H1  
H2  O   H1  H2  O   H1  H2  O   H1  H2  O   H1  H2  O   H1  H2  O   H1  H2  O   
H1  H2  O   H1  H2  O   H1  H2  O   H1  H2  O   H1  H2  O   H1  H2  O   H1  H2  
O   H1  H2  O   H1  H2  O   H1  H2  O   H1  H2  O   H1  H2  O   H1  H2  O   H1  
H2  O   H1  H2  O   H1  H2  O   H1  H2  O   H1  H2  O   H1  H2  O   H1  H2  O   
H1  H2  O   H1  H2  O   H1  H2  O   H1  H2  O   H1  H2  O   H1  H2  O   H1  H2  
O   H1  H2  O   H1  H2  O   H1  H2  O   H1  H2  O   H1  H2  O   H1  H2  O   H1  
H2  O   H1  H2  O   H1  H2  O   H1  H2  O   H1  H2  O   H1  H2  O   H1  H2  O   
H1  H2  O   H1  H2  O   H1  H2  O   H1  H2  O   H1  H2  O   H1  H2  O   H1  H2  
O   H1  H2  O   H1  H2  O   H1  H2  O   H1  H2  O   H1  H2  O   H1  H2  O   H1  
H2  O   H1  H2  O   H1  H2  O   H1  H2  O   H1  H2  O   H1  H2  O   H1  H2  O   
H1  H2  O   H1  H2  O   H1  H2  O   H1  H2  O   H1  H2  O   H1  H2  O   H1  H2  
O   H1  H2  O   H1  H2  O   H1  H2  O   H1  H2  O   H1  H2  O   H1  H2  O   H1  
H2  O   H1  H2  O   H1  H2  O   H1  H2  O   H1  H2  O   H1  H2  O   H1  H2  O   
H1  H2  O   H1  H2  O   H1  H2  O   H1  H2  O   H1  H2  O   H1  H2  O   H1  H2  
O   H1  H2  O   H1  H2  O   H1  H2  O   H1  H2  O   H1  H2  O   H1  H2  O   H1  
H2  O   H1  H2  O   H1  H2  O   H1  H2  O   H1  H2  O   H1  H2  O   H1  H2  O   
H1  H2  O   H1  H2  O   H1  H2  O   H1  H2  O   H1  H2  O   H1  H2  O   H1  H2  
O   H1  H2  O   H1  H2  O   H1  H2  O   H1  H2  O   H1  H2  O   H1  H2  O   H1  
H2  O   H1  H2  O   H1  H2  O   H1  H2  O   H1  H2  O   H1  H2  O   H1  H2  O   
H1  H2  O   H1  H2  O   H1  H2  O   H1  H2  O   H1  H2  O   H1  H2  O   H1  H2  
O   H1  H2  O   H1  H2  O   H1  H2  O   H1  H2  O   H1  H2  O   H1  H2  O   H1  
H2  O   H1  H2  O   H1  H2  O   H1  H2  O   H1  H2  O   H1  H2  O   H1  H2  O   
H1  H2  O   H1  H2  O   H1  H2  O   H1  H2  O   H1  H2  O   H1  H2  O   H1  H2  
O   H1  H2  O   H1  H2  O   H1  H2  O   H1  H2  O   H1  H2  O   H1  H2  O   H1  
H2  O   H1  H2  O   H1  H2  O   H1  H2  O   H1  H2  O   H1  H2  O   H1  H2  O   
H1  H2  O   H1  H2  O   H1  H2  O   H1  H2  O   H1  H2  O   H1  H2  O   H1  H2  
O   H1  H2  O   H1  H2  O   H1  H2  O   H1  H2  O   H1  H2  O   H1  H2  O   H1  
H2  O   H1  H2  O   H1  H2  O   H1  H2  O   H1  H2  O   H1  H2  O   H1  H2  O   
H1  H2  O   H1  H2  O   H1  H2  O   H1  H2  O   H1  H2  O   H1  H2  O   H1  H2  
O   H1  H2  O   H1  H2  O   H1  H2  O   H1  H2  O   H1  H2  O   H1  H2  O   H1  
H2  O   H1  H2  O   H1  H2  O   H1  H2  O   H1  H2  O   H1  H2  O   H1  H2  O   
H1  H2  O   H1  H2  O   H1  H2  O   H1  H2  O   H1  H2  O   H1  H2  O   H1  H2  
O   H1  H2  O   H1  H2  O   H1  H2  O   H1  H2  O   H1  H2  O   H1  H2  O   H1  
H2  O   H1  H2  O   H1  H2  O   H1  H2  O   H1  H2  O   H1  H2  O   H1  H2  O   
H1  H2  O   H1  H2  O   H1  H2  O   H1  H2  O   H1  H2  O   H1  H2  O   H1  H2  
O   H1  H2  O   H1  H2  O   H1  H2  O   H1  H2  O   H1  H2  O   H1  H2  O   H1  
H2  O   H1  H2  O   H1  H2  O   H1  H2  O   H1  H2  O   H1  H2  O   H1  H2  O   
H1  H2  O   H1  H2  O   H1  H2  O   H1  H2  O   H1  H2  O   H1  H2  O   H1  H2  
O   H1  H2  O   H1  H2  O   H1  H2  O   H1  H2  O   H1  H2  O   H1  H2  O   H1  
H2  O   H1  H2  O   H1  H2  O   H1  H2  O   H1  H2  O   H1  H2  O   H1  H2  O   
H1  H2  O   H1  H2  O   H1  H2  O   H1  H2  O   H1  H2  O   H1  H2  O   H1  H2  
O   H1  H2  O   H1  H2  O   H1  H2  O   H1  H2  O   H1  H2  O   H1  H2  O   H1  
H2  O   H1  H2  O   H1  H2  O   H1  H2  O   H1  H2  O   H1  H2  O   H1  H2  O   
H1  H2  O   H1  H2  O   H1  H2  O   H1  H2  O   H1  H2  O   H1  H2  O   H1  H2  
O   H1  H2  O   H1  H2  O   H1  H2  O   H1  H2  O   H1  H2  O   H1  H2  O   H1  
H2  O   H1  H2  O   H1  H2  O   H1  H2  O   H1  H2  O   H1  H2  O   H1  H2  O   
H1  H2  O   H1  H2  O   H1  H2  O   H1  H2  O   H1  H2  O   H1  H2  O   H1  H2  
O   H1  H2  O   H1  H2  O   H1  H2  O   H1  H2  O   H1  H2  O   H1  H2  O   H1  
H2  O   H1  H2  O   H1  H2  O   H1  H2  O   H1  H2  O   H1  H2  O   H1  H2  O   
H1  H2  O   H1  H2  O   H1  H2  O   H1  H2  O   H1  H2  O   H1  H2  O   H1  H2  
O   H1  H2  O   H1  H2  O   H1  H2  O   H1  H2  O   H1  H2  O   H1  H2  O   H1  
H2  O   H1  H2  O   H1  H2  O   H1  H2  O   H1  H2  O   H1  H2  O   H1  H2  O   
H1  H2  O   H1  H2  O   H1  H2  O   H1  H2  O   H1  H2  O   H1  H2  O   H1  H2  
O   H1  H2  O   H1  H2  O   H1  H2  O   H1  H2  O   H1  H2  O   H1  H2  O   H1  
H2  O   H1  H2  O   H1  H2  O   H1  H2  O   H1  H2  O   H1  H2  O   H1  H2  O   
H1  H2  O   H1  H2  O   H1  H2  O   H1  H2  O   H1  H2  O   H1  H2  O   H1  H2  
O   H1  H2  O   H1  H2  O   H1  H2  O   H1  H2  O   H1  H2  O   H1  H2  O   H1  
H2  O   H1  H2  O   H1  H2  O   H1  H2  O   H1  H2  O   H1  H2  O   H1  H2  O   
H1  H2  O   H1  H2  O   H1  H2  O   H1  H2  O   H1  H2  O   H1  H2  O   H1  H2  
O   H1  H2  O   H1  H2  O   H1  H2  O   H1  H2  O   H1  H2  O   H1  H2  O   H1  
H2  O   H1  H2  O   H1  H2  O   H1  H2  O   H1  H2  O   H1  H2  O   H1  H2  O   
H1  H2  O   H1  H2  O   H1  H2  O   H1  H2  O   H1  H2  O   H1  H2  O   H1  H2  
O   H1  H2  O   H1  H2  O   H1  H2  O   H1  H2  O   H1  H2  O   H1  H2  O   H1  
H2  O   H1  H2  O   H1  H2  O   H1  H2  O   H1  H2  O   H1  H2  O   H1  H2  O   
H1  H2  O   H1  H2  O   H1  H2  O   H1  H2  O   H1  H2  O   H1  H2  O   H1  H2  
O   H1  H2  O   H1  H2  O   H1  H2  O   H1  H2  O   H1  H2  O   H1  H2  O   H1  
H2  O   H1  H2  O   H1  H2  O   H1  H2  O   H1  H2  O   H1  H2  O   H1  H2  O   
H1  H2  O   H1  H2  O   H1  H2  O   H1  H2  O   H1  H2  O   H1  H2  O   H1  H2  
O   H1  H2  O   H1  H2  O   H1  H2  O   H1  H2  O   H1  H2  O   H1  H2  O   H1  
H2  O   H1  H2  O   H1  H2  O   H1  H2  O   H1  H2  O   H1  H2  O   H1  H2  O   
H1  H2  O   H1  H2  O   H1  H2  O   H1  H2  O   H1  H2  O   H1  H2  O   H1  H2  
O   H1  H2  O   H1  H2  O   H1  H2  O   H1  H2  O   H1  H2  O   H1  H2  O   H1  
H2  O   H1  H2  O   H1  H2  O   H1  H2  O   H1  H2  O   H1  H2  O   H1  H2  O   
H1  H2  O   H1  H2  O   H1  H2  O   H1  H2  O   H1  H2  O   H1  H2  O   H1  H2  
O   H1  H2  O   H1  H2  O   H1  H2  O   H1  H2  O   H1  H2  O   H1  H2  O   H1  
H2  O   H1  H2  O   H1  H2  O   H1  H2  O   H1  H2  O   H1  H2  O   H1  H2  O   
H1  H2  O   H1  H2  O   H1  H2  O   H1  H2  O   H1  H2  O   H1  H2  O   H1  H2  
O   H1  H2  O   H1  H2  O   H1  H2  O   H1  H2  O   H1  H2  O   H1  H2  O   H1  
H2  O   H1  H2  O   H1  H2  O   H1  H2  O   H1  H2  O   H1  H2  O   H1  H2  O   
H1  H2  O   H1  H2  O   H1  H2  O   H1  H2  O   H1  H2  O   H1  H2  O   H1  H2  
O   H1  H2  O   H1  H2  O   H1  H2  O   H1  H2  O   H1  H2  O   H1  H2  O   H1  
H2  O   H1  H2  O   H1  H2  O   H1  H2  O   H1  H2  O   H1  H2  O   H1  H2  O   
H1  H2  O   H1  H2  O   H1  H2  O   H1  H2  O   H1  H2  O   H1  H2  O   H1  H2  
O   H1  H2  O   H1  H2  O   H1  H2  O   H1  H2  O   H1  H2  O   H1  H2  O   H1  
H2  O   H1  H2  O   H1  H2  O   H1  H2  O   H1  H2  O   H1  H2  O   H1  H2  O   
H1  H2  O   H1  H2  O   H1  H2  O   H1  H2  O   H1  H2  O   H1  H2  O   H1  H2  
O   H1  H2  O   H1  H2  O   H1  H2  O   H1  H2  O   H1  H2  O   H1  H2  O   H1  
H2  O   H1  H2  O   H1  H2  O   H1  H2  O   H1  H2  O   H1  H2  O   H1  H2  O   
H1  H2  O   H1  H2  O   H1  H2  O   H1  H2  O   H1  H2  O   H1  H2  O   H1  H2  
O   H1  H2  O   H1  H2  O   H1  H2  O   H1  H2  O   H1  H2  O   H1  H2  O   H1  
H2  O   H1  H2  O   H1  H2  O   H1  H2  O   H1  H2  O   H1  H2  O   H1  H2  O   
H1  H2  O   H1  H2  O   H1  H2  O   H1  H2  O   H1  H2  O   H1  H2  O   H1  H2  
O   H1  H2  O   H1  H2  O   H1  H2  O   H1  H2  O   H1  H2  O   H1  H2  O   H1  
H2  O   H1  H2  O   H1  H2  O   H1  H2  O   H1  H2  O   H1  H2  O   H1  H2  O   
H1  H2  O   H1  H2  O   H1  H2  O   H1  H2  O   H1  H2  O   H1  H2  O   H1  H2  
O   H1  H2  O   H1  H2  O   H1  H2  O   H1  H2  O   H1  H2  O   H1  H2  O   H1  
H2  O   H1  H2  O   H1  H2  O   H1  H2  O   H1  H2  O   H1  H2  O   H1  H2  O   
H1  H2  O   H1  H2  O   H1  H2  O   H1  H2  O   H1  H2  O   H1  H2  O   H1  H2  
O   H1  H2  O   H1  H2  O   H1  H2  O   H1  H2  O   H1  H2  O   H1  H2  O   H1  
H2  O   H1  H2  O   H1  H2  O   H1  H2  O   H1  H2  O   H1  H2  O   H1  H2  O   
H1  H2  O   H1  H2  O   H1  H2  O   H1  H2  O   H1  H2  O   H1  H2  O   H1  H2  
O   H1  H2  O   H1  H2  O   H1  H2  O   H1  H2  O   H1  H2  O   H1  H2  O   H1  
H2  O   H1  H2  O   H1  H2  O   H1  H2  O   H1  H2  O   H1  H2  O   H1  H2  O   
H1  H2  O   H1  H2  O   H1  H2  O   H1  H2  O   H1  H2  O   H1  H2  O   H1  H2  
O   H1  H2  O   H1  H2  O   H1  H2  O   H1  H2  O   H1  H2  O   H1  H2  O   H1  
H2  O   H1  H2  O   H1  H2  O   H1  H2  O   H1  H2  O   H1  H2  O   H1  H2  O   
H1  H2  O   H1  H2  O   H1  H2  O   H1  H2  O   H1  H2  O   H1  H2  O   H1  H2  
O   H1  H2  O   H1  H2  O   H1  H2  O   H1  H2  O   H1  H2  O   H1  H2  O   H1  
H2  O   H1  H2  O   H1  H2  O   H1  H2  O   H1  H2  O   H1  H2  O   H1  H2  O   
H1  H2  O   H1  H2  O   H1  H2  O   H1  H2  O   H1  H2  O   H1  H2  O   H1  H2  
O   H1  H2  O   H1  H2  O   H1  H2  O   H1  H2  O   H1  H2  O   H1  H2  O   H1  
H2  O   H1  H2  O   H1  H2  O   H1  H2  O   H1  H2  O   H1  H2  O   H1  H2  O   
H1  H2  O   H1  H2  O   H1  H2  O   H1  H2  O   H1  H2  O   H1  H2  O   H1  H2  
O   H1  H2  O   H1  H2  O   H1  H2  O   H1  H2  O   H1  H2  O   H1  H2  O   H1  
H2  O   H1  H2  O   H1  H2  O   H1  H2  O   H1  H2  O   H1  H2  O   H1  H2  O   
H1  H2  O   H1  H2  O   H1  H2  O   H1  H2  O   H1  H2  O   H1  H2  O   H1  H2  
O   H1  H2  O   H1  H2  O   H1  H2  O   H1  H2  O   H1  H2  O   H1  H2  O   H1  
H2  O   H1  H2  O   H1  H2  O   H1  H2  O   H1  H2  O   H1  H2  O   H1  H2  O   
H1  H2  O   H1  H2  O   H1  H2  O   H1  H2  O   H1  H2  O   H1  H2  O   H1  H2  
O   H1  H2  O   H1  H2  O   H1  H2  O   H1  H2  O   H1  H2  O   H1  H2  O   H1  
H2  O   H1  H2  O   H1  H2  O   H1  H2  O   H1  H2  O   H1  H2  O   H1  H2  O   
H1  H2  O   H1  H2  O   H1  H2  O   H1  H2  O   H1  H2  O   H1  H2  O   H1  H2  
O   H1  H2  O   H1  H2  O   H1  H2  O   H1  H2  O   H1  H2  O   H1  H2  O   H1  
H2  O   H1  H2  O   H1  H2  O   H1  H2  O   H1  H2  O   H1  H2  O   H1  H2  O   
H1  H2  O   H1  H2  O   H1  H2  O   H1  H2  O   H1  H2  O   H1  H2  O   H1  H2  
O   H1  H2  O   H1  H2  O   H1  H2  O   H1  H2  O   H1  H2  O   H1  H2  O   H1  
H2  O   H1  H2  O   H1  H2  O   H1  H2  O   H1  H2  O   H1  H2  O   H1  H2  O   
H1  H2  O   H1  H2  O   H1  H2  O   H1  H2  O   H1  H2  O   H1  H2  O   H1  H2  
O   H1  H2  O   H1  H2  O   H1  H2  O   H1  H2  O   H1  H2  O   H1  H2  O   H1  
H2  O   H1  H2  O   H1  H2  O   H1  H2  O   H1  H2  O   H1  H2  O   H1  H2  O   
H1  H2  O   H1  H2  O   H1  H2  O   H1  H2  O   H1  H2  O   H1  H2  O   H1  H2  
O   H1  H2  O   H1  H2  O   H1  H2  O   H1  H2  O   H1  H2  O   H1  H2  O   H1  
H2  O   H1  H2  O   H1  H2  O   H1  H2  O   H1  H2  O   H1  H2  O   H1  H2  O   
H1  H2  O   H1  H2  O   H1  H2  O   H1  H2  O   H1  H2  O   H1  H2  O   H1  H2  
O   H1  H2  O   H1  H2  O   H1  H2  O   H1  H2  O   H1  H2  O   H1  H2  O   H1  
H2  O   H1  H2  O   H1  H2  O   H1  H2  O   H1  H2  O   H1  H2  O   H1  H2  O   
H1  H2  O   H1  H2  O   H1  H2  O   H1  H2  O   H1  H2  O   H1  H2  O   H1  H2  
O   H1  H2  O   H1  H2  O   H1  H2  O   H1  H2  O   H1  H2  O   H1  H2  O   H1  
H2  O   H1  H2  O   H1  H2  O   H1  H2  O   H1  H2  O   H1  H2  O   H1  H2  O   
H1  H2  O   H1  H2  O   H1  H2  O   H1  H2  O   H1  H2  O   H1  H2  O   H1  H2  
O   H1  H2  O   H1  H2  O   H1  H2  O   H1  H2  O   H1  H2  O   H1  H2  O   H1  
H2  O   H1  H2  O   H1  H2  O   H1  H2  O   H1  H2  O   H1  H2  O   H1  H2  O   
H1  H2  O   H1  H2  O   H1  H2  O   H1  H2  O   H1  H2  O   H1  H2  O   H1  H2  
O   H1  H2  O   H1  H2  O   H1  H2  O   H1  H2  O   H1  H2  O   H1  H2  O   H1  
H2  O   H1  H2  O   H1  H2  O   H1  H2  O   H1  H2  O   H1  H2  O   H1  H2  O   
H1  H2  O   H1  H2  O   H1  H2  O   H1  H2  O   H1  H2  O   H1  H2  O   H1  H2  
O   H1  H2  O   H1  H2  O   H1  H2  O   H1  H2  O   H1  H2  O   H1  H2  O   H1  
H2  O   H1  H2  O   H1  H2  O   H1  H2  O   H1  H2  O   H1  H2  O   H1  H2  O   
H1  H2  O   H1  H2  O   H1  H2  O   H1  H2  O   H1  H2  O   H1  H2  O   H1  H2  
O   H1  H2  O   H1  H2  O   H1  H2  O   H1  H2  O   H1  H2  O   H1  H2  O   H1  
H2  O   H1  H2  O   H1  H2  O   H1  H2  O   H1  H2  O   H1  H2  O   H1  H2  O   
H1  H2  O   H1  H2  O   H1  H2  O   H1  H2  O   H1  H2  O   H1  H2  O   H1  H2  
O   H1  H2  O   H1  H2  O   H1  H2  O   H1  H2  O   H1  H2  O   H1  H2  O   H1  
H2  O   H1  H2  O   H1  H2  O   H1  H2  O   H1  H2  O   H1  H2  O   H1  H2  O   
H1  H2  O   H1  H2  O   H1  H2  O   H1  H2  O   H1  H2  O   H1  H2  O   H1  H2  
O   H1  H2  O   H1  H2  O   H1  H2  O   H1  H2  O   H1  H2  O   H1  H2  O   H1  
H2  O   H1  H2  O   H1  H2  O   H1  H2  O   H1  H2  O   H1  H2  O   H1  H2  O   
H1  H2  O   H1  H2  O   H1  H2  O   H1  H2  O   H1  H2  O   H1  H2  O   H1  H2  
O   H1  H2  O   H1  H2  O   H1  H2  O   H1  H2  O   H1  H2  O   H1  H2  O   H1  
H2  O   H1  H2  O   H1  H2  O   H1  H2  O   H1  H2  O   H1  H2  O   H1  H2  O   
H1  H2  O   H1  H2  O   H1  H2  O   H1  H2  O   H1  H2  O   H1  H2  O   H1  H2  
O   H1  H2  O   H1  H2  O   H1  H2  O   H1  H2  O   H1  H2  O   H1  H2  O   H1  
H2  O   H1  H2  O   H1  H2  O   H1  H2  O   H1  H2  O   H1  H2  O   H1  H2  O   
H1  H2  O   H1  H2  O   H1  H2  O   H1  H2  O   H1  H2  O   H1  H2  O   H1  H2  
O   H1  H2  O   H1  H2  O   H1  H2  O   H1  H2  O   H1  H2  O   H1  H2  O   H1  
H2  O   H1  H2  O   H1  H2  O   H1  H2  O   H1  H2  O   H1  H2  O   H1  H2  O   
H1  H2  O   H1  H2  O   H1  H2  O   H1  H2  O   H1  H2  O   H1  H2  O   H1  H2  
O   H1  H2  O   H1  H2  O   H1  H2  O   H1  H2  O   H1  H2  O   H1  H2  O   H1  
H2  O   H1  H2  O   H1  H2  O   H1  H2  O   H1  H2  O   H1  H2  O   H1  H2  O   
H1  H2  O   H1  H2  O   H1  H2  O   H1  H2  O   H1  H2  O   H1  H2  O   H1  H2  
O   H1  H2  O   H1  H2  O   H1  H2  O   H1  H2  O   H1  H2  O   H1  H2  O   H1  
H2  O   H1  H2  O   H1  H2  O   H1  H2  O   H1  H2  O   H1  H2  O   H1  H2  O   
H1  H2  O   H1  H2  O   H1  H2  O   H1  H2  O   H1  H2  O   H1  H2  O   H1  H2  
O   H1  H2  O   H1  H2  O   H1  H2  O   H1  H2  O   H1  H2  O   H1  H2  O   H1  
H2  O   H1  H2  O   H1  H2  O   H1  H2  O   H1  H2  O   H1  H2  O   H1  H2  O   
H1  H2  O   H1  H2  O   H1  H2  O   H1  H2  O   H1  H2  O   H1  H2  O   H1  H2  
O   H1  H2  O   H1  H2  O   H1  H2  O   H1  H2  O   H1  H2  O   H1  H2  O   H1  
H2  O   H1  H2  O   H1  H2  O   H1  H2  O   H1  H2  O   H1  H2  O   H1  H2  O   
H1  H2  O   H1  H2  O   H1  H2  O   H1  H2  O   H1  H2  O   H1  H2  O   H1  H2  
O   H1  H2  O   H1  H2  O   H1  H2  O   H1  H2  O   H1  H2  O   H1  H2  O   H1  
H2  O   H1  H2  O   H1  H2  O   H1  H2  O   H1  H2  O   H1  H2  O   H1  H2  O   
H1  H2  O   H1  H2  O   H1  H2  O   H1  H2  O   H1  H2  O   H1  H2  O   H1  H2  
O   H1  H2  O   H1  H2  O   H1  H2  O   H1  H2  O   H1  H2  O   H1  H2  O   H1  
H2  O   H1  H2  O   H1  H2  O   H1  H2  O   H1  H2  O   H1  H2  O   H1  H2  O   
H1  H2  O   H1  H2  O   H1  H2  O   H1  H2  O   H1  H2  O   H1  H2  O   H1  H2  
O   H1  H2  O   H1  H2  O   H1  H2  O   H1  H2  O   H1  H2  O   H1  H2  O   H1  
H2  O   H1  H2  O   H1  H2  O   H1  H2  O   H1  H2  O   H1  H2  O   H1  H2  O   
H1  H2  O   H1  H2  O   H1  H2  O   H1  H2  O   H1  H2  O   H1  H2  O   H1  H2  
O   H1  H2  O   H1  H2  O   H1  H2  O   H1  H2  O   H1  H2  O   H1  H2  O   H1  
H2  O   H1  H2  O   H1  H2  O   H1  H2  O   H1  H2  O   H1  H2  O   H1  H2  O   
H1  H2  O   H1  H2  O   H1  H2  O   H1  H2  O   H1  H2  O   H1  H2  O   H1  H2  
O   H1  H2  O   H1  H2  O   H1  H2  O   H1  H2  O   H1  H2  O   H1  H2  O   H1  
H2  O   H1  H2  O   H1  H2  O   H1  H2  O   H1  H2  O   H1  H2  O   H1  H2  O   
H1  H2  O   H1  H2  O   H1  H2  O   H1  H2  O   H1  H2  O   H1  H2  O   H1  H2  
O   H1  H2  O   H1  H2  O   H1  H2  O   H1  H2  O   H1  H2  O   H1  H2  O   H1  
H2  O   H1  H2  O   H1  H2  O   H1  H2  O   H1  H2  O   H1  H2  O   H1  H2  O   
H1  H2  O   H1  H2  O   H1  H2  O   H1  H2  O   H1  H2  O   H1  H2  O   H1  H2  
O   H1  H2  O   H1  H2  O   H1  H2  O   H1  H2  O   H1  H2  O   H1  H2  O   H1  
H2  O   H1  H2  O   H1  H2  O   H1  H2  O   H1  H2  O   H1  H2  O   H1  H2  O   
H1  H2  O   H1  H2  O   H1  H2  O   H1  H2  O   H1  H2  O   H1  H2  O   H1  H2  
O   H1  H2  O   H1  H2  O   H1  H2  O   H1  H2  O   H1  H2  O   H1  H2  O   H1  
H2  O   H1  H2  O   H1  H2  O   H1  H2  O   H1  H2  O   H1  H2  O   H1  H2  O   
H1  H2  O   H1  H2  O   H1  H2  O   H1  H2  O   H1  H2  O   H1  H2  O   H1  H2  
O   H1  H2  O   H1  H2  O   H1  H2  O   H1  H2  O   H1  H2  O   H1  H2  O   H1  
H2  O   H1  H2  O   H1  H2  O   H1  H2  O   H1  H2  O   H1  H2  O   H1  H2  O   
H1  H2  O   H1  H2  O   H1  H2  O   H1  H2  O   H1  H2  O   H1  H2  O   H1  H2  
O   H1  H2  O   H1  H2  O   H1  H2  O   H1  H2  O   H1  H2  O   H1  H2  O   H1  
H2  O   H1  H2  O   H1  H2  O   H1  H2  O   H1  H2  O   H1  H2  O   H1  H2  O   
H1  H2  O   H1  H2  O   H1  H2  O   H1  H2  O   H1  H2  O   H1  H2  O   H1  H2  
O   H1  H2  O   H1  H2  O   H1  H2  O   H1  H2  O   H1  H2  O   H1  H2  O   H1  
H2  O   H1  H2  O   H1  H2  O   H1  H2  O   H1  H2  O   H1  H2  O   H1  H2  O   
H1  H2  O   H1  H2  O   H1  H2  O   H1  H2  O   H1  H2  O   H1  H2  O   H1  H2  
O   H1  H2  O   H1  H2  O   H1  H2  O   H1  H2  O   H1  H2  O   H1  H2  O   H1  
H2  O   H1  H2  O   H1  H2  O   H1  H2  O   H1  H2  O   H1  H2  O   H1  H2  O   
H1  H2  O   H1  H2  O   H1  H2  O   H1  H2  O   H1  H2  O   H1  H2  O   H1  H2  
O   H1  H2  O   H1  H2  O   H1  H2  O   H1  H2  O   H1  H2  O   H1  H2  O   H1  
H2  O   H1  H2  O   H1  H2  O   H1  H2  O   H1  H2  O   H1  H2  O   H1  H2  O   
H1  H2  O   H1  H2  O   H1  H2  O   H1  H2  O   H1  H2  O   H1  H2  O   H1  H2  
O   H1  H2  O   H1  H2  O   H1  H2  O   H1  H2  O   H1  H2  O   H1  H2  O   H1  
H2  O   H1  H2  O   H1  H2  O   H1  H2  O   H1  H2  O   H1  H2  O   H1  H2  O   
H1  H2  O   H1  H2  O   H1  H2  O   H1  H2  O   H1  H2  O   H1  H2  O   H1  H2  
O   H1  H2  O   H1  H2  O   H1  H2  O   H1  H2  O   H1  H2  O   H1  H2  O   H1  
H2  O   H1  H2  O   H1  H2  O   H1  H2  O   H1  H2  O   H1  H2  O   H1  H2  O   
H1  H2  O   H1  H2  O   H1  H2  O   H1  H2  O   H1  H2  O   H1  H2  O   H1  H2  
O   H1  H2  O   H1  H2  O   H1  H2  O   H1  H2  O   H1  H2  O   H1  H2  O   H1  
H2  O   H1  H2  O   H1  H2  O   H1  H2  O   H1  H2  O   H1  H2  O   H1  H2  O   
H1  H2  O   H1  H2  O   H1  H2  O   H1  H2  O   H1  H2  O   H1  H2  O   H1  H2  
O   H1  H2  O   H1  H2  O   H1  H2  O   H1  H2  O   H1  H2  O   H1  H2  O   H1  
H2  O   H1  H2  O   H1  H2  O   H1  H2  O   H1  H2  O   H1  H2  O   H1  H2  O   
H1  H2  O   H1  H2  O   H1  H2  O   H1  H2  O   H1  H2  O   H1  H2  O   H1  H2  
O   H1  H2  O   H1  H2  O   H1  H2  O   H1  H2  O   H1  H2  O   H1  H2  O   H1  
H2  O   H1  H2  O   H1  H2  O   H1  H2  O   H1  H2  O   H1  H2  O   H1  H2  O   
H1  H2  O   H1  H2  O   H1  H2  O   H1  H2  O   H1  H2  O   H1  H2  O   H1  H2  
O   H1  H2  O   H1  H2  O   H1  H2  O   H1  H2  O   H1  H2  O   H1  H2  O   H1  
H2  O   H1  H2  O   H1  H2  O   H1  H2  O   H1  H2  O   H1  H2  O   H1  H2  O   
H1  H2  O   H1  H2  O   H1  H2  O   H1  H2  O   H1  H2  O   H1  H2  O   H1  H2  
O   H1  H2  O   H1  H2  O   H1  H2  O   H1  H2  O   H1  H2  O   H1  H2  O   H1  
H2  O   H1  H2  O   H1  H2  O   H1  H2  O   H1  H2  O   H1  H2  O   H1  H2  O   
H1  H2  O   H1  H2  O   H1  H2  O   H1  H2  O   H1  H2  O   H1  H2  O   H1  H2  
O   H1  H2  O   H1  H2  O   H1  H2  O   H1  H2  O   H1  H2  O   H1  H2  O   H1  
H2  O   H1  H2  O   H1  H2  O   H1  H2  O   H1  H2  O   H1  H2  O   H1  H2  O   
H1  H2  O   H1  H2  O   H1  H2  O   H1  H2  O   H1  H2  O   H1  H2  O   H1  H2  
O   H1  H2  O   H1  H2  O   H1  H2  O   H1  H2  O   H1  H2  O   H1  H2  O   H1  
H2  O   H1  H2  O   H1  H2  O   H1  H2  O   H1  H2  O   H1  H2  O   H1  H2  O   
H1  H2  O   H1  H2  O   H1  H2  O   H1  H2  O   H1  H2  O   H1  H2  O   H1  H2  
O   H1  H2  O   H1  H2  O   H1  H2  O   H1  H2  O   H1  H2  O   H1  H2  O   H1  
H2  O   H1  H2  O   H1  H2  O   H1  H2  O   H1  H2  O   H1  H2  O   H1  H2  O   
H1  H2  O   H1  H2  O   H1  H2  O   H1  H2  O   H1  H2  O   H1  H2  O   H1  H2  
O   H1  H2  O   H1  H2  O   H1  H2  O   H1  H2  O   H1  H2  O   H1  H2  O   H1  
H2  O   H1  H2  O   H1  H2  O   H1  H2  O   H1  H2  O   H1  H2  O   H1  H2  O   
H1  H2  O   H1  H2  O   H1  H2  O   H1  H2  O   H1  H2  O   H1  H2  O   H1  H2  
O   H1  H2  O   H1  H2  O   H1  H2  O   H1  H2  O   H1  H2  O   H1  H2  O   H1  
H2  O   H1  H2  O   H1  H2  O   H1  H2  O   H1  H2  O   H1  H2  O   H1  H2  O   
H1  H2  O   H1  H2  O   H1  H2  O   H1  H2  O   H1  H2  O   H1  H2  O   H1  H2  
O   H1  H2  O   H1  H2  O   H1  H2  O   H1  H2  O   H1  H2  O   H1  H2  O   H1  
H2  O   H1  H2  O   H1  H2  O   H1  H2  O   H1  H2  O   H1  H2  O   H1  H2  O   
H1  H2  O   H1  H2  O   H1  H2  O   H1  H2  O   H1  H2  O   H1  H2  O   H1  H2  
O   H1  H2  O   H1  H2  O   H1  H2  O   H1  H2  O   H1  H2  O   H1  H2  O   H1  
H2  O   H1  H2  O   H1  H2  O   H1  H2  O   H1  H2  O   H1  H2  O   H1  H2  O   
H1  H2  O   H1  H2  O   H1  H2  O   H1  H2  O   H1  H2  O   H1  H2  O   H1  H2  
O   H1  H2  O   H1  H2  O   H1  H2  O   H1  H2  O   H1  H2  O   H1  H2  O   H1  
H2  O   H1  H2  O   H1  H2  O   H1  H2  O   H1  H2  O   H1  H2  O   H1  H2  O   
H1  H2  O   H1  H2  O   H1  H2  O   H1  H2  O   H1  H2  O   H1  H2  O   H1  H2  
O   H1  H2  O   H1  H2  O   H1  H2  O   H1  H2  O   H1  H2  O   H1  H2  O   H1  
H2  O   H1  H2  O   H1  H2  O   H1  H2  O   H1  H2  O   H1  H2  O   H1  H2  O   
H1  H2  O   H1  H2  O   H1  H2  O   H1  H2  O   H1  H2  O   H1  H2  O   H1  H2  
O   H1  H2  O   H1  H2  O   H1  H2  O   H1  H2  O   H1  H2  O   H1  H2  O   H1  
H2  O   H1  H2  O   H1  H2  O   H1  H2  O   H1  H2  O   H1  H2  O   H1  H2  O   
H1  H2  O   H1  H2  O   H1  H2  O   H1  H2  O   H1  H2  O   H1  H2  O   H1  H2  
O   H1  H2  O   H1  H2  O   H1  H2  O   H1  H2  O   H1  H2  O   H1  H2  O   H1  
H2  O   H1  H2  O   H1  H2  O   H1  H2  O   H1  H2  O   H1  H2  O   H1  H2  O   
H1  H2  O   H1  H2  O   H1  H2  O   H1  H2  O   H1  H2  O   H1  H2  O   H1  H2  
O   H1  H2  O   H1  H2  O   H1  H2  O   H1  H2  O   H1  H2  O   H1  H2  O   H1  
H2  O   H1  H2  O   H1  H2  O   H1  H2  O   H1  H2  O   H1  H2  O   H1  H2  O   
H1  H2  O   H1  H2  O   H1  H2  O   H1  H2  O   H1  H2  O   H1  H2  O   H1  H2  
O   H1  H2  O   H1  H2  O   H1  H2  O   H1  H2  O   H1  H2  O   H1  H2  O   H1  
H2  O   H1  H2  O   H1  H2  O   H1  H2  O   H1  H2  O   H1  H2  O   H1  H2  O   
H1  H2  O   H1  H2  O   H1  H2  O   H1  H2  O   H1  H2  O   H1  H2  O   H1  H2  
O   H1  H2  O   H1  H2  O   H1  H2  O   H1  H2  O   H1  H2  O   H1  H2  O   H1  
H2  O   H1  H2  O   H1  H2  O   H1  H2  O   H1  H2  O   H1  H2  O   H1  H2  O   
H1  H2  O   H1  H2  O   H1  H2  O   H1  H2  O   H1  H2  O   H1  H2  O   H1  H2  
O   H1  H2  O   H1  H2  O   H1  H2  O   H1  H2  O   H1  H2  O   H1  H2  O   H1  
H2  O   H1  H2  O   H1  H2  O   H1  H2  O   H1  H2  O   H1  H2  O   H1  H2  O   
H1  H2  O   H1  H2  O   H1  H2  O   H1  H2  O   H1  H2  O   H1  H2  O   H1  H2  
O   H1  H2  O   H1  H2  O   H1  H2  O   H1  H2  O   H1  H2  O   H1  H2  O   H1  
H2  O   H1  H2  O   H1  H2  O   H1  H2  O   H1  H2  O   H1  H2  O   H1  H2  O   
H1  H2  O   H1  H2  O   H1  H2  O   H1  H2  O   H1  H2  O   H1  H2  O   H1  H2  
O   H1  H2  O   H1  H2  O   H1  H2  O   H1  H2  O   H1  H2  O   H1  H2  O   H1  
H2  O   H1  H2  O   H1  H2  O   H1  H2  O   H1  H2  O   H1  H2  O   H1  H2  O   
H1  H2  O   H1  H2  O   H1  H2  O   H1  H2  O   H1  H2  O   H1  H2  O   H1  H2  
O   H1  H2  O   H1  H2  O   H1  H2  O   H1  H2  O   H1  H2  O   H1  H2  O   H1  
H2  O   H1  H2  O   H1  H2  O   H1  H2  O   H1  H2  O   H1  H2  O   H1  H2  O   
H1  H2  O   H1  H2  O   H1  H2  O   H1  H2  O   H1  H2  O   H1  H2  O   H1  H2  
O   H1  H2  O   H1  H2  O   H1  H2  O   H1  H2  O   H1  H2  O   H1  H2  O   H1  
H2  O   H1  H2  O   H1  H2  O   H1  H2  O   H1  H2  O   H1  H2  O   H1  H2  O   
H1  H2  O   H1  H2  O   H1  H2  O   H1  H2  O   H1  H2  O   H1  H2  O   H1  H2  
O   H1  H2  O   H1  H2  O   H1  H2  O   H1  H2  O   H1  H2  O   H1  H2  O   H1  
H2  O   H1  H2  O   H1  H2  O   H1  H2  O   H1  H2  O   H1  H2  O   H1  H2  O   
H1  H2  O   H1  H2  O   H1  H2  O   H1  H2  O   H1  H2  O   H1  H2  O   H1  H2  
O   H1  H2  O   H1  H2  O   H1  H2  O   H1  H2  O   H1  H2  O   H1  H2  O   H1  
H2  O   H1  H2  O   H1  H2  O   H1  H2  O   H1  H2  O   H1  H2  O   H1  H2  O   
H1  H2  O   H1  H2  O   H1  H2  O   H1  H2  O   H1  H2  O   H1  H2  O   H1  H2  
O   H1  H2  O   H1  H2  O   H1  H2  O   H1  H2  O   H1  H2  O   H1  H2  O   H1  
H2  O   H1  H2  O   H1  H2  O   H1  H2  O   H1  H2  O   H1  H2  O   H1  H2  O   
H1  H2  O   H1  H2  O   H1  H2  O   H1  H2  O   H1  H2  O   H1  H2  O   H1  H2  
O   H1  H2  O   H1  H2  O   H1  H2  O   H1  H2  O   H1  H2  O   H1  H2  O   H1  
H2  O   H1  H2  O   H1  H2  O   H1  H2  O   H1  H2  O   H1  H2  O   H1  H2  O   
H1  H2  O   H1  H2  O   H1  H2  O   H1  H2  O   H1  H2  O   H1  H2  O   H1  H2  
O   H1  H2  O   H1  H2  O   H1  H2  O   H1  H2  O   H1  H2  O   H1  H2  O   H1  
H2  O   H1  H2  O   H1  H2  O   H1  H2  O   H1  H2  O   H1  H2  O   H1  H2  O   
H1  H2  O   H1  H2  O   H1  H2  O   H1  H2  O   H1  H2  O   H1  H2  O   H1  H2  
O   H1  H2  O   H1  H2  O   H1  H2  O   H1  H2  O   H1  H2  O   H1  H2  O   H1  
H2  O   H1  H2  O   H1  H2  O   H1  H2  O   H1  H2  O   H1  H2  O   H1  H2  O   
H1  H2  O   H1  H2  O   H1  H2  O   H1  H2  O   H1  H2  O   H1  H2  O   H1  H2  
O   H1  H2  O   H1  H2  O   H1  H2  O   H1  H2  O   H1  H2  O   H1  H2  O   H1  
H2  O   H1  H2  O   H1  H2  O   H1  H2  O   H1  H2  O   H1  H2  O   H1  H2  O   
H1  H2  O   H1  H2  O   H1  H2  O   H1  H2  O   H1  H2  O   H1  H2  O   H1  H2  
O   H1  H2  O   H1  H2  O   H1  H2  O   H1  H2  O   H1  H2  O   H1  H2  O   H1  
H2  O   H1  H2  O   H1  H2  O   H1  H2  O   H1  H2  O   H1  H2  O   H1  H2  O   
H1  H2  O   H1  H2  O   H1  H2  O   H1  H2  O   H1  H2  O   H1  H2  O   H1  H2  
O   H1  H2  O   H1  H2  O   H1  H2  O   H1  H2  O   H1  H2  O   H1  H2  O   H1  
H2  O   H1  H2  O   H1  H2  O   H1  H2  O   H1  H2  O   H1  H2  O   H1  H2  O   
H1  H2  O   H1  H2  O   H1  H2  O   H1  H2  O   H1  H2  O   H1  H2  O   H1  H2  
O   H1  H2  O   H1  H2  O   H1  H2  O   H1  H2  O   H1  H2  O   H1  H2  O   H1  
H2  O   H1  H2  O   H1  H2  O   H1  H2  O   H1  H2  O   H1  H2  O   H1  H2  O   
H1  H2  O   H1  H2  O   H1  H2  O   H1  H2  O   H1  H2  O   H1  H2  O   H1  H2  
O   H1  H2  O   H1  H2  O   H1  H2  O   H1  H2  O   H1  H2  O   H1  H2  O   H1  
H2  O   H1  H2  O   H1  H2  O   H1  H2  O   H1  H2  O   H1  H2  O   H1  H2  O   
H1  H2  O   H1  H2  O   H1  H2  O   H1  H2  O   H1  H2  O   H1  H2  O   H1  H2  
O   H1  H2  O   H1  H2  O   H1  H2  O   H1  H2  O   H1  H2  O   H1  H2  O   H1  
H2  O   H1  H2  O   H1  H2  O   H1  H2  O   H1  H2  O   H1  H2  O   H1  H2  O   
H1  H2  O   H1  H2  O   H1  H2  O   H1  H2  O   H1  H2  O   H1  H2  O   H1  H2  
O   H1  H2  O   H1  H2  O   H1  H2  O   H1  H2  O   H1  H2  O   H1  H2  O   H1  
H2  O   H1  H2  O   H1  H2  O   H1  H2  O   H1  H2  O   H1  H2  O   H1  H2  O   
H1  H2  O   H1  H2  O   H1  H2  O   H1  H2  O   H1  H2  O   H1  H2  O   H1  H2  
O   H1  H2  O   H1  H2  O   H1  H2  O   H1  H2  O   H1  H2  O   H1  H2  O   H1  
H2  O   H1  H2  O   H1  H2  O   H1  H2  O   H1  H2  O   H1  H2  O   H1  H2  O   
H1  H2  O   H1  H2  O   H1  H2  O   H1  H2  O   H1  H2  O   H1  H2  O   H1  H2  
O   H1  H2  O   H1  H2  O   H1  H2  O   H1  H2  O   H1  H2  O   H1  H2  O   H1  
H2  O   H1  H2  O   H1  H2  O   H1  H2  O   H1  H2  O   H1  H2  O   H1  H2  O   
H1  H2  O   H1  H2  O   H1  H2  O   H1  H2  O   H1  H2  O   H1  H2  O   H1  H2  
O   H1  H2  O   H1  H2  O   H1  H2  O   H1  H2  O   H1  H2  O   H1  H2  O   H1  
H2  O   H1  H2  O   H1  H2  O   H1  H2  O   H1  H2  O   H1  H2  O   H1  H2  O   
H1  H2  O   H1  H2  O   H1  H2  O   H1  H2  O   H1  H2  O   H1  H2  O   H1  H2  
O   H1  H2  O   H1  H2  O   H1  H2  O   H1  H2  O   H1  H2  O   H1  H2  O   H1  
H2  O   H1  H2  O   H1  H2  O   H1  H2  O   H1  H2  O   H1  H2  O   H1  H2  O   
H1  H2  O   H1  H2  O   H1  H2  O   H1  H2  O   H1  H2  O   H1  H2  O   H1  H2  
O   H1  H2  O   H1  H2  O   H1  H2  O   H1  H2  O   H1  H2  O   H1  H2  O   H1  
H2  O   H1  H2  O   H1  H2  O   H1  H2  O   H1  H2  O   H1  H2  O   H1  H2  O   
H1  H2  O   H1  H2  O   H1  H2  O   H1  H2  O   H1  H2  O   H1  H2  O   H1  H2  
O   H1  H2  O   H1  H2  O   H1  H2  O   H1  H2  O   H1  H2  O   H1  H2  O   H1  
H2  O   H1  H2  O   H1  H2  O   H1  H2  O   H1  H2  O   H1  H2  O   H1  H2  O   
H1  H2  O   H1  H2  O   H1  H2  O   H1  H2  O   H1  H2  O   H1  H2  O   H1  H2  
O   H1  H2  O   H1  H2  O   H1  H2  O   H1  H2  O   H1  H2  O   H1  H2  O   H1  
H2  O   H1  H2  O   H1  H2  O   H1  H2  O   H1  H2  O   H1  H2  O   H1  H2  O   
H1  H2  O   H1  H2  O   H1  H2  O   H1  H2  O   H1  H2  O   H1  H2  O   H1  H2  
O   H1  H2  O   H1  H2  O   H1  H2  O   H1  H2  O   H1  H2  O   H1  H2  O   H1  
H2  O   H1  H2  O   H1  H2  O   H1  H2  O   H1  H2  O   H1  H2  O   H1  H2  O   
H1  H2  O   H1  H2  O   H1  H2  O   H1  H2  O   H1  H2  O   H1  H2  O   H1  H2  
O   H1  H2  O   H1  H2  O   H1  H2  O   H1  H2  O   H1  H2  O   H1  H2  O   H1  
H2  O   H1  H2  O   H1  H2  O   H1  H2  O   H1  H2  O   H1  H2  O   H1  H2  O   
H1  H2  O   H1  H2  O   H1  H2  O   H1  H2  O   H1  H2  O   H1  H2  O   H1  H2  
O   H1  H2  O   H1  H2  O   H1  H2  O   H1  H2  O   H1  H2  O   H1  H2  O   H1  
H2  O   H1  H2  O   H1  H2  O   H1  H2  O   H1  H2  O   H1  H2  O   H1  H2  O   
H1  H2  O   H1  H2  O   H1  H2  O   H1  H2  O   H1  H2  O   H1  H2  O   H1  H2  
O   H1  H2  O   H1  H2  O   H1  H2  O   H1  H2  O   H1  H2  O   H1  H2  O   H1  
H2  O   H1  H2  O   H1  H2  O   H1  H2  O   H1  H2  O   H1  H2  O   H1  H2  O   
H1  H2  O   H1  H2  O   H1  H2  O   H1  H2  O   H1  H2  O   H1  H2  O   H1  H2  
O   H1  H2  O   H1  H2  O   H1  H2  O   H1  H2  O   H1  H2  O   H1  H2  O   H1  
H2  O   H1  H2  O   H1  H2  O   H1  H2  O   H1  H2  O   H1  H2  O   H1  H2  O   
H1  H2  O   H1  H2  O   H1  H2  O   H1  H2  O   H1  H2  O   H1  H2  O   H1  H2  
O   H1  H2  O   H1  H2  O   H1  H2  O   H1  H2  O   H1  H2  O   H1  H2  O   H1  
H2  O   H1  H2  O   H1  H2  O   H1  H2  O   H1  H2  O   H1  H2  O   H1  H2  O   
H1  H2  O   H1  H2  O   H1  H2  O   H1  H2  O   H1  H2  O   H1  H2  O   H1  H2  
O   H1  H2  O   H1  H2  O   H1  H2  O   H1  H2  O   H1  H2  O   H1  H2  O   H1  
H2  O   H1  H2  O   H1  H2  O   H1  H2  O   H1  H2  O   H1  H2  O   H1  H2  O   
H1  H2  O   H1  H2  O   H1  H2  O   H1  H2  O   H1  H2  O   H1  H2  O   H1  H2  
O   H1  H2  O   H1  H2  O   H1  H2  O   H1  H2  O   H1  H2  O   H1  H2  O   H1  
H2  O   H1  H2  O   H1  H2  O   H1  H2  O   H1  H2  O   H1  H2  O   H1  H2  O   
H1  H2  O   H1  H2  O   H1  H2  O   H1  H2  O   H1  H2  O   H1  H2  O   H1  H2  
O   H1  H2  O   H1  H2  O   H1  H2  O   H1  H2  O   H1  H2  O   H1  H2  O   H1  
H2  O   H1  H2  O   H1  H2  O   H1  H2  O   H1  H2  O   H1  H2  O   H1  H2  O   
H1  H2  O   H1  H2  O   H1  H2  O   H1  H2  O   H1  H2  O   H1  H2  O   H1  H2  
O   H1  H2  O   H1  H2  O   H1  H2  O   H1  H2  O   H1  H2  O   H1  H2  O   H1  
H2  O   H1  H2  O   H1  H2  O   H1  H2  O   H1  H2  O   H1  H2  O   H1  H2  O   
H1  H2  O   H1  H2  O   H1  H2  O   H1  H2  O   H1  H2  O   H1  H2  O   H1  H2  
O   H1  H2  O   H1  H2  O   H1  H2  O   H1  H2  O   H1  H2  O   H1  H2  O   H1  
H2  O   H1  H2  O   H1  H2  O   H1  H2  O   H1  H2  O   H1  H2  O   H1  H2  O   
H1  H2  O   H1  H2  O   H1  H2  O   H1  H2  O   H1  H2  O   H1  H2  O   H1  H2  
O   H1  H2  O   H1  H2  O   H1  H2  O   H1  H2  O   H1  H2  O   H1  H2  O   H1  
H2  O   H1  H2  O   H1  H2  O   H1  H2  O   H1  H2  O   H1  H2  O   H1  H2  O   
H1  H2  O   H1  H2  O   H1  H2  O   H1  H2  O   H1  H2  O   H1  H2  O   H1  H2  
O   H1  H2  O   H1  H2  O   H1  H2  O   H1  H2  O   H1  H2  O   H1  H2  O   H1  
H2  O   H1  H2  O   H1  H2  O   H1  H2  O   H1  H2  O   H1  H2  O   H1  H2  O   
H1  H2  O   H1  H2  O   H1  H2  O   H1  H2  O   H1  H2  O   H1  H2  O   H1  H2  
O   H1  H2  O   H1  H2  O   H1  H2  O   H1  H2  O   H1  H2  O   H1  H2  O   H1  
H2  O   H1  H2  O   H1  H2  O   H1  H2  O   H1  H2  O   H1  H2  O   H1  H2  O   
H1  H2  O   H1  H2  O   H1  H2  O   H1  H2  O   H1  H2  O   H1  H2  O   H1  H2  
O   H1  H2  O   H1  H2  O   H1  H2  O   H1  H2  O   H1  H2  O   H1  H2  O   H1  
H2  O   H1  H2  O   H1  H2  O   H1  H2  O   H1  H2  O   H1  H2  O   H1  H2  O   
H1  H2  O   H1  H2  O   H1  H2  O   H1  H2  O   H1  H2  O   H1  H2  O   H1  H2  
O   H1  H2  O   H1  H2  O   H1  H2  O   H1  H2  O   H1  H2  O   H1  H2  O   H1  
H2  O   H1  H2  O   H1  H2  O   H1  H2  O   H1  H2  O   H1  H2  O   H1  H2  O   
H1  H2  O   H1  H2  O   H1  H2  O   H1  H2  O   H1  H2  O   H1  H2  O   H1  H2  
O   H1  H2  O   H1  H2  O   H1  H2  O   H1  H2  O   H1  H2  O   H1  H2  O   H1  
H2  O   H1  H2  O   H1  H2  O   H1  H2  O   H1  H2  O   H1  H2  O   H1  H2  O   
H1  H2  O   H1  H2  O   H1  H2  O   H1  H2  O   H1  H2  O   H1  H2  O   H1  H2  
O   H1  H2  O   H1  H2  O   H1  H2  O   H1  H2  O   H1  H2  O   H1  H2  O   H1  
H2  O   H1  H2  O   H1  H2  O   H1  H2  O   H1  H2  O   H1  H2  O   H1  H2  O   
H1  H2  O   H1  H2  O   H1  H2  O   H1  H2  O   H1  H2  O   H1  H2  O   H1  H2  
O   H1  H2  O   H1  H2  O   H1  H2  O   H1  H2  O   H1  H2  O   H1  H2  O   H1  
H2  O   H1  H2  O   H1  H2  O   H1  H2  O   H1  H2  O   H1  H2  O   H1  H2  O   
H1  H2  O   H1  H2  O   H1  H2  O   H1  H2  O   H1  H2  O   H1  H2  O   H1  H2  
O   H1  H2  O   H1  H2  O   H1  H2  O   H1  H2  O   H1  H2  O   H1  H2  O   H1  
H2  O   H1  H2  O   H1  H2  O   H1  H2  O   H1  H2  O   H1  H2  O   H1  H2  O   
H1  H2  O   H1  H2  O   H1  H2  O   H1  H2  O   H1  H2  O   H1  H2  O   H1  H2  
O   H1  H2  O   H1  H2  O   H1  H2  O   H1  H2  O   H1  H2  O   H1  H2  O   H1  
H2  O   H1  H2  O   H1  H2  O   H1  H2  O   H1  H2  O   H1  H2  O   H1  H2  O   
H1  H2  O   H1  H2  O   H1  H2  O   H1  H2  O   H1  H2  O   H1  H2  O   H1  H2  
O   H1  H2  O   H1  H2  O   H1  H2  O   H1  H2  O   H1  H2  O   H1  H2  O   H1  
H2  O   H1  H2  O   H1  H2  O   H1  H2  O   H1  H2  O   H1  H2  O   H1  H2  O   
H1  H2  O   H1  H2  O   H1  H2  O   H1  H2  O   H1  H2  O   H1  H2  O   H1  H2  
O   H1  H2  O   H1  H2  O   H1  H2  O   H1  H2  O   H1  H2  O   H1  H2  O   H1  
H2  O   H1  H2  O   H1  H2  O   H1  H2  O   H1  H2  O   H1  H2  O   H1  H2  O   
H1  H2  O   H1  H2  O   H1  H2  O   H1  H2  O   H1  H2  O   H1  H2  O   H1  H2  
O   H1  H2  O   H1  H2  O   H1  H2  O   H1  H2  O   H1  H2  O   H1  H2  O   H1  
H2  O   H1  H2  O   H1  H2  O   H1  H2  O   H1  H2  O   H1  H2  O   H1  H2  O   
H1  H2  O   H1  H2  O   H1  H2  O   H1  H2  O   H1  H2  O   H1  H2  O   H1  H2  
O   H1  H2  O   H1  H2  O   H1  H2  O   H1  H2  O   H1  H2  O   H1  H2  O   H1  
H2  O   H1  H2  O   H1  H2  O   H1  H2  O   H1  H2  O   H1  H2  O   H1  H2  O   
H1  H2  O   H1  H2  O   H1  H2  O   H1  H2  O   H1  H2  O   H1  H2  O   H1  H2  
O   H1  H2  O   H1  H2  O   H1  H2  O   H1  H2  O   H1  H2  O   H1  H2  O   H1  
H2  O   H1  H2  O   H1  H2  O   H1  H2  O   H1  H2  O   H1  H2  O   H1  H2  O   
H1  H2  O   H1  H2  O   H1  H2  O   H1  H2  O   H1  H2  O   H1  H2  O   H1  H2  
O   H1  H2  O   H1  H2  O   H1  H2  O   H1  H2  O   H1  H2  O   H1  H2  O   H1  
H2  O   H1  H2  O   H1  H2  O   H1  H2  O   H1  H2  O   H1  H2  O   H1  H2  O   
H1  H2  O   H1  H2  O   H1  H2  O   H1  H2  O   H1  H2  O   H1  H2  O   H1  H2  
O   H1  H2  O   H1  H2  O   H1  H2  O   H1  H2  O   H1  H2  O   H1  H2  O   H1  
H2  O   H1  H2  O   H1  H2  O   H1  H2  O   H1  H2  O   H1  H2  O   H1  H2  O   
H1  H2  O   H1  H2  O   H1  H2  O   H1  H2  O   H1  H2  O   H1  H2  O   H1  H2  
O   H1  H2  O   H1  H2  O   H1  H2  O   H1  H2  O   H1  H2  O   H1  H2  O   H1  
H2  O   H1  H2  O   H1  H2  O   H1  H2  O   H1  H2  O   H1  H2  O   H1  H2  O   
H1  H2  O   H1  H2  O   H1  H2  O   H1  H2  O   H1  H2  O   H1  H2  O   H1  H2  
O   H1  H2  O   H1  H2  O   H1  H2  O   H1  H2  O   H1  H2  O   H1  H2  O   H1  
H2  O   H1  H2  O   H1  H2  O   H1  H2  O   H1  H2  O   H1  H2  O   H1  H2  O   
H1  H2  O   H1  H2  O   H1  H2  O   H1  H2  O   H1  H2  O   H1  H2  O   H1  H2  
O   H1  H2  O   H1  H2  O   H1  H2  O   H1  H2  O   H1  H2  O   H1  H2  O   H1  
H2  O   H1  H2  O   H1  H2  O   H1  H2  O   H1  H2  O   H1  H2  O   H1  H2  O   
H1  H2  O   H1  H2  O   H1  H2  O   H1  H2  O   H1  H2  O   H1  H2  O   H1  H2  
O   H1  H2  O   H1  H2  O   H1  H2  O   H1  H2  O   H1  H2  O   H1  H2  O   H1  
H2  O   H1  H2  O   H1  H2  O   H1  H2  O   H1  H2  O   H1  H2  O   H1  H2  O   
H1  H2  O   H1  H2  O   H1  H2  O   H1  H2  O   H1  H2  O   H1  H2  O   H1  H2  
O   H1  H2  O   H1  H2  O   H1  H2  O   H1  H2  O   H1  H2  O   H1  H2  O   H1  
H2  O   H1  H2  O   H1  H2  O   H1  H2  O   H1  H2  O   H1  H2  O   H1  H2  O   
H1  H2  O   H1  H2  O   H1  H2  O   H1  H2  O   H1  H2  O   H1  H2  O   H1  H2  
O   H1  H2  O   H1  H2  O   H1  H2  O   H1  H2  O   H1  H2  O   H1  H2  O   H1  
H2  O   H1  H2  O   H1  H2  O   H1  H2  O   H1  H2  O   H1  H2  O   H1  H2  O   
H1  H2  O   H1  H2  O   H1  H2  O   H1  H2  O   H1  H2  O   H1  H2  O   H1  H2  
O   H1  H2  O   H1  H2  O   H1  H2  O   H1  H2  O   H1  H2  O   H1  H2  O   H1  
H2  O   H1  H2  O   H1  H2  O   H1  H2  O   H1  H2  O   H1  H2  O   H1  H2  O   
H1  H2  O   H1  H2  O   H1  H2  O   H1  H2  O   H1  H2  O   H1  H2  O   H1  H2  
O   H1  H2  O   H1  H2  O   H1  H2  O   H1  H2  O   H1  H2  O   H1  H2  O   H1  
H2  O   H1  H2  O   H1  H2  O   H1  H2  O   H1  H2  O   H1  H2  O   H1  H2  O   
H1  H2  O   H1  H2  O   H1  H2  O   H1  H2  O   H1  H2  O   H1  H2  O   H1  H2  
O   H1  H2  O   H1  H2  O   H1  H2  O   H1  H2  O   H1  H2  O   H1  H2  O   H1  
H2  O   H1  H2  O   H1  H2  O   H1  H2  O   H1  H2  O   H1  H2  O   H1  H2  O   
H1  H2  O   H1  H2  O   H1  H2  O   H1  H2  O   H1  H2  O   H1  H2  O   H1  H2  
O   H1  H2  O   H1  H2  O   H1  H2  O   H1  H2  O   H1  H2  O   H1  H2  O   H1  
H2  O   H1  H2  O   H1  H2  O   H1  H2  O   H1  H2  O   H1  H2  O   H1  H2  O   
H1  H2  O   H1  H2  O   H1  H2  O   H1  H2  O   H1  H2  O   H1  H2  O   H1  H2  
O   H1  H2  O   H1  H2  O   H1  H2  O   H1  H2  O   H1  H2  O   H1  H2  O   H1  
H2  O   H1  H2  O   H1  H2  O   H1  H2  O   H1  H2  O   H1  H2  O   H1  H2  O   
H1  H2  O   H1  H2  O   H1  H2  O   H1  H2  O   H1  H2  O   H1  H2  O   H1  H2  
O   H1  H2  O   H1  H2  O   H1  H2  O   H1  H2  O   H1  H2  O   H1  H2  O   H1  
H2  O   H1  H2  O   H1  H2  O   H1  H2  O   H1  H2  O   H1  H2  O   H1  H2  O   
H1  H2  O   H1  H2  O   H1  H2  O   H1  H2  O   H1  H2  O   H1  H2  O   H1  H2  
O   H1  H2  O   H1  H2  O   H1  H2  O   H1  H2  O   H1  H2  O   H1  H2  O   H1  
H2  O   H1  H2  O   H1  H2  O   H1  H2  O   H1  H2  O   H1  H2  O   H1  H2  O   
H1  H2  O   H1  H2  O   H1  H2  O   H1  H2  O   H1  H2  O   H1  H2  O   H1  H2  
O   H1  H2  O   H1  H2  O   H1  H2  O   H1  H2  O   H1  H2  O   H1  H2  O   H1  
H2  O   H1  H2  O   H1  H2  O   H1  H2  O   H1  H2  O   H1  H2  O   H1  H2  O   
H1  H2  O   H1  H2  O   H1  H2  O   H1  H2  O   H1  H2  O   H1  H2  O   H1  H2  
O   H1  H2  O   H1  H2  O   H1  H2  O   H1  H2  O   H1  H2  O   H1  H2  O   H1  
H2  O   H1  H2  O   H1  H2  O   H1  H2  O   H1  H2  O   H1  H2  O   H1  H2  O   
H1  H2  O   H1  H2  O   H1  H2  O   H1  H2  O   H1  H2  O   H1  H2  O   H1  H2  
O   H1  H2  O   H1  H2  O   H1  H2  O   H1  H2  O   H1  H2  O   H1  H2  O   H1  
H2  O   H1  H2  O   H1  H2  O   H1  H2  O   H1  H2  O   H1  H2  O   H1  H2  O   
H1  H2  O   H1  H2  O   H1  H2  O   H1  H2  O   H1  H2  O   H1  H2  O   H1  H2  
O   H1  H2  O   H1  H2  O   H1  H2  O   H1  H2  O   H1  H2  O   H1  H2  O   H1  
H2  O   H1  H2  O   H1  H2  O   H1  H2  O   H1  H2  O   H1  H2  O   H1  H2  O   
H1  H2  O   H1  H2  O   H1  H2  O   H1  H2  O   H1  H2  O   H1  H2  O   H1  H2  
O   H1  H2  O   H1  H2  O   H1  H2  O   H1  H2  O   H1  H2  O   H1  H2  O   H1  
H2  O   H1  H2  O   H1  H2  O   H1  H2  O   H1  H2  O   H1  H2  O   H1  H2  O   
H1  H2  O   H1  H2  O   H1  H2  O   H1  H2  O   H1  H2  O   H1  H2  O   H1  H2  
O   H1  H2  O   H1  H2  O   H1  H2  O   H1  H2  O   H1  H2  O   H1  H2  O   H1  
H2  O   H1  H2  O   H1  H2  O   H1  H2  O   H1  H2  O   H1  H2  O   H1  H2  O   
H1  H2  O   H1  H2  O   H1  H2  O   H1  H2  O   H1  H2  O   H1  H2  O   H1  H2  
O   H1  H2  O   H1  H2  O   H1  H2  O   H1  H2  O   H1  H2  O   H1  H2  O   H1  
H2  O   H1  H2  O   H1  H2  O   H1  H2  O   H1  H2  O   H1  H2  O   H1  H2  O   
H1  H2  O   H1  H2  O   H1  H2  O   H1  H2  O   H1  H2  O   H1  H2  O   H1  H2  
O   H1  H2  O   H1  H2  O   H1  H2  O   H1  H2  O   H1  H2  O   H1  H2  O   H1  
H2  O   H1  H2  O   H1  H2  O   H1  H2  O   H1  H2  O   H1  H2  O   H1  H2  O   
H1  H2  O   H1  H2  O   H1  H2  O   H1  H2  O   H1  H2  O   H1  H2  O   H1  H2  
O   H1  H2  O   H1  H2  O   H1  H2  O   H1  H2  O   H1  H2  O   H1  H2  O   H1  
H2  O   H1  H2  O   H1  H2  O   H1  H2  O   H1  H2  O   H1  H2  O   H1  H2  O   
H1  H2  O   H1  H2  O   H1  H2  O   H1  H2  O   H1  H2  O   H1  H2  O   H1  H2  
O   H1  H2  O   H1  H2  O   H1  H2  O   H1  H2  O   H1  H2  O   H1  H2  O   H1  
H2  O   H1  H2  O   H1  H2  O   H1  H2  O   H1  H2  O   H1  H2  O   H1  H2  O   
H1  H2  O   H1  H2  O   H1  H2  O   H1  H2  O   H1  H2  O   H1  H2  O   H1  H2  
O   H1  H2  O   H1  H2  O   H1  H2  O   H1  H2  O   H1  H2  O   H1  H2  O   H1  
H2  O   H1  H2  O   H1  H2  O   H1  H2  O   H1  H2  O   H1  H2  O   H1  H2  O   
H1  H2  O   H1  H2  O   H1  H2  O   H1  H2  O   H1  H2  O   H1  H2  O   H1  H2  
O   H1  H2  O   H1  H2  O   H1  H2  O   H1  H2  O   H1  H2  O   H1  H2  O   H1  
H2  O   H1  H2  O   H1  H2  O   H1  H2  O   H1  H2  O   H1  H2  O   H1  H2  O   
H1  H2  O   H1  H2  O   H1  H2  O   H1  H2  O   H1  H2  O   H1  H2  O   H1  H2  
O   H1  H2  O   H1  H2  O   H1  H2  O   H1  H2  O   H1  H2  O   H1  H2  O   H1  
H2  O   H1  H2  O   H1  H2  O   H1  H2  O   H1  H2  O   H1  H2  O   H1  H2  O   
H1  H2  O   H1  H2  O   H1  H2  O   H1  H2  O   H1  H2  O   H1  H2  O   H1  H2  
O   H1  H2  O   H1  H2  O   H1  H2  O   H1  H2  O   H1  H2  O   H1  H2  O   H1  
H2  O   H1  H2  O   H1  H2  O   H1  H2  O   H1  H2  O   H1  H2  O   H1  H2  O   
H1  H2  O   H1  H2  O   H1  H2  O   H1  H2  O   H1  H2  O   H1  H2  O   H1  H2  
O   H1  H2  O   H1  H2  O   H1  H2  O   H1  H2  O   H1  H2  O   H1  H2  O   H1  
H2  O   H1  H2  O   H1  H2  O   H1  H2  O   H1  H2  O   H1  H2  O   H1  H2  O   
H1  H2  O   H1  H2  O   H1  H2  O   H1  H2  O   H1  H2  O   H1  H2  O   H1  H2  
O   H1  H2  O   H1  H2  O   H1  H2  O   H1  H2  O   H1  H2  O   H1  H2  O   H1  
H2  O   H1  H2  O   H1  H2  O   H1  H2  O   H1  H2  O   H1  H2  O   H1  H2  O   
H1  H2  O   H1  H2  O   H1  H2  O   H1  H2  O   H1  H2  O   H1  H2  O   H1  H2  
O   H1  H2  O   H1  H2  O   H1  H2  O   H1  H2  O   H1  H2  O   H1  H2  O   H1  
H2  O   H1  H2  O   H1  H2  O   H1  H2  O   H1  H2  O   H1  H2  O   H1  H2  O   
H1  H2  O   H1  H2  O   H1  H2  O   H1  H2  O   H1  H2  O   H1  H2  O   H1  H2  
O   H1  H2  O   H1  H2  O   H1  H2  O   H1  H2  O   H1  H2  O   H1  H2  O   H1  
H2  O   H1  H2  O   H1  H2  O   H1  H2  O   H1  H2  O   H1  H2  O   H1  H2  O   
H1  H2  O   H1  H2  O   H1  H2  O   H1  H2  O   H1  H2  O   H1  H2  O   H1  H2  
O   H1  H2  O   H1  H2  O   H1  H2  O   H1  H2  O   H1  H2  O   H1  H2  O   H1  
H2  O   H1  H2  O   H1  H2  O   H1  H2  O   H1  H2  O   H1  H2  O   H1  H2  O   
H1  H2  O   H1  H2  O   H1  H2  O   H1  H2  O   H1  H2  O   H1  H2  O   H1  H2  
O   H1  H2  O   H1  H2  O   H1  H2  O   H1  H2  O   H1  H2  O   H1  H2  O   H1  
H2  O   H1  H2  O   H1  H2  O   H1  H2  O   H1  H2  O   H1  H2  O   H1  H2  O   
H1  H2  O   H1  H2  O   H1  H2  O   H1  H2  O   H1  H2  O   H1  H2  O   H1  H2  
O   H1  H2  O   H1  H2  O   H1  H2  O   H1  H2  O   H1  H2  O   H1  H2  O   H1  
H2  O   H1  H2  O   H1  H2  O   H1  H2  O   H1  H2  O   H1  H2  O   H1  H2  O   
H1  H2  O   H1  H2  O   H1  H2  O   H1  H2  O   H1  H2  O   H1  H2  O   H1  H2  
O   H1  H2  O   H1  H2  O   H1  H2  O   H1  H2  O   H1  H2  O   H1  H2  O   H1  
H2  O   H1  H2  O   H1  H2  O   H1  H2  O   H1  H2  O   H1  H2  O   H1  H2  O   
H1  H2  O   H1  H2  O   H1  H2  O   H1  H2  O   H1  H2  O   H1  H2  O   H1  H2  
O   H1  H2  O   H1  H2  O   H1  H2  O   H1  H2  O   H1  H2  O   H1  H2  O   H1  
H2  O   H1  H2  O   H1  H2  O   H1  H2  O   H1  H2  O   H1  H2  O   H1  H2  O   
H1  H2  O   H1  H2  O   H1  H2  O   H1  H2  O   H1  H2  O   H1  H2  O   H1  H2  
O   H1  H2  O   H1  H2  O   H1  H2  O   H1  H2  O   H1  H2  O   H1  H2  O   H1  
H2  O   H1  H2  O   H1  H2  O   H1  H2  O   H1  H2  O   H1  H2  O   H1  H2  O   
H1  H2  O   H1  H2  O   H1  H2  O   H1  H2  O   H1  H2  O   H1  H2  O   H1  H2  
O   H1  H2  O   H1  H2  O   H1  H2  O   H1  H2  O   H1  H2  O   H1  H2  O   H1  
H2  O   H1  H2  O   H1  H2  O   H1  H2  O   H1  H2  O   H1  H2  O   H1  H2  O   
H1  H2  O   H1  H2  O   H1  H2  O   H1  H2  O   H1  H2  O   H1  H2  O   H1  H2  
O   H1  H2  O   H1  H2  O   H1  H2  O   H1  H2  O   H1  H2  O   H1  H2  O   H1  
H2  O   H1  H2  O   H1  H2  O   H1  H2  O   H1  H2  O   H1  H2  O   H1  H2  O   
H1  H2  O   H1  H2  O   H1  H2  O   H1  H2  O   H1  H2  O   H1  H2  O   H1  H2  
O   H1  H2  O   H1  H2  O   H1  H2  O   H1  H2  O   H1  H2  O   H1  H2  O   H1  
H2  O   H1  H2  O   H1  H2  O   H1  H2  O   H1  H2  O   H1  H2  O   H1  H2  O   
H1  H2  O   H1  H2  O   H1  H2  O   H1  H2  O   H1  H2  O   H1  H2  O   H1  H2  
O   H1  H2  O   H1  H2  O   H1  H2  O   H1  H2  O   H1  H2  O   H1  H2  O   H1  
H2  O   H1  H2  O   H1  H2  O   H1  H2  O   H1  H2  O   H1  H2  O   H1  H2  O   
H1  H2  O   H1  H2  O   H1  H2  O   H1  H2  O   H1  H2  O   H1  H2  O   H1  H2  
O   H1  H2  O   H1  H2  O   H1  H2  O   H1  H2  O   H1  H2  O   H1  H2  O   H1  
H2  O   H1  H2  O   H1  H2  O   H1  H2  O   H1  H2  O   H1  H2  O   H1  H2  O   
H1  H2  O   H1  H2  O   H1  H2  O   H1  H2  O   H1  H2  O   H1  H2  O   H1  H2  
O   H1  H2  O   H1  H2  O   H1  H2  O   H1  H2  O   H1  H2  O   H1  H2  O   H1  
H2  O   H1  H2  O   H1  H2  O   H1  H2  O   H1  H2  O   H1  H2  O   H1  H2  O   
H1  H2  O   H1  H2  O   H1  H2  O   H1  H2  O   H1  H2  O   H1  H2  O   H1  H2  
O   H1  H2  O   H1  H2  O   H1  H2  O   H1  H2  O   H1  H2  O   H1  H2  O   H1  
H2  O   H1  H2  O   H1  H2  O   H1  H2  O   H1  H2  O   H1  H2  O   H1  H2  O   
H1  H2  O   H1  H2  O   H1  H2  O   H1  H2  O   H1  H2  O   H1  H2  O   H1  H2  
O   H1  H2  O   H1  H2  O   H1  H2  O   H1  H2  O   H1  H2  O   H1  H2  O   H1  
H2  O   H1  H2  O   H1  H2  O   H1  H2  O   H1  H2  O   H1  H2  O   H1  H2  O   
H1  H2  O   H1  H2  O   H1  H2  O   H1  H2  O   H1  H2  O   H1  H2  O   H1  H2  
O   H1  H2  O   H1  H2  O   H1  H2  O   H1  H2  O   H1  H2  O   H1  H2  O   H1  
H2  O   H1  H2  O   H1  H2  O   H1  H2  O   H1  H2  O   H1  H2  O   H1  H2  O   
H1  H2  O   H1  H2  O   H1  H2  O   H1  H2  O   H1  H2  O   H1  H2  O   H1  H2  
O   H1  H2  O   H1  H2  O   H1  H2  O   H1  H2  O   H1  H2  O   H1  H2  O   H1  
H2  O   H1  H2  O   H1  H2  O   H1  H2  O   H1  H2  O   H1  H2  O   H1  H2  O   
H1  H2  O   H1  H2  O   H1  H2  O   H1  H2  O   H1  H2  O   H1  H2  O   H1  H2  
O   H1  H2  O   H1  H2  O   H1  H2  O   H1  H2  O   H1  H2  O   H1  H2  O   H1  
H2  O   H1  H2  O   H1  H2  O   H1  H2  O   H1  H2  O   H1  H2  O   H1  H2  O   
H1  H2  O   H1  H2  O   H1  H2  O   H1  H2  O   H1  H2  O   H1  H2  O   H1  H2  
O   H1  H2  O   H1  H2  O   H1  H2  O   H1  H2  O   H1  H2  O   H1  H2  O   H1  
H2  O   H1  H2  O   H1  H2  O   H1  H2  O   H1  H2  O   H1  H2  O   H1  H2  O   
H1  H2  O   H1  H2  O   H1  H2  O   H1  H2  O   H1  H2  O   H1  H2  O   H1  H2  
O   H1  H2  O   H1  H2  O   H1  H2  O   H1  H2  O   H1  H2  O   H1  H2  O   H1  
H2  O   H1  H2  O   H1  H2  O   H1  H2  O   H1  H2  O   H1  H2  O   H1  H2  O   
H1  H2  O   H1  H2  O   H1  H2  O   H1  H2  O   H1  H2  O   H1  H2  O   H1  H2  
O   H1  H2  O   H1  H2  O   H1  H2  O   H1  H2  O   H1  H2  O   H1  H2  O   H1  
H2  O   H1  H2  O   H1  H2  O   H1  H2  O   H1  H2  O   H1  H2  O   H1  H2  O   
H1  H2  O   H1  H2  O   H1  H2  O   H1  H2  O   H1  H2  O   H1  H2  O   H1  H2  
O   H1  H2  O   H1  H2  O   H1  H2  O   H1  H2  O   H1  H2  O   H1  H2  O   H1  
H2  O   H1  H2  O   H1  H2  O   H1  H2  O   H1  H2  O   H1  H2  O   H1  H2  O   
H1  H2  O   H1  H2  O   H1  H2  O   H1  H2  O   H1  H2  O   H1  H2  O   H1  H2  
O   H1  H2  O   H1  H2  O   H1  H2  O   H1  H2  O   H1  H2  O   H1  H2  O   H1  
H2  O   H1  H2  O   H1  H2  O   H1  H2  O   H1  H2  O   H1  H2  O   H1  H2  O   
H1  H2  O   H1  H2  O   H1  H2  O   H1  H2  O   H1  H2  O   H1  H2  O   H1  H2  
O   H1  H2  O   H1  H2  O   H1  H2  O   H1  H2  O   H1  H2  O   H1  H2  O   H1  
H2  O   H1  H2  O   H1  H2  O   H1  H2  O   H1  H2  O   H1  H2  O   H1  H2  O   
H1  H2  O   H1  H2  O   H1  H2  O   H1  H2  O   H1  H2  O   H1  H2  O   H1  H2  
O   H1  H2  O   H1  H2  O   H1  H2  O   H1  H2  O   H1  H2  O   H1  H2  O   H1  
H2  O   H1  H2  O   H1  H2  O   H1  H2  O   H1  H2  O   H1  H2  O   H1  H2  O   
H1  H2  O   H1  H2  O   H1  H2  O   H1  H2  O   H1  H2  O   H1  H2  O   H1  H2  
O   H1  H2  O   H1  H2  O   H1  H2  O   H1  H2  O   H1  H2  O   H1  H2  O   H1  
H2  O   H1  H2  O   H1  H2  O   H1  H2  O   H1  H2  O   H1  H2  O   H1  H2  O   
H1  H2  O   H1  H2  O   H1  H2  O   H1  H2  O   H1  H2  O   H1  H2  O   H1  H2  
O   H1  H2  O   H1  H2  O   H1  H2  O   H1  H2  O   H1  H2  O   H1  H2  O   H1  
H2  O   H1  H2  O   H1  H2  O   H1  H2  O   H1  H2  O   H1  H2  O   H1  H2  O   
H1  H2  O   H1  H2  O   H1  H2  O   H1  H2  O   H1  H2  O   H1  H2  O   H1  H2  
O   H1  H2  O   H1  H2  O   H1  H2  O   H1  H2  O   H1  H2  O   H1  H2  O   H1  
H2  O   H1  H2  O   H1  H2  O   H1  H2  O   H1  H2  O   H1  H2  O   H1  H2  O   
H1  H2  O   H1  H2  O   H1  H2  O   H1  H2  O   H1  H2  O   H1  H2  O   H1  H2  
O   H1  H2  O   H1  H2  O   H1  H2  O   H1  H2  O   H1  H2  O   H1  H2  O   H1  
H2  O   H1  H2  O   H1  H2  O   H1  H2  O   H1  H2  O   H1  H2  O   H1  H2  O   
H1  H2  O   H1  H2  O   H1  H2  O   H1  H2  O   H1  H2  O   H1  H2  O   H1  H2  
O   H1  H2  O   H1  H2  O   H1  H2  O   H1  H2  O   H1  H2  O   H1  H2  O   H1  
H2  O   H1  H2  O   H1  H2  O   H1  H2  O   H1  H2  O   H1  H2  O   H1  H2  O   
H1  H2  O   H1  H2  O   H1  H2  O   H1  H2  O   H1  H2  O   H1  H2  O   H1  H2  
O   H1  H2  O   H1  H2  O   H1  H2  O   H1  H2  O   H1  H2  O   H1  H2  O   H1  
H2  O   H1  H2  O   H1  H2  O   H1  H2  O   H1  H2  O   H1  H2  O   H1  H2  O   
H1  H2  O   H1  H2  O   H1  H2  O   H1  H2  O   H1  H2  O   H1  H2  O   H1  H2  
O   H1  H2  O   H1  H2  O   H1  H2  O   H1  H2  O   H1  H2  O   H1  H2  O   H1  
H2  O   H1  H2  O   H1  H2  O   H1  H2  O   H1  H2  O   H1  H2  O   H1  H2  O   
H1  H2  O   H1  H2  O   H1  H2  O   H1  H2  O   H1  H2  O   H1  H2  O   H1  H2  
O   H1  H2  O   H1  H2  O   H1  H2  O   H1  H2  O   H1  H2  O   H1  H2  O   H1  
H2  O   H1  H2  O   H1  H2  O   H1  H2  O   H1  H2  O   H1  H2  O   H1  H2  O   
H1  H2  O   H1  H2  O   H1  H2  O   H1  H2  O   H1  H2  O   H1  H2  O   H1  H2  
O   H1  H2  O   H1  H2  O   H1  H2  O   H1  H2  O   H1  H2  O   H1  H2  O   H1  
H2  O   H1  H2  O   H1  H2  O   H1  H2  O   H1  H2  O   H1  H2  O   H1  H2  O   
H1  H2  O   H1  H2  O   H1  H2  O   H1  H2  O   H1  H2  O   H1  H2  O   H1  H2  
O   H1  H2  O   H1  H2  O   H1  H2  O   H1  H2  O   H1  H2  O   H1  H2  O   H1  
H2  O   H1  H2  O   H1  H2  O   H1  H2  O   H1  H2  O   H1  H2  O   H1  H2  O   
H1  H2  O   H1  H2  O   H1  H2  O   H1  H2  O   H1  H2  O   H1  H2  O   H1  H2  
O   H1  H2  O   H1  H2  O   H1  H2  O   H1  H2  O   H1  H2  O   H1  H2  O   H1  
H2  O   H1  H2  O   H1  H2  O   H1  H2  O   H1  H2  O   H1  H2  O   H1  H2  O   
H1  H2  O   H1  H2  O   H1  H2  O   H1  H2  O   H1  H2  O   H1  H2  O   H1  H2  
O   H1  H2  O   H1  H2  O   H1  H2  O   H1  H2  O   H1  H2  O   H1  H2  O   H1  
H2  O   H1  H2  O   H1  H2  O   H1  H2  O   H1  H2  O   H1  H2  O   H1  H2  O   
H1  H2  O   H1  H2  O   H1  H2  O   H1  H2  O   H1  H2  O   H1  H2  O   H1  H2  
O   H1  H2  O   H1  H2  O   H1  H2  O   H1  H2  O   H1  H2  O   H1  H2  O   H1  
H2  O   H1  H2  O   H1  H2  O   H1  H2  O   H1  H2  O   H1  H2  O   H1  H2  O   
H1  H2  O   H1  H2  O   H1  H2  O   H1  H2  O   H1  H2  O   H1  H2  O   H1  H2  
O   H1  H2  O   H1  H2  O   H1  H2  O   H1  H2  O   H1  H2  O   H1  H2  O   H1  
H2  O   H1  H2  O   H1  H2  O   H1  H2  O   H1  H2  O   H1  H2  O   H1  H2  O   
H1  H2  O   H1  H2  O   H1  H2  O   H1  H2  O   H1  H2  O   H1  H2  O   H1  H2  
O   H1  H2  O   H1  H2  O   H1  H2  O   H1  H2  O   H1  H2  O   H1  H2  O   H1  
H2  O   H1  H2  O   H1  H2  O   H1  H2  O   H1  H2  O   H1  H2  O   H1  H2  O   
H1  H2  O   H1  H2  O   H1  H2  O   H1  H2  O   H1  H2  O   H1  H2  O   H1  H2  
O   H1  H2  O   H1  H2  O   H1  H2  O   H1  H2  O   H1  H2  O   H1  H2  O   H1  
H2  O   H1  H2  O   H1  H2  O   H1  H2  O   H1  H2  O   H1  H2  O   H1  H2  O   
H1  H2  O   H1  H2  O   H1  H2  O   H1  H2  O   H1  H2  O   H1  H2  O   H1  H2  
O   H1  H2  O   H1  H2  O   H1  H2  O   H1  H2  O   H1  H2  O   H1  H2  O   H1  
H2  O   H1  H2  O   H1  H2  O   H1  H2  O   H1  H2  O   H1  H2  O   H1  H2  O   
H1  H2  O   H1  H2  O   H1  H2  O   H1  H2  O   H1  H2  O   H1  H2  O   H1  H2  
O   H1  H2  O   H1  H2  O   H1  H2  O   H1  H2  O   H1  H2  O   H1  H2  O   H1  
H2  O   H1  H2  O   H1  H2  O   H1  H2  O   H1  H2  O   H1  H2  O   H1  H2  O   
H1  H2  O   H1  H2  O   H1  H2  O   H1  H2  O   H1  H2  O   H1  H2  O   H1  H2  
O   H1  H2  O   H1  H2  O   H1  H2  O   H1  H2  O   H1  H2  O   H1  H2  O   H1  
H2  O   H1  H2  O   H1  H2  O   H1  H2  O   H1  H2  O   H1  H2  O   H1  H2  O   
H1  H2  O   H1  H2  O   H1  H2  O   H1  H2  O   H1  H2  O   H1  H2  O   H1  H2  
O   H1  H2  O   H1  H2  O   H1  H2  O   H1  H2  O   H1  H2  O   H1  H2  O   H1  
H2  O   H1  H2  O   H1  H2  O   H1  H2  O   H1  H2  O   H1  H2  O   H1  H2  O   
H1  H2  O   H1  H2  O   H1  H2  O   H1  H2  O   H1  H2  O   H1  H2  O   H1  H2  
O   H1  H2  O   H1  H2  O   H1  H2  O   H1  H2  O   H1  H2  O   H1  H2  O   H1  
H2  O   H1  H2  O   H1  H2  O   H1  H2  O   H1  H2  O   H1  H2  O   H1  H2  O   
H1  H2  O   H1  H2  O   H1  H2  O   H1  H2  O   H1  H2  O   H1  H2  O   H1  H2  
O   H1  H2  O   H1  H2  O   H1  H2  O   H1  H2  O   H1  H2  O   H1  H2  O   H1  
H2  O   H1  H2  O   H1  H2  O   H1  H2  O   H1  H2  O   H1  H2  O   H1  H2  O   
H1  H2  O   H1  H2  O   H1  H2  O   H1  H2  O   H1  H2  O   H1  H2  O   H1  H2  
O   H1  H2  O   H1  H2  O   H1  H2  O   H1  H2  O   H1  H2  O   H1  H2  O   H1  
H2  O   H1  H2  O   H1  H2  O   H1  H2  O   H1  H2  O   H1  H2  O   H1  H2  O   
H1  H2  O   H1  H2  O   H1  H2  O   H1  H2  O   H1  H2  O   H1  H2  O   H1  H2  
O   H1  H2  O   H1  H2  O   H1  H2  O   H1  H2  O   H1  H2  O   H1  H2  O   H1  
H2  O   H1  H2  O   H1  H2  O   H1  H2  O   H1  H2  O   H1  H2  O   H1  H2  O   
H1  H2  O   H1  H2  O   H1  H2  O   H1  H2  O   H1  H2  O   H1  H2  O   H1  H2  
O   H1  H2  O   H1  H2  O   H1  H2  O   H1  H2  O   H1  H2  O   H1  H2  O   H1  
H2  O   H1  H2  O   H1  H2  O   H1  H2  O   H1  H2  O   H1  H2  O   H1  H2  O   
H1  H2  O   H1  H2  O   H1  H2  O   H1  H2  O   H1  H2  O   H1  H2  O   H1  H2  
O   H1  H2  O   H1  H2  O   H1  H2  O   H1  H2  O   H1  H2  O   H1  H2  O   H1  
H2  O   H1  H2  O   H1  H2  O   H1  H2  O   H1  H2  O   H1  H2  O   H1  H2  O   
H1  H2  O   H1  H2  O   H1  H2  O   H1  H2  O   H1  H2  O   H1  H2  O   H1  H2  
O   H1  H2  O   H1  H2  O   H1  H2  O   H1  H2  O   H1  H2  O   H1  H2  O   H1  
H2  O   H1  H2  O   H1  H2  O   H1  H2  O   H1  H2  O   H1  H2  O   H1  H2  O   
H1  H2  O   H1  H2  O   H1  H2  O   H1  H2  O   H1  H2  O   H1  H2  O   H1  H2  
O   H1  H2  O   H1  H2  O   H1  H2  O   H1  H2  O   H1  H2  O   H1  H2  O   H1  
H2  O   H1  H2  O   H1  H2  O   H1  H2  O   H1  H2  O   H1  H2  O   H1  H2  O   
H1  H2  O   H1  H2  O   H1  H2  O   H1  H2  O   H1  H2  O   H1  H2  O   H1  H2  
O   H1  H2  O   H1  H2  O   H1  H2  O   H1  H2  O   H1  H2  O   H1  H2  O   H1  
H2  O   H1  H2  O   H1  H2  O   H1  H2  O   H1  H2  O   H1  H2  O   H1  H2  O   
H1  H2  O   H1  H2  O   H1  H2  O   H1  H2  O   H1  H2  O   H1  H2  O   H1  H2  
O   H1  H2  O   H1  H2  O   H1  H2  O   H1  H2  O   H1  H2  O   H1  H2  O   H1  
H2  O   H1  H2  O   H1  H2  O   H1  H2  O   H1  H2  O   H1  H2  O   H1  H2  O   
H1  H2  O   H1  H2  O   H1  H2  O   H1  H2  O   H1  H2  O   H1  H2  O   H1  H2  
O   H1  H2  O   H1  H2  O   H1  H2  O   H1  H2  O   H1  H2  O   H1  H2  O   H1  
H2  O   H1  H2  O   H1  H2  O   H1  H2  O   H1  H2  O   H1  H2  O   H1  H2  O   
H1  H2  O   H1  H2  O   H1  H2  O   H1  H2  O   H1  H2  O   H1  H2  O   H1  H2  
O   H1  H2  O   H1  H2  O   H1  H2  O   H1  H2  O   H1  H2  O   H1  H2  O   H1  
H2  O   H1  H2  O   H1  H2  O   H1  H2  O   H1  H2  O   H1  H2  O   H1  H2  O   
H1  H2  O   H1  H2  O   H1  H2  O   H1  H2  O   H1  H2  O   H1  H2  O   H1  H2  
O   H1  H2  O   H1  H2  O   H1  H2  O   H1  H2  O   H1  H2  O   H1  H2  O   H1  
H2  O   H1  H2  O   H1  H2  O   H1  H2  O   H1  H2  O   H1  H2  O   H1  H2  O   
H1  H2  O   H1  H2  O   H1  H2  O   H1  H2  O   H1  H2  O   H1  H2  O   H1  H2  
O   H1  H2  O   H1  H2  O   H1  H2  O   H1  H2  O   H1  H2  O   H1  H2  O   H1  
H2  O   H1  H2  O   H1  H2  O   H1  H2  O   H1  H2  O   H1  H2  O   H1  H2  O   
H1  H2  O   H1  H2  O   H1  H2  O   H1  H2  O   H1  H2  O   H1  H2  O   H1  H2  
O   H1  H2  O   H1  H2  O   H1  H2  O   H1  H2  O   H1  H2  O   H1  H2  O   H1  
H2  O   H1  H2  O   H1  H2  O   H1  H2  O   H1  H2  O   H1  H2  O   H1  H2  O   
H1  H2  O   H1  H2  O   H1  H2  O   H1  H2  O   H1  H2  O   H1  H2  O   H1  H2  
O   H1  H2  O   H1  H2  O   H1  H2  O   H1  H2  O   H1  H2  O   H1  H2  O   H1  
H2  O   H1  H2  O   H1  H2  O   H1  H2  O   H1  H2  O   H1  H2  O   H1  H2  O   
H1  H2  O   H1  H2  O   H1  H2  O   H1  H2  O   H1  H2  O   H1  H2  O   H1  H2  
O   H1  H2  O   H1  H2  O   H1  H2  O   H1  H2  O   H1  H2  O   H1  H2  O   H1  
H2  O   H1  H2  O   H1  H2  O   H1  H2  O   H1  H2  O   H1  H2  O   H1  H2  O   
H1  H2  O   H1  H2  O   H1  H2  O   H1  H2  O   H1  H2  O   H1  H2  O   H1  H2  
O   H1  H2  O   H1  H2  O   H1  H2  O   H1  H2  O   H1  H2  O   H1  H2  O   H1  
H2  O   H1  H2  O   H1  H2  O   H1  H2  O   H1  H2  O   H1  H2  O   H1  H2  O   
H1  H2  O   H1  H2  O   H1  H2  O   H1  H2  O   H1  H2  O   H1  H2  O   H1  H2  
O   H1  H2  O   H1  H2  O   H1  H2  O   H1  H2  O   H1  H2  O   H1  H2  O   H1  
H2  O   H1  H2  O   H1  H2  O   H1  H2  O   H1  H2  O   H1  H2  O   H1  H2  O   
H1  H2  O   H1  H2  O   H1  H2  O   H1  H2  O   H1  H2  O   H1  H2  O   H1  H2  
O   H1  H2  O   H1  H2  O   H1  H2  O   H1  H2  O   H1  H2  O   H1  H2  O   H1  
H2  O   H1  H2  O   H1  H2  O   H1  H2  O   H1  H2  O   H1  H2  O   H1  H2  O   
H1  H2  O   H1  H2  O   H1  H2  O   H1  H2  O   H1  H2  O   H1  H2  O   H1  H2  
O   H1  H2  O   H1  H2  O   H1  H2  O   H1  H2  O   H1  H2  O   H1  H2  O   H1  
H2  O   H1  H2  O   H1  H2  O   H1  H2  O   H1  H2  O   H1  H2  O   H1  H2  O   
H1  H2  O   H1  H2  O   H1  H2  O   H1  H2  O   H1  H2  O   H1  H2  O   H1  H2  
O   H1  H2  O   H1  H2  O   H1  H2  O   H1  H2  O   H1  H2  O   H1  H2  O   H1  
H2  O   H1  H2  O   H1  H2  O   H1  H2  O   H1  H2  O   H1  H2  O   H1  H2  O   
H1  H2  O   H1  H2  O   H1  H2  O   H1  H2  O   H1  H2  O   H1  H2  O   H1  H2  
O   H1  H2  O   H1  H2  O   H1  H2  O   H1  H2  O   H1  H2  O   H1  H2  O   H1  
H2  O   H1  H2  O   H1  H2  O   H1  H2  O   H1  H2  O   H1  H2  O   H1  H2  O   
H1  H2  O   H1  H2  O   H1  H2  O   H1  H2  O   H1  H2  O   H1  H2  O   H1  H2  
O   H1  H2  O   H1  H2  O   H1  H2  O   H1  H2  O   H1  H2  O   H1  H2  O   H1  
H2  O   H1  H2  O   H1  H2  O   H1  H2  O   H1  H2  O   H1  H2  O   H1  H2  O   
H1  H2  O   H1  H2  O   H1  H2  O   H1  H2  O   H1  H2  O   H1  H2  O   H1  H2  
O   H1  H2  O   H1  H2  O   H1  H2  O   H1  H2  O   H1  H2  O   H1  H2  O   H1  
H2  O   H1  H2  O   H1  H2  O   H1  H2  O   H1  H2  O   H1  H2  O   H1  H2  O   
H1  H2  O   H1  H2  O   H1  H2  O   H1  H2  O   H1  H2  O   H1  H2  O   H1  H2  
O   H1  H2  O   H1  H2  O   H1  H2  O   H1  H2  O   H1  H2  O   H1  H2  O   H1  
H2  O   H1  H2  O   H1  H2  O   H1  H2  O   H1  H2  O   H1  H2  O   H1  H2  O   
H1  H2  O   H1  H2  O   H1  H2  O   H1  H2  O   H1  H2  O   H1  H2  O   H1  H2  
O   H1  H2  O   H1  H2  O   H1  H2  O   H1  H2  O   H1  H2  O   H1  H2  O   H1  
H2  O   H1  H2  O   H1  H2  O   H1  H2  O   H1  H2  O   H1  H2  O   H1  H2  O   
H1  H2  O   H1  H2  O   H1  H2  O   H1  H2  O   H1  H2  O   H1  H2  O   H1  H2  
O   H1  H2  O   H1  H2  O   H1  H2  O   H1  H2  O   H1  H2  O   H1  H2  O   H1  
H2  O   H1  H2  O   H1  H2  O   H1  H2  O   H1  H2  O   H1  H2  O   H1  H2  O   
H1  H2  O   H1  H2  O   H1  H2  O   H1  H2  O   H1  H2  O   H1  H2  O   H1  H2  
O   H1  H2  O   H1  H2  O   H1  H2  O   H1  H2  O   H1  H2  O   H1  H2  O   H1  
H2  O   H1  H2  O   H1  H2  O   H1  H2  O   H1  H2  O   H1  H2  O   H1  H2  O   
H1  H2  O   H1  H2  O   H1  H2  O   H1  H2  O   H1  H2  O   H1  H2  O   H1  H2  
O   H1  H2  O   H1  H2  O   H1  H2  O   H1  H2  O   H1  H2  O   H1  H2  O   H1  
H2  O   H1  H2  O   H1  H2  O   H1  H2  O   H1  H2  O   H1  H2  O   H1  H2  O   
H1  H2  O   H1  H2  O   H1  H2  O   H1  H2  O   H1  H2  O   H1  H2  O   H1  H2  
O   H1  H2  O   H1  H2  O   H1  H2  O   H1  H2  O   H1  H2  O   H1  H2  O   H1  
H2  O   H1  H2  O   H1  H2  O   H1  H2  O   H1  H2  O   H1  H2  O   H1  H2  O   
H1  H2  O   H1  H2  O   H1  H2  O   H1  H2  O   H1  H2  O   H1  H2  O   H1  H2  
O   H1  H2  O   H1  H2  O   H1  H2  O   H1  H2  O   H1  H2  O   H1  H2  O   H1  
H2  O   H1  H2  O   H1  H2  O   H1  H2  O   H1  H2  O   H1  H2  O   H1  H2  O   
H1  H2  O   H1  H2  O   H1  H2  O   H1  H2  O   H1  H2  O   H1  H2  O   H1  H2  
O   H1  H2  O   H1  H2  O   H1  H2  O   H1  H2  O   H1  H2  O   H1  H2  O   H1  
H2  O   H1  H2  O   H1  H2  O   H1  H2  O   H1  H2  O   H1  H2  O   H1  H2  O   
H1  H2  O   H1  H2  O   H1  H2  O   H1  H2  O   H1  H2  O   H1  H2  O   H1  H2  
O   H1  H2  O   H1  H2  O   H1  H2  O   H1  H2  O   H1  H2  O   H1  H2  O   H1  
H2  O   H1  H2  O   H1  H2  O   H1  H2  O   H1  H2  O   H1  H2  O   H1  H2  O   
H1  H2  O   H1  H2  O   H1  H2  O   H1  H2  O   H1  H2  O   H1  H2  O   H1  H2  
O   H1  H2  O   H1  H2  O   H1  H2  O   H1  H2  O   H1  H2  O   H1  H2  O   H1  
H2  O   H1  H2  O   H1  H2  O   H1  H2  O   H1  H2  O   H1  H2  O   H1  H2  O   
H1  H2  O   H1  H2  O   H1  H2  O   H1  H2  O   H1  H2  O   H1  H2  O   H1  H2  
O   H1  H2  O   H1  H2  O   H1  H2  O   H1  H2  O   H1  H2  O   H1  H2  O   H1  
H2  O   H1  H2  O   H1  H2  O   H1  H2  O   H1  H2  O   H1  H2  O   H1  H2  O   
H1  H2  O   H1  H2  O   H1  H2  O   H1  H2  O   H1  H2  O   H1  H2  O   H1  H2  
O   H1  H2  O   H1  H2  O   H1  H2  O   H1  H2  O   H1  H2  O   H1  H2  O   H1  
H2  O   H1  H2  O   H1  H2  O   H1  H2  O   H1  H2  O   H1  H2  O   H1  H2  O   
H1  H2  O   H1  H2  O   H1  H2  O   H1  H2  O   H1  H2  O   H1  H2  O   H1  H2  
O   H1  H2  O   H1  H2  O   H1  H2  O   H1  H2  O   H1  H2  O   H1  H2  O   H1  
H2  O   H1  H2  O   H1  H2  O   H1  H2  O   H1  H2  O   H1  H2  O   H1  H2  O   
H1  H2  O   H1  H2  O   H1  H2  O   H1  H2  O   H1  H2  O   H1  H2  O   H1  H2  
O   H1  H2  O   H1  H2  O   H1  H2  O   H1  H2  O   H1  H2  O   H1  H2  O   H1  
H2  O   H1  H2  O   H1  H2  O   H1  H2  O   H1  H2  O   H1  H2  O   H1  H2  O   
H1  H2  O   H1  H2  O   H1  H2  O   H1  H2  O   H1  H2  O   H1  H2  O   H1  H2  
O   H1  H2  O   H1  H2  O   H1  H2  O   H1  H2  O   H1  H2  O   H1  H2  O   H1  
H2  O   H1  H2  O   H1  H2  O   H1  H2  O   H1  H2  O   H1  H2  O   H1  H2  O   
H1  H2  O   H1  H2  O   H1  H2  O   H1  H2  O   H1  H2  O   H1  H2  O   H1  H2  
O   H1  H2  O   H1  H2  O   H1  H2  O   H1  H2  O   H1  H2  O   H1  H2  O   H1  
H2  O   H1  H2  O   H1  H2  O   H1  H2  O   H1  H2  O   H1  H2  O   H1  H2  O   
H1  H2  O   H1  H2  O   H1  H2  O   H1  H2  O   H1  H2  O   H1  H2  O   H1  H2  
O   H1  H2  O   H1  H2  O   H1  H2  O   H1  H2  O   H1  H2  O   H1  H2  O   H1  
H2  O   H1  H2  O   H1  H2  O   H1  H2  O   H1  H2  O   H1  H2  O   H1  H2  O   
H1  H2  O   H1  H2  O   H1  H2  O   H1  H2  O   H1  H2  O   H1  H2  O   H1  H2  
O   H1  H2  O   H1  H2  O   H1  H2  O   H1  H2  O   H1  H2  O   H1  H2  O   H1  
H2  O   H1  H2  O   H1  H2  O   H1  H2  O   H1  H2  O   H1  H2  O   H1  H2  O   
H1  H2  O   H1  H2  O   H1  H2  O   H1  H2  O   H1  H2  O   H1  H2  O   H1  H2  
O   H1  H2  O   H1  H2  O   H1  H2  O   H1  H2  O   H1  H2  O   H1  H2  O   H1  
H2  O   H1  H2  O   H1  H2  O   H1  H2  O   H1  H2  O   H1  H2  O   H1  H2  O   
H1  H2  O   H1  H2  O   H1  H2  O   H1  H2  O   H1  H2  O   H1  H2  O   H1  H2  
O   H1  H2  O   H1  H2  O   H1  H2  O   H1  H2  O   H1  H2  O   H1  H2  O   H1  
H2  O   H1  H2  O   H1  H2  O   H1  H2  O   H1  H2  O   H1  H2  O   H1  H2  O   
H1  H2  O   H1  H2  O   H1  H2  O   H1  H2  O   H1  H2  O   H1  H2  O   H1  H2  
O   H1  H2  O   H1  H2  O   H1  H2  O   H1  H2  O   H1  H2  O   H1  H2  O   H1  
H2  O   H1  H2  O   H1  H2  O   H1  H2  O   H1  H2  O   H1  H2  O   H1  H2  O   
H1  H2  O   H1  H2  O   H1  H2  O   H1  H2  O   H1  H2  O   H1  H2  O   H1  H2  
O   H1  H2  O   H1  H2  O   H1  H2  O   H1  H2  O   H1  H2  O   H1  H2  O   H1  
H2  O   H1  H2  O   H1  H2  O   H1  H2  O   H1  H2  O   H1  H2  O   H1  H2  O   
H1  H2  O   H1  H2  O   H1  H2  O   H1  H2  O   H1  H2  O   H1  H2  O   H1  H2  
O   H1  H2  O   H1  H2  O   H1  H2  O   H1  H2  O   H1  H2  O   H1  H2  O   H1  
H2  O   H1  H2  O   H1  H2  O   H1  H2  O   H1  H2  O   H1  H2  O   H1  H2  O   
H1  H2  O   H1  H2  O   H1  H2  O   H1  H2  O   H1  H2  O   H1  H2  O   H1  H2  
O   H1  H2  O   H1  H2  O   H1  H2  O   H1  H2  O   H1  H2  O   H1  H2  O   H1  
H2  O   H1  H2  O   H1  H2  O   H1  H2  O   H1  H2  O   H1  H2  O   H1  H2  O   
H1  H2  O   H1  H2  O   H1  H2  O   H1  H2  O   H1  H2  O   H1  H2  O   H1  H2  
O   H1  H2  O   H1  H2  O   H1  H2  O   H1  H2  O   H1  H2  O   H1  H2  O   H1  
H2  O   H1  H2  O   H1  H2  O   H1  H2  O   H1  H2  O   H1  H2  O   H1  H2  O   
H1  H2  O   H1  H2  O   H1  H2  O   H1  H2  O   H1  H2  O   H1  H2  O   H1  H2  
O   H1  H2  O   H1  H2  O   H1  H2  O   H1  H2  O   H1  H2  O   H1  H2  O   H1  
H2  O   H1  H2  O   H1  H2  O   H1  H2  O   H1  H2  O   H1  H2  O   H1  H2  O   
H1  H2  O   H1  H2  O   H1  H2  O   H1  H2  O   H1  H2  O   H1  H2  O   H1  H2  
O   H1  H2  O   H1  H2  O   H1  H2  O   H1  H2  O   H1  H2  O   H1  H2  O   H1  
H2  O   H1  H2  O   H1  H2  O   H1  H2  O   H1  H2  O   H1  H2  O   H1  H2  O   
H1  H2  O   H1  H2  O   H1  H2  O   H1  H2  O   H1  H2  O   H1  H2  O   H1  H2  
O   H1  H2  O   H1  H2  O   H1  H2  O   H1  H2  O   H1  H2  O   H1  H2  O   H1  
H2  O   H1  H2  O   H1  H2  O   H1  H2  O   H1  H2  O   H1  H2  O   H1  H2  O   
H1  H2  O   H1  H2  O   H1  H2  O   H1  H2  O   H1  H2  O   H1  H2  O   H1  H2  
O   H1  H2  O   H1  H2  O   H1  H2  O   H1  H2  O   H1  H2  O   H1  H2  O   H1  
H2  O   H1  H2  O   H1  H2  O   H1  H2  O   H1  H2  O   H1  H2  O   H1  H2  O   
H1  H2  O   H1  H2  O   H1  H2  O   H1  H2  O   H1  H2  O   H1  H2  O   H1  H2  
O   H1  H2  O   H1  H2  O   H1  H2  O   H1  H2  O   H1  H2  O   H1  H2  O   H1  
H2  O   H1  H2  O   H1  H2  O   H1  H2  O   H1  H2  O   H1  H2  O   H1  H2  O   
H1  H2  O   H1  H2  O   H1  H2  O   H1  H2  O   H1  H2  O   H1  H2  O   H1  H2  
O   H1  H2  O   H1  H2  O   H1  H2  O   H1  H2  O   H1  H2  O   H1  H2  O   H1  
H2  O   H1  H2  O   H1  H2  O   H1  H2  O   H1  H2  O   H1  H2  O   H1  H2  O   
H1  H2  O   H1  H2  O   H1  H2  O   H1  H2  O   H1  H2  O   H1  H2  O   H1  H2  
O   H1  H2  O   H1  H2  O   H1  H2  O   H1  H2  O   H1  H2  O   H1  H2  O   H1  
H2  O   H1  H2  O   H1  H2  O   H1  H2  O   H1  H2  O   H1  H2  O   H1  H2  O   
H1  H2  O   H1  H2  O   H1  H2  O   H1  H2  O   H1  H2  O   H1  H2  O   H1  H2  
O   H1  H2  O   H1  H2  O   H1  H2  O   H1  H2  O   H1  H2  O   H1  H2  O   H1  
H2  O   H1  H2  O   H1  H2  O   H1  H2  O   H1  H2  O   H1  H2  O   H1  H2  O   
H1  H2  O   H1  H2  O   H1  H2  O   H1  H2  O   H1  H2  O   H1  H2  O   H1  H2  
O   H1  H2  O   H1  H2  O   H1  H2  O   H1  H2  O   H1  H2  O   H1  H2  O   H1  
H2  O   H1  H2  O   H1  H2  O   H1  H2  O   H1  H2  O   H1  H2  O   H1  H2  O   
H1  H2  O   H1  H2  O   H1  H2  O   H1  H2  O   H1  H2  O   H1  H2  O   H1  H2  
O   H1  H2  O   H1  H2  O   H1  H2  O   H1  H2  O   H1  H2  O   H1  H2  O   H1  
H2  O   H1  H2  O   H1  H2  O   H1  H2  O   H1  H2  O   H1  H2  O   H1  H2  O   
H1  H2  O   H1  H2  O   H1  H2  O   H1  H2  O   H1  H2  O   H1  H2  O   H1  H2  
O   H1  H2  O   H1  H2  O   H1  H2  O   H1  H2  O   H1  H2  O   H1  H2  O   H1  
H2  O   H1  H2  O   H1  H2  O   H1  H2  O   H1  H2  O   H1  H2  O   H1  H2  O   
H1  H2  O   H1  H2  O   H1  H2  O   H1  H2  O   H1  H2  O   H1  H2  O   H1  H2  
O   H1  H2  O   H1  H2  O   H1  H2  O   H1  H2  O   H1  H2  O   H1  H2  O   H1  
H2  O   H1  H2  O   H1  H2  O   H1  H2  O   H1  H2  O   H1  H2  O   H1  H2  O   
H1  H2  O   H1  H2  O   H1  H2  O   H1  H2  O   H1  H2  O   H1  H2  O   H1  H2  
O   H1  H2  O   H1  H2  O   H1  H2  O   H1  H2  O   H1  H2  O   H1  H2  O   H1  
H2  O   H1  H2  O   H1  H2  O   H1  H2  O   H1  H2  O   H1  H2  O   H1  H2  O   
H1  H2  O   H1  H2  O   H1  H2  O   H1  H2  O   H1  H2  O   H1  H2  O   H1  H2  
O   H1  H2  O   H1  H2  O   H1  H2  O   H1  H2  O   H1  H2  O   H1  H2  O   H1  
H2  O   H1  H2  O   H1  H2  O   H1  H2  O   H1  H2  O   H1  H2  O   H1  H2  O   
H1  H2  O   H1  H2  O   H1  H2  O   H1  H2  O   H1  H2  O   H1  H2  O   H1  H2  
O   H1  H2  O   H1  H2  O   H1  H2  O   H1  H2  O   H1  H2  O   H1  H2  O   H1  
H2  O   H1  H2  O   H1  H2  O   H1  H2  O   H1  H2  O   H1  H2  O   H1  H2  O   
H1  H2  O   H1  H2  O   H1  H2  O   H1  H2  O   H1  H2  O   H1  H2  O   H1  H2  
O   H1  H2  O   H1  H2  O   H1  H2  O   H1  H2  O   H1  H2  O   H1  H2  O   H1  
H2  O   H1  H2  O   H1  H2  O   H1  H2  O   H1  H2  O   H1  H2  O   H1  H2  O   
H1  H2  O   H1  H2  O   H1  H2  O   H1  H2  O   H1  H2  O   H1  H2  O   H1  H2  
O   H1  H2  O   H1  H2  O   H1  H2  O   H1  H2  O   H1  H2  O   H1  H2  O   H1  
H2  O   H1  H2  O   H1  H2  O   H1  H2  O   H1  H2  O   H1  H2  O   H1  H2  O   
H1  H2  O   H1  H2  O   H1  H2  O   H1  H2  O   H1  H2  O   H1  H2  O   H1  H2  
O   H1  H2  O   H1  H2  O   H1  H2  O   H1  H2  O   H1  H2  O   H1  H2  O   H1  
H2  O   H1  H2  O   H1  H2  O   H1  H2  O   H1  H2  O   H1  H2  O   H1  H2  O   
H1  H2  O   H1  H2  O   H1  H2  O   H1  H2  O   H1  H2  O   H1  H2  O   H1  H2  
O   H1  H2  O   H1  H2  O   H1  H2  O   H1  H2  O   H1  H2  O   H1  H2  O   H1  
H2  O   H1  H2  O   H1  H2  O   H1  H2  O   H1  H2  O   H1  H2  O   H1  H2  O   
H1  H2  O   H1  H2  O   H1  H2  O   H1  H2  O   H1  H2  O   H1  H2  O   H1  H2  
O   H1  H2  O   H1  H2  O   H1  H2  O   H1  H2  O   H1  H2  O   H1  H2  O   H1  
H2  O   H1  H2  O   H1  H2  O   H1  H2  O   H1  H2  O   H1  H2  O   H1  H2  O   
H1  H2  O   H1  H2  O   H1  H2  O   H1  H2  O   H1  H2  O   H1  H2  O   H1  H2  
O   H1  H2  O   H1  H2  O   H1  H2  O   H1  H2  O   H1  H2  O   H1  H2  O   H1  
H2  O   H1  H2  O   H1  H2  O   H1  H2  O   H1  H2  O   H1  H2  O   H1  H2  O   
H1  H2  O   H1  H2  O   H1  H2  O   H1  H2  O   H1  H2  O   H1  H2  O   H1  H2  
O   H1  H2  O   H1  H2  O   H1  H2  O   H1  H2  O   H1  H2  O   H1  H2  O   H1  
H2  O   H1  H2  O   H1  H2  O   H1  H2  O   H1  H2  O   H1  H2  O   H1  H2  O   
H1  H2  O   H1  H2  O   H1  H2  O   H1  H2  O   H1  H2  O   H1  H2  O   H1  H2  
O   H1  H2  O   H1  H2  O   H1  H2  O   H1  H2  O   H1  H2  O   H1  H2  O   H1  
H2  O   H1  H2  O   H1  H2  O   H1  H2  O   H1  H2  O   H1  H2  O   H1  H2  O   
H1  H2  O   H1  H2  O   H1  H2  O   H1  H2  O   H1  H2  O   H1  H2  O   H1  H2  
O   H1  H2  O   H1  H2  O   H1  H2  O   H1  H2  O   H1  H2  O   H1  H2  O   H1  
H2  O   H1  H2  O   H1  H2  O   H1  H2  O   H1  H2  O   H1  H2  O   H1  H2  O   
H1  H2  O   H1  H2  O   H1  H2  O   H1  H2  O   H1  H2  O   H1  H2  O   H1  H2  
O   H1  H2  O   H1  H2  O   H1  H2  O   H1  H2  O   H1  H2  O   H1  H2  O   H1  
H2  O   H1  H2  O   H1  H2  O   H1  H2  O   H1  H2  O   H1  H2  O   H1  H2  O   
H1  H2  O   H1  H2  O   H1  H2  O   H1  H2  O   H1  H2  O   H1  H2  O   H1  H2  
O   H1  H2  O   H1  H2  O   H1  H2  O   H1  H2  O   H1  H2  O   H1  H2  O   H1  
H2  O   H1  H2  O   H1  H2  O   H1  H2  O   H1  H2  O   H1  H2  O   H1  H2  O   
H1  H2  O   H1  H2  O   H1  H2  O   H1  H2  O   H1  H2  O   H1  H2  O   H1  H2  
O   H1  H2  O   H1  H2  O   H1  H2  O   H1  H2  O   H1  H2  O   H1  H2  O   H1  
H2  O   H1  H2  O   H1  H2  O   H1  H2  O   H1  H2  O   H1  H2  O   H1  H2  O   
H1  H2  O   H1  H2  O   H1  H2  O   H1  H2  O   H1  H2  O   H1  H2  O   H1  H2  
O   H1  H2  O   H1  H2  O   H1  H2  O   H1  H2  O   H1  H2  O   H1  H2  O   H1  
H2  O   H1  H2  O   H1  H2  O   H1  H2  O   H1  H2  O   H1  H2  O   H1  H2  O   
H1  H2  O   H1  H2  O   H1  H2  O   H1  H2  O   H1  H2  O   H1  H2  O   H1  H2  
O   H1  H2  O   H1  H2  O   H1  H2  O   H1  H2  O   H1  H2  O   H1  H2  O   H1  
H2  O   H1  H2  O   H1  H2  O   H1  H2  O   H1  H2  O   H1  H2  O   H1  H2  O   
H1  H2  O   H1  H2  O   H1  H2  O   H1  H2  O   H1  H2  O   H1  H2  O   H1  H2  
O   H1  H2  O   H1  H2  O   H1  H2  O   H1  H2  O   H1  H2  O   H1  H2  O   H1  
H2  O   H1  H2  O   H1  H2  O   H1  H2  O   H1  H2  O   H1  H2  O   H1  H2  O   
H1  H2  O   H1  H2  O   H1  H2  O   H1  H2  O   H1  H2  O   H1  H2  O   H1  H2  
O   H1  H2  O   H1  H2  O   H1  H2  O   H1  H2  O   H1  H2  O   H1  H2  O   H1  
H2  O   H1  H2  O   H1  H2  O   H1  H2  O   H1  H2  O   H1  H2  O   H1  H2  O   
H1  H2  O   H1  H2  O   H1  H2  O   H1  H2  O   H1  H2  O   H1  H2  O   H1  H2  
O   H1  H2  O   H1  H2  O   H1  H2  O   H1  H2  O   H1  H2  O   H1  H2  O   H1  
H2  O   H1  H2  O   H1  H2  O   H1  H2  O   H1  H2  O   H1  H2  O   H1  H2  O   
H1  H2  O   H1  H2  O   H1  H2  O   H1  H2  O   H1  H2  O   H1  H2  O   H1  H2  
O   H1  H2  O   H1  H2  O   H1  H2  O   H1  H2  O   H1  H2  O   H1  H2  O   H1  
H2  O   H1  H2  O   H1  H2  O   H1  H2  O   H1  H2  O   H1  H2  O   H1  H2  O   
H1  H2  O   H1  H2  O   H1  H2  O   H1  H2  O   H1  H2  O   H1  H2  O   H1  H2  
O   H1  H2  O   H1  H2  O   H1  H2  O   H1  H2  O   H1  H2  O   H1  H2  O   H1  
H2  O   H1  H2  O   H1  H2  O   H1  H2  O   H1  H2  O   H1  H2  O   H1  H2  O   
H1  H2  O   H1  H2  O   H1  H2  O   H1  H2  O   H1  H2  O   H1  H2  O   H1  H2  
O   H1  H2  O   H1  H2  O   H1  H2  O   H1  H2  O   H1  H2  O   H1  H2  O   H1  
H2  O   H1  H2  O   H1  H2  O   H1  H2  O   H1  H2  O   H1  H2  O   H1  H2  O   
H1  H2  O   H1  H2  O   H1  H2  O   H1  H2  O   H1  H2  O   H1  H2  O   H1  H2  
O   H1  H2  O   H1  H2  O   H1  H2  O   H1  H2  O   H1  H2  O   H1  H2  O   H1  
H2  O   H1  H2  O   H1  H2  O   H1  H2  O   H1  H2  O   H1  H2  O   H1  H2  O   
H1  H2  O   H1  H2  O   H1  H2  O   H1  H2  O   H1  H2  O   H1  H2  O   H1  H2  
O   H1  H2  O   H1  H2  O   H1  H2  O   H1  H2  O   H1  H2  O   H1  H2  O   H1  
H2  O   H1  H2  O   H1  H2  O   H1  H2  O   H1  H2  O   H1  H2  O   H1  H2  O   
H1  H2  O   H1  H2  O   H1  H2  O   H1  H2  O   H1  H2  O   H1  H2  O   H1  H2  
O   H1  H2  O   H1  H2  O   H1  H2  O   H1  H2  O   H1  H2  O   H1  H2  O   H1  
H2  O   H1  H2  O   H1  H2  O   H1  H2  O   H1  H2  O   H1  H2  O   H1  H2  O   
H1  H2  O   H1  H2  O   H1  H2  O   H1  H2  O   H1  H2  O   H1  H2  O   H1  H2  
O   H1  H2  O   H1  H2  O   H1  H2  O   H1  H2  O   H1  H2  O   H1  H2  O   H1  
H2  O   H1  H2  O   H1  H2  O   H1  H2  O   H1  H2  O   H1  H2  O   H1  H2  O   
H1  H2  O   H1  H2  O   H1  H2  O   H1  H2  O   H1  H2  O   H1  H2  O   H1  H2  
O   H1  H2  O   H1  H2  O   H1  H2  O   H1  H2  O   H1  H2  O   H1  H2  O   H1  
H2  O   H1  H2  O   H1  H2  O   H1  H2  O   H1  H2  O   H1  H2  O   H1  H2  O   
H1  H2  O   H1  H2  O   H1  H2  O   H1  H2  O   H1  H2  O   H1  H2  O   H1  H2  
O   H1  H2  O   H1  H2  O   H1  H2  O   H1  H2  O   H1  H2  O   H1  H2  O   H1  
H2  O   H1  H2  O   H1  H2  O   H1  H2  O   H1  H2  O   H1  H2  O   H1  H2  O   
H1  H2  O   H1  H2  O   H1  H2  O   H1  H2  O   H1  H2  O   H1  H2  O   H1  H2  
O   H1  H2  O   H1  H2  O   H1  H2  O   H1  H2  O   H1  H2  O   H1  H2  O   H1  
H2  O   H1  H2  O   H1  H2  O   H1  H2  O   H1  H2  O   H1  H2  O   H1  H2  O   
H1  H2  O   H1  H2  O   H1  H2  O   H1  H2  O   H1  H2  O   H1  H2  O   H1  H2  
O   H1  H2  O   H1  H2  O   H1  H2  O   H1  H2  O   H1  H2  O   H1  H2  O   H1  
H2  O   H1  H2  O   H1  H2  O   H1  H2  O   H1  H2  O   H1  H2  O   H1  H2  O   
H1  H2  O   H1  H2  O   H1  H2  O   H1  H2  O   H1  H2  O   H1  H2  O   H1  H2  
O   H1  H2  O   H1  H2  O   H1  H2  O   H1  H2  O   H1  H2  O   H1  H2  O   H1  
H2  O   H1  H2  O   H1  H2  O   H1  H2  O   H1  H2  O   H1  H2  O   H1  H2  O   
H1  H2  O   H1  H2  O   H1  H2  O   H1  H2  O   H1  H2  O   H1  H2  O   H1  H2  
O   H1  H2  O   H1  H2  O   H1  H2  O   H1  H2  O   H1  H2  O   H1  H2  O   H1  
H2  O   H1  H2  O   H1  H2  O   H1  H2  O   H1  H2  O   H1  H2  O   H1  H2  O   
H1  H2  O   H1  H2  O   H1  H2  O   H1  H2  O   H1  H2  O   H1  H2  O   H1  H2  
O   H1  H2  O   H1  H2  O   H1  H2  O   H1  H2  O   H1  H2  O   H1  H2  O   H1  
H2  O   H1  H2  O   H1  H2  O   H1  H2  O   H1  H2  O   H1  H2  O   H1  H2  O   
H1  H2  O   H1  H2  O   H1  H2  O   H1  H2  O   H1  H2  O   H1  H2  O   H1  H2  
O   H1  H2  O   H1  H2  O   H1  H2  O   H1  H2  O   H1  H2  O   H1  H2  O   H1  
H2  O   H1  H2  O   H1  H2  O   H1  H2  O   H1  H2  O   H1  H2  O   H1  H2  O   
H1  H2  O   H1  H2  O   H1  H2  O   H1  H2  O   H1  H2  O   H1  H2  O   H1  H2  
O   H1  H2  O   H1  H2  O   H1  H2  O   H1  H2  O   H1  H2  O   H1  H2  O   H1  
H2  O   H1  H2  O   H1  H2  O   H1  H2  O   H1  H2  O   H1  H2  O   H1  H2  O   
H1  H2  O   H1  H2  O   H1  H2  O   H1  H2  O   H1  H2  O   H1  H2  O   H1  H2  
O   H1  H2  O   H1  H2  O   H1  H2  O   H1  H2  O   H1  H2  O   H1  H2  O   H1  
H2  O   H1  H2  O   H1  H2  O   H1  H2  O   H1  H2  O   H1  H2  O   H1  H2  O   
H1  H2  O   H1  H2  O   H1  H2  O   H1  H2  O   H1  H2  O   H1  H2  O   H1  H2  
O   H1  H2  O   H1  H2  O   H1  H2  O   H1  H2  O   H1  H2  O   H1  H2  O   H1  
H2  O   H1  H2  O   H1  H2  O   H1  H2  O   H1  H2  O   H1  H2  O   H1  H2  O   
H1  H2  O   H1  H2  O   H1  H2  O   H1  H2  O   H1  H2  O   H1  H2  O   H1  H2  
O   H1  H2  O   H1  H2  O   H1  H2  O   H1  H2  O   H1  H2  O   H1  H2  O   H1  
H2  O   H1  H2  O   H1  H2  O   H1  H2  O   H1  H2  O   H1  H2  O   H1  H2  O   
H1  H2  O   H1  H2  O   H1  H2  O   H1  H2  O   H1  H2  O   H1  H2  O   H1  H2  
O   H1  H2  O   H1  H2  O   H1  H2  O   H1  H2  O   H1  H2  O   H1  H2  O   H1  
H2  O   H1  H2  O   H1  H2  O   H1  H2  O   H1  H2  O   H1  H2  O   H1  H2  O   
H1  H2  O   H1  H2  O   H1  H2  O   H1  H2  O   H1  H2  O   H1  H2  O   H1  H2  
O   H1  H2  O   H1  H2  O   H1  H2  O   H1  H2  O   H1  H2  O   H1  H2  O   H1  
H2  O   H1  H2  O   H1  H2  O   H1  H2  O   H1  H2  O   H1  H2  O   H1  H2  O   
H1  H2  O   H1  H2  O   H1  H2  O   H1  H2  O   H1  H2  O   H1  H2  O   H1  H2  
O   H1  H2  O   H1  H2  O   H1  H2  O   H1  H2  O   H1  H2  O   H1  H2  O   H1  
H2  O   H1  H2  O   H1  H2  O   H1  H2  O   H1  H2  O   H1  H2  O   H1  H2  O   
H1  H2  O   H1  H2  O   H1  H2  O   H1  H2  O   H1  H2  O   H1  H2  O   H1  H2  
O   H1  H2  O   H1  H2  O   H1  H2  O   H1  H2  O   H1  H2  O   H1  H2  O   H1  
H2  O   H1  H2  O   H1  H2  O   H1  H2  O   H1  H2  O   H1  H2  O   H1  H2  O   
H1  H2  O   H1  H2  O   H1  H2  O   H1  H2  O   H1  H2  O   H1  H2  O   H1  H2  
O   H1  H2  O   H1  H2  O   H1  H2  O   H1  H2  O   H1  H2  O   H1  H2  O   H1  
H2  O   H1  H2  O   H1  H2  O   H1  H2  O   H1  H2  O   H1  H2  O   H1  H2  O   
H1  H2  O   H1  H2  O   H1  H2  O   H1  H2  O   H1  H2  O   H1  H2  O   H1  H2  
O   H1  H2  O   H1  H2  O   H1  H2  O   H1  H2  O   H1  H2  O   H1  H2  O   H1  
H2  O   H1  H2  O   H1  H2  O   H1  H2  O   H1  H2  O   H1  H2  O   H1  H2  O   
H1  H2  O   H1  H2  O   H1  H2  O   H1  H2  O   H1  H2  O   H1  H2  O   H1  H2  
O   H1  H2  O   H1  H2  O   H1  H2  O   H1  H2  O   H1  H2  O   H1  H2  O   H1  
H2  O   H1  H2  O   H1  H2  O   H1  H2  O   H1  H2  O   H1  H2  O   H1  H2  O   
H1  H2  O   H1  H2  O   H1  H2  O   H1  H2  O   H1  H2  O   H1  H2  O   H1  H2  
O   H1  H2  O   H1  H2  O   H1  H2  O   H1  H2  O   H1  H2  O   H1  H2  O   H1  
H2  O   H1  H2  O   H1  H2  O   H1  H2  O   H1  H2  O   H1  H2  O   H1  H2  O   
H1  H2  O   H1  H2  O   H1  H2  O   H1  H2  O   H1  H2  O   H1  H2  O   H1  H2  
O   H1  H2  O   H1  H2  O   H1  H2  O   H1  H2  O   H1  H2  O   H1  H2  O   H1  
H2  O   H1  H2  O   H1  H2  O   H1  H2  O   H1  H2  O   H1  H2  O   H1  H2  O   
H1  H2  O   H1  H2  O   H1  H2  O   H1  H2  O   H1  H2  O   H1  H2  O   H1  H2  
O   H1  H2  O   H1  H2  O   H1  H2  O   H1  H2  O   H1  H2  O   H1  H2  O   H1  
H2  O   H1  H2  O   H1  H2  O   H1  H2  O   H1  H2  O   H1  H2  O   H1  H2  O   
H1  H2  O   H1  H2  O   H1  H2  O   H1  H2  O   H1  H2  O   H1  H2  O   H1  H2  
O   H1  H2  O   H1  H2  O   H1  H2  O   H1  H2  O   H1  H2  O   H1  H2  O   H1  
H2  O   H1  H2  O   H1  H2  O   H1  H2  O   H1  H2  O   H1  H2  O   H1  H2  O   
H1  H2  O   H1  H2  O   H1  H2  O   H1  H2  O   H1  H2  O   H1  H2  O   H1  H2  
O   H1  H2  O   H1  H2  O   H1  H2  O   H1  H2  O   H1  H2  O   H1  H2  O   H1  
H2  O   H1  H2  O   H1  H2  O   H1  H2  O   H1  H2  O   H1  H2  O   H1  H2  O   
H1  H2  O   H1  H2  O   H1  H2  O   H1  H2  O   H1  H2  O   H1  H2  O   H1  H2  
O   H1  H2  O   H1  H2  O   H1  H2  O   H1  H2  O   H1  H2  O   H1  H2  O   H1  
H2  O   H1  H2  O   H1  H2  O   H1  H2  O   H1  H2  O   H1  H2  O   H1  H2  O   
H1  H2  O   H1  H2  O   H1  H2  O   H1  H2  O   H1  H2  O   H1  H2  O   H1  H2  
O   H1  H2  O   H1  H2  O   H1  H2  O   H1  H2  O   H1  H2  O   H1  H2  O   H1  
H2  O   H1  H2  O   H1  H2  O   H1  H2  O   H1  H2  O   H1  H2  O   H1  H2  O   
H1  H2  O   H1  H2  O   H1  H2  O   H1  H2  O   H1  H2  O   H1  H2  O   H1  H2  
O   H1  H2  O   H1  H2  O   H1  H2  O   H1  H2  O   H1  H2  O   H1  H2  O   H1  
H2  O   H1  H2  O   H1  H2  O   H1  H2  O   H1  H2  O   H1  H2  O   H1  H2  O   
H1  H2  O   H1  H2  O   H1  H2  O   H1  H2  O   H1  H2  O   H1  H2  O   H1  H2  
O   H1  H2  O   H1  H2  O   H1  H2  O   H1  H2  O   H1  H2  O   H1  H2  O   H1  
H2  O   H1  H2  O   H1  H2  O   H1  H2  O   H1  H2  O   H1  H2  O   H1  H2  O   
H1  H2  O   H1  H2  O   H1  H2  O   H1  H2  O   H1  H2  O   H1  H2  O   H1  H2  
O   H1  H2  O   H1  H2  O   H1  H2  O   H1  H2  O   H1  H2  O   H1  H2  O   H1  
H2  O   H1  H2  O   H1  H2  O   H1  H2  O   H1  H2  O   H1  H2  O   H1  H2  O   
H1  H2  O   H1  H2  O   H1  H2  O   H1  H2  O   H1  H2  O   H1  H2  O   H1  H2  
O   H1  H2  O   H1  H2  O   H1  H2  O   H1  H2  O   H1  H2  O   H1  H2  O   H1  
H2  O   H1  H2  O   H1  H2  O   H1  H2  O   H1  H2  O   H1  H2  O   H1  H2  O   
H1  H2  O   H1  H2  O   H1  H2  O   H1  H2  O   H1  H2  O   H1  H2  O   H1  H2  
O   H1  H2  O   H1  H2  O   H1  H2  O   H1  H2  O   H1  H2  O   H1  H2  O   H1  
H2  O   H1  H2  O   H1  H2  O   H1  H2  O   H1  H2  O   H1  H2  O   H1  H2  O   
H1  H2  O   H1  H2  O   H1  H2  O   H1  H2  O   H1  H2  O   H1  H2  O   H1  H2  
O   H1  H2  O   H1  H2  O   H1  H2  O   H1  H2  O   H1  H2  O   H1  H2  O   H1  
H2  O   H1  H2  O   H1  H2  O   H1  H2  O   H1  H2  O   H1  H2  O   H1  H2  O   
H1  H2  O   H1  H2  O   H1  H2  O   H1  H2  O   H1  H2  O   H1  H2  O   H1  H2  
O   H1  H2  O   H1  H2  O   H1  H2  O   H1  H2  O   H1  H2  O   H1  H2  O   H1  
H2  O   H1  H2  O   H1  H2  O   H1  H2  O   H1  H2  O   H1  H2  O   H1  H2  O   
H1  H2  O   H1  H2  O   H1  H2  O   H1  H2  O   H1  H2  O   H1  H2  O   H1  H2  
O   H1  H2  O   H1  H2  O   H1  H2  O   H1  H2  O   H1  H2  O   H1  H2  O   H1  
H2  O   H1  H2  O   H1  H2  O   H1  H2  O   H1  H2  O   H1  H2  O   H1  H2  O   
H1  H2  O   H1  H2  O   H1  H2  O   H1  H2  O   H1  H2  O   H1  H2  O   H1  H2  
O   H1  H2  O   H1  H2  O   H1  H2  O   H1  H2  O   H1  H2  O   H1  H2  O   H1  
H2  O   H1  H2  O   H1  H2  O   H1  H2  O   H1  H2  O   H1  H2  O   H1  H2  O   
H1  H2  O   H1  H2  O   H1  H2  O   H1  H2  O   H1  H2  O   H1  H2  O   H1  H2  
O   H1  H2  O   H1  H2  O   H1  H2  O   H1  H2  O   H1  H2  O   H1  H2  O   H1  
H2  O   H1  H2  O   H1  H2  O   H1  H2  O   H1  H2  O   H1  H2  O   H1  H2  O   
H1  H2  O   H1  H2  O   H1  H2  O   H1  H2  O   H1  H2  O   H1  H2  O   H1  H2  
O   H1  H2  O   H1  H2  O   H1  H2  O   H1  H2  O   H1  H2  O   H1  H2  O   H1  
H2  O   H1  H2  O   H1  H2  O   H1  H2  O   H1  H2  O   H1  H2  O   H1  H2  O   
H1  H2  O   H1  H2  O   H1  H2  O   H1  H2  O   H1  H2  O   H1  H2  O   H1  H2  
O   H1  H2  O   H1  H2  O   H1  H2  O   H1  H2  O   H1  H2  O   H1  H2  O   H1  
H2  O   H1  H2  O   H1  H2  O   H1  H2  O   H1  H2  O   H1  H2  O   H1  H2  O   
H1  H2  O   H1  H2  O   H1  H2  O   H1  H2  O   H1  H2  O   H1  H2  O   H1  H2  
O   H1  H2  O   H1  H2  O   H1  H2  O   H1  H2  O   H1  H2  O   H1  H2  O   H1  
H2  O   H1  H2  O   H1  H2  O   H1  H2  O   H1  H2  O   H1  H2  O   H1  H2  O   
H1  H2  O   H1  H2  O   H1  H2  O   H1  H2  O   H1  H2  O   H1  H2  O   H1  H2  
O   H1  H2  O   H1  H2  O   H1  H2  O   H1  H2  O   H1  H2  O   H1  H2  O   H1  
H2  O   H1  H2  O   H1  H2  O   H1  H2  O   H1  H2  O   H1  H2  O   H1  H2  O   
H1  H2  O   H1  H2  O   H1  H2  O   H1  H2  O   H1  H2  O   H1  H2  O   H1  H2  
O   H1  H2  O   H1  H2  O   H1  H2  O   H1  H2  O   H1  H2  O   H1  H2  O   H1  
H2  O   H1  H2  O   H1  H2  O   H1  H2  O   H1  H2  O   H1  H2  O   H1  H2  O   
H1  H2  O   H1  H2  O   H1  H2  O   H1  H2  O   H1  H2  O   H1  H2  O   H1  H2  
O   H1  H2  O   H1  H2  O   H1  H2  O   H1  H2  O   H1  H2  O   H1  H2  O   H1  
H2  O   H1  H2  O   H1  H2  O   H1  H2  O   H1  H2  O   H1  H2  O   H1  H2  O   
H1  H2  O   H1  H2  O   H1  H2  O   H1  H2  O   H1  H2  O   H1  H2  O   H1  H2  
O   H1  H2  O   H1  H2  O   H1  H2  O   H1  H2  O   H1  H2  O   H1  H2  O   H1  
H2  O   H1  H2  O   H1  H2  O   H1  H2  O   H1  H2  O   H1  H2  O   H1  H2  O   
H1  H2  O   H1  H2  O   H1  H2  O   H1  H2  O   H1  H2  O   H1  H2  O   H1  H2  
O   H1  H2  O   H1  H2  O   H1  H2  O   H1  H2  O   H1  H2  O   H1  H2  O   H1  
H2  O   H1  H2  O   H1  H2  O   H1  H2  O   H1  H2  O   H1  H2  O   H1  H2  O   
H1  H2  O   H1  H2  O   H1  H2  O   H1  H2  O   H1  H2  O   H1  H2  O   H1  H2  
O   H1  H2  O   H1  H2  O   H1  H2  O   H1  H2  O   H1  H2  O   H1  H2  O   H1  
H2  O   H1  H2  O   H1  H2  O   H1  H2  O   H1  H2  O   H1  H2  O   H1  H2  O   
H1  H2  O   H1  H2  O   H1  H2  O   H1  H2  O   H1  H2  O   H1  H2  O   H1  H2  
O   H1  H2  O   H1  H2  O   H1  H2  O   H1  H2  O   H1  H2  O   H1  H2  O   H1  
H2  O   H1  H2  O   H1  H2  O   H1  H2  O   H1  H2  O   H1  H2  O   H1  H2  O   
H1  H2  O   H1  H2  O   H1  H2  O   H1  H2  O   H1  H2  O   H1  H2  O   H1  H2  
O   H1  H2  O   H1  H2  O   H1  H2  O   H1  H2  O   H1  H2  O   H1  H2  O   H1  
H2  O   H1  H2  O   H1  H2  O   H1  H2  O   H1  H2  O   H1  H2  O   H1  H2  O   
H1  H2  O   H1  H2  O   H1  H2  O   H1  H2  O   H1  H2  O   H1  H2  O   H1  H2  
O   H1  H2  O   H1  H2  O   H1  H2  O   H1  H2  O   H1  H2  O   H1  H2  O   H1  
H2  O   H1  H2  O   H1  H2  O   H1  H2  O   H1  H2  O   H1  H2  O   H1  H2  O   
H1  H2  O   H1  H2  O   H1  H2  O   H1  H2  O   H1  H2  O   H1  H2  O   H1  H2  
O   H1  H2  O   H1  H2  O   H1  H2  O   H1  H2  O   H1  H2  O   H1  H2  O   H1  
H2  O   H1  H2  O   H1  H2  O   H1  H2  O   H1  H2  O   H1  H2  O   H1  H2  O   
H1  H2  O   H1  H2  O   H1  H2  O   H1  H2  O   H1  H2  O   H1  H2  O   H1  H2  
O   H1  H2  O   H1  H2  O   H1  H2  O   H1  H2  O   H1  H2  O   H1  H2  O   H1  
H2  O   H1  H2  O   H1  H2  O   H1  H2  O   H1  H2  O   H1  H2  O   H1  H2  O   
H1  H2  O   H1  H2  O   H1  H2  O   H1  H2  O   H1  H2  O   H1  H2  O   H1  H2  
O   H1  H2  O   H1  H2  O   H1  H2  O   H1  H2  O   H1  H2  O   H1  H2  O   H1  
H2  O   H1  H2  O   H1  H2  O   H1  H2  O   H1  H2  O   H1  H2  O   H1  H2  O   
H1  H2  O   H1  H2  O   H1  H2  O   H1  H2  O   H1  H2  O   H1  H2  O   H1  H2  
O   H1  H2  O   H1  H2  O   H1  H2  O   H1  H2  O   H1  H2  O   H1  H2  O   H1  
H2  O   H1  H2  O   H1  H2  O   H1  H2  O   H1  H2  O   H1  H2  O   H1  H2  O   
H1  H2  O   H1  H2  O   H1  H2  O   H1  H2  O   H1  H2  O   H1  H2  O   H1  H2  
O   H1  H2  O   H1  H2  O   H1  H2  O   H1  H2  O   H1  H2  O   H1  H2  O   H1  
H2  O   H1  H2  O   H1  H2  O   H1  H2  O   H1  H2  O   H1  H2  O   H1  H2  O   
H1  H2  O   H1  H2  O   H1  H2  O   H1  H2  O   H1  H2  O   H1  H2  O   H1  H2  
O   H1  H2  O   H1  H2  O   H1  H2  O   H1  H2  O   H1  H2  O   H1  H2  O   H1  
H2  O   H1  H2  O   H1  H2  O   H1  H2  O   H1  H2  O   H1  H2  O   H1  H2  O   
H1  H2  O   H1  H2  O   H1  H2  O   H1  H2  O   H1  H2  O   H1  H2  O   H1  H2  
O   H1  H2  O   H1  H2  O   H1  H2  O   H1  H2  O   H1  H2  O   H1  H2  O   H1  
H2  O   H1  H2  O   H1  H2  O   H1  H2  O   H1  H2  O   H1  H2  O   H1  H2  O   
H1  H2  O   H1  H2  O   H1  H2  O   H1  H2  O   H1  H2  O   H1  H2  O   H1  H2  
O   H1  H2  O   H1  H2  O   H1  H2  O   H1  H2  O   H1  H2  O   H1  H2  O   H1  
H2  O   H1  H2  O   H1  H2  O   H1  H2  O   H1  H2  O   H1  H2  O   H1  H2  O   
H1  H2  O   H1  H2  O   H1  H2  O   H1  H2  O   H1  H2  O   H1  H2  O   H1  H2  
O   H1  H2  O   H1  H2  O   H1  H2  O   H1  H2  O   H1  H2  O   H1  H2  O   H1  
H2  O   H1  H2  O   H1  H2  O   H1  H2  O   H1  H2  O   H1  H2  O   H1  H2  O   
H1  H2  O   H1  H2  O   H1  H2  O   H1  H2  O   H1  H2  O   H1  H2  O   H1  H2  
O   H1  H2  O   H1  H2  O   H1  H2  O   H1  H2  O   H1  H2  O   H1  H2  O   H1  
H2  O   H1  H2  O   H1  H2  O   H1  H2  O   H1  H2  O   H1  H2  O   H1  H2  O   
H1  H2  O   H1  H2  O   H1  H2  O   H1  H2  O   H1  H2  O   H1  H2  O   H1  H2  
O   H1  H2  O   H1  H2  O   H1  H2  O   H1  H2  O   H1  H2  O   H1  H2  O   H1  
H2  O   H1  H2  O   H1  H2  O   H1  H2  O   H1  H2  O   H1  H2  O   H1  H2  O   
H1  H2  O   H1  H2  O   H1  H2  O   H1  H2  O   H1  H2  O   H1  H2  O   H1  H2  
O   H1  H2  O   H1  H2  O   H1  H2  O   H1  H2  O   H1  H2  O   H1  H2  O   H1  
H2  O   H1  H2  O   H1  H2  O   H1  H2  O   H1  H2  O   H1  H2  O   H1  H2  O   
H1  H2  O   H1  H2  O   H1  H2  O   H1  H2  O   H1  H2  O   H1  H2  O   H1  H2  
O   H1  H2  O   H1  H2  O   H1  H2  O   H1  H2  O   H1  H2  O   H1  H2  O   H1  
H2  O   H1  H2  O   H1  H2  O   H1  H2  O   H1  H2  O   H1  H2  O   H1  H2  O   
H1  H2  O   H1  H2  O   H1  H2  O   H1  H2  O   H1  H2  O   H1  H2  O   H1  H2  
O   H1  H2  O   H1  H2  O   H1  H2  O   H1  H2  O   H1  H2  O   H1  H2  O   H1  
H2  O   H1  H2  O   H1  H2  O   H1  H2  O   H1  H2  O   H1  H2  O   H1  H2  O   
H1  H2  O   H1  H2  O   H1  H2  O   H1  H2  O   H1  H2  O   H1  H2  O   H1  H2  
O   H1  H2  O   H1  H2  O   H1  H2  O   H1  H2  O   H1  H2  O   H1  H2  O   H1  
H2  O   H1  H2  O   H1  H2  O   H1  H2  O   H1  H2  O   H1  H2  O   H1  H2  O   
H1  H2  O   H1  H2  O   H1  H2  O   H1  H2  O   H1  H2  O   H1  H2  O   H1  H2  
O   H1  H2  O   H1  H2  O   H1  H2  O   H1  H2  O   H1  H2  O   H1  H2  O   H1  
H2  O   H1  H2  O   H1  H2  O   H1  H2  O   H1  H2  O   H1  H2  O   H1  H2  O   
H1  H2  O   H1  H2  O   H1  H2  O   H1  H2  O   H1  H2  O   H1  H2  O   H1  H2  
O   H1  H2  O   H1  H2  O   H1  H2  O   H1  H2  O   H1  H2  O   H1  H2  O   H1  
H2  O   H1  H2  O   H1  H2  O   H1  H2  O   H1  H2  O   H1  H2  O   H1  H2  O   
H1  H2  O   H1  H2  O   H1  H2  O   H1  H2  O   H1  H2  O   H1  H2  O   H1  H2  
O   H1  H2  O   H1  H2  O   H1  H2  O   H1  H2  O   H1  H2  O   H1  H2  O   H1  
H2  O   H1  H2  O   H1  H2  O   H1  H2  O   H1  H2  O   H1  H2  O   H1  H2  O   
H1  H2  O   H1  H2  O   H1  H2  O   H1  H2  O   H1  H2  O   H1  H2  O   H1  H2  
O   H1  H2  O   H1  H2  O   H1  H2  O   H1  H2  O   H1  H2  O   H1  H2  O   H1  
H2  O   H1  H2  O   H1  H2  O   H1  H2  O   H1  H2  O   H1  H2  O   H1  H2  O   
H1  H2  O   H1  H2  O   H1  H2  O   H1  H2  O   H1  H2  O   H1  H2  O   H1  H2  
O   H1  H2  O   H1  H2  O   H1  H2  O   H1  H2  O   H1  H2  O   H1  H2  O   H1  
H2  O   H1  H2  O   H1  H2  O   H1  H2  O   H1  H2  O   H1  H2  O   H1  H2  O   
H1  H2  O   H1  H2  O   H1  H2  O   H1  H2  O   H1  H2  O   H1  H2  O   H1  H2  
O   H1  H2  O   H1  H2  O   H1  H2  O   H1  H2  O   H1  H2  O   H1  H2  O   H1  
H2  O   H1  H2  O   H1  H2  O   H1  H2  O   H1  H2  O   H1  H2  O   H1  H2  O   
H1  H2  O   H1  H2  O   H1  H2  O   H1  H2  O   H1  H2  O   H1  H2  O   H1  H2  
O   H1  H2  O   H1  H2  O   H1  H2  O   H1  H2  O   H1  H2  O   H1  H2  O   H1  
H2  O   H1  H2  O   H1  H2  O   H1  H2  O   H1  H2  O   H1  H2  O   H1  H2  O   
H1  H2  O   H1  H2  O   H1  H2  O   H1  H2  O   H1  H2  O   H1  H2  O   H1  H2  
O   H1  H2  O   H1  H2  O   H1  H2  O   H1  H2  O   H1  H2  O   H1  H2  O   H1  
H2  O   H1  H2  O   H1  H2  O   H1  H2  O   H1  H2  O   H1  H2  O   H1  H2  O   
H1  H2  O   H1  H2  O   H1  H2  O   H1  H2  O   H1  H2  O   H1  H2  O   H1  H2  
O   H1  H2  O   H1  H2  O   H1  H2  O   H1  H2  O   H1  H2  O   H1  H2  O   H1  
H2  O   H1  H2  O   H1  H2  O   H1  H2  O   H1  H2  O   H1  H2  O   H1  H2  O   
H1  H2  O   H1  H2  O   H1  H2  O   H1  H2  O   H1  H2  O   H1  H2  O   H1  H2  
O   H1  H2  O   H1  H2  O   H1  H2  O   H1  H2  O   H1  H2  O   H1  H2  O   H1  
H2  O   H1  H2  O   H1  H2  O   H1  H2  O   H1  H2  O   H1  H2  O   H1  H2  O   
H1  H2  O   H1  H2  O   H1  H2  O   H1  H2  O   H1  H2  O   H1  H2  O   H1  H2  
O   H1  H2  O   H1  H2  O   H1  H2  O   H1  H2  O   H1  H2  O   H1  H2  O   H1  
H2  O   H1  H2  O   H1  H2  O   H1  H2  O   H1  H2  O   H1  H2  O   H1  H2  O   
H1  H2  O   H1  H2  O   H1  H2  O   H1  H2  O   H1  H2  O   H1  H2  O   H1  H2  
O   H1  H2  O   H1  H2  O   H1  H2  O   H1  H2  O   H1  H2  O   H1  H2  O   H1  
H2  O   H1  H2  O   H1  H2  O   H1  H2  O   H1  H2  O   H1  H2  O   H1  H2  O   
H1  H2  O   H1  H2  O   H1  H2  O   H1  H2  O   H1  H2  O   H1  H2  O   H1  H2  
O   H1  H2  O   H1  H2  O   H1  H2  O   H1  H2  O   H1  H2  O   H1  H2  O   H1  
H2  O   H1  H2  O   H1  H2  O   H1  H2  O   H1  H2  O   H1  H2  O   H1  H2  O   
H1  H2  O   H1  H2  O   H1  H2  O   H1  H2  O   H1  H2  O   H1  H2  O   H1  H2  
O   H1  H2  O   H1  H2  O   H1  H2  O   H1  H2  O   H1  H2  O   H1  H2  O   H1  
H2  O   H1  H2  O   H1  H2  O   H1  H2  O   H1  H2  O   H1  H2  O   H1  H2  O   
H1  H2  O   H1  H2  O   H1  H2  O   H1  H2  O   H1  H2  O   H1  H2  O   H1  H2  
O   H1  H2  O   H1  H2  O   H1  H2  O   H1  H2  O   H1  H2  O   H1  H2  O   H1  
H2  O   H1  H2  O   H1  H2  O   H1  H2  O   H1  H2  O   H1  H2  O   H1  H2  O   
H1  H2  O   H1  H2  O   H1  H2  O   H1  H2  O   H1  H2  O   H1  H2  O   H1  H2  
O   H1  H2  O   H1  H2  O   H1  H2  O   H1  H2  O   H1  H2  O   H1  H2  O   H1  
H2  O   H1  H2  O   H1  H2  O   H1  H2  O   H1  H2  O   H1  H2  O   H1  H2  O   
H1  H2  O   H1  H2  O   H1  H2  O   H1  H2  O   H1  H2  O   H1  H2  O   H1  H2  
O   H1  H2  O   H1  H2  O   H1  H2  O   H1  H2  O   H1  H2  O   H1  H2  O   H1  
H2  O   H1  H2  O   H1  H2  O   H1  H2  O   H1  H2  O   H1  H2  O   H1  H2  O   
H1  H2  O   H1  H2  O   H1  H2  O   H1  H2  O   H1  H2  O   H1  H2  O   H1  H2  
O   H1  H2  O   H1  H2  O   H1  H2  O   H1  H2  O   H1  H2  O   H1  H2  O   H1  
H2  O   H1  H2  O   H1  H2  O   H1  H2  O   H1  H2  O   H1  H2  O   H1  H2  O   
H1  H2  O   H1  H2  O   H1  H2  O   H1  H2  O   H1  H2  O   H1  H2  O   H1  H2  
O   H1  H2  O   H1  H2  O   H1  H2  O   H1  H2  O   H1  H2  O   H1  H2  O   H1  
H2  O   H1  H2  O   H1  H2  O   H1  H2  O   H1  H2  O   H1  H2  O   H1  H2  O   
H1  H2  O   H1  H2  O   H1  H2  O   H1  H2  O   H1  H2  O   H1  H2  O   H1  H2  
O   H1  H2  O   H1  H2  O   H1  H2  O   H1  H2  O   H1  H2  O   H1  H2  O   H1  
H2  O   H1  H2  O   H1  H2  O   H1  H2  O   H1  H2  O   H1  H2  O   H1  H2  O   
H1  H2  O   H1  H2  O   H1  H2  O   H1  H2  O   H1  H2  O   H1  H2  O   H1  H2  
O   H1  H2  O   H1  H2  O   H1  H2  O   H1  H2  O   H1  H2  O   H1  H2  O   H1  
H2  O   H1  H2  O   H1  H2  O   H1  H2  O   H1  H2  O   H1  H2  O   H1  H2  O   
H1  H2  O   H1  H2  O   H1  H2  O   H1  H2  O   H1  H2  O   H1  H2  O   H1  H2  
O   H1  H2  O   H1  H2  O   H1  H2  O   H1  H2  O   H1  H2  O   H1  H2  O   H1  
H2  O   H1  H2  O   H1  H2  O   H1  H2  O   H1  H2  O   H1  H2  O   H1  H2  O   
H1  H2  O   H1  H2  O   H1  H2  O   H1  H2  O   H1  H2  O   H1  H2  O   H1  H2  
O   H1  H2  O   H1  H2  O   H1  H2  O   H1  H2  O   H1  H2  O   H1  H2  O   H1  
H2  O   H1  H2  O   H1  H2  O   H1  H2  O   H1  H2  O   H1  H2  O   H1  H2  O   
H1  H2  O   H1  H2  O   H1  H2  O   H1  H2  O   H1  H2  O   H1  H2  O   H1  H2  
O   H1  H2  O   H1  H2  O   H1  H2  O   H1  H2  O   H1  H2  O   H1  H2  O   H1  
H2  O   H1  H2  O   H1  H2  O   H1  H2  O   H1  H2  O   H1  H2  O   H1  H2  O   
H1  H2  O   H1  H2  O   H1  H2  O   H1  H2  O   H1  H2  O   H1  H2  O   H1  H2  
O   H1  H2  O   H1  H2  O   H1  H2  O   H1  H2  O   H1  H2  O   H1  H2  O   H1  
H2  O   H1  H2  O   H1  H2  O   H1  H2  O   H1  H2  O   H1  H2  O   H1  H2  O   
H1  H2  O   H1  H2  O   H1  H2  O   H1  H2  O   H1  H2  O   H1  H2  O   H1  H2  
O   H1  H2  O   H1  H2  O   H1  H2  O   H1  H2  O   H1  H2  O   H1  H2  O   H1  
H2  O   H1  H2  O   H1  H2  O   H1  H2  O   H1  H2  O   H1  H2  O   H1  H2  O   
H1  H2  O   H1  H2  O   H1  H2  O   H1  H2  O   H1  H2  O   H1  H2  O   H1  H2  
O   H1  H2  O   H1  H2  O   H1  H2  O   H1  H2  O   H1  H2  O   H1  H2  O   H1  
H2  O   H1  H2  O   H1  H2  O   H1  H2  O   H1  H2  O   H1  H2  O   H1  H2  O   
H1  H2  O   H1  H2  O   H1  H2  O   H1  H2  O   H1  H2  O   H1  H2  O   H1  H2  
O   H1  H2  O   H1  H2  O   H1  H2  O   H1  H2  O   H1  H2  O   H1  H2  O   H1  
H2  O   H1  H2  O   H1  H2  O   H1  H2  O   H1  H2  O   H1  H2  O   H1  H2  O   
H1  H2  O   H1  H2  O   H1  H2  O   H1  H2  O   H1  H2  O   H1  H2  O   H1  H2  
O   H1  H2  O   H1  H2  O   H1  H2  O   H1  H2  O   H1  H2  O   H1  H2  O   H1  
H2  O   H1  H2  O   H1  H2  O   H1  H2  O   H1  H2  O   H1  H2  O   H1  H2  O   
H1  H2  O   H1  H2  O   H1  H2  O   H1  H2  O   H1  H2  O   H1  H2  O   H1  H2  
O   H1  H2  O   H1  H2  O   H1  H2  O   H1  H2  O   H1  H2  O   H1  H2  O   H1  
H2  O   H1  H2  O   H1  H2  O   H1  H2  O   H1  H2  O   H1  H2  O   H1  H2  O   
H1  H2  O   H1  H2  O   H1  H2  O   H1  H2  O   H1  H2  O   H1  H2  O   H1  H2  
O   H1  H2  O   H1  H2  O   H1  H2  O   H1  H2  O   H1  H2  O   H1  H2  O   H1  
H2  O   H1  H2  O   H1  H2  O   H1  H2  O   H1  H2  O   H1  H2  O   H1  H2  O   
H1  H2  O   H1  H2  O   H1  H2  O   H1  H2  O   H1  H2  O   H1  H2  O   H1  H2  
O   H1  H2  O   H1  H2  O   H1  H2  O   H1  H2  O   H1  H2  O   H1  H2  O   H1  
H2  O   H1  H2  O   H1  H2  O   H1  H2  O   H1  H2  O   H1  H2  O   H1  H2  O   
H1  H2  O   H1  H2  O   H1  H2  O   H1  H2  O   H1  H2  O   H1  H2  O   H1  H2  
O   H1  H2  O   H1  H2  O   H1  H2  O   H1  H2  O   H1  H2  O   H1  H2  O   H1  
H2  O   H1  H2  O   H1  H2  O   H1  H2  O   H1  H2  O   H1  H2  O   H1  H2  O   
H1  H2  O   H1  H2  O   H1  H2  O   H1  H2  O   H1  H2  O   H1  H2  O   H1  H2  
O   H1  H2  O   H1  H2  O   H1  H2  O   H1  H2  O   H1  H2  O   H1  H2  O   H1  
H2  O   H1  H2  O   H1  H2  O   H1  H2  O   H1  H2  O   H1  H2  O   H1  H2  O   
H1  H2  O   H1  H2  O   H1  H2  O   H1  H2  O   H1  H2  O   H1  H2  O   H1  H2  
O   H1  H2  O   H1  H2  O   H1  H2  O   H1  H2  O   H1  H2  O   H1  H2  O   H1  
H2  O   H1  H2  O   H1  H2  O   H1  H2  O   H1  H2  O   H1  H2  O   H1  H2  O   
H1  H2  O   H1  H2  O   H1  H2  O   H1  H2  O   H1  H2  O   H1  H2  O   H1  H2  
O   H1  H2  O   H1  H2  O   H1  H2  O   H1  H2  O   H1  H2  O   H1  H2  O   H1  
H2  O   H1  H2  O   H1  H2  O   H1  H2  O   H1  H2  O   H1  H2  O   H1  H2  O   
H1  H2  O   H1  H2  O   H1  H2  O   H1  H2  O   H1  H2  O   H1  H2  O   H1  H2  
O   H1  H2  O   H1  H2  O   H1  H2  O   H1  H2  O   H1  H2  O   H1  H2  O   H1  
H2  O   H1  H2  O   H1  H2  O   H1  H2  O   H1  H2  O   H1  H2  O   H1  H2  O   
H1  H2  O   H1  H2  O   H1  H2  O   H1  H2  O   H1  H2  O   H1  H2  O   H1  H2  
O   H1  H2  O   H1  H2  O   H1  H2  O   H1  H2  O   H1  H2  O   H1  H2  O   H1  
H2  O   H1  H2  O   H1  H2  O   H1  H2  O   H1  H2  O   H1  H2  O   H1  H2  O   
H1  H2  O   H1  H2  O   H1  H2  O   H1  H2  O   H1  H2  O   H1  H2  O   H1  H2  
O   H1  H2  O   H1  H2  O   H1  H2  O   H1  H2  O   H1  H2  O   H1  H2  O   H1  
H2  O   H1  H2  O   H1  H2  O   H1  H2  O   H1  H2  O   H1  H2  O   H1  H2  O   
H1  H2  O   H1  H2  O   H1  H2  O   H1  H2  O   H1  H2  O   H1  H2  O   H1  H2  
O   H1  H2  O   H1  H2  O   H1  H2  O   H1  H2  O   H1  H2  O   H1  H2  O   H1  
H2  O   H1  H2  O   H1  H2  O   H1  H2  O   H1  H2  O   H1  H2  O   H1  H2  O   
H1  H2  O   H1  H2  O   H1  H2  O   H1  H2  O   H1  H2  O   H1  H2  O   H1  H2  
O   H1  H2  O   H1  H2  O   H1  H2  O   H1  H2  O   H1  H2  O   H1  H2  O   H1  
H2  O   H1  H2  O   H1  H2  O   H1  H2  O   H1  H2  O   H1  H2  O   H1  H2  O   
H1  H2  O   H1  H2  O   H1  H2  O   H1  H2  O   H1  H2  O   H1  H2  O   H1  H2  
O   H1  H2  O   H1  H2  O   H1  H2  O   H1  H2  O   H1  H2  O   H1  H2  O   H1  
H2  O   H1  H2  O   H1  H2  O   H1  H2  O   H1  H2  O   H1  H2  O   H1  H2  O   
H1  H2  O   H1  H2  O   H1  H2  O   H1  H2  O   H1  H2  O   H1  H2  O   H1  H2  
O   H1  H2  O   H1  H2  O   H1  H2  O   H1  H2  O   H1  H2  O   H1  H2  O   H1  
H2  O   H1  H2  O   H1  H2  O   H1  H2  O   H1  H2  O   H1  H2  O   H1  H2  O   
H1  H2  O   H1  H2  O   H1  H2  O   H1  H2  O   H1  H2  
%FLAG CHARGE
%FORMAT(5E16.8)
 -2.61340582E+00  7.81007778E-01  7.81007778E-01  2.95019037E-02  3.55863297E-01
  3.55863297E-01 -4.18384008E-01  3.30443188E-01  3.30443188E-01 -3.04166632E-01
  1.58351787E-01  1.58351787E-01 -4.33490295E-01  1.68847832E-01  1.68847832E-01
 -3.18799139E-01  3.57120635E-01  3.57120635E-01  5.79013583E-01  5.95595876E-01
  5.95595876E-01 -4.45039588E+00  2.39645112E+00 -4.36030483E+00  2.31200898E+00
  5.29521816E-01  6.11011941E-01  6.11011941E-01 -4.80212272E-01  3.59289089E-01
  3.59289089E-01 -3.32684531E-01  2.51467740E-01  2.51467740E-01 -4.52805933E-01
  1.56201556E-01  1.56201556E-01 -4.23613808E-01  1.89566587E-01  1.89566587E-01
 -2.27560082E-01  2.48898396E-01  2.48898396E-01  1.58242453E-01  1.82696780E-01
  1.82696780E-01 -2.13729357E+00  4.85205182E-01  4.85205182E-01  4.85205182E-01
  1.42788121E+01 -1.09272209E+01 -8.29039939E+00  2.89625236E-01  2.18213865E+00
  2.18213865E+00  1.66606489E+00  2.59880976E+00  1.91079038E-01  1.77020533E+00
  1.77020533E+00 -7.69744574E+00  2.09534583E+01 -8.09478300E+00  3.33561024E+00
  1.02886750E+00  1.02886750E+00 -1.91698596E-01  1.46204802E+00  1.46204802E+00
  1.30832470E+00 -2.89282657E+00  2.14503804E+00  2.14503804E+00  2.14503804E+00
 -2.89282657E+00  2.14503804E+00  2.14503804E+00  2.14503804E+00 -2.89282657E+00
  2.14503804E+00  2.14503804E+00  2.14503804E+00 -1.42258581E+01 -1.42258581E+01
 -7.64467396E+00  1.40392617E+01 -1.08765629E+01 -2.61340582E+00  7.81007778E-01
  7.81007778E-01  2.95019037E-02  3.55863297E-01  3.55863297E-01 -4.18384008E-01
  3.30443188E-01  3.30443188E-01 -3.04166632E-01  1.58351787E-01  1.58351787E-01
 -4.33490295E-01  1.68847832E-01  1.68847832E-01 -3.18799139E-01  3.57120635E-01
  3.57120635E-01  5.79013583E-01  5.95595876E-01  5.95595876E-01 -4.45039588E+00
  2.39645112E+00 -4.36030483E+00  2.31200898E+00  5.29521816E-01  6.11011941E-01
  6.11011941E-01 -4.80212272E-01  3.59289089E-01  3.59289089E-01 -3.32684531E-01
  2.51467740E-01  2.51467740E-01 -4.52805933E-01  1.56201556E-01  1.56201556E-01
 -4.23613808E-01  1.89566587E-01  1.89566587E-01 -2.27560082E-01  2.48898396E-01
  2.48898396E-01  1.58242453E-01  1.82696780E-01  1.82696780E-01 -2.13729357E+00
  4.85205182E-01  4.85205182E-01  4.85205182E-01 -2.61340582E+00  7.81007778E-01
  7.81007778E-01  2.95019037E-02  3.55863297E-01  3.55863297E-01 -4.18384008E-01
  3.30443188E-01  3.30443188E-01 -3.04166632E-01  1.58351787E-01  1.58351787E-01
 -4.33490295E-01  1.68847832E-01  1.68847832E-01 -3.18799139E-01  3.57120635E-01
  3.57120635E-01  5.79013583E-01  5.95595876E-01  5.95595876E-01 -4.45039588E+00
  2.39645112E+00 -4.36030483E+00  2.31200898E+00  5.29521816E-01  6.11011941E-01
  6.11011941E-01 -4.80212272E-01  3.59289089E-01  3.59289089E-01 -3.32684531E-01
  2.51467740E-01  2.51467740E-01 -4.52805933E-01  1.56201556E-01  1.56201556E-01
 -4.23613808E-01  1.89566587E-01  1.89566587E-01 -2.27560082E-01  2.48898396E-01
  2.48898396E-01  1.58242453E-01  1.82696780E-01  1.82696780E-01 -2.13729357E+00
  4.85205182E-01  4.85205182E-01  4.85205182E-01  1.42788121E+01 -1.09272209E+01
 -8.29039939E+00  2.89625236E-01  2.18213865E+00  2.18213865E+00  1.66606489E+00
  2.59880976E+00  1.91079038E-01  1.77020533E+00  1.77020533E+00 -7.69744574E+00
  2.09534583E+01 -8.09478300E+00  3.33561024E+00  1.02886750E+00  1.02886750E+00
 -1.91698596E-01  1.46204802E+00  1.46204802E+00  1.30832470E+00 -2.89282657E+00
  2.14503804E+00  2.14503804E+00  2.14503804E+00 -2.89282657E+00  2.14503804E+00
  2.14503804E+00  2.14503804E+00 -2.89282657E+00  2.14503804E+00  2.14503804E+00
  2.14503804E+00 -1.42258581E+01 -1.42258581E+01 -7.64467396E+00  1.40392617E+01
 -1.08765629E+01 -2.61340582E+00  7.81007778E-01  7.81007778E-01  2.95019037E-02
  3.55863297E-01  3.55863297E-01 -4.18384008E-01  3.30443188E-01  3.30443188E-01
 -3.04166632E-01  1.58351787E-01  1.58351787E-01 -4.33490295E-01  1.68847832E-01
  1.68847832E-01 -3.18799139E-01  3.57120635E-01  3.57120635E-01  5.79013583E-01
  5.95595876E-01  5.95595876E-01 -4.45039588E+00  2.39645112E+00 -4.36030483E+00
  2.31200898E+00  5.29521816E-01  6.11011941E-01  6.11011941E-01 -4.80212272E-01
  3.59289089E-01  3.59289089E-01 -3.32684531E-01  2.51467740E-01  2.51467740E-01
 -4.52805933E-01  1.56201556E-01  1.56201556E-01 -4.23613808E-01  1.89566587E-01
  1.89566587E-01 -2.27560082E-01  2.48898396E-01  2.48898396E-01  1.58242453E-01
  1.82696780E-01  1.82696780E-01 -2.13729357E+00  4.85205182E-01  4.85205182E-01
  4.85205182E-01 -2.61340582E+00  7.81007778E-01  7.81007778E-01  2.95019037E-02
  3.55863297E-01  3.55863297E-01 -4.18384008E-01  3.30443188E-01  3.30443188E-01
 -3.04166632E-01  1.58351787E-01  1.58351787E-01 -4.33490295E-01  1.68847832E-01
  1.68847832E-01 -3.18799139E-01  3.57120635E-01  3.57120635E-01  5.79013583E-01
  5.95595876E-01  5.95595876E-01 -4.45039588E+00  2.39645112E+00 -4.36030483E+00
  2.31200898E+00  5.29521816E-01  6.11011941E-01  6.11011941E-01 -4.80212272E-01
  3.59289089E-01  3.59289089E-01 -3.32684531E-01  2.51467740E-01  2.51467740E-01
 -4.52805933E-01  1.56201556E-01  1.56201556E-01 -4.23613808E-01  1.89566587E-01
  1.89566587E-01 -2.27560082E-01  2.48898396E-01  2.48898396E-01  1.58242453E-01
  1.82696780E-01  1.82696780E-01 -2.13729357E+00  4.85205182E-01  4.85205182E-01
  4.85205182E-01  1.42788121E+01 -1.09272209E+01 -8.29039939E+00  2.89625236E-01
  2.18213865E+00  2.18213865E+00  1.66606489E+00  2.59880976E+00  1.91079038E-01
  1.77020533E+00  1.77020533E+00 -7.69744574E+00  2.09534583E+01 -8.09478300E+00
  3.33561024E+00  1.02886750E+00  1.02886750E+00 -1.91698596E-01  1.46204802E+00
  1.46204802E+00  1.30832470E+00 -2.89282657E+00  2.14503804E+00  2.14503804E+00
  2.14503804E+00 -2.89282657E+00  2.14503804E+00  2.14503804E+00  2.14503804E+00
 -2.89282657E+00  2.14503804E+00  2.14503804E+00  2.14503804E+00 -1.42258581E+01
 -1.42258581E+01 -7.64467396E+00  1.40392617E+01 -1.08765629E+01 -2.61340582E+00
  7.81007778E-01  7.81007778E-01  2.95019037E-02  3.55863297E-01  3.55863297E-01
 -4.18384008E-01  3.30443188E-01  3.30443188E-01 -3.04166632E-01  1.58351787E-01
  1.58351787E-01 -4.33490295E-01  1.68847832E-01  1.68847832E-01 -3.18799139E-01
  3.57120635E-01  3.57120635E-01  5.79013583E-01  5.95595876E-01  5.95595876E-01
 -4.45039588E+00  2.39645112E+00 -4.36030483E+00  2.31200898E+00  5.29521816E-01
  6.11011941E-01  6.11011941E-01 -4.80212272E-01  3.59289089E-01  3.59289089E-01
 -3.32684531E-01  2.51467740E-01  2.51467740E-01 -4.52805933E-01  1.56201556E-01
  1.56201556E-01 -4.23613808E-01  1.89566587E-01  1.89566587E-01 -2.27560082E-01
  2.48898396E-01  2.48898396E-01  1.58242453E-01  1.82696780E-01  1.82696780E-01
 -2.13729357E+00  4.85205182E-01  4.85205182E-01  4.85205182E-01 -2.61340582E+00
  7.81007778E-01  7.81007778E-01  2.95019037E-02  3.55863297E-01  3.55863297E-01
 -4.18384008E-01  3.30443188E-01  3.30443188E-01 -3.04166632E-01  1.58351787E-01
  1.58351787E-01 -4.33490295E-01  1.68847832E-01  1.68847832E-01 -3.18799139E-01
  3.57120635E-01  3.57120635E-01  5.79013583E-01  5.95595876E-01  5.95595876E-01
 -4.45039588E+00  2.39645112E+00 -4.36030483E+00  2.31200898E+00  5.29521816E-01
  6.11011941E-01  6.11011941E-01 -4.80212272E-01  3.59289089E-01  3.59289089E-01
 -3.32684531E-01  2.51467740E-01  2.51467740E-01 -4.52805933E-01  1.56201556E-01
  1.56201556E-01 -4.23613808E-01  1.89566587E-01  1.89566587E-01 -2.27560082E-01
  2.48898396E-01  2.48898396E-01  1.58242453E-01  1.82696780E-01  1.82696780E-01
 -2.13729357E+00  4.85205182E-01  4.85205182E-01  4.85205182E-01  1.42788121E+01
 -1.09272209E+01 -8.29039939E+00  2.89625236E-01  2.18213865E+00  2.18213865E+00
  1.66606489E+00  2.59880976E+00  1.91079038E-01  1.77020533E+00  1.77020533E+00
 -7.69744574E+00  2.09534583E+01 -8.09478300E+00  3.33561024E+00  1.02886750E+00
  1.02886750E+00 -1.91698596E-01  1.46204802E+00  1.46204802E+00  1.30832470E+00
 -2.89282657E+00  2.14503804E+00  2.14503804E+00  2.14503804E+00 -2.89282657E+00
  2.14503804E+00  2.14503804E+00  2.14503804E+00 -2.89282657E+00  2.14503804E+00
  2.14503804E+00  2.14503804E+00 -1.42258581E+01 -1.42258581E+01 -7.64467396E+00
  1.40392617E+01 -1.08765629E+01 -2.61340582E+00  7.81007778E-01  7.81007778E-01
  2.95019037E-02  3.55863297E-01  3.55863297E-01 -4.18384008E-01  3.30443188E-01
  3.30443188E-01 -3.04166632E-01  1.58351787E-01  1.58351787E-01 -4.33490295E-01
  1.68847832E-01  1.68847832E-01 -3.18799139E-01  3.57120635E-01  3.57120635E-01
  5.79013583E-01  5.95595876E-01  5.95595876E-01 -4.45039588E+00  2.39645112E+00
 -4.36030483E+00  2.31200898E+00  5.29521816E-01  6.11011941E-01  6.11011941E-01
 -4.80212272E-01  3.59289089E-01  3.59289089E-01 -3.32684531E-01  2.51467740E-01
  2.51467740E-01 -4.52805933E-01  1.56201556E-01  1.56201556E-01 -4.23613808E-01
  1.89566587E-01  1.89566587E-01 -2.27560082E-01  2.48898396E-01  2.48898396E-01
  1.58242453E-01  1.82696780E-01  1.82696780E-01 -2.13729357E+00  4.85205182E-01
  4.85205182E-01  4.85205182E-01 -2.61340582E+00  7.81007778E-01  7.81007778E-01
  2.95019037E-02  3.55863297E-01  3.55863297E-01 -4.18384008E-01  3.30443188E-01
  3.30443188E-01 -3.04166632E-01  1.58351787E-01  1.58351787E-01 -4.33490295E-01
  1.68847832E-01  1.68847832E-01 -3.18799139E-01  3.57120635E-01  3.57120635E-01
  5.79013583E-01  5.95595876E-01  5.95595876E-01 -4.45039588E+00  2.39645112E+00
 -4.36030483E+00  2.31200898E+00  5.29521816E-01  6.11011941E-01  6.11011941E-01
 -4.80212272E-01  3.59289089E-01  3.59289089E-01 -3.32684531E-01  2.51467740E-01
  2.51467740E-01 -4.52805933E-01  1.56201556E-01  1.56201556E-01 -4.23613808E-01
  1.89566587E-01  1.89566587E-01 -2.27560082E-01  2.48898396E-01  2.48898396E-01
  1.58242453E-01  1.82696780E-01  1.82696780E-01 -2.13729357E+00  4.85205182E-01
  4.85205182E-01  4.85205182E-01  1.42788121E+01 -1.09272209E+01 -8.29039939E+00
  2.89625236E-01  2.18213865E+00  2.18213865E+00  1.66606489E+00  2.59880976E+00
  1.91079038E-01  1.77020533E+00  1.77020533E+00 -7.69744574E+00  2.09534583E+01
 -8.09478300E+00  3.33561024E+00  1.02886750E+00  1.02886750E+00 -1.91698596E-01
  1.46204802E+00  1.46204802E+00  1.30832470E+00 -2.89282657E+00  2.14503804E+00
  2.14503804E+00  2.14503804E+00 -2.89282657E+00  2.14503804E+00  2.14503804E+00
  2.14503804E+00 -2.89282657E+00  2.14503804E+00  2.14503804E+00  2.14503804E+00
 -1.42258581E+01 -1.42258581E+01 -7.64467396E+00  1.40392617E+01 -1.08765629E+01
 -2.61340582E+00  7.81007778E-01  7.81007778E-01  2.95019037E-02  3.55863297E-01
  3.55863297E-01 -4.18384008E-01  3.30443188E-01  3.30443188E-01 -3.04166632E-01
  1.58351787E-01  1.58351787E-01 -4.33490295E-01  1.68847832E-01  1.68847832E-01
 -3.18799139E-01  3.57120635E-01  3.57120635E-01  5.79013583E-01  5.95595876E-01
  5.95595876E-01 -4.45039588E+00  2.39645112E+00 -4.36030483E+00  2.31200898E+00
  5.29521816E-01  6.11011941E-01  6.11011941E-01 -4.80212272E-01  3.59289089E-01
  3.59289089E-01 -3.32684531E-01  2.51467740E-01  2.51467740E-01 -4.52805933E-01
  1.56201556E-01  1.56201556E-01 -4.23613808E-01  1.89566587E-01  1.89566587E-01
 -2.27560082E-01  2.48898396E-01  2.48898396E-01  1.58242453E-01  1.82696780E-01
  1.82696780E-01 -2.13729357E+00  4.85205182E-01  4.85205182E-01  4.85205182E-01
 -2.61340582E+00  7.81007778E-01  7.81007778E-01  2.95019037E-02  3.55863297E-01
  3.55863297E-01 -4.18384008E-01  3.30443188E-01  3.30443188E-01 -3.04166632E-01
  1.58351787E-01  1.58351787E-01 -4.33490295E-01  1.68847832E-01  1.68847832E-01
 -3.18799139E-01  3.57120635E-01  3.57120635E-01  5.79013583E-01  5.95595876E-01
  5.95595876E-01 -4.45039588E+00  2.39645112E+00 -4.36030483E+00  2.31200898E+00
  5.29521816E-01  6.11011941E-01  6.11011941E-01 -4.80212272E-01  3.59289089E-01
  3.59289089E-01 -3.32684531E-01  2.51467740E-01  2.51467740E-01 -4.52805933E-01
  1.56201556E-01  1.56201556E-01 -4.23613808E-01  1.89566587E-01  1.89566587E-01
 -2.27560082E-01  2.48898396E-01  2.48898396E-01  1.58242453E-01  1.82696780E-01
  1.82696780E-01 -2.13729357E+00  4.85205182E-01  4.85205182E-01  4.85205182E-01
  1.42788121E+01 -1.09272209E+01 -8.29039939E+00  2.89625236E-01  2.18213865E+00
  2.18213865E+00  1.66606489E+00  2.59880976E+00  1.91079038E-01  1.77020533E+00
  1.77020533E+00 -7.69744574E+00  2.09534583E+01 -8.09478300E+00  3.33561024E+00
  1.02886750E+00  1.02886750E+00 -1.91698596E-01  1.46204802E+00  1.46204802E+00
  1.30832470E+00 -2.89282657E+00  2.14503804E+00  2.14503804E+00  2.14503804E+00
 -2.89282657E+00  2.14503804E+00  2.14503804E+00  2.14503804E+00 -2.89282657E+00
  2.14503804E+00  2.14503804E+00  2.14503804E+00 -1.42258581E+01 -1.42258581E+01
 -7.64467396E+00  1.40392617E+01 -1.08765629E+01 -2.61340582E+00  7.81007778E-01
  7.81007778E-01  2.95019037E-02  3.55863297E-01  3.55863297E-01 -4.18384008E-01
  3.30443188E-01  3.30443188E-01 -3.04166632E-01  1.58351787E-01  1.58351787E-01
 -4.33490295E-01  1.68847832E-01  1.68847832E-01 -3.18799139E-01  3.57120635E-01
  3.57120635E-01  5.79013583E-01  5.95595876E-01  5.95595876E-01 -4.45039588E+00
  2.39645112E+00 -4.36030483E+00  2.31200898E+00  5.29521816E-01  6.11011941E-01
  6.11011941E-01 -4.80212272E-01  3.59289089E-01  3.59289089E-01 -3.32684531E-01
  2.51467740E-01  2.51467740E-01 -4.52805933E-01  1.56201556E-01  1.56201556E-01
 -4.23613808E-01  1.89566587E-01  1.89566587E-01 -2.27560082E-01  2.48898396E-01
  2.48898396E-01  1.58242453E-01  1.82696780E-01  1.82696780E-01 -2.13729357E+00
  4.85205182E-01  4.85205182E-01  4.85205182E-01 -2.61340582E+00  7.81007778E-01
  7.81007778E-01  2.95019037E-02  3.55863297E-01  3.55863297E-01 -4.18384008E-01
  3.30443188E-01  3.30443188E-01 -3.04166632E-01  1.58351787E-01  1.58351787E-01
 -4.33490295E-01  1.68847832E-01  1.68847832E-01 -3.18799139E-01  3.57120635E-01
  3.57120635E-01  5.79013583E-01  5.95595876E-01  5.95595876E-01 -4.45039588E+00
  2.39645112E+00 -4.36030483E+00  2.31200898E+00  5.29521816E-01  6.11011941E-01
  6.11011941E-01 -4.80212272E-01  3.59289089E-01  3.59289089E-01 -3.32684531E-01
  2.51467740E-01  2.51467740E-01 -4.52805933E-01  1.56201556E-01  1.56201556E-01
 -4.23613808E-01  1.89566587E-01  1.89566587E-01 -2.27560082E-01  2.48898396E-01
  2.48898396E-01  1.58242453E-01  1.82696780E-01  1.82696780E-01 -2.13729357E+00
  4.85205182E-01  4.85205182E-01  4.85205182E-01  1.42788121E+01 -1.09272209E+01
 -8.29039939E+00  2.89625236E-01  2.18213865E+00  2.18213865E+00  1.66606489E+00
  2.59880976E+00  1.91079038E-01  1.77020533E+00  1.77020533E+00 -7.69744574E+00
  2.09534583E+01 -8.09478300E+00  3.33561024E+00  1.02886750E+00  1.02886750E+00
 -1.91698596E-01  1.46204802E+00  1.46204802E+00  1.30832470E+00 -2.89282657E+00
  2.14503804E+00  2.14503804E+00  2.14503804E+00 -2.89282657E+00  2.14503804E+00
  2.14503804E+00  2.14503804E+00 -2.89282657E+00  2.14503804E+00  2.14503804E+00
  2.14503804E+00 -1.42258581E+01 -1.42258581E+01 -7.64467396E+00  1.40392617E+01
 -1.08765629E+01 -2.61340582E+00  7.81007778E-01  7.81007778E-01  2.95019037E-02
  3.55863297E-01  3.55863297E-01 -4.18384008E-01  3.30443188E-01  3.30443188E-01
 -3.04166632E-01  1.58351787E-01  1.58351787E-01 -4.33490295E-01  1.68847832E-01
  1.68847832E-01 -3.18799139E-01  3.57120635E-01  3.57120635E-01  5.79013583E-01
  5.95595876E-01  5.95595876E-01 -4.45039588E+00  2.39645112E+00 -4.36030483E+00
  2.31200898E+00  5.29521816E-01  6.11011941E-01  6.11011941E-01 -4.80212272E-01
  3.59289089E-01  3.59289089E-01 -3.32684531E-01  2.51467740E-01  2.51467740E-01
 -4.52805933E-01  1.56201556E-01  1.56201556E-01 -4.23613808E-01  1.89566587E-01
  1.89566587E-01 -2.27560082E-01  2.48898396E-01  2.48898396E-01  1.58242453E-01
  1.82696780E-01  1.82696780E-01 -2.13729357E+00  4.85205182E-01  4.85205182E-01
  4.85205182E-01 -2.61340582E+00  7.81007778E-01  7.81007778E-01  2.95019037E-02
  3.55863297E-01  3.55863297E-01 -4.18384008E-01  3.30443188E-01  3.30443188E-01
 -3.04166632E-01  1.58351787E-01  1.58351787E-01 -4.33490295E-01  1.68847832E-01
  1.68847832E-01 -3.18799139E-01  3.57120635E-01  3.57120635E-01  5.79013583E-01
  5.95595876E-01  5.95595876E-01 -4.45039588E+00  2.39645112E+00 -4.36030483E+00
  2.31200898E+00  5.29521816E-01  6.11011941E-01  6.11011941E-01 -4.80212272E-01
  3.59289089E-01  3.59289089E-01 -3.32684531E-01  2.51467740E-01  2.51467740E-01
 -4.52805933E-01  1.56201556E-01  1.56201556E-01 -4.23613808E-01  1.89566587E-01
  1.89566587E-01 -2.27560082E-01  2.48898396E-01  2.48898396E-01  1.58242453E-01
  1.82696780E-01  1.82696780E-01 -2.13729357E+00  4.85205182E-01  4.85205182E-01
  4.85205182E-01  1.42788121E+01 -1.09272209E+01 -8.29039939E+00  2.89625236E-01
  2.18213865E+00  2.18213865E+00  1.66606489E+00  2.59880976E+00  1.91079038E-01
  1.77020533E+00  1.77020533E+00 -7.69744574E+00  2.09534583E+01 -8.09478300E+00
  3.33561024E+00  1.02886750E+00  1.02886750E+00 -1.91698596E-01  1.46204802E+00
  1.46204802E+00  1.30832470E+00 -2.89282657E+00  2.14503804E+00  2.14503804E+00
  2.14503804E+00 -2.89282657E+00  2.14503804E+00  2.14503804E+00  2.14503804E+00
 -2.89282657E+00  2.14503804E+00  2.14503804E+00  2.14503804E+00 -1.42258581E+01
 -1.42258581E+01 -7.64467396E+00  1.40392617E+01 -1.08765629E+01 -2.61340582E+00
  7.81007778E-01  7.81007778E-01  2.95019037E-02  3.55863297E-01  3.55863297E-01
 -4.18384008E-01  3.30443188E-01  3.30443188E-01 -3.04166632E-01  1.58351787E-01
  1.58351787E-01 -4.33490295E-01  1.68847832E-01  1.68847832E-01 -3.18799139E-01
  3.57120635E-01  3.57120635E-01  5.79013583E-01  5.95595876E-01  5.95595876E-01
 -4.45039588E+00  2.39645112E+00 -4.36030483E+00  2.31200898E+00  5.29521816E-01
  6.11011941E-01  6.11011941E-01 -4.80212272E-01  3.59289089E-01  3.59289089E-01
 -3.32684531E-01  2.51467740E-01  2.51467740E-01 -4.52805933E-01  1.56201556E-01
  1.56201556E-01 -4.23613808E-01  1.89566587E-01  1.89566587E-01 -2.27560082E-01
  2.48898396E-01  2.48898396E-01  1.58242453E-01  1.82696780E-01  1.82696780E-01
 -2.13729357E+00  4.85205182E-01  4.85205182E-01  4.85205182E-01 -2.61340582E+00
  7.81007778E-01  7.81007778E-01  2.95019037E-02  3.55863297E-01  3.55863297E-01
 -4.18384008E-01  3.30443188E-01  3.30443188E-01 -3.04166632E-01  1.58351787E-01
  1.58351787E-01 -4.33490295E-01  1.68847832E-01  1.68847832E-01 -3.18799139E-01
  3.57120635E-01  3.57120635E-01  5.79013583E-01  5.95595876E-01  5.95595876E-01
 -4.45039588E+00  2.39645112E+00 -4.36030483E+00  2.31200898E+00  5.29521816E-01
  6.11011941E-01  6.11011941E-01 -4.80212272E-01  3.59289089E-01  3.59289089E-01
 -3.32684531E-01  2.51467740E-01  2.51467740E-01 -4.52805933E-01  1.56201556E-01
  1.56201556E-01 -4.23613808E-01  1.89566587E-01  1.89566587E-01 -2.27560082E-01
  2.48898396E-01  2.48898396E-01  1.58242453E-01  1.82696780E-01  1.82696780E-01
 -2.13729357E+00  4.85205182E-01  4.85205182E-01  4.85205182E-01  1.42788121E+01
 -1.09272209E+01 -8.29039939E+00  2.89625236E-01  2.18213865E+00  2.18213865E+00
  1.66606489E+00  2.59880976E+00  1.91079038E-01  1.77020533E+00  1.77020533E+00
 -7.69744574E+00  2.09534583E+01 -8.09478300E+00  3.33561024E+00  1.02886750E+00
  1.02886750E+00 -1.91698596E-01  1.46204802E+00  1.46204802E+00  1.30832470E+00
 -2.89282657E+00  2.14503804E+00  2.14503804E+00  2.14503804E+00 -2.89282657E+00
  2.14503804E+00  2.14503804E+00  2.14503804E+00 -2.89282657E+00  2.14503804E+00
  2.14503804E+00  2.14503804E+00 -1.42258581E+01 -1.42258581E+01 -7.64467396E+00
  1.40392617E+01 -1.08765629E+01 -2.61340582E+00  7.81007778E-01  7.81007778E-01
  2.95019037E-02  3.55863297E-01  3.55863297E-01 -4.18384008E-01  3.30443188E-01
  3.30443188E-01 -3.04166632E-01  1.58351787E-01  1.58351787E-01 -4.33490295E-01
  1.68847832E-01  1.68847832E-01 -3.18799139E-01  3.57120635E-01  3.57120635E-01
  5.79013583E-01  5.95595876E-01  5.95595876E-01 -4.45039588E+00  2.39645112E+00
 -4.36030483E+00  2.31200898E+00  5.29521816E-01  6.11011941E-01  6.11011941E-01
 -4.80212272E-01  3.59289089E-01  3.59289089E-01 -3.32684531E-01  2.51467740E-01
  2.51467740E-01 -4.52805933E-01  1.56201556E-01  1.56201556E-01 -4.23613808E-01
  1.89566587E-01  1.89566587E-01 -2.27560082E-01  2.48898396E-01  2.48898396E-01
  1.58242453E-01  1.82696780E-01  1.82696780E-01 -2.13729357E+00  4.85205182E-01
  4.85205182E-01  4.85205182E-01 -2.61340582E+00  7.81007778E-01  7.81007778E-01
  2.95019037E-02  3.55863297E-01  3.55863297E-01 -4.18384008E-01  3.30443188E-01
  3.30443188E-01 -3.04166632E-01  1.58351787E-01  1.58351787E-01 -4.33490295E-01
  1.68847832E-01  1.68847832E-01 -3.18799139E-01  3.57120635E-01  3.57120635E-01
  5.79013583E-01  5.95595876E-01  5.95595876E-01 -4.45039588E+00  2.39645112E+00
 -4.36030483E+00  2.31200898E+00  5.29521816E-01  6.11011941E-01  6.11011941E-01
 -4.80212272E-01  3.59289089E-01  3.59289089E-01 -3.32684531E-01  2.51467740E-01
  2.51467740E-01 -4.52805933E-01  1.56201556E-01  1.56201556E-01 -4.23613808E-01
  1.89566587E-01  1.89566587E-01 -2.27560082E-01  2.48898396E-01  2.48898396E-01
  1.58242453E-01  1.82696780E-01  1.82696780E-01 -2.13729357E+00  4.85205182E-01
  4.85205182E-01  4.85205182E-01  1.42788121E+01 -1.09272209E+01 -8.29039939E+00
  2.89625236E-01  2.18213865E+00  2.18213865E+00  1.66606489E+00  2.59880976E+00
  1.91079038E-01  1.77020533E+00  1.77020533E+00 -7.69744574E+00  2.09534583E+01
 -8.09478300E+00  3.33561024E+00  1.02886750E+00  1.02886750E+00 -1.91698596E-01
  1.46204802E+00  1.46204802E+00  1.30832470E+00 -2.89282657E+00  2.14503804E+00
  2.14503804E+00  2.14503804E+00 -2.89282657E+00  2.14503804E+00  2.14503804E+00
  2.14503804E+00 -2.89282657E+00  2.14503804E+00  2.14503804E+00  2.14503804E+00
 -1.42258581E+01 -1.42258581E+01 -7.64467396E+00  1.40392617E+01 -1.08765629E+01
 -2.61340582E+00  7.81007778E-01  7.81007778E-01  2.95019037E-02  3.55863297E-01
  3.55863297E-01 -4.18384008E-01  3.30443188E-01  3.30443188E-01 -3.04166632E-01
  1.58351787E-01  1.58351787E-01 -4.33490295E-01  1.68847832E-01  1.68847832E-01
 -3.18799139E-01  3.57120635E-01  3.57120635E-01  5.79013583E-01  5.95595876E-01
  5.95595876E-01 -4.45039588E+00  2.39645112E+00 -4.36030483E+00  2.31200898E+00
  5.29521816E-01  6.11011941E-01  6.11011941E-01 -4.80212272E-01  3.59289089E-01
  3.59289089E-01 -3.32684531E-01  2.51467740E-01  2.51467740E-01 -4.52805933E-01
  1.56201556E-01  1.56201556E-01 -4.23613808E-01  1.89566587E-01  1.89566587E-01
 -2.27560082E-01  2.48898396E-01  2.48898396E-01  1.58242453E-01  1.82696780E-01
  1.82696780E-01 -2.13729357E+00  4.85205182E-01  4.85205182E-01  4.85205182E-01
 -2.61340582E+00  7.81007778E-01  7.81007778E-01  2.95019037E-02  3.55863297E-01
  3.55863297E-01 -4.18384008E-01  3.30443188E-01  3.30443188E-01 -3.04166632E-01
  1.58351787E-01  1.58351787E-01 -4.33490295E-01  1.68847832E-01  1.68847832E-01
 -3.18799139E-01  3.57120635E-01  3.57120635E-01  5.79013583E-01  5.95595876E-01
  5.95595876E-01 -4.45039588E+00  2.39645112E+00 -4.36030483E+00  2.31200898E+00
  5.29521816E-01  6.11011941E-01  6.11011941E-01 -4.80212272E-01  3.59289089E-01
  3.59289089E-01 -3.32684531E-01  2.51467740E-01  2.51467740E-01 -4.52805933E-01
  1.56201556E-01  1.56201556E-01 -4.23613808E-01  1.89566587E-01  1.89566587E-01
 -2.27560082E-01  2.48898396E-01  2.48898396E-01  1.58242453E-01  1.82696780E-01
  1.82696780E-01 -2.13729357E+00  4.85205182E-01  4.85205182E-01  4.85205182E-01
  1.42788121E+01 -1.09272209E+01 -8.29039939E+00  2.89625236E-01  2.18213865E+00
  2.18213865E+00  1.66606489E+00  2.59880976E+00  1.91079038E-01  1.77020533E+00
  1.77020533E+00 -7.69744574E+00  2.09534583E+01 -8.09478300E+00  3.33561024E+00
  1.02886750E+00  1.02886750E+00 -1.91698596E-01  1.46204802E+00  1.46204802E+00
  1.30832470E+00 -2.89282657E+00  2.14503804E+00  2.14503804E+00  2.14503804E+00
 -2.89282657E+00  2.14503804E+00  2.14503804E+00  2.14503804E+00 -2.89282657E+00
  2.14503804E+00  2.14503804E+00  2.14503804E+00 -1.42258581E+01 -1.42258581E+01
 -7.64467396E+00  1.40392617E+01 -1.08765629E+01 -2.61340582E+00  7.81007778E-01
  7.81007778E-01  2.95019037E-02  3.55863297E-01  3.55863297E-01 -4.18384008E-01
  3.30443188E-01  3.30443188E-01 -3.04166632E-01  1.58351787E-01  1.58351787E-01
 -4.33490295E-01  1.68847832E-01  1.68847832E-01 -3.18799139E-01  3.57120635E-01
  3.57120635E-01  5.79013583E-01  5.95595876E-01  5.95595876E-01 -4.45039588E+00
  2.39645112E+00 -4.36030483E+00  2.31200898E+00  5.29521816E-01  6.11011941E-01
  6.11011941E-01 -4.80212272E-01  3.59289089E-01  3.59289089E-01 -3.32684531E-01
  2.51467740E-01  2.51467740E-01 -4.52805933E-01  1.56201556E-01  1.56201556E-01
 -4.23613808E-01  1.89566587E-01  1.89566587E-01 -2.27560082E-01  2.48898396E-01
  2.48898396E-01  1.58242453E-01  1.82696780E-01  1.82696780E-01 -2.13729357E+00
  4.85205182E-01  4.85205182E-01  4.85205182E-01 -2.61340582E+00  7.81007778E-01
  7.81007778E-01  2.95019037E-02  3.55863297E-01  3.55863297E-01 -4.18384008E-01
  3.30443188E-01  3.30443188E-01 -3.04166632E-01  1.58351787E-01  1.58351787E-01
 -4.33490295E-01  1.68847832E-01  1.68847832E-01 -3.18799139E-01  3.57120635E-01
  3.57120635E-01  5.79013583E-01  5.95595876E-01  5.95595876E-01 -4.45039588E+00
  2.39645112E+00 -4.36030483E+00  2.31200898E+00  5.29521816E-01  6.11011941E-01
  6.11011941E-01 -4.80212272E-01  3.59289089E-01  3.59289089E-01 -3.32684531E-01
  2.51467740E-01  2.51467740E-01 -4.52805933E-01  1.56201556E-01  1.56201556E-01
 -4.23613808E-01  1.89566587E-01  1.89566587E-01 -2.27560082E-01  2.48898396E-01
  2.48898396E-01  1.58242453E-01  1.82696780E-01  1.82696780E-01 -2.13729357E+00
  4.85205182E-01  4.85205182E-01  4.85205182E-01  1.42788121E+01 -1.09272209E+01
 -8.29039939E+00  2.89625236E-01  2.18213865E+00  2.18213865E+00  1.66606489E+00
  2.59880976E+00  1.91079038E-01  1.77020533E+00  1.77020533E+00 -7.69744574E+00
  2.09534583E+01 -8.09478300E+00  3.33561024E+00  1.02886750E+00  1.02886750E+00
 -1.91698596E-01  1.46204802E+00  1.46204802E+00  1.30832470E+00 -2.89282657E+00
  2.14503804E+00  2.14503804E+00  2.14503804E+00 -2.89282657E+00  2.14503804E+00
  2.14503804E+00  2.14503804E+00 -2.89282657E+00  2.14503804E+00  2.14503804E+00
  2.14503804E+00 -1.42258581E+01 -1.42258581E+01 -7.64467396E+00  1.40392617E+01
 -1.08765629E+01 -2.61340582E+00  7.81007778E-01  7.81007778E-01  2.95019037E-02
  3.55863297E-01  3.55863297E-01 -4.18384008E-01  3.30443188E-01  3.30443188E-01
 -3.04166632E-01  1.58351787E-01  1.58351787E-01 -4.33490295E-01  1.68847832E-01
  1.68847832E-01 -3.18799139E-01  3.57120635E-01  3.57120635E-01  5.79013583E-01
  5.95595876E-01  5.95595876E-01 -4.45039588E+00  2.39645112E+00 -4.36030483E+00
  2.31200898E+00  5.29521816E-01  6.11011941E-01  6.11011941E-01 -4.80212272E-01
  3.59289089E-01  3.59289089E-01 -3.32684531E-01  2.51467740E-01  2.51467740E-01
 -4.52805933E-01  1.56201556E-01  1.56201556E-01 -4.23613808E-01  1.89566587E-01
  1.89566587E-01 -2.27560082E-01  2.48898396E-01  2.48898396E-01  1.58242453E-01
  1.82696780E-01  1.82696780E-01 -2.13729357E+00  4.85205182E-01  4.85205182E-01
  4.85205182E-01 -2.61340582E+00  7.81007778E-01  7.81007778E-01  2.95019037E-02
  3.55863297E-01  3.55863297E-01 -4.18384008E-01  3.30443188E-01  3.30443188E-01
 -3.04166632E-01  1.58351787E-01  1.58351787E-01 -4.33490295E-01  1.68847832E-01
  1.68847832E-01 -3.18799139E-01  3.57120635E-01  3.57120635E-01  5.79013583E-01
  5.95595876E-01  5.95595876E-01 -4.45039588E+00  2.39645112E+00 -4.36030483E+00
  2.31200898E+00  5.29521816E-01  6.11011941E-01  6.11011941E-01 -4.80212272E-01
  3.59289089E-01  3.59289089E-01 -3.32684531E-01  2.51467740E-01  2.51467740E-01
 -4.52805933E-01  1.56201556E-01  1.56201556E-01 -4.23613808E-01  1.89566587E-01
  1.89566587E-01 -2.27560082E-01  2.48898396E-01  2.48898396E-01  1.58242453E-01
  1.82696780E-01  1.82696780E-01 -2.13729357E+00  4.85205182E-01  4.85205182E-01
  4.85205182E-01  1.42788121E+01 -1.09272209E+01 -8.29039939E+00  2.89625236E-01
  2.18213865E+00  2.18213865E+00  1.66606489E+00  2.59880976E+00  1.91079038E-01
  1.77020533E+00  1.77020533E+00 -7.69744574E+00  2.09534583E+01 -8.09478300E+00
  3.33561024E+00  1.02886750E+00  1.02886750E+00 -1.91698596E-01  1.46204802E+00
  1.46204802E+00  1.30832470E+00 -2.89282657E+00  2.14503804E+00  2.14503804E+00
  2.14503804E+00 -2.89282657E+00  2.14503804E+00  2.14503804E+00  2.14503804E+00
 -2.89282657E+00  2.14503804E+00  2.14503804E+00  2.14503804E+00 -1.42258581E+01
 -1.42258581E+01 -7.64467396E+00  1.40392617E+01 -1.08765629E+01 -2.61340582E+00
  7.81007778E-01  7.81007778E-01  2.95019037E-02  3.55863297E-01  3.55863297E-01
 -4.18384008E-01  3.30443188E-01  3.30443188E-01 -3.04166632E-01  1.58351787E-01
  1.58351787E-01 -4.33490295E-01  1.68847832E-01  1.68847832E-01 -3.18799139E-01
  3.57120635E-01  3.57120635E-01  5.79013583E-01  5.95595876E-01  5.95595876E-01
 -4.45039588E+00  2.39645112E+00 -4.36030483E+00  2.31200898E+00  5.29521816E-01
  6.11011941E-01  6.11011941E-01 -4.80212272E-01  3.59289089E-01  3.59289089E-01
 -3.32684531E-01  2.51467740E-01  2.51467740E-01 -4.52805933E-01  1.56201556E-01
  1.56201556E-01 -4.23613808E-01  1.89566587E-01  1.89566587E-01 -2.27560082E-01
  2.48898396E-01  2.48898396E-01  1.58242453E-01  1.82696780E-01  1.82696780E-01
 -2.13729357E+00  4.85205182E-01  4.85205182E-01  4.85205182E-01 -2.61340582E+00
  7.81007778E-01  7.81007778E-01  2.95019037E-02  3.55863297E-01  3.55863297E-01
 -4.18384008E-01  3.30443188E-01  3.30443188E-01 -3.04166632E-01  1.58351787E-01
  1.58351787E-01 -4.33490295E-01  1.68847832E-01  1.68847832E-01 -3.18799139E-01
  3.57120635E-01  3.57120635E-01  5.79013583E-01  5.95595876E-01  5.95595876E-01
 -4.45039588E+00  2.39645112E+00 -4.36030483E+00  2.31200898E+00  5.29521816E-01
  6.11011941E-01  6.11011941E-01 -4.80212272E-01  3.59289089E-01  3.59289089E-01
 -3.32684531E-01  2.51467740E-01  2.51467740E-01 -4.52805933E-01  1.56201556E-01
  1.56201556E-01 -4.23613808E-01  1.89566587E-01  1.89566587E-01 -2.27560082E-01
  2.48898396E-01  2.48898396E-01  1.58242453E-01  1.82696780E-01  1.82696780E-01
 -2.13729357E+00  4.85205182E-01  4.85205182E-01  4.85205182E-01  1.42788121E+01
 -1.09272209E+01 -8.29039939E+00  2.89625236E-01  2.18213865E+00  2.18213865E+00
  1.66606489E+00  2.59880976E+00  1.91079038E-01  1.77020533E+00  1.77020533E+00
 -7.69744574E+00  2.09534583E+01 -8.09478300E+00  3.33561024E+00  1.02886750E+00
  1.02886750E+00 -1.91698596E-01  1.46204802E+00  1.46204802E+00  1.30832470E+00
 -2.89282657E+00  2.14503804E+00  2.14503804E+00  2.14503804E+00 -2.89282657E+00
  2.14503804E+00  2.14503804E+00  2.14503804E+00 -2.89282657E+00  2.14503804E+00
  2.14503804E+00  2.14503804E+00 -1.42258581E+01 -1.42258581E+01 -7.64467396E+00
  1.40392617E+01 -1.08765629E+01 -2.61340582E+00  7.81007778E-01  7.81007778E-01
  2.95019037E-02  3.55863297E-01  3.55863297E-01 -4.18384008E-01  3.30443188E-01
  3.30443188E-01 -3.04166632E-01  1.58351787E-01  1.58351787E-01 -4.33490295E-01
  1.68847832E-01  1.68847832E-01 -3.18799139E-01  3.57120635E-01  3.57120635E-01
  5.79013583E-01  5.95595876E-01  5.95595876E-01 -4.45039588E+00  2.39645112E+00
 -4.36030483E+00  2.31200898E+00  5.29521816E-01  6.11011941E-01  6.11011941E-01
 -4.80212272E-01  3.59289089E-01  3.59289089E-01 -3.32684531E-01  2.51467740E-01
  2.51467740E-01 -4.52805933E-01  1.56201556E-01  1.56201556E-01 -4.23613808E-01
  1.89566587E-01  1.89566587E-01 -2.27560082E-01  2.48898396E-01  2.48898396E-01
  1.58242453E-01  1.82696780E-01  1.82696780E-01 -2.13729357E+00  4.85205182E-01
  4.85205182E-01  4.85205182E-01 -2.61340582E+00  7.81007778E-01  7.81007778E-01
  2.95019037E-02  3.55863297E-01  3.55863297E-01 -4.18384008E-01  3.30443188E-01
  3.30443188E-01 -3.04166632E-01  1.58351787E-01  1.58351787E-01 -4.33490295E-01
  1.68847832E-01  1.68847832E-01 -3.18799139E-01  3.57120635E-01  3.57120635E-01
  5.79013583E-01  5.95595876E-01  5.95595876E-01 -4.45039588E+00  2.39645112E+00
 -4.36030483E+00  2.31200898E+00  5.29521816E-01  6.11011941E-01  6.11011941E-01
 -4.80212272E-01  3.59289089E-01  3.59289089E-01 -3.32684531E-01  2.51467740E-01
  2.51467740E-01 -4.52805933E-01  1.56201556E-01  1.56201556E-01 -4.23613808E-01
  1.89566587E-01  1.89566587E-01 -2.27560082E-01  2.48898396E-01  2.48898396E-01
  1.58242453E-01  1.82696780E-01  1.82696780E-01 -2.13729357E+00  4.85205182E-01
  4.85205182E-01  4.85205182E-01  1.42788121E+01 -1.09272209E+01 -8.29039939E+00
  2.89625236E-01  2.18213865E+00  2.18213865E+00  1.66606489E+00  2.59880976E+00
  1.91079038E-01  1.77020533E+00  1.77020533E+00 -7.69744574E+00  2.09534583E+01
 -8.09478300E+00  3.33561024E+00  1.02886750E+00  1.02886750E+00 -1.91698596E-01
  1.46204802E+00  1.46204802E+00  1.30832470E+00 -2.89282657E+00  2.14503804E+00
  2.14503804E+00  2.14503804E+00 -2.89282657E+00  2.14503804E+00  2.14503804E+00
  2.14503804E+00 -2.89282657E+00  2.14503804E+00  2.14503804E+00  2.14503804E+00
 -1.42258581E+01 -1.42258581E+01 -7.64467396E+00  1.40392617E+01 -1.08765629E+01
 -2.61340582E+00  7.81007778E-01  7.81007778E-01  2.95019037E-02  3.55863297E-01
  3.55863297E-01 -4.18384008E-01  3.30443188E-01  3.30443188E-01 -3.04166632E-01
  1.58351787E-01  1.58351787E-01 -4.33490295E-01  1.68847832E-01  1.68847832E-01
 -3.18799139E-01  3.57120635E-01  3.57120635E-01  5.79013583E-01  5.95595876E-01
  5.95595876E-01 -4.45039588E+00  2.39645112E+00 -4.36030483E+00  2.31200898E+00
  5.29521816E-01  6.11011941E-01  6.11011941E-01 -4.80212272E-01  3.59289089E-01
  3.59289089E-01 -3.32684531E-01  2.51467740E-01  2.51467740E-01 -4.52805933E-01
  1.56201556E-01  1.56201556E-01 -4.23613808E-01  1.89566587E-01  1.89566587E-01
 -2.27560082E-01  2.48898396E-01  2.48898396E-01  1.58242453E-01  1.82696780E-01
  1.82696780E-01 -2.13729357E+00  4.85205182E-01  4.85205182E-01  4.85205182E-01
 -2.61340582E+00  7.81007778E-01  7.81007778E-01  2.95019037E-02  3.55863297E-01
  3.55863297E-01 -4.18384008E-01  3.30443188E-01  3.30443188E-01 -3.04166632E-01
  1.58351787E-01  1.58351787E-01 -4.33490295E-01  1.68847832E-01  1.68847832E-01
 -3.18799139E-01  3.57120635E-01  3.57120635E-01  5.79013583E-01  5.95595876E-01
  5.95595876E-01 -4.45039588E+00  2.39645112E+00 -4.36030483E+00  2.31200898E+00
  5.29521816E-01  6.11011941E-01  6.11011941E-01 -4.80212272E-01  3.59289089E-01
  3.59289089E-01 -3.32684531E-01  2.51467740E-01  2.51467740E-01 -4.52805933E-01
  1.56201556E-01  1.56201556E-01 -4.23613808E-01  1.89566587E-01  1.89566587E-01
 -2.27560082E-01  2.48898396E-01  2.48898396E-01  1.58242453E-01  1.82696780E-01
  1.82696780E-01 -2.13729357E+00  4.85205182E-01  4.85205182E-01  4.85205182E-01
  1.42788121E+01 -1.09272209E+01 -8.29039939E+00  2.89625236E-01  2.18213865E+00
  2.18213865E+00  1.66606489E+00  2.59880976E+00  1.91079038E-01  1.77020533E+00
  1.77020533E+00 -7.69744574E+00  2.09534583E+01 -8.09478300E+00  3.33561024E+00
  1.02886750E+00  1.02886750E+00 -1.91698596E-01  1.46204802E+00  1.46204802E+00
  1.30832470E+00 -2.89282657E+00  2.14503804E+00  2.14503804E+00  2.14503804E+00
 -2.89282657E+00  2.14503804E+00  2.14503804E+00  2.14503804E+00 -2.89282657E+00
  2.14503804E+00  2.14503804E+00  2.14503804E+00 -1.42258581E+01 -1.42258581E+01
 -7.64467396E+00  1.40392617E+01 -1.08765629E+01 -2.61340582E+00  7.81007778E-01
  7.81007778E-01  2.95019037E-02  3.55863297E-01  3.55863297E-01 -4.18384008E-01
  3.30443188E-01  3.30443188E-01 -3.04166632E-01  1.58351787E-01  1.58351787E-01
 -4.33490295E-01  1.68847832E-01  1.68847832E-01 -3.18799139E-01  3.57120635E-01
  3.57120635E-01  5.79013583E-01  5.95595876E-01  5.95595876E-01 -4.45039588E+00
  2.39645112E+00 -4.36030483E+00  2.31200898E+00  5.29521816E-01  6.11011941E-01
  6.11011941E-01 -4.80212272E-01  3.59289089E-01  3.59289089E-01 -3.32684531E-01
  2.51467740E-01  2.51467740E-01 -4.52805933E-01  1.56201556E-01  1.56201556E-01
 -4.23613808E-01  1.89566587E-01  1.89566587E-01 -2.27560082E-01  2.48898396E-01
  2.48898396E-01  1.58242453E-01  1.82696780E-01  1.82696780E-01 -2.13729357E+00
  4.85205182E-01  4.85205182E-01  4.85205182E-01 -2.61340582E+00  7.81007778E-01
  7.81007778E-01  2.95019037E-02  3.55863297E-01  3.55863297E-01 -4.18384008E-01
  3.30443188E-01  3.30443188E-01 -3.04166632E-01  1.58351787E-01  1.58351787E-01
 -4.33490295E-01  1.68847832E-01  1.68847832E-01 -3.18799139E-01  3.57120635E-01
  3.57120635E-01  5.79013583E-01  5.95595876E-01  5.95595876E-01 -4.45039588E+00
  2.39645112E+00 -4.36030483E+00  2.31200898E+00  5.29521816E-01  6.11011941E-01
  6.11011941E-01 -4.80212272E-01  3.59289089E-01  3.59289089E-01 -3.32684531E-01
  2.51467740E-01  2.51467740E-01 -4.52805933E-01  1.56201556E-01  1.56201556E-01
 -4.23613808E-01  1.89566587E-01  1.89566587E-01 -2.27560082E-01  2.48898396E-01
  2.48898396E-01  1.58242453E-01  1.82696780E-01  1.82696780E-01 -2.13729357E+00
  4.85205182E-01  4.85205182E-01  4.85205182E-01  1.42788121E+01 -1.09272209E+01
 -8.29039939E+00  2.89625236E-01  2.18213865E+00  2.18213865E+00  1.66606489E+00
  2.59880976E+00  1.91079038E-01  1.77020533E+00  1.77020533E+00 -7.69744574E+00
  2.09534583E+01 -8.09478300E+00  3.33561024E+00  1.02886750E+00  1.02886750E+00
 -1.91698596E-01  1.46204802E+00  1.46204802E+00  1.30832470E+00 -2.89282657E+00
  2.14503804E+00  2.14503804E+00  2.14503804E+00 -2.89282657E+00  2.14503804E+00
  2.14503804E+00  2.14503804E+00 -2.89282657E+00  2.14503804E+00  2.14503804E+00
  2.14503804E+00 -1.42258581E+01 -1.42258581E+01 -7.64467396E+00  1.40392617E+01
 -1.08765629E+01 -2.61340582E+00  7.81007778E-01  7.81007778E-01  2.95019037E-02
  3.55863297E-01  3.55863297E-01 -4.18384008E-01  3.30443188E-01  3.30443188E-01
 -3.04166632E-01  1.58351787E-01  1.58351787E-01 -4.33490295E-01  1.68847832E-01
  1.68847832E-01 -3.18799139E-01  3.57120635E-01  3.57120635E-01  5.79013583E-01
  5.95595876E-01  5.95595876E-01 -4.45039588E+00  2.39645112E+00 -4.36030483E+00
  2.31200898E+00  5.29521816E-01  6.11011941E-01  6.11011941E-01 -4.80212272E-01
  3.59289089E-01  3.59289089E-01 -3.32684531E-01  2.51467740E-01  2.51467740E-01
 -4.52805933E-01  1.56201556E-01  1.56201556E-01 -4.23613808E-01  1.89566587E-01
  1.89566587E-01 -2.27560082E-01  2.48898396E-01  2.48898396E-01  1.58242453E-01
  1.82696780E-01  1.82696780E-01 -2.13729357E+00  4.85205182E-01  4.85205182E-01
  4.85205182E-01 -2.61340582E+00  7.81007778E-01  7.81007778E-01  2.95019037E-02
  3.55863297E-01  3.55863297E-01 -4.18384008E-01  3.30443188E-01  3.30443188E-01
 -3.04166632E-01  1.58351787E-01  1.58351787E-01 -4.33490295E-01  1.68847832E-01
  1.68847832E-01 -3.18799139E-01  3.57120635E-01  3.57120635E-01  5.79013583E-01
  5.95595876E-01  5.95595876E-01 -4.45039588E+00  2.39645112E+00 -4.36030483E+00
  2.31200898E+00  5.29521816E-01  6.11011941E-01  6.11011941E-01 -4.80212272E-01
  3.59289089E-01  3.59289089E-01 -3.32684531E-01  2.51467740E-01  2.51467740E-01
 -4.52805933E-01  1.56201556E-01  1.56201556E-01 -4.23613808E-01  1.89566587E-01
  1.89566587E-01 -2.27560082E-01  2.48898396E-01  2.48898396E-01  1.58242453E-01
  1.82696780E-01  1.82696780E-01 -2.13729357E+00  4.85205182E-01  4.85205182E-01
  4.85205182E-01  1.42788121E+01 -1.09272209E+01 -8.29039939E+00  2.89625236E-01
  2.18213865E+00  2.18213865E+00  1.66606489E+00  2.59880976E+00  1.91079038E-01
  1.77020533E+00  1.77020533E+00 -7.69744574E+00  2.09534583E+01 -8.09478300E+00
  3.33561024E+00  1.02886750E+00  1.02886750E+00 -1.91698596E-01  1.46204802E+00
  1.46204802E+00  1.30832470E+00 -2.89282657E+00  2.14503804E+00  2.14503804E+00
  2.14503804E+00 -2.89282657E+00  2.14503804E+00  2.14503804E+00  2.14503804E+00
 -2.89282657E+00  2.14503804E+00  2.14503804E+00  2.14503804E+00 -1.42258581E+01
 -1.42258581E+01 -7.64467396E+00  1.40392617E+01 -1.08765629E+01 -2.61340582E+00
  7.81007778E-01  7.81007778E-01  2.95019037E-02  3.55863297E-01  3.55863297E-01
 -4.18384008E-01  3.30443188E-01  3.30443188E-01 -3.04166632E-01  1.58351787E-01
  1.58351787E-01 -4.33490295E-01  1.68847832E-01  1.68847832E-01 -3.18799139E-01
  3.57120635E-01  3.57120635E-01  5.79013583E-01  5.95595876E-01  5.95595876E-01
 -4.45039588E+00  2.39645112E+00 -4.36030483E+00  2.31200898E+00  5.29521816E-01
  6.11011941E-01  6.11011941E-01 -4.80212272E-01  3.59289089E-01  3.59289089E-01
 -3.32684531E-01  2.51467740E-01  2.51467740E-01 -4.52805933E-01  1.56201556E-01
  1.56201556E-01 -4.23613808E-01  1.89566587E-01  1.89566587E-01 -2.27560082E-01
  2.48898396E-01  2.48898396E-01  1.58242453E-01  1.82696780E-01  1.82696780E-01
 -2.13729357E+00  4.85205182E-01  4.85205182E-01  4.85205182E-01 -2.61340582E+00
  7.81007778E-01  7.81007778E-01  2.95019037E-02  3.55863297E-01  3.55863297E-01
 -4.18384008E-01  3.30443188E-01  3.30443188E-01 -3.04166632E-01  1.58351787E-01
  1.58351787E-01 -4.33490295E-01  1.68847832E-01  1.68847832E-01 -3.18799139E-01
  3.57120635E-01  3.57120635E-01  5.79013583E-01  5.95595876E-01  5.95595876E-01
 -4.45039588E+00  2.39645112E+00 -4.36030483E+00  2.31200898E+00  5.29521816E-01
  6.11011941E-01  6.11011941E-01 -4.80212272E-01  3.59289089E-01  3.59289089E-01
 -3.32684531E-01  2.51467740E-01  2.51467740E-01 -4.52805933E-01  1.56201556E-01
  1.56201556E-01 -4.23613808E-01  1.89566587E-01  1.89566587E-01 -2.27560082E-01
  2.48898396E-01  2.48898396E-01  1.58242453E-01  1.82696780E-01  1.82696780E-01
 -2.13729357E+00  4.85205182E-01  4.85205182E-01  4.85205182E-01  1.42788121E+01
 -1.09272209E+01 -8.29039939E+00  2.89625236E-01  2.18213865E+00  2.18213865E+00
  1.66606489E+00  2.59880976E+00  1.91079038E-01  1.77020533E+00  1.77020533E+00
 -7.69744574E+00  2.09534583E+01 -8.09478300E+00  3.33561024E+00  1.02886750E+00
  1.02886750E+00 -1.91698596E-01  1.46204802E+00  1.46204802E+00  1.30832470E+00
 -2.89282657E+00  2.14503804E+00  2.14503804E+00  2.14503804E+00 -2.89282657E+00
  2.14503804E+00  2.14503804E+00  2.14503804E+00 -2.89282657E+00  2.14503804E+00
  2.14503804E+00  2.14503804E+00 -1.42258581E+01 -1.42258581E+01 -7.64467396E+00
  1.40392617E+01 -1.08765629E+01 -2.61340582E+00  7.81007778E-01  7.81007778E-01
  2.95019037E-02  3.55863297E-01  3.55863297E-01 -4.18384008E-01  3.30443188E-01
  3.30443188E-01 -3.04166632E-01  1.58351787E-01  1.58351787E-01 -4.33490295E-01
  1.68847832E-01  1.68847832E-01 -3.18799139E-01  3.57120635E-01  3.57120635E-01
  5.79013583E-01  5.95595876E-01  5.95595876E-01 -4.45039588E+00  2.39645112E+00
 -4.36030483E+00  2.31200898E+00  5.29521816E-01  6.11011941E-01  6.11011941E-01
 -4.80212272E-01  3.59289089E-01  3.59289089E-01 -3.32684531E-01  2.51467740E-01
  2.51467740E-01 -4.52805933E-01  1.56201556E-01  1.56201556E-01 -4.23613808E-01
  1.89566587E-01  1.89566587E-01 -2.27560082E-01  2.48898396E-01  2.48898396E-01
  1.58242453E-01  1.82696780E-01  1.82696780E-01 -2.13729357E+00  4.85205182E-01
  4.85205182E-01  4.85205182E-01 -2.61340582E+00  7.81007778E-01  7.81007778E-01
  2.95019037E-02  3.55863297E-01  3.55863297E-01 -4.18384008E-01  3.30443188E-01
  3.30443188E-01 -3.04166632E-01  1.58351787E-01  1.58351787E-01 -4.33490295E-01
  1.68847832E-01  1.68847832E-01 -3.18799139E-01  3.57120635E-01  3.57120635E-01
  5.79013583E-01  5.95595876E-01  5.95595876E-01 -4.45039588E+00  2.39645112E+00
 -4.36030483E+00  2.31200898E+00  5.29521816E-01  6.11011941E-01  6.11011941E-01
 -4.80212272E-01  3.59289089E-01  3.59289089E-01 -3.32684531E-01  2.51467740E-01
  2.51467740E-01 -4.52805933E-01  1.56201556E-01  1.56201556E-01 -4.23613808E-01
  1.89566587E-01  1.89566587E-01 -2.27560082E-01  2.48898396E-01  2.48898396E-01
  1.58242453E-01  1.82696780E-01  1.82696780E-01 -2.13729357E+00  4.85205182E-01
  4.85205182E-01  4.85205182E-01  1.42788121E+01 -1.09272209E+01 -8.29039939E+00
  2.89625236E-01  2.18213865E+00  2.18213865E+00  1.66606489E+00  2.59880976E+00
  1.91079038E-01  1.77020533E+00  1.77020533E+00 -7.69744574E+00  2.09534583E+01
 -8.09478300E+00  3.33561024E+00  1.02886750E+00  1.02886750E+00 -1.91698596E-01
  1.46204802E+00  1.46204802E+00  1.30832470E+00 -2.89282657E+00  2.14503804E+00
  2.14503804E+00  2.14503804E+00 -2.89282657E+00  2.14503804E+00  2.14503804E+00
  2.14503804E+00 -2.89282657E+00  2.14503804E+00  2.14503804E+00  2.14503804E+00
 -1.42258581E+01 -1.42258581E+01 -7.64467396E+00  1.40392617E+01 -1.08765629E+01
 -2.61340582E+00  7.81007778E-01  7.81007778E-01  2.95019037E-02  3.55863297E-01
  3.55863297E-01 -4.18384008E-01  3.30443188E-01  3.30443188E-01 -3.04166632E-01
  1.58351787E-01  1.58351787E-01 -4.33490295E-01  1.68847832E-01  1.68847832E-01
 -3.18799139E-01  3.57120635E-01  3.57120635E-01  5.79013583E-01  5.95595876E-01
  5.95595876E-01 -4.45039588E+00  2.39645112E+00 -4.36030483E+00  2.31200898E+00
  5.29521816E-01  6.11011941E-01  6.11011941E-01 -4.80212272E-01  3.59289089E-01
  3.59289089E-01 -3.32684531E-01  2.51467740E-01  2.51467740E-01 -4.52805933E-01
  1.56201556E-01  1.56201556E-01 -4.23613808E-01  1.89566587E-01  1.89566587E-01
 -2.27560082E-01  2.48898396E-01  2.48898396E-01  1.58242453E-01  1.82696780E-01
  1.82696780E-01 -2.13729357E+00  4.85205182E-01  4.85205182E-01  4.85205182E-01
 -2.61340582E+00  7.81007778E-01  7.81007778E-01  2.95019037E-02  3.55863297E-01
  3.55863297E-01 -4.18384008E-01  3.30443188E-01  3.30443188E-01 -3.04166632E-01
  1.58351787E-01  1.58351787E-01 -4.33490295E-01  1.68847832E-01  1.68847832E-01
 -3.18799139E-01  3.57120635E-01  3.57120635E-01  5.79013583E-01  5.95595876E-01
  5.95595876E-01 -4.45039588E+00  2.39645112E+00 -4.36030483E+00  2.31200898E+00
  5.29521816E-01  6.11011941E-01  6.11011941E-01 -4.80212272E-01  3.59289089E-01
  3.59289089E-01 -3.32684531E-01  2.51467740E-01  2.51467740E-01 -4.52805933E-01
  1.56201556E-01  1.56201556E-01 -4.23613808E-01  1.89566587E-01  1.89566587E-01
 -2.27560082E-01  2.48898396E-01  2.48898396E-01  1.58242453E-01  1.82696780E-01
  1.82696780E-01 -2.13729357E+00  4.85205182E-01  4.85205182E-01  4.85205182E-01
  1.42788121E+01 -1.09272209E+01 -8.29039939E+00  2.89625236E-01  2.18213865E+00
  2.18213865E+00  1.66606489E+00  2.59880976E+00  1.91079038E-01  1.77020533E+00
  1.77020533E+00 -7.69744574E+00  2.09534583E+01 -8.09478300E+00  3.33561024E+00
  1.02886750E+00  1.02886750E+00 -1.91698596E-01  1.46204802E+00  1.46204802E+00
  1.30832470E+00 -2.89282657E+00  2.14503804E+00  2.14503804E+00  2.14503804E+00
 -2.89282657E+00  2.14503804E+00  2.14503804E+00  2.14503804E+00 -2.89282657E+00
  2.14503804E+00  2.14503804E+00  2.14503804E+00 -1.42258581E+01 -1.42258581E+01
 -7.64467396E+00  1.40392617E+01 -1.08765629E+01 -2.61340582E+00  7.81007778E-01
  7.81007778E-01  2.95019037E-02  3.55863297E-01  3.55863297E-01 -4.18384008E-01
  3.30443188E-01  3.30443188E-01 -3.04166632E-01  1.58351787E-01  1.58351787E-01
 -4.33490295E-01  1.68847832E-01  1.68847832E-01 -3.18799139E-01  3.57120635E-01
  3.57120635E-01  5.79013583E-01  5.95595876E-01  5.95595876E-01 -4.45039588E+00
  2.39645112E+00 -4.36030483E+00  2.31200898E+00  5.29521816E-01  6.11011941E-01
  6.11011941E-01 -4.80212272E-01  3.59289089E-01  3.59289089E-01 -3.32684531E-01
  2.51467740E-01  2.51467740E-01 -4.52805933E-01  1.56201556E-01  1.56201556E-01
 -4.23613808E-01  1.89566587E-01  1.89566587E-01 -2.27560082E-01  2.48898396E-01
  2.48898396E-01  1.58242453E-01  1.82696780E-01  1.82696780E-01 -2.13729357E+00
  4.85205182E-01  4.85205182E-01  4.85205182E-01 -2.61340582E+00  7.81007778E-01
  7.81007778E-01  2.95019037E-02  3.55863297E-01  3.55863297E-01 -4.18384008E-01
  3.30443188E-01  3.30443188E-01 -3.04166632E-01  1.58351787E-01  1.58351787E-01
 -4.33490295E-01  1.68847832E-01  1.68847832E-01 -3.18799139E-01  3.57120635E-01
  3.57120635E-01  5.79013583E-01  5.95595876E-01  5.95595876E-01 -4.45039588E+00
  2.39645112E+00 -4.36030483E+00  2.31200898E+00  5.29521816E-01  6.11011941E-01
  6.11011941E-01 -4.80212272E-01  3.59289089E-01  3.59289089E-01 -3.32684531E-01
  2.51467740E-01  2.51467740E-01 -4.52805933E-01  1.56201556E-01  1.56201556E-01
 -4.23613808E-01  1.89566587E-01  1.89566587E-01 -2.27560082E-01  2.48898396E-01
  2.48898396E-01  1.58242453E-01  1.82696780E-01  1.82696780E-01 -2.13729357E+00
  4.85205182E-01  4.85205182E-01  4.85205182E-01  1.42788121E+01 -1.09272209E+01
 -8.29039939E+00  2.89625236E-01  2.18213865E+00  2.18213865E+00  1.66606489E+00
  2.59880976E+00  1.91079038E-01  1.77020533E+00  1.77020533E+00 -7.69744574E+00
  2.09534583E+01 -8.09478300E+00  3.33561024E+00  1.02886750E+00  1.02886750E+00
 -1.91698596E-01  1.46204802E+00  1.46204802E+00  1.30832470E+00 -2.89282657E+00
  2.14503804E+00  2.14503804E+00  2.14503804E+00 -2.89282657E+00  2.14503804E+00
  2.14503804E+00  2.14503804E+00 -2.89282657E+00  2.14503804E+00  2.14503804E+00
  2.14503804E+00 -1.42258581E+01 -1.42258581E+01 -7.64467396E+00  1.40392617E+01
 -1.08765629E+01 -2.61340582E+00  7.81007778E-01  7.81007778E-01  2.95019037E-02
  3.55863297E-01  3.55863297E-01 -4.18384008E-01  3.30443188E-01  3.30443188E-01
 -3.04166632E-01  1.58351787E-01  1.58351787E-01 -4.33490295E-01  1.68847832E-01
  1.68847832E-01 -3.18799139E-01  3.57120635E-01  3.57120635E-01  5.79013583E-01
  5.95595876E-01  5.95595876E-01 -4.45039588E+00  2.39645112E+00 -4.36030483E+00
  2.31200898E+00  5.29521816E-01  6.11011941E-01  6.11011941E-01 -4.80212272E-01
  3.59289089E-01  3.59289089E-01 -3.32684531E-01  2.51467740E-01  2.51467740E-01
 -4.52805933E-01  1.56201556E-01  1.56201556E-01 -4.23613808E-01  1.89566587E-01
  1.89566587E-01 -2.27560082E-01  2.48898396E-01  2.48898396E-01  1.58242453E-01
  1.82696780E-01  1.82696780E-01 -2.13729357E+00  4.85205182E-01  4.85205182E-01
  4.85205182E-01 -2.61340582E+00  7.81007778E-01  7.81007778E-01  2.95019037E-02
  3.55863297E-01  3.55863297E-01 -4.18384008E-01  3.30443188E-01  3.30443188E-01
 -3.04166632E-01  1.58351787E-01  1.58351787E-01 -4.33490295E-01  1.68847832E-01
  1.68847832E-01 -3.18799139E-01  3.57120635E-01  3.57120635E-01  5.79013583E-01
  5.95595876E-01  5.95595876E-01 -4.45039588E+00  2.39645112E+00 -4.36030483E+00
  2.31200898E+00  5.29521816E-01  6.11011941E-01  6.11011941E-01 -4.80212272E-01
  3.59289089E-01  3.59289089E-01 -3.32684531E-01  2.51467740E-01  2.51467740E-01
 -4.52805933E-01  1.56201556E-01  1.56201556E-01 -4.23613808E-01  1.89566587E-01
  1.89566587E-01 -2.27560082E-01  2.48898396E-01  2.48898396E-01  1.58242453E-01
  1.82696780E-01  1.82696780E-01 -2.13729357E+00  4.85205182E-01  4.85205182E-01
  4.85205182E-01  1.42788121E+01 -1.09272209E+01 -8.29039939E+00  2.89625236E-01
  2.18213865E+00  2.18213865E+00  1.66606489E+00  2.59880976E+00  1.91079038E-01
  1.77020533E+00  1.77020533E+00 -7.69744574E+00  2.09534583E+01 -8.09478300E+00
  3.33561024E+00  1.02886750E+00  1.02886750E+00 -1.91698596E-01  1.46204802E+00
  1.46204802E+00  1.30832470E+00 -2.89282657E+00  2.14503804E+00  2.14503804E+00
  2.14503804E+00 -2.89282657E+00  2.14503804E+00  2.14503804E+00  2.14503804E+00
 -2.89282657E+00  2.14503804E+00  2.14503804E+00  2.14503804E+00 -1.42258581E+01
 -1.42258581E+01 -7.64467396E+00  1.40392617E+01 -1.08765629E+01 -2.61340582E+00
  7.81007778E-01  7.81007778E-01  2.95019037E-02  3.55863297E-01  3.55863297E-01
 -4.18384008E-01  3.30443188E-01  3.30443188E-01 -3.04166632E-01  1.58351787E-01
  1.58351787E-01 -4.33490295E-01  1.68847832E-01  1.68847832E-01 -3.18799139E-01
  3.57120635E-01  3.57120635E-01  5.79013583E-01  5.95595876E-01  5.95595876E-01
 -4.45039588E+00  2.39645112E+00 -4.36030483E+00  2.31200898E+00  5.29521816E-01
  6.11011941E-01  6.11011941E-01 -4.80212272E-01  3.59289089E-01  3.59289089E-01
 -3.32684531E-01  2.51467740E-01  2.51467740E-01 -4.52805933E-01  1.56201556E-01
  1.56201556E-01 -4.23613808E-01  1.89566587E-01  1.89566587E-01 -2.27560082E-01
  2.48898396E-01  2.48898396E-01  1.58242453E-01  1.82696780E-01  1.82696780E-01
 -2.13729357E+00  4.85205182E-01  4.85205182E-01  4.85205182E-01 -2.61340582E+00
  7.81007778E-01  7.81007778E-01  2.95019037E-02  3.55863297E-01  3.55863297E-01
 -4.18384008E-01  3.30443188E-01  3.30443188E-01 -3.04166632E-01  1.58351787E-01
  1.58351787E-01 -4.33490295E-01  1.68847832E-01  1.68847832E-01 -3.18799139E-01
  3.57120635E-01  3.57120635E-01  5.79013583E-01  5.95595876E-01  5.95595876E-01
 -4.45039588E+00  2.39645112E+00 -4.36030483E+00  2.31200898E+00  5.29521816E-01
  6.11011941E-01  6.11011941E-01 -4.80212272E-01  3.59289089E-01  3.59289089E-01
 -3.32684531E-01  2.51467740E-01  2.51467740E-01 -4.52805933E-01  1.56201556E-01
  1.56201556E-01 -4.23613808E-01  1.89566587E-01  1.89566587E-01 -2.27560082E-01
  2.48898396E-01  2.48898396E-01  1.58242453E-01  1.82696780E-01  1.82696780E-01
 -2.13729357E+00  4.85205182E-01  4.85205182E-01  4.85205182E-01  1.42788121E+01
 -1.09272209E+01 -8.29039939E+00  2.89625236E-01  2.18213865E+00  2.18213865E+00
  1.66606489E+00  2.59880976E+00  1.91079038E-01  1.77020533E+00  1.77020533E+00
 -7.69744574E+00  2.09534583E+01 -8.09478300E+00  3.33561024E+00  1.02886750E+00
  1.02886750E+00 -1.91698596E-01  1.46204802E+00  1.46204802E+00  1.30832470E+00
 -2.89282657E+00  2.14503804E+00  2.14503804E+00  2.14503804E+00 -2.89282657E+00
  2.14503804E+00  2.14503804E+00  2.14503804E+00 -2.89282657E+00  2.14503804E+00
  2.14503804E+00  2.14503804E+00 -1.42258581E+01 -1.42258581E+01 -7.64467396E+00
  1.40392617E+01 -1.08765629E+01 -2.61340582E+00  7.81007778E-01  7.81007778E-01
  2.95019037E-02  3.55863297E-01  3.55863297E-01 -4.18384008E-01  3.30443188E-01
  3.30443188E-01 -3.04166632E-01  1.58351787E-01  1.58351787E-01 -4.33490295E-01
  1.68847832E-01  1.68847832E-01 -3.18799139E-01  3.57120635E-01  3.57120635E-01
  5.79013583E-01  5.95595876E-01  5.95595876E-01 -4.45039588E+00  2.39645112E+00
 -4.36030483E+00  2.31200898E+00  5.29521816E-01  6.11011941E-01  6.11011941E-01
 -4.80212272E-01  3.59289089E-01  3.59289089E-01 -3.32684531E-01  2.51467740E-01
  2.51467740E-01 -4.52805933E-01  1.56201556E-01  1.56201556E-01 -4.23613808E-01
  1.89566587E-01  1.89566587E-01 -2.27560082E-01  2.48898396E-01  2.48898396E-01
  1.58242453E-01  1.82696780E-01  1.82696780E-01 -2.13729357E+00  4.85205182E-01
  4.85205182E-01  4.85205182E-01 -2.61340582E+00  7.81007778E-01  7.81007778E-01
  2.95019037E-02  3.55863297E-01  3.55863297E-01 -4.18384008E-01  3.30443188E-01
  3.30443188E-01 -3.04166632E-01  1.58351787E-01  1.58351787E-01 -4.33490295E-01
  1.68847832E-01  1.68847832E-01 -3.18799139E-01  3.57120635E-01  3.57120635E-01
  5.79013583E-01  5.95595876E-01  5.95595876E-01 -4.45039588E+00  2.39645112E+00
 -4.36030483E+00  2.31200898E+00  5.29521816E-01  6.11011941E-01  6.11011941E-01
 -4.80212272E-01  3.59289089E-01  3.59289089E-01 -3.32684531E-01  2.51467740E-01
  2.51467740E-01 -4.52805933E-01  1.56201556E-01  1.56201556E-01 -4.23613808E-01
  1.89566587E-01  1.89566587E-01 -2.27560082E-01  2.48898396E-01  2.48898396E-01
  1.58242453E-01  1.82696780E-01  1.82696780E-01 -2.13729357E+00  4.85205182E-01
  4.85205182E-01  4.85205182E-01  1.42788121E+01 -1.09272209E+01 -8.29039939E+00
  2.89625236E-01  2.18213865E+00  2.18213865E+00  1.66606489E+00  2.59880976E+00
  1.91079038E-01  1.77020533E+00  1.77020533E+00 -7.69744574E+00  2.09534583E+01
 -8.09478300E+00  3.33561024E+00  1.02886750E+00  1.02886750E+00 -1.91698596E-01
  1.46204802E+00  1.46204802E+00  1.30832470E+00 -2.89282657E+00  2.14503804E+00
  2.14503804E+00  2.14503804E+00 -2.89282657E+00  2.14503804E+00  2.14503804E+00
  2.14503804E+00 -2.89282657E+00  2.14503804E+00  2.14503804E+00  2.14503804E+00
 -1.42258581E+01 -1.42258581E+01 -7.64467396E+00  1.40392617E+01 -1.08765629E+01
 -2.61340582E+00  7.81007778E-01  7.81007778E-01  2.95019037E-02  3.55863297E-01
  3.55863297E-01 -4.18384008E-01  3.30443188E-01  3.30443188E-01 -3.04166632E-01
  1.58351787E-01  1.58351787E-01 -4.33490295E-01  1.68847832E-01  1.68847832E-01
 -3.18799139E-01  3.57120635E-01  3.57120635E-01  5.79013583E-01  5.95595876E-01
  5.95595876E-01 -4.45039588E+00  2.39645112E+00 -4.36030483E+00  2.31200898E+00
  5.29521816E-01  6.11011941E-01  6.11011941E-01 -4.80212272E-01  3.59289089E-01
  3.59289089E-01 -3.32684531E-01  2.51467740E-01  2.51467740E-01 -4.52805933E-01
  1.56201556E-01  1.56201556E-01 -4.23613808E-01  1.89566587E-01  1.89566587E-01
 -2.27560082E-01  2.48898396E-01  2.48898396E-01  1.58242453E-01  1.82696780E-01
  1.82696780E-01 -2.13729357E+00  4.85205182E-01  4.85205182E-01  4.85205182E-01
 -2.61340582E+00  7.81007778E-01  7.81007778E-01  2.95019037E-02  3.55863297E-01
  3.55863297E-01 -4.18384008E-01  3.30443188E-01  3.30443188E-01 -3.04166632E-01
  1.58351787E-01  1.58351787E-01 -4.33490295E-01  1.68847832E-01  1.68847832E-01
 -3.18799139E-01  3.57120635E-01  3.57120635E-01  5.79013583E-01  5.95595876E-01
  5.95595876E-01 -4.45039588E+00  2.39645112E+00 -4.36030483E+00  2.31200898E+00
  5.29521816E-01  6.11011941E-01  6.11011941E-01 -4.80212272E-01  3.59289089E-01
  3.59289089E-01 -3.32684531E-01  2.51467740E-01  2.51467740E-01 -4.52805933E-01
  1.56201556E-01  1.56201556E-01 -4.23613808E-01  1.89566587E-01  1.89566587E-01
 -2.27560082E-01  2.48898396E-01  2.48898396E-01  1.58242453E-01  1.82696780E-01
  1.82696780E-01 -2.13729357E+00  4.85205182E-01  4.85205182E-01  4.85205182E-01
  1.42788121E+01 -1.09272209E+01 -8.29039939E+00  2.89625236E-01  2.18213865E+00
  2.18213865E+00  1.66606489E+00  2.59880976E+00  1.91079038E-01  1.77020533E+00
  1.77020533E+00 -7.69744574E+00  2.09534583E+01 -8.09478300E+00  3.33561024E+00
  1.02886750E+00  1.02886750E+00 -1.91698596E-01  1.46204802E+00  1.46204802E+00
  1.30832470E+00 -2.89282657E+00  2.14503804E+00  2.14503804E+00  2.14503804E+00
 -2.89282657E+00  2.14503804E+00  2.14503804E+00  2.14503804E+00 -2.89282657E+00
  2.14503804E+00  2.14503804E+00  2.14503804E+00 -1.42258581E+01 -1.42258581E+01
 -7.64467396E+00  1.40392617E+01 -1.08765629E+01 -2.61340582E+00  7.81007778E-01
  7.81007778E-01  2.95019037E-02  3.55863297E-01  3.55863297E-01 -4.18384008E-01
  3.30443188E-01  3.30443188E-01 -3.04166632E-01  1.58351787E-01  1.58351787E-01
 -4.33490295E-01  1.68847832E-01  1.68847832E-01 -3.18799139E-01  3.57120635E-01
  3.57120635E-01  5.79013583E-01  5.95595876E-01  5.95595876E-01 -4.45039588E+00
  2.39645112E+00 -4.36030483E+00  2.31200898E+00  5.29521816E-01  6.11011941E-01
  6.11011941E-01 -4.80212272E-01  3.59289089E-01  3.59289089E-01 -3.32684531E-01
  2.51467740E-01  2.51467740E-01 -4.52805933E-01  1.56201556E-01  1.56201556E-01
 -4.23613808E-01  1.89566587E-01  1.89566587E-01 -2.27560082E-01  2.48898396E-01
  2.48898396E-01  1.58242453E-01  1.82696780E-01  1.82696780E-01 -2.13729357E+00
  4.85205182E-01  4.85205182E-01  4.85205182E-01 -2.61340582E+00  7.81007778E-01
  7.81007778E-01  2.95019037E-02  3.55863297E-01  3.55863297E-01 -4.18384008E-01
  3.30443188E-01  3.30443188E-01 -3.04166632E-01  1.58351787E-01  1.58351787E-01
 -4.33490295E-01  1.68847832E-01  1.68847832E-01 -3.18799139E-01  3.57120635E-01
  3.57120635E-01  5.79013583E-01  5.95595876E-01  5.95595876E-01 -4.45039588E+00
  2.39645112E+00 -4.36030483E+00  2.31200898E+00  5.29521816E-01  6.11011941E-01
  6.11011941E-01 -4.80212272E-01  3.59289089E-01  3.59289089E-01 -3.32684531E-01
  2.51467740E-01  2.51467740E-01 -4.52805933E-01  1.56201556E-01  1.56201556E-01
 -4.23613808E-01  1.89566587E-01  1.89566587E-01 -2.27560082E-01  2.48898396E-01
  2.48898396E-01  1.58242453E-01  1.82696780E-01  1.82696780E-01 -2.13729357E+00
  4.85205182E-01  4.85205182E-01  4.85205182E-01  1.42788121E+01 -1.09272209E+01
 -8.29039939E+00  2.89625236E-01  2.18213865E+00  2.18213865E+00  1.66606489E+00
  2.59880976E+00  1.91079038E-01  1.77020533E+00  1.77020533E+00 -7.69744574E+00
  2.09534583E+01 -8.09478300E+00  3.33561024E+00  1.02886750E+00  1.02886750E+00
 -1.91698596E-01  1.46204802E+00  1.46204802E+00  1.30832470E+00 -2.89282657E+00
  2.14503804E+00  2.14503804E+00  2.14503804E+00 -2.89282657E+00  2.14503804E+00
  2.14503804E+00  2.14503804E+00 -2.89282657E+00  2.14503804E+00  2.14503804E+00
  2.14503804E+00 -1.42258581E+01 -1.42258581E+01 -7.64467396E+00  1.40392617E+01
 -1.08765629E+01 -2.61340582E+00  7.81007778E-01  7.81007778E-01  2.95019037E-02
  3.55863297E-01  3.55863297E-01 -4.18384008E-01  3.30443188E-01  3.30443188E-01
 -3.04166632E-01  1.58351787E-01  1.58351787E-01 -4.33490295E-01  1.68847832E-01
  1.68847832E-01 -3.18799139E-01  3.57120635E-01  3.57120635E-01  5.79013583E-01
  5.95595876E-01  5.95595876E-01 -4.45039588E+00  2.39645112E+00 -4.36030483E+00
  2.31200898E+00  5.29521816E-01  6.11011941E-01  6.11011941E-01 -4.80212272E-01
  3.59289089E-01  3.59289089E-01 -3.32684531E-01  2.51467740E-01  2.51467740E-01
 -4.52805933E-01  1.56201556E-01  1.56201556E-01 -4.23613808E-01  1.89566587E-01
  1.89566587E-01 -2.27560082E-01  2.48898396E-01  2.48898396E-01  1.58242453E-01
  1.82696780E-01  1.82696780E-01 -2.13729357E+00  4.85205182E-01  4.85205182E-01
  4.85205182E-01 -2.61340582E+00  7.81007778E-01  7.81007778E-01  2.95019037E-02
  3.55863297E-01  3.55863297E-01 -4.18384008E-01  3.30443188E-01  3.30443188E-01
 -3.04166632E-01  1.58351787E-01  1.58351787E-01 -4.33490295E-01  1.68847832E-01
  1.68847832E-01 -3.18799139E-01  3.57120635E-01  3.57120635E-01  5.79013583E-01
  5.95595876E-01  5.95595876E-01 -4.45039588E+00  2.39645112E+00 -4.36030483E+00
  2.31200898E+00  5.29521816E-01  6.11011941E-01  6.11011941E-01 -4.80212272E-01
  3.59289089E-01  3.59289089E-01 -3.32684531E-01  2.51467740E-01  2.51467740E-01
 -4.52805933E-01  1.56201556E-01  1.56201556E-01 -4.23613808E-01  1.89566587E-01
  1.89566587E-01 -2.27560082E-01  2.48898396E-01  2.48898396E-01  1.58242453E-01
  1.82696780E-01  1.82696780E-01 -2.13729357E+00  4.85205182E-01  4.85205182E-01
  4.85205182E-01  1.42788121E+01 -1.09272209E+01 -8.29039939E+00  2.89625236E-01
  2.18213865E+00  2.18213865E+00  1.66606489E+00  2.59880976E+00  1.91079038E-01
  1.77020533E+00  1.77020533E+00 -7.69744574E+00  2.09534583E+01 -8.09478300E+00
  3.33561024E+00  1.02886750E+00  1.02886750E+00 -1.91698596E-01  1.46204802E+00
  1.46204802E+00  1.30832470E+00 -2.89282657E+00  2.14503804E+00  2.14503804E+00
  2.14503804E+00 -2.89282657E+00  2.14503804E+00  2.14503804E+00  2.14503804E+00
 -2.89282657E+00  2.14503804E+00  2.14503804E+00  2.14503804E+00 -1.42258581E+01
 -1.42258581E+01 -7.64467396E+00  1.40392617E+01 -1.08765629E+01 -2.61340582E+00
  7.81007778E-01  7.81007778E-01  2.95019037E-02  3.55863297E-01  3.55863297E-01
 -4.18384008E-01  3.30443188E-01  3.30443188E-01 -3.04166632E-01  1.58351787E-01
  1.58351787E-01 -4.33490295E-01  1.68847832E-01  1.68847832E-01 -3.18799139E-01
  3.57120635E-01  3.57120635E-01  5.79013583E-01  5.95595876E-01  5.95595876E-01
 -4.45039588E+00  2.39645112E+00 -4.36030483E+00  2.31200898E+00  5.29521816E-01
  6.11011941E-01  6.11011941E-01 -4.80212272E-01  3.59289089E-01  3.59289089E-01
 -3.32684531E-01  2.51467740E-01  2.51467740E-01 -4.52805933E-01  1.56201556E-01
  1.56201556E-01 -4.23613808E-01  1.89566587E-01  1.89566587E-01 -2.27560082E-01
  2.48898396E-01  2.48898396E-01  1.58242453E-01  1.82696780E-01  1.82696780E-01
 -2.13729357E+00  4.85205182E-01  4.85205182E-01  4.85205182E-01 -2.61340582E+00
  7.81007778E-01  7.81007778E-01  2.95019037E-02  3.55863297E-01  3.55863297E-01
 -4.18384008E-01  3.30443188E-01  3.30443188E-01 -3.04166632E-01  1.58351787E-01
  1.58351787E-01 -4.33490295E-01  1.68847832E-01  1.68847832E-01 -3.18799139E-01
  3.57120635E-01  3.57120635E-01  5.79013583E-01  5.95595876E-01  5.95595876E-01
 -4.45039588E+00  2.39645112E+00 -4.36030483E+00  2.31200898E+00  5.29521816E-01
  6.11011941E-01  6.11011941E-01 -4.80212272E-01  3.59289089E-01  3.59289089E-01
 -3.32684531E-01  2.51467740E-01  2.51467740E-01 -4.52805933E-01  1.56201556E-01
  1.56201556E-01 -4.23613808E-01  1.89566587E-01  1.89566587E-01 -2.27560082E-01
  2.48898396E-01  2.48898396E-01  1.58242453E-01  1.82696780E-01  1.82696780E-01
 -2.13729357E+00  4.85205182E-01  4.85205182E-01  4.85205182E-01  1.42788121E+01
 -1.09272209E+01 -8.29039939E+00  2.89625236E-01  2.18213865E+00  2.18213865E+00
  1.66606489E+00  2.59880976E+00  1.91079038E-01  1.77020533E+00  1.77020533E+00
 -7.69744574E+00  2.09534583E+01 -8.09478300E+00  3.33561024E+00  1.02886750E+00
  1.02886750E+00 -1.91698596E-01  1.46204802E+00  1.46204802E+00  1.30832470E+00
 -2.89282657E+00  2.14503804E+00  2.14503804E+00  2.14503804E+00 -2.89282657E+00
  2.14503804E+00  2.14503804E+00  2.14503804E+00 -2.89282657E+00  2.14503804E+00
  2.14503804E+00  2.14503804E+00 -1.42258581E+01 -1.42258581E+01 -7.64467396E+00
  1.40392617E+01 -1.08765629E+01 -2.61340582E+00  7.81007778E-01  7.81007778E-01
  2.95019037E-02  3.55863297E-01  3.55863297E-01 -4.18384008E-01  3.30443188E-01
  3.30443188E-01 -3.04166632E-01  1.58351787E-01  1.58351787E-01 -4.33490295E-01
  1.68847832E-01  1.68847832E-01 -3.18799139E-01  3.57120635E-01  3.57120635E-01
  5.79013583E-01  5.95595876E-01  5.95595876E-01 -4.45039588E+00  2.39645112E+00
 -4.36030483E+00  2.31200898E+00  5.29521816E-01  6.11011941E-01  6.11011941E-01
 -4.80212272E-01  3.59289089E-01  3.59289089E-01 -3.32684531E-01  2.51467740E-01
  2.51467740E-01 -4.52805933E-01  1.56201556E-01  1.56201556E-01 -4.23613808E-01
  1.89566587E-01  1.89566587E-01 -2.27560082E-01  2.48898396E-01  2.48898396E-01
  1.58242453E-01  1.82696780E-01  1.82696780E-01 -2.13729357E+00  4.85205182E-01
  4.85205182E-01  4.85205182E-01 -2.61340582E+00  7.81007778E-01  7.81007778E-01
  2.95019037E-02  3.55863297E-01  3.55863297E-01 -4.18384008E-01  3.30443188E-01
  3.30443188E-01 -3.04166632E-01  1.58351787E-01  1.58351787E-01 -4.33490295E-01
  1.68847832E-01  1.68847832E-01 -3.18799139E-01  3.57120635E-01  3.57120635E-01
  5.79013583E-01  5.95595876E-01  5.95595876E-01 -4.45039588E+00  2.39645112E+00
 -4.36030483E+00  2.31200898E+00  5.29521816E-01  6.11011941E-01  6.11011941E-01
 -4.80212272E-01  3.59289089E-01  3.59289089E-01 -3.32684531E-01  2.51467740E-01
  2.51467740E-01 -4.52805933E-01  1.56201556E-01  1.56201556E-01 -4.23613808E-01
  1.89566587E-01  1.89566587E-01 -2.27560082E-01  2.48898396E-01  2.48898396E-01
  1.58242453E-01  1.82696780E-01  1.82696780E-01 -2.13729357E+00  4.85205182E-01
  4.85205182E-01  4.85205182E-01  1.42788121E+01 -1.09272209E+01 -8.29039939E+00
  2.89625236E-01  2.18213865E+00  2.18213865E+00  1.66606489E+00  2.59880976E+00
  1.91079038E-01  1.77020533E+00  1.77020533E+00 -7.69744574E+00  2.09534583E+01
 -8.09478300E+00  3.33561024E+00  1.02886750E+00  1.02886750E+00 -1.91698596E-01
  1.46204802E+00  1.46204802E+00  1.30832470E+00 -2.89282657E+00  2.14503804E+00
  2.14503804E+00  2.14503804E+00 -2.89282657E+00  2.14503804E+00  2.14503804E+00
  2.14503804E+00 -2.89282657E+00  2.14503804E+00  2.14503804E+00  2.14503804E+00
 -1.42258581E+01 -1.42258581E+01 -7.64467396E+00  1.40392617E+01 -1.08765629E+01
 -2.61340582E+00  7.81007778E-01  7.81007778E-01  2.95019037E-02  3.55863297E-01
  3.55863297E-01 -4.18384008E-01  3.30443188E-01  3.30443188E-01 -3.04166632E-01
  1.58351787E-01  1.58351787E-01 -4.33490295E-01  1.68847832E-01  1.68847832E-01
 -3.18799139E-01  3.57120635E-01  3.57120635E-01  5.79013583E-01  5.95595876E-01
  5.95595876E-01 -4.45039588E+00  2.39645112E+00 -4.36030483E+00  2.31200898E+00
  5.29521816E-01  6.11011941E-01  6.11011941E-01 -4.80212272E-01  3.59289089E-01
  3.59289089E-01 -3.32684531E-01  2.51467740E-01  2.51467740E-01 -4.52805933E-01
  1.56201556E-01  1.56201556E-01 -4.23613808E-01  1.89566587E-01  1.89566587E-01
 -2.27560082E-01  2.48898396E-01  2.48898396E-01  1.58242453E-01  1.82696780E-01
  1.82696780E-01 -2.13729357E+00  4.85205182E-01  4.85205182E-01  4.85205182E-01
 -2.61340582E+00  7.81007778E-01  7.81007778E-01  2.95019037E-02  3.55863297E-01
  3.55863297E-01 -4.18384008E-01  3.30443188E-01  3.30443188E-01 -3.04166632E-01
  1.58351787E-01  1.58351787E-01 -4.33490295E-01  1.68847832E-01  1.68847832E-01
 -3.18799139E-01  3.57120635E-01  3.57120635E-01  5.79013583E-01  5.95595876E-01
  5.95595876E-01 -4.45039588E+00  2.39645112E+00 -4.36030483E+00  2.31200898E+00
  5.29521816E-01  6.11011941E-01  6.11011941E-01 -4.80212272E-01  3.59289089E-01
  3.59289089E-01 -3.32684531E-01  2.51467740E-01  2.51467740E-01 -4.52805933E-01
  1.56201556E-01  1.56201556E-01 -4.23613808E-01  1.89566587E-01  1.89566587E-01
 -2.27560082E-01  2.48898396E-01  2.48898396E-01  1.58242453E-01  1.82696780E-01
  1.82696780E-01 -2.13729357E+00  4.85205182E-01  4.85205182E-01  4.85205182E-01
  1.42788121E+01 -1.09272209E+01 -8.29039939E+00  2.89625236E-01  2.18213865E+00
  2.18213865E+00  1.66606489E+00  2.59880976E+00  1.91079038E-01  1.77020533E+00
  1.77020533E+00 -7.69744574E+00  2.09534583E+01 -8.09478300E+00  3.33561024E+00
  1.02886750E+00  1.02886750E+00 -1.91698596E-01  1.46204802E+00  1.46204802E+00
  1.30832470E+00 -2.89282657E+00  2.14503804E+00  2.14503804E+00  2.14503804E+00
 -2.89282657E+00  2.14503804E+00  2.14503804E+00  2.14503804E+00 -2.89282657E+00
  2.14503804E+00  2.14503804E+00  2.14503804E+00 -1.42258581E+01 -1.42258581E+01
 -7.64467396E+00  1.40392617E+01 -1.08765629E+01 -2.61340582E+00  7.81007778E-01
  7.81007778E-01  2.95019037E-02  3.55863297E-01  3.55863297E-01 -4.18384008E-01
  3.30443188E-01  3.30443188E-01 -3.04166632E-01  1.58351787E-01  1.58351787E-01
 -4.33490295E-01  1.68847832E-01  1.68847832E-01 -3.18799139E-01  3.57120635E-01
  3.57120635E-01  5.79013583E-01  5.95595876E-01  5.95595876E-01 -4.45039588E+00
  2.39645112E+00 -4.36030483E+00  2.31200898E+00  5.29521816E-01  6.11011941E-01
  6.11011941E-01 -4.80212272E-01  3.59289089E-01  3.59289089E-01 -3.32684531E-01
  2.51467740E-01  2.51467740E-01 -4.52805933E-01  1.56201556E-01  1.56201556E-01
 -4.23613808E-01  1.89566587E-01  1.89566587E-01 -2.27560082E-01  2.48898396E-01
  2.48898396E-01  1.58242453E-01  1.82696780E-01  1.82696780E-01 -2.13729357E+00
  4.85205182E-01  4.85205182E-01  4.85205182E-01 -2.61340582E+00  7.81007778E-01
  7.81007778E-01  2.95019037E-02  3.55863297E-01  3.55863297E-01 -4.18384008E-01
  3.30443188E-01  3.30443188E-01 -3.04166632E-01  1.58351787E-01  1.58351787E-01
 -4.33490295E-01  1.68847832E-01  1.68847832E-01 -3.18799139E-01  3.57120635E-01
  3.57120635E-01  5.79013583E-01  5.95595876E-01  5.95595876E-01 -4.45039588E+00
  2.39645112E+00 -4.36030483E+00  2.31200898E+00  5.29521816E-01  6.11011941E-01
  6.11011941E-01 -4.80212272E-01  3.59289089E-01  3.59289089E-01 -3.32684531E-01
  2.51467740E-01  2.51467740E-01 -4.52805933E-01  1.56201556E-01  1.56201556E-01
 -4.23613808E-01  1.89566587E-01  1.89566587E-01 -2.27560082E-01  2.48898396E-01
  2.48898396E-01  1.58242453E-01  1.82696780E-01  1.82696780E-01 -2.13729357E+00
  4.85205182E-01  4.85205182E-01  4.85205182E-01  1.42788121E+01 -1.09272209E+01
 -8.29039939E+00  2.89625236E-01  2.18213865E+00  2.18213865E+00  1.66606489E+00
  2.59880976E+00  1.91079038E-01  1.77020533E+00  1.77020533E+00 -7.69744574E+00
  2.09534583E+01 -8.09478300E+00  3.33561024E+00  1.02886750E+00  1.02886750E+00
 -1.91698596E-01  1.46204802E+00  1.46204802E+00  1.30832470E+00 -2.89282657E+00
  2.14503804E+00  2.14503804E+00  2.14503804E+00 -2.89282657E+00  2.14503804E+00
  2.14503804E+00  2.14503804E+00 -2.89282657E+00  2.14503804E+00  2.14503804E+00
  2.14503804E+00 -1.42258581E+01 -1.42258581E+01 -7.64467396E+00  1.40392617E+01
 -1.08765629E+01 -2.61340582E+00  7.81007778E-01  7.81007778E-01  2.95019037E-02
  3.55863297E-01  3.55863297E-01 -4.18384008E-01  3.30443188E-01  3.30443188E-01
 -3.04166632E-01  1.58351787E-01  1.58351787E-01 -4.33490295E-01  1.68847832E-01
  1.68847832E-01 -3.18799139E-01  3.57120635E-01  3.57120635E-01  5.79013583E-01
  5.95595876E-01  5.95595876E-01 -4.45039588E+00  2.39645112E+00 -4.36030483E+00
  2.31200898E+00  5.29521816E-01  6.11011941E-01  6.11011941E-01 -4.80212272E-01
  3.59289089E-01  3.59289089E-01 -3.32684531E-01  2.51467740E-01  2.51467740E-01
 -4.52805933E-01  1.56201556E-01  1.56201556E-01 -4.23613808E-01  1.89566587E-01
  1.89566587E-01 -2.27560082E-01  2.48898396E-01  2.48898396E-01  1.58242453E-01
  1.82696780E-01  1.82696780E-01 -2.13729357E+00  4.85205182E-01  4.85205182E-01
  4.85205182E-01 -2.61340582E+00  7.81007778E-01  7.81007778E-01  2.95019037E-02
  3.55863297E-01  3.55863297E-01 -4.18384008E-01  3.30443188E-01  3.30443188E-01
 -3.04166632E-01  1.58351787E-01  1.58351787E-01 -4.33490295E-01  1.68847832E-01
  1.68847832E-01 -3.18799139E-01  3.57120635E-01  3.57120635E-01  5.79013583E-01
  5.95595876E-01  5.95595876E-01 -4.45039588E+00  2.39645112E+00 -4.36030483E+00
  2.31200898E+00  5.29521816E-01  6.11011941E-01  6.11011941E-01 -4.80212272E-01
  3.59289089E-01  3.59289089E-01 -3.32684531E-01  2.51467740E-01  2.51467740E-01
 -4.52805933E-01  1.56201556E-01  1.56201556E-01 -4.23613808E-01  1.89566587E-01
  1.89566587E-01 -2.27560082E-01  2.48898396E-01  2.48898396E-01  1.58242453E-01
  1.82696780E-01  1.82696780E-01 -2.13729357E+00  4.85205182E-01  4.85205182E-01
  4.85205182E-01  1.42788121E+01 -1.09272209E+01 -8.29039939E+00  2.89625236E-01
  2.18213865E+00  2.18213865E+00  1.66606489E+00  2.59880976E+00  1.91079038E-01
  1.77020533E+00  1.77020533E+00 -7.69744574E+00  2.09534583E+01 -8.09478300E+00
  3.33561024E+00  1.02886750E+00  1.02886750E+00 -1.91698596E-01  1.46204802E+00
  1.46204802E+00  1.30832470E+00 -2.89282657E+00  2.14503804E+00  2.14503804E+00
  2.14503804E+00 -2.89282657E+00  2.14503804E+00  2.14503804E+00  2.14503804E+00
 -2.89282657E+00  2.14503804E+00  2.14503804E+00  2.14503804E+00 -1.42258581E+01
 -1.42258581E+01 -7.64467396E+00  1.40392617E+01 -1.08765629E+01 -2.61340582E+00
  7.81007778E-01  7.81007778E-01  2.95019037E-02  3.55863297E-01  3.55863297E-01
 -4.18384008E-01  3.30443188E-01  3.30443188E-01 -3.04166632E-01  1.58351787E-01
  1.58351787E-01 -4.33490295E-01  1.68847832E-01  1.68847832E-01 -3.18799139E-01
  3.57120635E-01  3.57120635E-01  5.79013583E-01  5.95595876E-01  5.95595876E-01
 -4.45039588E+00  2.39645112E+00 -4.36030483E+00  2.31200898E+00  5.29521816E-01
  6.11011941E-01  6.11011941E-01 -4.80212272E-01  3.59289089E-01  3.59289089E-01
 -3.32684531E-01  2.51467740E-01  2.51467740E-01 -4.52805933E-01  1.56201556E-01
  1.56201556E-01 -4.23613808E-01  1.89566587E-01  1.89566587E-01 -2.27560082E-01
  2.48898396E-01  2.48898396E-01  1.58242453E-01  1.82696780E-01  1.82696780E-01
 -2.13729357E+00  4.85205182E-01  4.85205182E-01  4.85205182E-01 -2.61340582E+00
  7.81007778E-01  7.81007778E-01  2.95019037E-02  3.55863297E-01  3.55863297E-01
 -4.18384008E-01  3.30443188E-01  3.30443188E-01 -3.04166632E-01  1.58351787E-01
  1.58351787E-01 -4.33490295E-01  1.68847832E-01  1.68847832E-01 -3.18799139E-01
  3.57120635E-01  3.57120635E-01  5.79013583E-01  5.95595876E-01  5.95595876E-01
 -4.45039588E+00  2.39645112E+00 -4.36030483E+00  2.31200898E+00  5.29521816E-01
  6.11011941E-01  6.11011941E-01 -4.80212272E-01  3.59289089E-01  3.59289089E-01
 -3.32684531E-01  2.51467740E-01  2.51467740E-01 -4.52805933E-01  1.56201556E-01
  1.56201556E-01 -4.23613808E-01  1.89566587E-01  1.89566587E-01 -2.27560082E-01
  2.48898396E-01  2.48898396E-01  1.58242453E-01  1.82696780E-01  1.82696780E-01
 -2.13729357E+00  4.85205182E-01  4.85205182E-01  4.85205182E-01  1.42788121E+01
 -1.09272209E+01 -8.29039939E+00  2.89625236E-01  2.18213865E+00  2.18213865E+00
  1.66606489E+00  2.59880976E+00  1.91079038E-01  1.77020533E+00  1.77020533E+00
 -7.69744574E+00  2.09534583E+01 -8.09478300E+00  3.33561024E+00  1.02886750E+00
  1.02886750E+00 -1.91698596E-01  1.46204802E+00  1.46204802E+00  1.30832470E+00
 -2.89282657E+00  2.14503804E+00  2.14503804E+00  2.14503804E+00 -2.89282657E+00
  2.14503804E+00  2.14503804E+00  2.14503804E+00 -2.89282657E+00  2.14503804E+00
  2.14503804E+00  2.14503804E+00 -1.42258581E+01 -1.42258581E+01 -7.64467396E+00
  1.40392617E+01 -1.08765629E+01 -2.61340582E+00  7.81007778E-01  7.81007778E-01
  2.95019037E-02  3.55863297E-01  3.55863297E-01 -4.18384008E-01  3.30443188E-01
  3.30443188E-01 -3.04166632E-01  1.58351787E-01  1.58351787E-01 -4.33490295E-01
  1.68847832E-01  1.68847832E-01 -3.18799139E-01  3.57120635E-01  3.57120635E-01
  5.79013583E-01  5.95595876E-01  5.95595876E-01 -4.45039588E+00  2.39645112E+00
 -4.36030483E+00  2.31200898E+00  5.29521816E-01  6.11011941E-01  6.11011941E-01
 -4.80212272E-01  3.59289089E-01  3.59289089E-01 -3.32684531E-01  2.51467740E-01
  2.51467740E-01 -4.52805933E-01  1.56201556E-01  1.56201556E-01 -4.23613808E-01
  1.89566587E-01  1.89566587E-01 -2.27560082E-01  2.48898396E-01  2.48898396E-01
  1.58242453E-01  1.82696780E-01  1.82696780E-01 -2.13729357E+00  4.85205182E-01
  4.85205182E-01  4.85205182E-01 -2.61340582E+00  7.81007778E-01  7.81007778E-01
  2.95019037E-02  3.55863297E-01  3.55863297E-01 -4.18384008E-01  3.30443188E-01
  3.30443188E-01 -3.04166632E-01  1.58351787E-01  1.58351787E-01 -4.33490295E-01
  1.68847832E-01  1.68847832E-01 -3.18799139E-01  3.57120635E-01  3.57120635E-01
  5.79013583E-01  5.95595876E-01  5.95595876E-01 -4.45039588E+00  2.39645112E+00
 -4.36030483E+00  2.31200898E+00  5.29521816E-01  6.11011941E-01  6.11011941E-01
 -4.80212272E-01  3.59289089E-01  3.59289089E-01 -3.32684531E-01  2.51467740E-01
  2.51467740E-01 -4.52805933E-01  1.56201556E-01  1.56201556E-01 -4.23613808E-01
  1.89566587E-01  1.89566587E-01 -2.27560082E-01  2.48898396E-01  2.48898396E-01
  1.58242453E-01  1.82696780E-01  1.82696780E-01 -2.13729357E+00  4.85205182E-01
  4.85205182E-01  4.85205182E-01  1.42788121E+01 -1.09272209E+01 -8.29039939E+00
  2.89625236E-01  2.18213865E+00  2.18213865E+00  1.66606489E+00  2.59880976E+00
  1.91079038E-01  1.77020533E+00  1.77020533E+00 -7.69744574E+00  2.09534583E+01
 -8.09478300E+00  3.33561024E+00  1.02886750E+00  1.02886750E+00 -1.91698596E-01
  1.46204802E+00  1.46204802E+00  1.30832470E+00 -2.89282657E+00  2.14503804E+00
  2.14503804E+00  2.14503804E+00 -2.89282657E+00  2.14503804E+00  2.14503804E+00
  2.14503804E+00 -2.89282657E+00  2.14503804E+00  2.14503804E+00  2.14503804E+00
 -1.42258581E+01 -1.42258581E+01 -7.64467396E+00  1.40392617E+01 -1.08765629E+01
 -2.61340582E+00  7.81007778E-01  7.81007778E-01  2.95019037E-02  3.55863297E-01
  3.55863297E-01 -4.18384008E-01  3.30443188E-01  3.30443188E-01 -3.04166632E-01
  1.58351787E-01  1.58351787E-01 -4.33490295E-01  1.68847832E-01  1.68847832E-01
 -3.18799139E-01  3.57120635E-01  3.57120635E-01  5.79013583E-01  5.95595876E-01
  5.95595876E-01 -4.45039588E+00  2.39645112E+00 -4.36030483E+00  2.31200898E+00
  5.29521816E-01  6.11011941E-01  6.11011941E-01 -4.80212272E-01  3.59289089E-01
  3.59289089E-01 -3.32684531E-01  2.51467740E-01  2.51467740E-01 -4.52805933E-01
  1.56201556E-01  1.56201556E-01 -4.23613808E-01  1.89566587E-01  1.89566587E-01
 -2.27560082E-01  2.48898396E-01  2.48898396E-01  1.58242453E-01  1.82696780E-01
  1.82696780E-01 -2.13729357E+00  4.85205182E-01  4.85205182E-01  4.85205182E-01
 -2.61340582E+00  7.81007778E-01  7.81007778E-01  2.95019037E-02  3.55863297E-01
  3.55863297E-01 -4.18384008E-01  3.30443188E-01  3.30443188E-01 -3.04166632E-01
  1.58351787E-01  1.58351787E-01 -4.33490295E-01  1.68847832E-01  1.68847832E-01
 -3.18799139E-01  3.57120635E-01  3.57120635E-01  5.79013583E-01  5.95595876E-01
  5.95595876E-01 -4.45039588E+00  2.39645112E+00 -4.36030483E+00  2.31200898E+00
  5.29521816E-01  6.11011941E-01  6.11011941E-01 -4.80212272E-01  3.59289089E-01
  3.59289089E-01 -3.32684531E-01  2.51467740E-01  2.51467740E-01 -4.52805933E-01
  1.56201556E-01  1.56201556E-01 -4.23613808E-01  1.89566587E-01  1.89566587E-01
 -2.27560082E-01  2.48898396E-01  2.48898396E-01  1.58242453E-01  1.82696780E-01
  1.82696780E-01 -2.13729357E+00  4.85205182E-01  4.85205182E-01  4.85205182E-01
  1.42788121E+01 -1.09272209E+01 -8.29039939E+00  2.89625236E-01  2.18213865E+00
  2.18213865E+00  1.66606489E+00  2.59880976E+00  1.91079038E-01  1.77020533E+00
  1.77020533E+00 -7.69744574E+00  2.09534583E+01 -8.09478300E+00  3.33561024E+00
  1.02886750E+00  1.02886750E+00 -1.91698596E-01  1.46204802E+00  1.46204802E+00
  1.30832470E+00 -2.89282657E+00  2.14503804E+00  2.14503804E+00  2.14503804E+00
 -2.89282657E+00  2.14503804E+00  2.14503804E+00  2.14503804E+00 -2.89282657E+00
  2.14503804E+00  2.14503804E+00  2.14503804E+00 -1.42258581E+01 -1.42258581E+01
 -7.64467396E+00  1.40392617E+01 -1.08765629E+01 -2.61340582E+00  7.81007778E-01
  7.81007778E-01  2.95019037E-02  3.55863297E-01  3.55863297E-01 -4.18384008E-01
  3.30443188E-01  3.30443188E-01 -3.04166632E-01  1.58351787E-01  1.58351787E-01
 -4.33490295E-01  1.68847832E-01  1.68847832E-01 -3.18799139E-01  3.57120635E-01
  3.57120635E-01  5.79013583E-01  5.95595876E-01  5.95595876E-01 -4.45039588E+00
  2.39645112E+00 -4.36030483E+00  2.31200898E+00  5.29521816E-01  6.11011941E-01
  6.11011941E-01 -4.80212272E-01  3.59289089E-01  3.59289089E-01 -3.32684531E-01
  2.51467740E-01  2.51467740E-01 -4.52805933E-01  1.56201556E-01  1.56201556E-01
 -4.23613808E-01  1.89566587E-01  1.89566587E-01 -2.27560082E-01  2.48898396E-01
  2.48898396E-01  1.58242453E-01  1.82696780E-01  1.82696780E-01 -2.13729357E+00
  4.85205182E-01  4.85205182E-01  4.85205182E-01 -2.61340582E+00  7.81007778E-01
  7.81007778E-01  2.95019037E-02  3.55863297E-01  3.55863297E-01 -4.18384008E-01
  3.30443188E-01  3.30443188E-01 -3.04166632E-01  1.58351787E-01  1.58351787E-01
 -4.33490295E-01  1.68847832E-01  1.68847832E-01 -3.18799139E-01  3.57120635E-01
  3.57120635E-01  5.79013583E-01  5.95595876E-01  5.95595876E-01 -4.45039588E+00
  2.39645112E+00 -4.36030483E+00  2.31200898E+00  5.29521816E-01  6.11011941E-01
  6.11011941E-01 -4.80212272E-01  3.59289089E-01  3.59289089E-01 -3.32684531E-01
  2.51467740E-01  2.51467740E-01 -4.52805933E-01  1.56201556E-01  1.56201556E-01
 -4.23613808E-01  1.89566587E-01  1.89566587E-01 -2.27560082E-01  2.48898396E-01
  2.48898396E-01  1.58242453E-01  1.82696780E-01  1.82696780E-01 -2.13729357E+00
  4.85205182E-01  4.85205182E-01  4.85205182E-01  1.42788121E+01 -1.09272209E+01
 -8.29039939E+00  2.89625236E-01  2.18213865E+00  2.18213865E+00  1.66606489E+00
  2.59880976E+00  1.91079038E-01  1.77020533E+00  1.77020533E+00 -7.69744574E+00
  2.09534583E+01 -8.09478300E+00  3.33561024E+00  1.02886750E+00  1.02886750E+00
 -1.91698596E-01  1.46204802E+00  1.46204802E+00  1.30832470E+00 -2.89282657E+00
  2.14503804E+00  2.14503804E+00  2.14503804E+00 -2.89282657E+00  2.14503804E+00
  2.14503804E+00  2.14503804E+00 -2.89282657E+00  2.14503804E+00  2.14503804E+00
  2.14503804E+00 -1.42258581E+01 -1.42258581E+01 -7.64467396E+00  1.40392617E+01
 -1.08765629E+01 -2.61340582E+00  7.81007778E-01  7.81007778E-01  2.95019037E-02
  3.55863297E-01  3.55863297E-01 -4.18384008E-01  3.30443188E-01  3.30443188E-01
 -3.04166632E-01  1.58351787E-01  1.58351787E-01 -4.33490295E-01  1.68847832E-01
  1.68847832E-01 -3.18799139E-01  3.57120635E-01  3.57120635E-01  5.79013583E-01
  5.95595876E-01  5.95595876E-01 -4.45039588E+00  2.39645112E+00 -4.36030483E+00
  2.31200898E+00  5.29521816E-01  6.11011941E-01  6.11011941E-01 -4.80212272E-01
  3.59289089E-01  3.59289089E-01 -3.32684531E-01  2.51467740E-01  2.51467740E-01
 -4.52805933E-01  1.56201556E-01  1.56201556E-01 -4.23613808E-01  1.89566587E-01
  1.89566587E-01 -2.27560082E-01  2.48898396E-01  2.48898396E-01  1.58242453E-01
  1.82696780E-01  1.82696780E-01 -2.13729357E+00  4.85205182E-01  4.85205182E-01
  4.85205182E-01 -2.61340582E+00  7.81007778E-01  7.81007778E-01  2.95019037E-02
  3.55863297E-01  3.55863297E-01 -4.18384008E-01  3.30443188E-01  3.30443188E-01
 -3.04166632E-01  1.58351787E-01  1.58351787E-01 -4.33490295E-01  1.68847832E-01
  1.68847832E-01 -3.18799139E-01  3.57120635E-01  3.57120635E-01  5.79013583E-01
  5.95595876E-01  5.95595876E-01 -4.45039588E+00  2.39645112E+00 -4.36030483E+00
  2.31200898E+00  5.29521816E-01  6.11011941E-01  6.11011941E-01 -4.80212272E-01
  3.59289089E-01  3.59289089E-01 -3.32684531E-01  2.51467740E-01  2.51467740E-01
 -4.52805933E-01  1.56201556E-01  1.56201556E-01 -4.23613808E-01  1.89566587E-01
  1.89566587E-01 -2.27560082E-01  2.48898396E-01  2.48898396E-01  1.58242453E-01
  1.82696780E-01  1.82696780E-01 -2.13729357E+00  4.85205182E-01  4.85205182E-01
  4.85205182E-01  1.42788121E+01 -1.09272209E+01 -8.29039939E+00  2.89625236E-01
  2.18213865E+00  2.18213865E+00  1.66606489E+00  2.59880976E+00  1.91079038E-01
  1.77020533E+00  1.77020533E+00 -7.69744574E+00  2.09534583E+01 -8.09478300E+00
  3.33561024E+00  1.02886750E+00  1.02886750E+00 -1.91698596E-01  1.46204802E+00
  1.46204802E+00  1.30832470E+00 -2.89282657E+00  2.14503804E+00  2.14503804E+00
  2.14503804E+00 -2.89282657E+00  2.14503804E+00  2.14503804E+00  2.14503804E+00
 -2.89282657E+00  2.14503804E+00  2.14503804E+00  2.14503804E+00 -1.42258581E+01
 -1.42258581E+01 -7.64467396E+00  1.40392617E+01 -1.08765629E+01 -2.61340582E+00
  7.81007778E-01  7.81007778E-01  2.95019037E-02  3.55863297E-01  3.55863297E-01
 -4.18384008E-01  3.30443188E-01  3.30443188E-01 -3.04166632E-01  1.58351787E-01
  1.58351787E-01 -4.33490295E-01  1.68847832E-01  1.68847832E-01 -3.18799139E-01
  3.57120635E-01  3.57120635E-01  5.79013583E-01  5.95595876E-01  5.95595876E-01
 -4.45039588E+00  2.39645112E+00 -4.36030483E+00  2.31200898E+00  5.29521816E-01
  6.11011941E-01  6.11011941E-01 -4.80212272E-01  3.59289089E-01  3.59289089E-01
 -3.32684531E-01  2.51467740E-01  2.51467740E-01 -4.52805933E-01  1.56201556E-01
  1.56201556E-01 -4.23613808E-01  1.89566587E-01  1.89566587E-01 -2.27560082E-01
  2.48898396E-01  2.48898396E-01  1.58242453E-01  1.82696780E-01  1.82696780E-01
 -2.13729357E+00  4.85205182E-01  4.85205182E-01  4.85205182E-01 -2.61340582E+00
  7.81007778E-01  7.81007778E-01  2.95019037E-02  3.55863297E-01  3.55863297E-01
 -4.18384008E-01  3.30443188E-01  3.30443188E-01 -3.04166632E-01  1.58351787E-01
  1.58351787E-01 -4.33490295E-01  1.68847832E-01  1.68847832E-01 -3.18799139E-01
  3.57120635E-01  3.57120635E-01  5.79013583E-01  5.95595876E-01  5.95595876E-01
 -4.45039588E+00  2.39645112E+00 -4.36030483E+00  2.31200898E+00  5.29521816E-01
  6.11011941E-01  6.11011941E-01 -4.80212272E-01  3.59289089E-01  3.59289089E-01
 -3.32684531E-01  2.51467740E-01  2.51467740E-01 -4.52805933E-01  1.56201556E-01
  1.56201556E-01 -4.23613808E-01  1.89566587E-01  1.89566587E-01 -2.27560082E-01
  2.48898396E-01  2.48898396E-01  1.58242453E-01  1.82696780E-01  1.82696780E-01
 -2.13729357E+00  4.85205182E-01  4.85205182E-01  4.85205182E-01  1.42788121E+01
 -1.09272209E+01 -8.29039939E+00  2.89625236E-01  2.18213865E+00  2.18213865E+00
  1.66606489E+00  2.59880976E+00  1.91079038E-01  1.77020533E+00  1.77020533E+00
 -7.69744574E+00  2.09534583E+01 -8.09478300E+00  3.33561024E+00  1.02886750E+00
  1.02886750E+00 -1.91698596E-01  1.46204802E+00  1.46204802E+00  1.30832470E+00
 -2.89282657E+00  2.14503804E+00  2.14503804E+00  2.14503804E+00 -2.89282657E+00
  2.14503804E+00  2.14503804E+00  2.14503804E+00 -2.89282657E+00  2.14503804E+00
  2.14503804E+00  2.14503804E+00 -1.42258581E+01 -1.42258581E+01 -7.64467396E+00
  1.40392617E+01 -1.08765629E+01 -2.61340582E+00  7.81007778E-01  7.81007778E-01
  2.95019037E-02  3.55863297E-01  3.55863297E-01 -4.18384008E-01  3.30443188E-01
  3.30443188E-01 -3.04166632E-01  1.58351787E-01  1.58351787E-01 -4.33490295E-01
  1.68847832E-01  1.68847832E-01 -3.18799139E-01  3.57120635E-01  3.57120635E-01
  5.79013583E-01  5.95595876E-01  5.95595876E-01 -4.45039588E+00  2.39645112E+00
 -4.36030483E+00  2.31200898E+00  5.29521816E-01  6.11011941E-01  6.11011941E-01
 -4.80212272E-01  3.59289089E-01  3.59289089E-01 -3.32684531E-01  2.51467740E-01
  2.51467740E-01 -4.52805933E-01  1.56201556E-01  1.56201556E-01 -4.23613808E-01
  1.89566587E-01  1.89566587E-01 -2.27560082E-01  2.48898396E-01  2.48898396E-01
  1.58242453E-01  1.82696780E-01  1.82696780E-01 -2.13729357E+00  4.85205182E-01
  4.85205182E-01  4.85205182E-01 -2.61340582E+00  7.81007778E-01  7.81007778E-01
  2.95019037E-02  3.55863297E-01  3.55863297E-01 -4.18384008E-01  3.30443188E-01
  3.30443188E-01 -3.04166632E-01  1.58351787E-01  1.58351787E-01 -4.33490295E-01
  1.68847832E-01  1.68847832E-01 -3.18799139E-01  3.57120635E-01  3.57120635E-01
  5.79013583E-01  5.95595876E-01  5.95595876E-01 -4.45039588E+00  2.39645112E+00
 -4.36030483E+00  2.31200898E+00  5.29521816E-01  6.11011941E-01  6.11011941E-01
 -4.80212272E-01  3.59289089E-01  3.59289089E-01 -3.32684531E-01  2.51467740E-01
  2.51467740E-01 -4.52805933E-01  1.56201556E-01  1.56201556E-01 -4.23613808E-01
  1.89566587E-01  1.89566587E-01 -2.27560082E-01  2.48898396E-01  2.48898396E-01
  1.58242453E-01  1.82696780E-01  1.82696780E-01 -2.13729357E+00  4.85205182E-01
  4.85205182E-01  4.85205182E-01  1.42788121E+01 -1.09272209E+01 -8.29039939E+00
  2.89625236E-01  2.18213865E+00  2.18213865E+00  1.66606489E+00  2.59880976E+00
  1.91079038E-01  1.77020533E+00  1.77020533E+00 -7.69744574E+00  2.09534583E+01
 -8.09478300E+00  3.33561024E+00  1.02886750E+00  1.02886750E+00 -1.91698596E-01
  1.46204802E+00  1.46204802E+00  1.30832470E+00 -2.89282657E+00  2.14503804E+00
  2.14503804E+00  2.14503804E+00 -2.89282657E+00  2.14503804E+00  2.14503804E+00
  2.14503804E+00 -2.89282657E+00  2.14503804E+00  2.14503804E+00  2.14503804E+00
 -1.42258581E+01 -1.42258581E+01 -7.64467396E+00  1.40392617E+01 -1.08765629E+01
 -2.61340582E+00  7.81007778E-01  7.81007778E-01  2.95019037E-02  3.55863297E-01
  3.55863297E-01 -4.18384008E-01  3.30443188E-01  3.30443188E-01 -3.04166632E-01
  1.58351787E-01  1.58351787E-01 -4.33490295E-01  1.68847832E-01  1.68847832E-01
 -3.18799139E-01  3.57120635E-01  3.57120635E-01  5.79013583E-01  5.95595876E-01
  5.95595876E-01 -4.45039588E+00  2.39645112E+00 -4.36030483E+00  2.31200898E+00
  5.29521816E-01  6.11011941E-01  6.11011941E-01 -4.80212272E-01  3.59289089E-01
  3.59289089E-01 -3.32684531E-01  2.51467740E-01  2.51467740E-01 -4.52805933E-01
  1.56201556E-01  1.56201556E-01 -4.23613808E-01  1.89566587E-01  1.89566587E-01
 -2.27560082E-01  2.48898396E-01  2.48898396E-01  1.58242453E-01  1.82696780E-01
  1.82696780E-01 -2.13729357E+00  4.85205182E-01  4.85205182E-01  4.85205182E-01
 -2.61340582E+00  7.81007778E-01  7.81007778E-01  2.95019037E-02  3.55863297E-01
  3.55863297E-01 -4.18384008E-01  3.30443188E-01  3.30443188E-01 -3.04166632E-01
  1.58351787E-01  1.58351787E-01 -4.33490295E-01  1.68847832E-01  1.68847832E-01
 -3.18799139E-01  3.57120635E-01  3.57120635E-01  5.79013583E-01  5.95595876E-01
  5.95595876E-01 -4.45039588E+00  2.39645112E+00 -4.36030483E+00  2.31200898E+00
  5.29521816E-01  6.11011941E-01  6.11011941E-01 -4.80212272E-01  3.59289089E-01
  3.59289089E-01 -3.32684531E-01  2.51467740E-01  2.51467740E-01 -4.52805933E-01
  1.56201556E-01  1.56201556E-01 -4.23613808E-01  1.89566587E-01  1.89566587E-01
 -2.27560082E-01  2.48898396E-01  2.48898396E-01  1.58242453E-01  1.82696780E-01
  1.82696780E-01 -2.13729357E+00  4.85205182E-01  4.85205182E-01  4.85205182E-01
  1.42788121E+01 -1.09272209E+01 -8.29039939E+00  2.89625236E-01  2.18213865E+00
  2.18213865E+00  1.66606489E+00  2.59880976E+00  1.91079038E-01  1.77020533E+00
  1.77020533E+00 -7.69744574E+00  2.09534583E+01 -8.09478300E+00  3.33561024E+00
  1.02886750E+00  1.02886750E+00 -1.91698596E-01  1.46204802E+00  1.46204802E+00
  1.30832470E+00 -2.89282657E+00  2.14503804E+00  2.14503804E+00  2.14503804E+00
 -2.89282657E+00  2.14503804E+00  2.14503804E+00  2.14503804E+00 -2.89282657E+00
  2.14503804E+00  2.14503804E+00  2.14503804E+00 -1.42258581E+01 -1.42258581E+01
 -7.64467396E+00  1.40392617E+01 -1.08765629E+01 -2.61340582E+00  7.81007778E-01
  7.81007778E-01  2.95019037E-02  3.55863297E-01  3.55863297E-01 -4.18384008E-01
  3.30443188E-01  3.30443188E-01 -3.04166632E-01  1.58351787E-01  1.58351787E-01
 -4.33490295E-01  1.68847832E-01  1.68847832E-01 -3.18799139E-01  3.57120635E-01
  3.57120635E-01  5.79013583E-01  5.95595876E-01  5.95595876E-01 -4.45039588E+00
  2.39645112E+00 -4.36030483E+00  2.31200898E+00  5.29521816E-01  6.11011941E-01
  6.11011941E-01 -4.80212272E-01  3.59289089E-01  3.59289089E-01 -3.32684531E-01
  2.51467740E-01  2.51467740E-01 -4.52805933E-01  1.56201556E-01  1.56201556E-01
 -4.23613808E-01  1.89566587E-01  1.89566587E-01 -2.27560082E-01  2.48898396E-01
  2.48898396E-01  1.58242453E-01  1.82696780E-01  1.82696780E-01 -2.13729357E+00
  4.85205182E-01  4.85205182E-01  4.85205182E-01 -2.61340582E+00  7.81007778E-01
  7.81007778E-01  2.95019037E-02  3.55863297E-01  3.55863297E-01 -4.18384008E-01
  3.30443188E-01  3.30443188E-01 -3.04166632E-01  1.58351787E-01  1.58351787E-01
 -4.33490295E-01  1.68847832E-01  1.68847832E-01 -3.18799139E-01  3.57120635E-01
  3.57120635E-01  5.79013583E-01  5.95595876E-01  5.95595876E-01 -4.45039588E+00
  2.39645112E+00 -4.36030483E+00  2.31200898E+00  5.29521816E-01  6.11011941E-01
  6.11011941E-01 -4.80212272E-01  3.59289089E-01  3.59289089E-01 -3.32684531E-01
  2.51467740E-01  2.51467740E-01 -4.52805933E-01  1.56201556E-01  1.56201556E-01
 -4.23613808E-01  1.89566587E-01  1.89566587E-01 -2.27560082E-01  2.48898396E-01
  2.48898396E-01  1.58242453E-01  1.82696780E-01  1.82696780E-01 -2.13729357E+00
  4.85205182E-01  4.85205182E-01  4.85205182E-01  1.42788121E+01 -1.09272209E+01
 -8.29039939E+00  2.89625236E-01  2.18213865E+00  2.18213865E+00  1.66606489E+00
  2.59880976E+00  1.91079038E-01  1.77020533E+00  1.77020533E+00 -7.69744574E+00
  2.09534583E+01 -8.09478300E+00  3.33561024E+00  1.02886750E+00  1.02886750E+00
 -1.91698596E-01  1.46204802E+00  1.46204802E+00  1.30832470E+00 -2.89282657E+00
  2.14503804E+00  2.14503804E+00  2.14503804E+00 -2.89282657E+00  2.14503804E+00
  2.14503804E+00  2.14503804E+00 -2.89282657E+00  2.14503804E+00  2.14503804E+00
  2.14503804E+00 -1.42258581E+01 -1.42258581E+01 -7.64467396E+00  1.40392617E+01
 -1.08765629E+01 -2.61340582E+00  7.81007778E-01  7.81007778E-01  2.95019037E-02
  3.55863297E-01  3.55863297E-01 -4.18384008E-01  3.30443188E-01  3.30443188E-01
 -3.04166632E-01  1.58351787E-01  1.58351787E-01 -4.33490295E-01  1.68847832E-01
  1.68847832E-01 -3.18799139E-01  3.57120635E-01  3.57120635E-01  5.79013583E-01
  5.95595876E-01  5.95595876E-01 -4.45039588E+00  2.39645112E+00 -4.36030483E+00
  2.31200898E+00  5.29521816E-01  6.11011941E-01  6.11011941E-01 -4.80212272E-01
  3.59289089E-01  3.59289089E-01 -3.32684531E-01  2.51467740E-01  2.51467740E-01
 -4.52805933E-01  1.56201556E-01  1.56201556E-01 -4.23613808E-01  1.89566587E-01
  1.89566587E-01 -2.27560082E-01  2.48898396E-01  2.48898396E-01  1.58242453E-01
  1.82696780E-01  1.82696780E-01 -2.13729357E+00  4.85205182E-01  4.85205182E-01
  4.85205182E-01 -2.61340582E+00  7.81007778E-01  7.81007778E-01  2.95019037E-02
  3.55863297E-01  3.55863297E-01 -4.18384008E-01  3.30443188E-01  3.30443188E-01
 -3.04166632E-01  1.58351787E-01  1.58351787E-01 -4.33490295E-01  1.68847832E-01
  1.68847832E-01 -3.18799139E-01  3.57120635E-01  3.57120635E-01  5.79013583E-01
  5.95595876E-01  5.95595876E-01 -4.45039588E+00  2.39645112E+00 -4.36030483E+00
  2.31200898E+00  5.29521816E-01  6.11011941E-01  6.11011941E-01 -4.80212272E-01
  3.59289089E-01  3.59289089E-01 -3.32684531E-01  2.51467740E-01  2.51467740E-01
 -4.52805933E-01  1.56201556E-01  1.56201556E-01 -4.23613808E-01  1.89566587E-01
  1.89566587E-01 -2.27560082E-01  2.48898396E-01  2.48898396E-01  1.58242453E-01
  1.82696780E-01  1.82696780E-01 -2.13729357E+00  4.85205182E-01  4.85205182E-01
  4.85205182E-01  1.42788121E+01 -1.09272209E+01 -8.29039939E+00  2.89625236E-01
  2.18213865E+00  2.18213865E+00  1.66606489E+00  2.59880976E+00  1.91079038E-01
  1.77020533E+00  1.77020533E+00 -7.69744574E+00  2.09534583E+01 -8.09478300E+00
  3.33561024E+00  1.02886750E+00  1.02886750E+00 -1.91698596E-01  1.46204802E+00
  1.46204802E+00  1.30832470E+00 -2.89282657E+00  2.14503804E+00  2.14503804E+00
  2.14503804E+00 -2.89282657E+00  2.14503804E+00  2.14503804E+00  2.14503804E+00
 -2.89282657E+00  2.14503804E+00  2.14503804E+00  2.14503804E+00 -1.42258581E+01
 -1.42258581E+01 -7.64467396E+00  1.40392617E+01 -1.08765629E+01 -2.61340582E+00
  7.81007778E-01  7.81007778E-01  2.95019037E-02  3.55863297E-01  3.55863297E-01
 -4.18384008E-01  3.30443188E-01  3.30443188E-01 -3.04166632E-01  1.58351787E-01
  1.58351787E-01 -4.33490295E-01  1.68847832E-01  1.68847832E-01 -3.18799139E-01
  3.57120635E-01  3.57120635E-01  5.79013583E-01  5.95595876E-01  5.95595876E-01
 -4.45039588E+00  2.39645112E+00 -4.36030483E+00  2.31200898E+00  5.29521816E-01
  6.11011941E-01  6.11011941E-01 -4.80212272E-01  3.59289089E-01  3.59289089E-01
 -3.32684531E-01  2.51467740E-01  2.51467740E-01 -4.52805933E-01  1.56201556E-01
  1.56201556E-01 -4.23613808E-01  1.89566587E-01  1.89566587E-01 -2.27560082E-01
  2.48898396E-01  2.48898396E-01  1.58242453E-01  1.82696780E-01  1.82696780E-01
 -2.13729357E+00  4.85205182E-01  4.85205182E-01  4.85205182E-01 -2.61340582E+00
  7.81007778E-01  7.81007778E-01  2.95019037E-02  3.55863297E-01  3.55863297E-01
 -4.18384008E-01  3.30443188E-01  3.30443188E-01 -3.04166632E-01  1.58351787E-01
  1.58351787E-01 -4.33490295E-01  1.68847832E-01  1.68847832E-01 -3.18799139E-01
  3.57120635E-01  3.57120635E-01  5.79013583E-01  5.95595876E-01  5.95595876E-01
 -4.45039588E+00  2.39645112E+00 -4.36030483E+00  2.31200898E+00  5.29521816E-01
  6.11011941E-01  6.11011941E-01 -4.80212272E-01  3.59289089E-01  3.59289089E-01
 -3.32684531E-01  2.51467740E-01  2.51467740E-01 -4.52805933E-01  1.56201556E-01
  1.56201556E-01 -4.23613808E-01  1.89566587E-01  1.89566587E-01 -2.27560082E-01
  2.48898396E-01  2.48898396E-01  1.58242453E-01  1.82696780E-01  1.82696780E-01
 -2.13729357E+00  4.85205182E-01  4.85205182E-01  4.85205182E-01  1.42788121E+01
 -1.09272209E+01 -8.29039939E+00  2.89625236E-01  2.18213865E+00  2.18213865E+00
  1.66606489E+00  2.59880976E+00  1.91079038E-01  1.77020533E+00  1.77020533E+00
 -7.69744574E+00  2.09534583E+01 -8.09478300E+00  3.33561024E+00  1.02886750E+00
  1.02886750E+00 -1.91698596E-01  1.46204802E+00  1.46204802E+00  1.30832470E+00
 -2.89282657E+00  2.14503804E+00  2.14503804E+00  2.14503804E+00 -2.89282657E+00
  2.14503804E+00  2.14503804E+00  2.14503804E+00 -2.89282657E+00  2.14503804E+00
  2.14503804E+00  2.14503804E+00 -1.42258581E+01 -1.42258581E+01 -7.64467396E+00
  1.40392617E+01 -1.08765629E+01 -2.61340582E+00  7.81007778E-01  7.81007778E-01
  2.95019037E-02  3.55863297E-01  3.55863297E-01 -4.18384008E-01  3.30443188E-01
  3.30443188E-01 -3.04166632E-01  1.58351787E-01  1.58351787E-01 -4.33490295E-01
  1.68847832E-01  1.68847832E-01 -3.18799139E-01  3.57120635E-01  3.57120635E-01
  5.79013583E-01  5.95595876E-01  5.95595876E-01 -4.45039588E+00  2.39645112E+00
 -4.36030483E+00  2.31200898E+00  5.29521816E-01  6.11011941E-01  6.11011941E-01
 -4.80212272E-01  3.59289089E-01  3.59289089E-01 -3.32684531E-01  2.51467740E-01
  2.51467740E-01 -4.52805933E-01  1.56201556E-01  1.56201556E-01 -4.23613808E-01
  1.89566587E-01  1.89566587E-01 -2.27560082E-01  2.48898396E-01  2.48898396E-01
  1.58242453E-01  1.82696780E-01  1.82696780E-01 -2.13729357E+00  4.85205182E-01
  4.85205182E-01  4.85205182E-01 -2.61340582E+00  7.81007778E-01  7.81007778E-01
  2.95019037E-02  3.55863297E-01  3.55863297E-01 -4.18384008E-01  3.30443188E-01
  3.30443188E-01 -3.04166632E-01  1.58351787E-01  1.58351787E-01 -4.33490295E-01
  1.68847832E-01  1.68847832E-01 -3.18799139E-01  3.57120635E-01  3.57120635E-01
  5.79013583E-01  5.95595876E-01  5.95595876E-01 -4.45039588E+00  2.39645112E+00
 -4.36030483E+00  2.31200898E+00  5.29521816E-01  6.11011941E-01  6.11011941E-01
 -4.80212272E-01  3.59289089E-01  3.59289089E-01 -3.32684531E-01  2.51467740E-01
  2.51467740E-01 -4.52805933E-01  1.56201556E-01  1.56201556E-01 -4.23613808E-01
  1.89566587E-01  1.89566587E-01 -2.27560082E-01  2.48898396E-01  2.48898396E-01
  1.58242453E-01  1.82696780E-01  1.82696780E-01 -2.13729357E+00  4.85205182E-01
  4.85205182E-01  4.85205182E-01  1.42788121E+01 -1.09272209E+01 -8.29039939E+00
  2.89625236E-01  2.18213865E+00  2.18213865E+00  1.66606489E+00  2.59880976E+00
  1.91079038E-01  1.77020533E+00  1.77020533E+00 -7.69744574E+00  2.09534583E+01
 -8.09478300E+00  3.33561024E+00  1.02886750E+00  1.02886750E+00 -1.91698596E-01
  1.46204802E+00  1.46204802E+00  1.30832470E+00 -2.89282657E+00  2.14503804E+00
  2.14503804E+00  2.14503804E+00 -2.89282657E+00  2.14503804E+00  2.14503804E+00
  2.14503804E+00 -2.89282657E+00  2.14503804E+00  2.14503804E+00  2.14503804E+00
 -1.42258581E+01 -1.42258581E+01 -7.64467396E+00  1.40392617E+01 -1.08765629E+01
 -2.61340582E+00  7.81007778E-01  7.81007778E-01  2.95019037E-02  3.55863297E-01
  3.55863297E-01 -4.18384008E-01  3.30443188E-01  3.30443188E-01 -3.04166632E-01
  1.58351787E-01  1.58351787E-01 -4.33490295E-01  1.68847832E-01  1.68847832E-01
 -3.18799139E-01  3.57120635E-01  3.57120635E-01  5.79013583E-01  5.95595876E-01
  5.95595876E-01 -4.45039588E+00  2.39645112E+00 -4.36030483E+00  2.31200898E+00
  5.29521816E-01  6.11011941E-01  6.11011941E-01 -4.80212272E-01  3.59289089E-01
  3.59289089E-01 -3.32684531E-01  2.51467740E-01  2.51467740E-01 -4.52805933E-01
  1.56201556E-01  1.56201556E-01 -4.23613808E-01  1.89566587E-01  1.89566587E-01
 -2.27560082E-01  2.48898396E-01  2.48898396E-01  1.58242453E-01  1.82696780E-01
  1.82696780E-01 -2.13729357E+00  4.85205182E-01  4.85205182E-01  4.85205182E-01
 -2.61340582E+00  7.81007778E-01  7.81007778E-01  2.95019037E-02  3.55863297E-01
  3.55863297E-01 -4.18384008E-01  3.30443188E-01  3.30443188E-01 -3.04166632E-01
  1.58351787E-01  1.58351787E-01 -4.33490295E-01  1.68847832E-01  1.68847832E-01
 -3.18799139E-01  3.57120635E-01  3.57120635E-01  5.79013583E-01  5.95595876E-01
  5.95595876E-01 -4.45039588E+00  2.39645112E+00 -4.36030483E+00  2.31200898E+00
  5.29521816E-01  6.11011941E-01  6.11011941E-01 -4.80212272E-01  3.59289089E-01
  3.59289089E-01 -3.32684531E-01  2.51467740E-01  2.51467740E-01 -4.52805933E-01
  1.56201556E-01  1.56201556E-01 -4.23613808E-01  1.89566587E-01  1.89566587E-01
 -2.27560082E-01  2.48898396E-01  2.48898396E-01  1.58242453E-01  1.82696780E-01
  1.82696780E-01 -2.13729357E+00  4.85205182E-01  4.85205182E-01  4.85205182E-01
  1.42788121E+01 -1.09272209E+01 -8.29039939E+00  2.89625236E-01  2.18213865E+00
  2.18213865E+00  1.66606489E+00  2.59880976E+00  1.91079038E-01  1.77020533E+00
  1.77020533E+00 -7.69744574E+00  2.09534583E+01 -8.09478300E+00  3.33561024E+00
  1.02886750E+00  1.02886750E+00 -1.91698596E-01  1.46204802E+00  1.46204802E+00
  1.30832470E+00 -2.89282657E+00  2.14503804E+00  2.14503804E+00  2.14503804E+00
 -2.89282657E+00  2.14503804E+00  2.14503804E+00  2.14503804E+00 -2.89282657E+00
  2.14503804E+00  2.14503804E+00  2.14503804E+00 -1.42258581E+01 -1.42258581E+01
 -7.64467396E+00  1.40392617E+01 -1.08765629E+01 -2.61340582E+00  7.81007778E-01
  7.81007778E-01  2.95019037E-02  3.55863297E-01  3.55863297E-01 -4.18384008E-01
  3.30443188E-01  3.30443188E-01 -3.04166632E-01  1.58351787E-01  1.58351787E-01
 -4.33490295E-01  1.68847832E-01  1.68847832E-01 -3.18799139E-01  3.57120635E-01
  3.57120635E-01  5.79013583E-01  5.95595876E-01  5.95595876E-01 -4.45039588E+00
  2.39645112E+00 -4.36030483E+00  2.31200898E+00  5.29521816E-01  6.11011941E-01
  6.11011941E-01 -4.80212272E-01  3.59289089E-01  3.59289089E-01 -3.32684531E-01
  2.51467740E-01  2.51467740E-01 -4.52805933E-01  1.56201556E-01  1.56201556E-01
 -4.23613808E-01  1.89566587E-01  1.89566587E-01 -2.27560082E-01  2.48898396E-01
  2.48898396E-01  1.58242453E-01  1.82696780E-01  1.82696780E-01 -2.13729357E+00
  4.85205182E-01  4.85205182E-01  4.85205182E-01 -2.61340582E+00  7.81007778E-01
  7.81007778E-01  2.95019037E-02  3.55863297E-01  3.55863297E-01 -4.18384008E-01
  3.30443188E-01  3.30443188E-01 -3.04166632E-01  1.58351787E-01  1.58351787E-01
 -4.33490295E-01  1.68847832E-01  1.68847832E-01 -3.18799139E-01  3.57120635E-01
  3.57120635E-01  5.79013583E-01  5.95595876E-01  5.95595876E-01 -4.45039588E+00
  2.39645112E+00 -4.36030483E+00  2.31200898E+00  5.29521816E-01  6.11011941E-01
  6.11011941E-01 -4.80212272E-01  3.59289089E-01  3.59289089E-01 -3.32684531E-01
  2.51467740E-01  2.51467740E-01 -4.52805933E-01  1.56201556E-01  1.56201556E-01
 -4.23613808E-01  1.89566587E-01  1.89566587E-01 -2.27560082E-01  2.48898396E-01
  2.48898396E-01  1.58242453E-01  1.82696780E-01  1.82696780E-01 -2.13729357E+00
  4.85205182E-01  4.85205182E-01  4.85205182E-01  1.42788121E+01 -1.09272209E+01
 -8.29039939E+00  2.89625236E-01  2.18213865E+00  2.18213865E+00  1.66606489E+00
  2.59880976E+00  1.91079038E-01  1.77020533E+00  1.77020533E+00 -7.69744574E+00
  2.09534583E+01 -8.09478300E+00  3.33561024E+00  1.02886750E+00  1.02886750E+00
 -1.91698596E-01  1.46204802E+00  1.46204802E+00  1.30832470E+00 -2.89282657E+00
  2.14503804E+00  2.14503804E+00  2.14503804E+00 -2.89282657E+00  2.14503804E+00
  2.14503804E+00  2.14503804E+00 -2.89282657E+00  2.14503804E+00  2.14503804E+00
  2.14503804E+00 -1.42258581E+01 -1.42258581E+01 -7.64467396E+00  1.40392617E+01
 -1.08765629E+01 -2.61340582E+00  7.81007778E-01  7.81007778E-01  2.95019037E-02
  3.55863297E-01  3.55863297E-01 -4.18384008E-01  3.30443188E-01  3.30443188E-01
 -3.04166632E-01  1.58351787E-01  1.58351787E-01 -4.33490295E-01  1.68847832E-01
  1.68847832E-01 -3.18799139E-01  3.57120635E-01  3.57120635E-01  5.79013583E-01
  5.95595876E-01  5.95595876E-01 -4.45039588E+00  2.39645112E+00 -4.36030483E+00
  2.31200898E+00  5.29521816E-01  6.11011941E-01  6.11011941E-01 -4.80212272E-01
  3.59289089E-01  3.59289089E-01 -3.32684531E-01  2.51467740E-01  2.51467740E-01
 -4.52805933E-01  1.56201556E-01  1.56201556E-01 -4.23613808E-01  1.89566587E-01
  1.89566587E-01 -2.27560082E-01  2.48898396E-01  2.48898396E-01  1.58242453E-01
  1.82696780E-01  1.82696780E-01 -2.13729357E+00  4.85205182E-01  4.85205182E-01
  4.85205182E-01 -2.61340582E+00  7.81007778E-01  7.81007778E-01  2.95019037E-02
  3.55863297E-01  3.55863297E-01 -4.18384008E-01  3.30443188E-01  3.30443188E-01
 -3.04166632E-01  1.58351787E-01  1.58351787E-01 -4.33490295E-01  1.68847832E-01
  1.68847832E-01 -3.18799139E-01  3.57120635E-01  3.57120635E-01  5.79013583E-01
  5.95595876E-01  5.95595876E-01 -4.45039588E+00  2.39645112E+00 -4.36030483E+00
  2.31200898E+00  5.29521816E-01  6.11011941E-01  6.11011941E-01 -4.80212272E-01
  3.59289089E-01  3.59289089E-01 -3.32684531E-01  2.51467740E-01  2.51467740E-01
 -4.52805933E-01  1.56201556E-01  1.56201556E-01 -4.23613808E-01  1.89566587E-01
  1.89566587E-01 -2.27560082E-01  2.48898396E-01  2.48898396E-01  1.58242453E-01
  1.82696780E-01  1.82696780E-01 -2.13729357E+00  4.85205182E-01  4.85205182E-01
  4.85205182E-01  1.42788121E+01 -1.09272209E+01 -8.29039939E+00  2.89625236E-01
  2.18213865E+00  2.18213865E+00  1.66606489E+00  2.59880976E+00  1.91079038E-01
  1.77020533E+00  1.77020533E+00 -7.69744574E+00  2.09534583E+01 -8.09478300E+00
  3.33561024E+00  1.02886750E+00  1.02886750E+00 -1.91698596E-01  1.46204802E+00
  1.46204802E+00  1.30832470E+00 -2.89282657E+00  2.14503804E+00  2.14503804E+00
  2.14503804E+00 -2.89282657E+00  2.14503804E+00  2.14503804E+00  2.14503804E+00
 -2.89282657E+00  2.14503804E+00  2.14503804E+00  2.14503804E+00 -1.42258581E+01
 -1.42258581E+01 -7.64467396E+00  1.40392617E+01 -1.08765629E+01 -2.61340582E+00
  7.81007778E-01  7.81007778E-01  2.95019037E-02  3.55863297E-01  3.55863297E-01
 -4.18384008E-01  3.30443188E-01  3.30443188E-01 -3.04166632E-01  1.58351787E-01
  1.58351787E-01 -4.33490295E-01  1.68847832E-01  1.68847832E-01 -3.18799139E-01
  3.57120635E-01  3.57120635E-01  5.79013583E-01  5.95595876E-01  5.95595876E-01
 -4.45039588E+00  2.39645112E+00 -4.36030483E+00  2.31200898E+00  5.29521816E-01
  6.11011941E-01  6.11011941E-01 -4.80212272E-01  3.59289089E-01  3.59289089E-01
 -3.32684531E-01  2.51467740E-01  2.51467740E-01 -4.52805933E-01  1.56201556E-01
  1.56201556E-01 -4.23613808E-01  1.89566587E-01  1.89566587E-01 -2.27560082E-01
  2.48898396E-01  2.48898396E-01  1.58242453E-01  1.82696780E-01  1.82696780E-01
 -2.13729357E+00  4.85205182E-01  4.85205182E-01  4.85205182E-01 -2.61340582E+00
  7.81007778E-01  7.81007778E-01  2.95019037E-02  3.55863297E-01  3.55863297E-01
 -4.18384008E-01  3.30443188E-01  3.30443188E-01 -3.04166632E-01  1.58351787E-01
  1.58351787E-01 -4.33490295E-01  1.68847832E-01  1.68847832E-01 -3.18799139E-01
  3.57120635E-01  3.57120635E-01  5.79013583E-01  5.95595876E-01  5.95595876E-01
 -4.45039588E+00  2.39645112E+00 -4.36030483E+00  2.31200898E+00  5.29521816E-01
  6.11011941E-01  6.11011941E-01 -4.80212272E-01  3.59289089E-01  3.59289089E-01
 -3.32684531E-01  2.51467740E-01  2.51467740E-01 -4.52805933E-01  1.56201556E-01
  1.56201556E-01 -4.23613808E-01  1.89566587E-01  1.89566587E-01 -2.27560082E-01
  2.48898396E-01  2.48898396E-01  1.58242453E-01  1.82696780E-01  1.82696780E-01
 -2.13729357E+00  4.85205182E-01  4.85205182E-01  4.85205182E-01  1.42788121E+01
 -1.09272209E+01 -8.29039939E+00  2.89625236E-01  2.18213865E+00  2.18213865E+00
  1.66606489E+00  2.59880976E+00  1.91079038E-01  1.77020533E+00  1.77020533E+00
 -7.69744574E+00  2.09534583E+01 -8.09478300E+00  3.33561024E+00  1.02886750E+00
  1.02886750E+00 -1.91698596E-01  1.46204802E+00  1.46204802E+00  1.30832470E+00
 -2.89282657E+00  2.14503804E+00  2.14503804E+00  2.14503804E+00 -2.89282657E+00
  2.14503804E+00  2.14503804E+00  2.14503804E+00 -2.89282657E+00  2.14503804E+00
  2.14503804E+00  2.14503804E+00 -1.42258581E+01 -1.42258581E+01 -7.64467396E+00
  1.40392617E+01 -1.08765629E+01 -2.61340582E+00  7.81007778E-01  7.81007778E-01
  2.95019037E-02  3.55863297E-01  3.55863297E-01 -4.18384008E-01  3.30443188E-01
  3.30443188E-01 -3.04166632E-01  1.58351787E-01  1.58351787E-01 -4.33490295E-01
  1.68847832E-01  1.68847832E-01 -3.18799139E-01  3.57120635E-01  3.57120635E-01
  5.79013583E-01  5.95595876E-01  5.95595876E-01 -4.45039588E+00  2.39645112E+00
 -4.36030483E+00  2.31200898E+00  5.29521816E-01  6.11011941E-01  6.11011941E-01
 -4.80212272E-01  3.59289089E-01  3.59289089E-01 -3.32684531E-01  2.51467740E-01
  2.51467740E-01 -4.52805933E-01  1.56201556E-01  1.56201556E-01 -4.23613808E-01
  1.89566587E-01  1.89566587E-01 -2.27560082E-01  2.48898396E-01  2.48898396E-01
  1.58242453E-01  1.82696780E-01  1.82696780E-01 -2.13729357E+00  4.85205182E-01
  4.85205182E-01  4.85205182E-01 -2.61340582E+00  7.81007778E-01  7.81007778E-01
  2.95019037E-02  3.55863297E-01  3.55863297E-01 -4.18384008E-01  3.30443188E-01
  3.30443188E-01 -3.04166632E-01  1.58351787E-01  1.58351787E-01 -4.33490295E-01
  1.68847832E-01  1.68847832E-01 -3.18799139E-01  3.57120635E-01  3.57120635E-01
  5.79013583E-01  5.95595876E-01  5.95595876E-01 -4.45039588E+00  2.39645112E+00
 -4.36030483E+00  2.31200898E+00  5.29521816E-01  6.11011941E-01  6.11011941E-01
 -4.80212272E-01  3.59289089E-01  3.59289089E-01 -3.32684531E-01  2.51467740E-01
  2.51467740E-01 -4.52805933E-01  1.56201556E-01  1.56201556E-01 -4.23613808E-01
  1.89566587E-01  1.89566587E-01 -2.27560082E-01  2.48898396E-01  2.48898396E-01
  1.58242453E-01  1.82696780E-01  1.82696780E-01 -2.13729357E+00  4.85205182E-01
  4.85205182E-01  4.85205182E-01  1.42788121E+01 -1.09272209E+01 -8.29039939E+00
  2.89625236E-01  2.18213865E+00  2.18213865E+00  1.66606489E+00  2.59880976E+00
  1.91079038E-01  1.77020533E+00  1.77020533E+00 -7.69744574E+00  2.09534583E+01
 -8.09478300E+00  3.33561024E+00  1.02886750E+00  1.02886750E+00 -1.91698596E-01
  1.46204802E+00  1.46204802E+00  1.30832470E+00 -2.89282657E+00  2.14503804E+00
  2.14503804E+00  2.14503804E+00 -2.89282657E+00  2.14503804E+00  2.14503804E+00
  2.14503804E+00 -2.89282657E+00  2.14503804E+00  2.14503804E+00  2.14503804E+00
 -1.42258581E+01 -1.42258581E+01 -7.64467396E+00  1.40392617E+01 -1.08765629E+01
 -2.61340582E+00  7.81007778E-01  7.81007778E-01  2.95019037E-02  3.55863297E-01
  3.55863297E-01 -4.18384008E-01  3.30443188E-01  3.30443188E-01 -3.04166632E-01
  1.58351787E-01  1.58351787E-01 -4.33490295E-01  1.68847832E-01  1.68847832E-01
 -3.18799139E-01  3.57120635E-01  3.57120635E-01  5.79013583E-01  5.95595876E-01
  5.95595876E-01 -4.45039588E+00  2.39645112E+00 -4.36030483E+00  2.31200898E+00
  5.29521816E-01  6.11011941E-01  6.11011941E-01 -4.80212272E-01  3.59289089E-01
  3.59289089E-01 -3.32684531E-01  2.51467740E-01  2.51467740E-01 -4.52805933E-01
  1.56201556E-01  1.56201556E-01 -4.23613808E-01  1.89566587E-01  1.89566587E-01
 -2.27560082E-01  2.48898396E-01  2.48898396E-01  1.58242453E-01  1.82696780E-01
  1.82696780E-01 -2.13729357E+00  4.85205182E-01  4.85205182E-01  4.85205182E-01
 -2.61340582E+00  7.81007778E-01  7.81007778E-01  2.95019037E-02  3.55863297E-01
  3.55863297E-01 -4.18384008E-01  3.30443188E-01  3.30443188E-01 -3.04166632E-01
  1.58351787E-01  1.58351787E-01 -4.33490295E-01  1.68847832E-01  1.68847832E-01
 -3.18799139E-01  3.57120635E-01  3.57120635E-01  5.79013583E-01  5.95595876E-01
  5.95595876E-01 -4.45039588E+00  2.39645112E+00 -4.36030483E+00  2.31200898E+00
  5.29521816E-01  6.11011941E-01  6.11011941E-01 -4.80212272E-01  3.59289089E-01
  3.59289089E-01 -3.32684531E-01  2.51467740E-01  2.51467740E-01 -4.52805933E-01
  1.56201556E-01  1.56201556E-01 -4.23613808E-01  1.89566587E-01  1.89566587E-01
 -2.27560082E-01  2.48898396E-01  2.48898396E-01  1.58242453E-01  1.82696780E-01
  1.82696780E-01 -2.13729357E+00  4.85205182E-01  4.85205182E-01  4.85205182E-01
  1.42788121E+01 -1.09272209E+01 -8.29039939E+00  2.89625236E-01  2.18213865E+00
  2.18213865E+00  1.66606489E+00  2.59880976E+00  1.91079038E-01  1.77020533E+00
  1.77020533E+00 -7.69744574E+00  2.09534583E+01 -8.09478300E+00  3.33561024E+00
  1.02886750E+00  1.02886750E+00 -1.91698596E-01  1.46204802E+00  1.46204802E+00
  1.30832470E+00 -2.89282657E+00  2.14503804E+00  2.14503804E+00  2.14503804E+00
 -2.89282657E+00  2.14503804E+00  2.14503804E+00  2.14503804E+00 -2.89282657E+00
  2.14503804E+00  2.14503804E+00  2.14503804E+00 -1.42258581E+01 -1.42258581E+01
 -7.64467396E+00  1.40392617E+01 -1.08765629E+01 -2.61340582E+00  7.81007778E-01
  7.81007778E-01  2.95019037E-02  3.55863297E-01  3.55863297E-01 -4.18384008E-01
  3.30443188E-01  3.30443188E-01 -3.04166632E-01  1.58351787E-01  1.58351787E-01
 -4.33490295E-01  1.68847832E-01  1.68847832E-01 -3.18799139E-01  3.57120635E-01
  3.57120635E-01  5.79013583E-01  5.95595876E-01  5.95595876E-01 -4.45039588E+00
  2.39645112E+00 -4.36030483E+00  2.31200898E+00  5.29521816E-01  6.11011941E-01
  6.11011941E-01 -4.80212272E-01  3.59289089E-01  3.59289089E-01 -3.32684531E-01
  2.51467740E-01  2.51467740E-01 -4.52805933E-01  1.56201556E-01  1.56201556E-01
 -4.23613808E-01  1.89566587E-01  1.89566587E-01 -2.27560082E-01  2.48898396E-01
  2.48898396E-01  1.58242453E-01  1.82696780E-01  1.82696780E-01 -2.13729357E+00
  4.85205182E-01  4.85205182E-01  4.85205182E-01 -2.61340582E+00  7.81007778E-01
  7.81007778E-01  2.95019037E-02  3.55863297E-01  3.55863297E-01 -4.18384008E-01
  3.30443188E-01  3.30443188E-01 -3.04166632E-01  1.58351787E-01  1.58351787E-01
 -4.33490295E-01  1.68847832E-01  1.68847832E-01 -3.18799139E-01  3.57120635E-01
  3.57120635E-01  5.79013583E-01  5.95595876E-01  5.95595876E-01 -4.45039588E+00
  2.39645112E+00 -4.36030483E+00  2.31200898E+00  5.29521816E-01  6.11011941E-01
  6.11011941E-01 -4.80212272E-01  3.59289089E-01  3.59289089E-01 -3.32684531E-01
  2.51467740E-01  2.51467740E-01 -4.52805933E-01  1.56201556E-01  1.56201556E-01
 -4.23613808E-01  1.89566587E-01  1.89566587E-01 -2.27560082E-01  2.48898396E-01
  2.48898396E-01  1.58242453E-01  1.82696780E-01  1.82696780E-01 -2.13729357E+00
  4.85205182E-01  4.85205182E-01  4.85205182E-01  1.42788121E+01 -1.09272209E+01
 -8.29039939E+00  2.89625236E-01  2.18213865E+00  2.18213865E+00  1.66606489E+00
  2.59880976E+00  1.91079038E-01  1.77020533E+00  1.77020533E+00 -7.69744574E+00
  2.09534583E+01 -8.09478300E+00  3.33561024E+00  1.02886750E+00  1.02886750E+00
 -1.91698596E-01  1.46204802E+00  1.46204802E+00  1.30832470E+00 -2.89282657E+00
  2.14503804E+00  2.14503804E+00  2.14503804E+00 -2.89282657E+00  2.14503804E+00
  2.14503804E+00  2.14503804E+00 -2.89282657E+00  2.14503804E+00  2.14503804E+00
  2.14503804E+00 -1.42258581E+01 -1.42258581E+01 -7.64467396E+00  1.40392617E+01
 -1.08765629E+01 -2.61340582E+00  7.81007778E-01  7.81007778E-01  2.95019037E-02
  3.55863297E-01  3.55863297E-01 -4.18384008E-01  3.30443188E-01  3.30443188E-01
 -3.04166632E-01  1.58351787E-01  1.58351787E-01 -4.33490295E-01  1.68847832E-01
  1.68847832E-01 -3.18799139E-01  3.57120635E-01  3.57120635E-01  5.79013583E-01
  5.95595876E-01  5.95595876E-01 -4.45039588E+00  2.39645112E+00 -4.36030483E+00
  2.31200898E+00  5.29521816E-01  6.11011941E-01  6.11011941E-01 -4.80212272E-01
  3.59289089E-01  3.59289089E-01 -3.32684531E-01  2.51467740E-01  2.51467740E-01
 -4.52805933E-01  1.56201556E-01  1.56201556E-01 -4.23613808E-01  1.89566587E-01
  1.89566587E-01 -2.27560082E-01  2.48898396E-01  2.48898396E-01  1.58242453E-01
  1.82696780E-01  1.82696780E-01 -2.13729357E+00  4.85205182E-01  4.85205182E-01
  4.85205182E-01 -2.61340582E+00  7.81007778E-01  7.81007778E-01  2.95019037E-02
  3.55863297E-01  3.55863297E-01 -4.18384008E-01  3.30443188E-01  3.30443188E-01
 -3.04166632E-01  1.58351787E-01  1.58351787E-01 -4.33490295E-01  1.68847832E-01
  1.68847832E-01 -3.18799139E-01  3.57120635E-01  3.57120635E-01  5.79013583E-01
  5.95595876E-01  5.95595876E-01 -4.45039588E+00  2.39645112E+00 -4.36030483E+00
  2.31200898E+00  5.29521816E-01  6.11011941E-01  6.11011941E-01 -4.80212272E-01
  3.59289089E-01  3.59289089E-01 -3.32684531E-01  2.51467740E-01  2.51467740E-01
 -4.52805933E-01  1.56201556E-01  1.56201556E-01 -4.23613808E-01  1.89566587E-01
  1.89566587E-01 -2.27560082E-01  2.48898396E-01  2.48898396E-01  1.58242453E-01
  1.82696780E-01  1.82696780E-01 -2.13729357E+00  4.85205182E-01  4.85205182E-01
  4.85205182E-01  1.42788121E+01 -1.09272209E+01 -8.29039939E+00  2.89625236E-01
  2.18213865E+00  2.18213865E+00  1.66606489E+00  2.59880976E+00  1.91079038E-01
  1.77020533E+00  1.77020533E+00 -7.69744574E+00  2.09534583E+01 -8.09478300E+00
  3.33561024E+00  1.02886750E+00  1.02886750E+00 -1.91698596E-01  1.46204802E+00
  1.46204802E+00  1.30832470E+00 -2.89282657E+00  2.14503804E+00  2.14503804E+00
  2.14503804E+00 -2.89282657E+00  2.14503804E+00  2.14503804E+00  2.14503804E+00
 -2.89282657E+00  2.14503804E+00  2.14503804E+00  2.14503804E+00 -1.42258581E+01
 -1.42258581E+01 -7.64467396E+00  1.40392617E+01 -1.08765629E+01 -2.61340582E+00
  7.81007778E-01  7.81007778E-01  2.95019037E-02  3.55863297E-01  3.55863297E-01
 -4.18384008E-01  3.30443188E-01  3.30443188E-01 -3.04166632E-01  1.58351787E-01
  1.58351787E-01 -4.33490295E-01  1.68847832E-01  1.68847832E-01 -3.18799139E-01
  3.57120635E-01  3.57120635E-01  5.79013583E-01  5.95595876E-01  5.95595876E-01
 -4.45039588E+00  2.39645112E+00 -4.36030483E+00  2.31200898E+00  5.29521816E-01
  6.11011941E-01  6.11011941E-01 -4.80212272E-01  3.59289089E-01  3.59289089E-01
 -3.32684531E-01  2.51467740E-01  2.51467740E-01 -4.52805933E-01  1.56201556E-01
  1.56201556E-01 -4.23613808E-01  1.89566587E-01  1.89566587E-01 -2.27560082E-01
  2.48898396E-01  2.48898396E-01  1.58242453E-01  1.82696780E-01  1.82696780E-01
 -2.13729357E+00  4.85205182E-01  4.85205182E-01  4.85205182E-01 -2.61340582E+00
  7.81007778E-01  7.81007778E-01  2.95019037E-02  3.55863297E-01  3.55863297E-01
 -4.18384008E-01  3.30443188E-01  3.30443188E-01 -3.04166632E-01  1.58351787E-01
  1.58351787E-01 -4.33490295E-01  1.68847832E-01  1.68847832E-01 -3.18799139E-01
  3.57120635E-01  3.57120635E-01  5.79013583E-01  5.95595876E-01  5.95595876E-01
 -4.45039588E+00  2.39645112E+00 -4.36030483E+00  2.31200898E+00  5.29521816E-01
  6.11011941E-01  6.11011941E-01 -4.80212272E-01  3.59289089E-01  3.59289089E-01
 -3.32684531E-01  2.51467740E-01  2.51467740E-01 -4.52805933E-01  1.56201556E-01
  1.56201556E-01 -4.23613808E-01  1.89566587E-01  1.89566587E-01 -2.27560082E-01
  2.48898396E-01  2.48898396E-01  1.58242453E-01  1.82696780E-01  1.82696780E-01
 -2.13729357E+00  4.85205182E-01  4.85205182E-01  4.85205182E-01  1.42788121E+01
 -1.09272209E+01 -8.29039939E+00  2.89625236E-01  2.18213865E+00  2.18213865E+00
  1.66606489E+00  2.59880976E+00  1.91079038E-01  1.77020533E+00  1.77020533E+00
 -7.69744574E+00  2.09534583E+01 -8.09478300E+00  3.33561024E+00  1.02886750E+00
  1.02886750E+00 -1.91698596E-01  1.46204802E+00  1.46204802E+00  1.30832470E+00
 -2.89282657E+00  2.14503804E+00  2.14503804E+00  2.14503804E+00 -2.89282657E+00
  2.14503804E+00  2.14503804E+00  2.14503804E+00 -2.89282657E+00  2.14503804E+00
  2.14503804E+00  2.14503804E+00 -1.42258581E+01 -1.42258581E+01 -7.64467396E+00
  1.40392617E+01 -1.08765629E+01 -2.61340582E+00  7.81007778E-01  7.81007778E-01
  2.95019037E-02  3.55863297E-01  3.55863297E-01 -4.18384008E-01  3.30443188E-01
  3.30443188E-01 -3.04166632E-01  1.58351787E-01  1.58351787E-01 -4.33490295E-01
  1.68847832E-01  1.68847832E-01 -3.18799139E-01  3.57120635E-01  3.57120635E-01
  5.79013583E-01  5.95595876E-01  5.95595876E-01 -4.45039588E+00  2.39645112E+00
 -4.36030483E+00  2.31200898E+00  5.29521816E-01  6.11011941E-01  6.11011941E-01
 -4.80212272E-01  3.59289089E-01  3.59289089E-01 -3.32684531E-01  2.51467740E-01
  2.51467740E-01 -4.52805933E-01  1.56201556E-01  1.56201556E-01 -4.23613808E-01
  1.89566587E-01  1.89566587E-01 -2.27560082E-01  2.48898396E-01  2.48898396E-01
  1.58242453E-01  1.82696780E-01  1.82696780E-01 -2.13729357E+00  4.85205182E-01
  4.85205182E-01  4.85205182E-01 -2.61340582E+00  7.81007778E-01  7.81007778E-01
  2.95019037E-02  3.55863297E-01  3.55863297E-01 -4.18384008E-01  3.30443188E-01
  3.30443188E-01 -3.04166632E-01  1.58351787E-01  1.58351787E-01 -4.33490295E-01
  1.68847832E-01  1.68847832E-01 -3.18799139E-01  3.57120635E-01  3.57120635E-01
  5.79013583E-01  5.95595876E-01  5.95595876E-01 -4.45039588E+00  2.39645112E+00
 -4.36030483E+00  2.31200898E+00  5.29521816E-01  6.11011941E-01  6.11011941E-01
 -4.80212272E-01  3.59289089E-01  3.59289089E-01 -3.32684531E-01  2.51467740E-01
  2.51467740E-01 -4.52805933E-01  1.56201556E-01  1.56201556E-01 -4.23613808E-01
  1.89566587E-01  1.89566587E-01 -2.27560082E-01  2.48898396E-01  2.48898396E-01
  1.58242453E-01  1.82696780E-01  1.82696780E-01 -2.13729357E+00  4.85205182E-01
  4.85205182E-01  4.85205182E-01  1.42788121E+01 -1.09272209E+01 -8.29039939E+00
  2.89625236E-01  2.18213865E+00  2.18213865E+00  1.66606489E+00  2.59880976E+00
  1.91079038E-01  1.77020533E+00  1.77020533E+00 -7.69744574E+00  2.09534583E+01
 -8.09478300E+00  3.33561024E+00  1.02886750E+00  1.02886750E+00 -1.91698596E-01
  1.46204802E+00  1.46204802E+00  1.30832470E+00 -2.89282657E+00  2.14503804E+00
  2.14503804E+00  2.14503804E+00 -2.89282657E+00  2.14503804E+00  2.14503804E+00
  2.14503804E+00 -2.89282657E+00  2.14503804E+00  2.14503804E+00  2.14503804E+00
 -1.42258581E+01 -1.42258581E+01 -7.64467396E+00  1.40392617E+01 -1.08765629E+01
 -2.61340582E+00  7.81007778E-01  7.81007778E-01  2.95019037E-02  3.55863297E-01
  3.55863297E-01 -4.18384008E-01  3.30443188E-01  3.30443188E-01 -3.04166632E-01
  1.58351787E-01  1.58351787E-01 -4.33490295E-01  1.68847832E-01  1.68847832E-01
 -3.18799139E-01  3.57120635E-01  3.57120635E-01  5.79013583E-01  5.95595876E-01
  5.95595876E-01 -4.45039588E+00  2.39645112E+00 -4.36030483E+00  2.31200898E+00
  5.29521816E-01  6.11011941E-01  6.11011941E-01 -4.80212272E-01  3.59289089E-01
  3.59289089E-01 -3.32684531E-01  2.51467740E-01  2.51467740E-01 -4.52805933E-01
  1.56201556E-01  1.56201556E-01 -4.23613808E-01  1.89566587E-01  1.89566587E-01
 -2.27560082E-01  2.48898396E-01  2.48898396E-01  1.58242453E-01  1.82696780E-01
  1.82696780E-01 -2.13729357E+00  4.85205182E-01  4.85205182E-01  4.85205182E-01
 -2.61340582E+00  7.81007778E-01  7.81007778E-01  2.95019037E-02  3.55863297E-01
  3.55863297E-01 -4.18384008E-01  3.30443188E-01  3.30443188E-01 -3.04166632E-01
  1.58351787E-01  1.58351787E-01 -4.33490295E-01  1.68847832E-01  1.68847832E-01
 -3.18799139E-01  3.57120635E-01  3.57120635E-01  5.79013583E-01  5.95595876E-01
  5.95595876E-01 -4.45039588E+00  2.39645112E+00 -4.36030483E+00  2.31200898E+00
  5.29521816E-01  6.11011941E-01  6.11011941E-01 -4.80212272E-01  3.59289089E-01
  3.59289089E-01 -3.32684531E-01  2.51467740E-01  2.51467740E-01 -4.52805933E-01
  1.56201556E-01  1.56201556E-01 -4.23613808E-01  1.89566587E-01  1.89566587E-01
 -2.27560082E-01  2.48898396E-01  2.48898396E-01  1.58242453E-01  1.82696780E-01
  1.82696780E-01 -2.13729357E+00  4.85205182E-01  4.85205182E-01  4.85205182E-01
  1.42788121E+01 -1.09272209E+01 -8.29039939E+00  2.89625236E-01  2.18213865E+00
  2.18213865E+00  1.66606489E+00  2.59880976E+00  1.91079038E-01  1.77020533E+00
  1.77020533E+00 -7.69744574E+00  2.09534583E+01 -8.09478300E+00  3.33561024E+00
  1.02886750E+00  1.02886750E+00 -1.91698596E-01  1.46204802E+00  1.46204802E+00
  1.30832470E+00 -2.89282657E+00  2.14503804E+00  2.14503804E+00  2.14503804E+00
 -2.89282657E+00  2.14503804E+00  2.14503804E+00  2.14503804E+00 -2.89282657E+00
  2.14503804E+00  2.14503804E+00  2.14503804E+00 -1.42258581E+01 -1.42258581E+01
 -7.64467396E+00  1.40392617E+01 -1.08765629E+01 -2.61340582E+00  7.81007778E-01
  7.81007778E-01  2.95019037E-02  3.55863297E-01  3.55863297E-01 -4.18384008E-01
  3.30443188E-01  3.30443188E-01 -3.04166632E-01  1.58351787E-01  1.58351787E-01
 -4.33490295E-01  1.68847832E-01  1.68847832E-01 -3.18799139E-01  3.57120635E-01
  3.57120635E-01  5.79013583E-01  5.95595876E-01  5.95595876E-01 -4.45039588E+00
  2.39645112E+00 -4.36030483E+00  2.31200898E+00  5.29521816E-01  6.11011941E-01
  6.11011941E-01 -4.80212272E-01  3.59289089E-01  3.59289089E-01 -3.32684531E-01
  2.51467740E-01  2.51467740E-01 -4.52805933E-01  1.56201556E-01  1.56201556E-01
 -4.23613808E-01  1.89566587E-01  1.89566587E-01 -2.27560082E-01  2.48898396E-01
  2.48898396E-01  1.58242453E-01  1.82696780E-01  1.82696780E-01 -2.13729357E+00
  4.85205182E-01  4.85205182E-01  4.85205182E-01 -2.61340582E+00  7.81007778E-01
  7.81007778E-01  2.95019037E-02  3.55863297E-01  3.55863297E-01 -4.18384008E-01
  3.30443188E-01  3.30443188E-01 -3.04166632E-01  1.58351787E-01  1.58351787E-01
 -4.33490295E-01  1.68847832E-01  1.68847832E-01 -3.18799139E-01  3.57120635E-01
  3.57120635E-01  5.79013583E-01  5.95595876E-01  5.95595876E-01 -4.45039588E+00
  2.39645112E+00 -4.36030483E+00  2.31200898E+00  5.29521816E-01  6.11011941E-01
  6.11011941E-01 -4.80212272E-01  3.59289089E-01  3.59289089E-01 -3.32684531E-01
  2.51467740E-01  2.51467740E-01 -4.52805933E-01  1.56201556E-01  1.56201556E-01
 -4.23613808E-01  1.89566587E-01  1.89566587E-01 -2.27560082E-01  2.48898396E-01
  2.48898396E-01  1.58242453E-01  1.82696780E-01  1.82696780E-01 -2.13729357E+00
  4.85205182E-01  4.85205182E-01  4.85205182E-01  1.42788121E+01 -1.09272209E+01
 -8.29039939E+00  2.89625236E-01  2.18213865E+00  2.18213865E+00  1.66606489E+00
  2.59880976E+00  1.91079038E-01  1.77020533E+00  1.77020533E+00 -7.69744574E+00
  2.09534583E+01 -8.09478300E+00  3.33561024E+00  1.02886750E+00  1.02886750E+00
 -1.91698596E-01  1.46204802E+00  1.46204802E+00  1.30832470E+00 -2.89282657E+00
  2.14503804E+00  2.14503804E+00  2.14503804E+00 -2.89282657E+00  2.14503804E+00
  2.14503804E+00  2.14503804E+00 -2.89282657E+00  2.14503804E+00  2.14503804E+00
  2.14503804E+00 -1.42258581E+01 -1.42258581E+01 -7.64467396E+00  1.40392617E+01
 -1.08765629E+01 -2.61340582E+00  7.81007778E-01  7.81007778E-01  2.95019037E-02
  3.55863297E-01  3.55863297E-01 -4.18384008E-01  3.30443188E-01  3.30443188E-01
 -3.04166632E-01  1.58351787E-01  1.58351787E-01 -4.33490295E-01  1.68847832E-01
  1.68847832E-01 -3.18799139E-01  3.57120635E-01  3.57120635E-01  5.79013583E-01
  5.95595876E-01  5.95595876E-01 -4.45039588E+00  2.39645112E+00 -4.36030483E+00
  2.31200898E+00  5.29521816E-01  6.11011941E-01  6.11011941E-01 -4.80212272E-01
  3.59289089E-01  3.59289089E-01 -3.32684531E-01  2.51467740E-01  2.51467740E-01
 -4.52805933E-01  1.56201556E-01  1.56201556E-01 -4.23613808E-01  1.89566587E-01
  1.89566587E-01 -2.27560082E-01  2.48898396E-01  2.48898396E-01  1.58242453E-01
  1.82696780E-01  1.82696780E-01 -2.13729357E+00  4.85205182E-01  4.85205182E-01
  4.85205182E-01 -2.61340582E+00  7.81007778E-01  7.81007778E-01  2.95019037E-02
  3.55863297E-01  3.55863297E-01 -4.18384008E-01  3.30443188E-01  3.30443188E-01
 -3.04166632E-01  1.58351787E-01  1.58351787E-01 -4.33490295E-01  1.68847832E-01
  1.68847832E-01 -3.18799139E-01  3.57120635E-01  3.57120635E-01  5.79013583E-01
  5.95595876E-01  5.95595876E-01 -4.45039588E+00  2.39645112E+00 -4.36030483E+00
  2.31200898E+00  5.29521816E-01  6.11011941E-01  6.11011941E-01 -4.80212272E-01
  3.59289089E-01  3.59289089E-01 -3.32684531E-01  2.51467740E-01  2.51467740E-01
 -4.52805933E-01  1.56201556E-01  1.56201556E-01 -4.23613808E-01  1.89566587E-01
  1.89566587E-01 -2.27560082E-01  2.48898396E-01  2.48898396E-01  1.58242453E-01
  1.82696780E-01  1.82696780E-01 -2.13729357E+00  4.85205182E-01  4.85205182E-01
  4.85205182E-01  1.42788121E+01 -1.09272209E+01 -8.29039939E+00  2.89625236E-01
  2.18213865E+00  2.18213865E+00  1.66606489E+00  2.59880976E+00  1.91079038E-01
  1.77020533E+00  1.77020533E+00 -7.69744574E+00  2.09534583E+01 -8.09478300E+00
  3.33561024E+00  1.02886750E+00  1.02886750E+00 -1.91698596E-01  1.46204802E+00
  1.46204802E+00  1.30832470E+00 -2.89282657E+00  2.14503804E+00  2.14503804E+00
  2.14503804E+00 -2.89282657E+00  2.14503804E+00  2.14503804E+00  2.14503804E+00
 -2.89282657E+00  2.14503804E+00  2.14503804E+00  2.14503804E+00 -1.42258581E+01
 -1.42258581E+01 -7.64467396E+00  1.40392617E+01 -1.08765629E+01 -2.61340582E+00
  7.81007778E-01  7.81007778E-01  2.95019037E-02  3.55863297E-01  3.55863297E-01
 -4.18384008E-01  3.30443188E-01  3.30443188E-01 -3.04166632E-01  1.58351787E-01
  1.58351787E-01 -4.33490295E-01  1.68847832E-01  1.68847832E-01 -3.18799139E-01
  3.57120635E-01  3.57120635E-01  5.79013583E-01  5.95595876E-01  5.95595876E-01
 -4.45039588E+00  2.39645112E+00 -4.36030483E+00  2.31200898E+00  5.29521816E-01
  6.11011941E-01  6.11011941E-01 -4.80212272E-01  3.59289089E-01  3.59289089E-01
 -3.32684531E-01  2.51467740E-01  2.51467740E-01 -4.52805933E-01  1.56201556E-01
  1.56201556E-01 -4.23613808E-01  1.89566587E-01  1.89566587E-01 -2.27560082E-01
  2.48898396E-01  2.48898396E-01  1.58242453E-01  1.82696780E-01  1.82696780E-01
 -2.13729357E+00  4.85205182E-01  4.85205182E-01  4.85205182E-01 -2.61340582E+00
  7.81007778E-01  7.81007778E-01  2.95019037E-02  3.55863297E-01  3.55863297E-01
 -4.18384008E-01  3.30443188E-01  3.30443188E-01 -3.04166632E-01  1.58351787E-01
  1.58351787E-01 -4.33490295E-01  1.68847832E-01  1.68847832E-01 -3.18799139E-01
  3.57120635E-01  3.57120635E-01  5.79013583E-01  5.95595876E-01  5.95595876E-01
 -4.45039588E+00  2.39645112E+00 -4.36030483E+00  2.31200898E+00  5.29521816E-01
  6.11011941E-01  6.11011941E-01 -4.80212272E-01  3.59289089E-01  3.59289089E-01
 -3.32684531E-01  2.51467740E-01  2.51467740E-01 -4.52805933E-01  1.56201556E-01
  1.56201556E-01 -4.23613808E-01  1.89566587E-01  1.89566587E-01 -2.27560082E-01
  2.48898396E-01  2.48898396E-01  1.58242453E-01  1.82696780E-01  1.82696780E-01
 -2.13729357E+00  4.85205182E-01  4.85205182E-01  4.85205182E-01  1.42788121E+01
 -1.09272209E+01 -8.29039939E+00  2.89625236E-01  2.18213865E+00  2.18213865E+00
  1.66606489E+00  2.59880976E+00  1.91079038E-01  1.77020533E+00  1.77020533E+00
 -7.69744574E+00  2.09534583E+01 -8.09478300E+00  3.33561024E+00  1.02886750E+00
  1.02886750E+00 -1.91698596E-01  1.46204802E+00  1.46204802E+00  1.30832470E+00
 -2.89282657E+00  2.14503804E+00  2.14503804E+00  2.14503804E+00 -2.89282657E+00
  2.14503804E+00  2.14503804E+00  2.14503804E+00 -2.89282657E+00  2.14503804E+00
  2.14503804E+00  2.14503804E+00 -1.42258581E+01 -1.42258581E+01 -7.64467396E+00
  1.40392617E+01 -1.08765629E+01 -2.61340582E+00  7.81007778E-01  7.81007778E-01
  2.95019037E-02  3.55863297E-01  3.55863297E-01 -4.18384008E-01  3.30443188E-01
  3.30443188E-01 -3.04166632E-01  1.58351787E-01  1.58351787E-01 -4.33490295E-01
  1.68847832E-01  1.68847832E-01 -3.18799139E-01  3.57120635E-01  3.57120635E-01
  5.79013583E-01  5.95595876E-01  5.95595876E-01 -4.45039588E+00  2.39645112E+00
 -4.36030483E+00  2.31200898E+00  5.29521816E-01  6.11011941E-01  6.11011941E-01
 -4.80212272E-01  3.59289089E-01  3.59289089E-01 -3.32684531E-01  2.51467740E-01
  2.51467740E-01 -4.52805933E-01  1.56201556E-01  1.56201556E-01 -4.23613808E-01
  1.89566587E-01  1.89566587E-01 -2.27560082E-01  2.48898396E-01  2.48898396E-01
  1.58242453E-01  1.82696780E-01  1.82696780E-01 -2.13729357E+00  4.85205182E-01
  4.85205182E-01  4.85205182E-01 -2.61340582E+00  7.81007778E-01  7.81007778E-01
  2.95019037E-02  3.55863297E-01  3.55863297E-01 -4.18384008E-01  3.30443188E-01
  3.30443188E-01 -3.04166632E-01  1.58351787E-01  1.58351787E-01 -4.33490295E-01
  1.68847832E-01  1.68847832E-01 -3.18799139E-01  3.57120635E-01  3.57120635E-01
  5.79013583E-01  5.95595876E-01  5.95595876E-01 -4.45039588E+00  2.39645112E+00
 -4.36030483E+00  2.31200898E+00  5.29521816E-01  6.11011941E-01  6.11011941E-01
 -4.80212272E-01  3.59289089E-01  3.59289089E-01 -3.32684531E-01  2.51467740E-01
  2.51467740E-01 -4.52805933E-01  1.56201556E-01  1.56201556E-01 -4.23613808E-01
  1.89566587E-01  1.89566587E-01 -2.27560082E-01  2.48898396E-01  2.48898396E-01
  1.58242453E-01  1.82696780E-01  1.82696780E-01 -2.13729357E+00  4.85205182E-01
  4.85205182E-01  4.85205182E-01  1.42788121E+01 -1.09272209E+01 -8.29039939E+00
  2.89625236E-01  2.18213865E+00  2.18213865E+00  1.66606489E+00  2.59880976E+00
  1.91079038E-01  1.77020533E+00  1.77020533E+00 -7.69744574E+00  2.09534583E+01
 -8.09478300E+00  3.33561024E+00  1.02886750E+00  1.02886750E+00 -1.91698596E-01
  1.46204802E+00  1.46204802E+00  1.30832470E+00 -2.89282657E+00  2.14503804E+00
  2.14503804E+00  2.14503804E+00 -2.89282657E+00  2.14503804E+00  2.14503804E+00
  2.14503804E+00 -2.89282657E+00  2.14503804E+00  2.14503804E+00  2.14503804E+00
 -1.42258581E+01 -1.42258581E+01 -7.64467396E+00  1.40392617E+01 -1.08765629E+01
 -2.61340582E+00  7.81007778E-01  7.81007778E-01  2.95019037E-02  3.55863297E-01
  3.55863297E-01 -4.18384008E-01  3.30443188E-01  3.30443188E-01 -3.04166632E-01
  1.58351787E-01  1.58351787E-01 -4.33490295E-01  1.68847832E-01  1.68847832E-01
 -3.18799139E-01  3.57120635E-01  3.57120635E-01  5.79013583E-01  5.95595876E-01
  5.95595876E-01 -4.45039588E+00  2.39645112E+00 -4.36030483E+00  2.31200898E+00
  5.29521816E-01  6.11011941E-01  6.11011941E-01 -4.80212272E-01  3.59289089E-01
  3.59289089E-01 -3.32684531E-01  2.51467740E-01  2.51467740E-01 -4.52805933E-01
  1.56201556E-01  1.56201556E-01 -4.23613808E-01  1.89566587E-01  1.89566587E-01
 -2.27560082E-01  2.48898396E-01  2.48898396E-01  1.58242453E-01  1.82696780E-01
  1.82696780E-01 -2.13729357E+00  4.85205182E-01  4.85205182E-01  4.85205182E-01
 -2.61340582E+00  7.81007778E-01  7.81007778E-01  2.95019037E-02  3.55863297E-01
  3.55863297E-01 -4.18384008E-01  3.30443188E-01  3.30443188E-01 -3.04166632E-01
  1.58351787E-01  1.58351787E-01 -4.33490295E-01  1.68847832E-01  1.68847832E-01
 -3.18799139E-01  3.57120635E-01  3.57120635E-01  5.79013583E-01  5.95595876E-01
  5.95595876E-01 -4.45039588E+00  2.39645112E+00 -4.36030483E+00  2.31200898E+00
  5.29521816E-01  6.11011941E-01  6.11011941E-01 -4.80212272E-01  3.59289089E-01
  3.59289089E-01 -3.32684531E-01  2.51467740E-01  2.51467740E-01 -4.52805933E-01
  1.56201556E-01  1.56201556E-01 -4.23613808E-01  1.89566587E-01  1.89566587E-01
 -2.27560082E-01  2.48898396E-01  2.48898396E-01  1.58242453E-01  1.82696780E-01
  1.82696780E-01 -2.13729357E+00  4.85205182E-01  4.85205182E-01  4.85205182E-01
  1.42788121E+01 -1.09272209E+01 -8.29039939E+00  2.89625236E-01  2.18213865E+00
  2.18213865E+00  1.66606489E+00  2.59880976E+00  1.91079038E-01  1.77020533E+00
  1.77020533E+00 -7.69744574E+00  2.09534583E+01 -8.09478300E+00  3.33561024E+00
  1.02886750E+00  1.02886750E+00 -1.91698596E-01  1.46204802E+00  1.46204802E+00
  1.30832470E+00 -2.89282657E+00  2.14503804E+00  2.14503804E+00  2.14503804E+00
 -2.89282657E+00  2.14503804E+00  2.14503804E+00  2.14503804E+00 -2.89282657E+00
  2.14503804E+00  2.14503804E+00  2.14503804E+00 -1.42258581E+01 -1.42258581E+01
 -7.64467396E+00  1.40392617E+01 -1.08765629E+01 -2.61340582E+00  7.81007778E-01
  7.81007778E-01  2.95019037E-02  3.55863297E-01  3.55863297E-01 -4.18384008E-01
  3.30443188E-01  3.30443188E-01 -3.04166632E-01  1.58351787E-01  1.58351787E-01
 -4.33490295E-01  1.68847832E-01  1.68847832E-01 -3.18799139E-01  3.57120635E-01
  3.57120635E-01  5.79013583E-01  5.95595876E-01  5.95595876E-01 -4.45039588E+00
  2.39645112E+00 -4.36030483E+00  2.31200898E+00  5.29521816E-01  6.11011941E-01
  6.11011941E-01 -4.80212272E-01  3.59289089E-01  3.59289089E-01 -3.32684531E-01
  2.51467740E-01  2.51467740E-01 -4.52805933E-01  1.56201556E-01  1.56201556E-01
 -4.23613808E-01  1.89566587E-01  1.89566587E-01 -2.27560082E-01  2.48898396E-01
  2.48898396E-01  1.58242453E-01  1.82696780E-01  1.82696780E-01 -2.13729357E+00
  4.85205182E-01  4.85205182E-01  4.85205182E-01 -2.61340582E+00  7.81007778E-01
  7.81007778E-01  2.95019037E-02  3.55863297E-01  3.55863297E-01 -4.18384008E-01
  3.30443188E-01  3.30443188E-01 -3.04166632E-01  1.58351787E-01  1.58351787E-01
 -4.33490295E-01  1.68847832E-01  1.68847832E-01 -3.18799139E-01  3.57120635E-01
  3.57120635E-01  5.79013583E-01  5.95595876E-01  5.95595876E-01 -4.45039588E+00
  2.39645112E+00 -4.36030483E+00  2.31200898E+00  5.29521816E-01  6.11011941E-01
  6.11011941E-01 -4.80212272E-01  3.59289089E-01  3.59289089E-01 -3.32684531E-01
  2.51467740E-01  2.51467740E-01 -4.52805933E-01  1.56201556E-01  1.56201556E-01
 -4.23613808E-01  1.89566587E-01  1.89566587E-01 -2.27560082E-01  2.48898396E-01
  2.48898396E-01  1.58242453E-01  1.82696780E-01  1.82696780E-01 -2.13729357E+00
  4.85205182E-01  4.85205182E-01  4.85205182E-01  1.42788121E+01 -1.09272209E+01
 -8.29039939E+00  2.89625236E-01  2.18213865E+00  2.18213865E+00  1.66606489E+00
  2.59880976E+00  1.91079038E-01  1.77020533E+00  1.77020533E+00 -7.69744574E+00
  2.09534583E+01 -8.09478300E+00  3.33561024E+00  1.02886750E+00  1.02886750E+00
 -1.91698596E-01  1.46204802E+00  1.46204802E+00  1.30832470E+00 -2.89282657E+00
  2.14503804E+00  2.14503804E+00  2.14503804E+00 -2.89282657E+00  2.14503804E+00
  2.14503804E+00  2.14503804E+00 -2.89282657E+00  2.14503804E+00  2.14503804E+00
  2.14503804E+00 -1.42258581E+01 -1.42258581E+01 -7.64467396E+00  1.40392617E+01
 -1.08765629E+01 -2.61340582E+00  7.81007778E-01  7.81007778E-01  2.95019037E-02
  3.55863297E-01  3.55863297E-01 -4.18384008E-01  3.30443188E-01  3.30443188E-01
 -3.04166632E-01  1.58351787E-01  1.58351787E-01 -4.33490295E-01  1.68847832E-01
  1.68847832E-01 -3.18799139E-01  3.57120635E-01  3.57120635E-01  5.79013583E-01
  5.95595876E-01  5.95595876E-01 -4.45039588E+00  2.39645112E+00 -4.36030483E+00
  2.31200898E+00  5.29521816E-01  6.11011941E-01  6.11011941E-01 -4.80212272E-01
  3.59289089E-01  3.59289089E-01 -3.32684531E-01  2.51467740E-01  2.51467740E-01
 -4.52805933E-01  1.56201556E-01  1.56201556E-01 -4.23613808E-01  1.89566587E-01
  1.89566587E-01 -2.27560082E-01  2.48898396E-01  2.48898396E-01  1.58242453E-01
  1.82696780E-01  1.82696780E-01 -2.13729357E+00  4.85205182E-01  4.85205182E-01
  4.85205182E-01 -2.61340582E+00  7.81007778E-01  7.81007778E-01  2.95019037E-02
  3.55863297E-01  3.55863297E-01 -4.18384008E-01  3.30443188E-01  3.30443188E-01
 -3.04166632E-01  1.58351787E-01  1.58351787E-01 -4.33490295E-01  1.68847832E-01
  1.68847832E-01 -3.18799139E-01  3.57120635E-01  3.57120635E-01  5.79013583E-01
  5.95595876E-01  5.95595876E-01 -4.45039588E+00  2.39645112E+00 -4.36030483E+00
  2.31200898E+00  5.29521816E-01  6.11011941E-01  6.11011941E-01 -4.80212272E-01
  3.59289089E-01  3.59289089E-01 -3.32684531E-01  2.51467740E-01  2.51467740E-01
 -4.52805933E-01  1.56201556E-01  1.56201556E-01 -4.23613808E-01  1.89566587E-01
  1.89566587E-01 -2.27560082E-01  2.48898396E-01  2.48898396E-01  1.58242453E-01
  1.82696780E-01  1.82696780E-01 -2.13729357E+00  4.85205182E-01  4.85205182E-01
  4.85205182E-01  1.42788121E+01 -1.09272209E+01 -8.29039939E+00  2.89625236E-01
  2.18213865E+00  2.18213865E+00  1.66606489E+00  2.59880976E+00  1.91079038E-01
  1.77020533E+00  1.77020533E+00 -7.69744574E+00  2.09534583E+01 -8.09478300E+00
  3.33561024E+00  1.02886750E+00  1.02886750E+00 -1.91698596E-01  1.46204802E+00
  1.46204802E+00  1.30832470E+00 -2.89282657E+00  2.14503804E+00  2.14503804E+00
  2.14503804E+00 -2.89282657E+00  2.14503804E+00  2.14503804E+00  2.14503804E+00
 -2.89282657E+00  2.14503804E+00  2.14503804E+00  2.14503804E+00 -1.42258581E+01
 -1.42258581E+01 -7.64467396E+00  1.40392617E+01 -1.08765629E+01 -2.61340582E+00
  7.81007778E-01  7.81007778E-01  2.95019037E-02  3.55863297E-01  3.55863297E-01
 -4.18384008E-01  3.30443188E-01  3.30443188E-01 -3.04166632E-01  1.58351787E-01
  1.58351787E-01 -4.33490295E-01  1.68847832E-01  1.68847832E-01 -3.18799139E-01
  3.57120635E-01  3.57120635E-01  5.79013583E-01  5.95595876E-01  5.95595876E-01
 -4.45039588E+00  2.39645112E+00 -4.36030483E+00  2.31200898E+00  5.29521816E-01
  6.11011941E-01  6.11011941E-01 -4.80212272E-01  3.59289089E-01  3.59289089E-01
 -3.32684531E-01  2.51467740E-01  2.51467740E-01 -4.52805933E-01  1.56201556E-01
  1.56201556E-01 -4.23613808E-01  1.89566587E-01  1.89566587E-01 -2.27560082E-01
  2.48898396E-01  2.48898396E-01  1.58242453E-01  1.82696780E-01  1.82696780E-01
 -2.13729357E+00  4.85205182E-01  4.85205182E-01  4.85205182E-01 -2.61340582E+00
  7.81007778E-01  7.81007778E-01  2.95019037E-02  3.55863297E-01  3.55863297E-01
 -4.18384008E-01  3.30443188E-01  3.30443188E-01 -3.04166632E-01  1.58351787E-01
  1.58351787E-01 -4.33490295E-01  1.68847832E-01  1.68847832E-01 -3.18799139E-01
  3.57120635E-01  3.57120635E-01  5.79013583E-01  5.95595876E-01  5.95595876E-01
 -4.45039588E+00  2.39645112E+00 -4.36030483E+00  2.31200898E+00  5.29521816E-01
  6.11011941E-01  6.11011941E-01 -4.80212272E-01  3.59289089E-01  3.59289089E-01
 -3.32684531E-01  2.51467740E-01  2.51467740E-01 -4.52805933E-01  1.56201556E-01
  1.56201556E-01 -4.23613808E-01  1.89566587E-01  1.89566587E-01 -2.27560082E-01
  2.48898396E-01  2.48898396E-01  1.58242453E-01  1.82696780E-01  1.82696780E-01
 -2.13729357E+00  4.85205182E-01  4.85205182E-01  4.85205182E-01  1.42788121E+01
 -1.09272209E+01 -8.29039939E+00  2.89625236E-01  2.18213865E+00  2.18213865E+00
  1.66606489E+00  2.59880976E+00  1.91079038E-01  1.77020533E+00  1.77020533E+00
 -7.69744574E+00  2.09534583E+01 -8.09478300E+00  3.33561024E+00  1.02886750E+00
  1.02886750E+00 -1.91698596E-01  1.46204802E+00  1.46204802E+00  1.30832470E+00
 -2.89282657E+00  2.14503804E+00  2.14503804E+00  2.14503804E+00 -2.89282657E+00
  2.14503804E+00  2.14503804E+00  2.14503804E+00 -2.89282657E+00  2.14503804E+00
  2.14503804E+00  2.14503804E+00 -1.42258581E+01 -1.42258581E+01 -7.64467396E+00
  1.40392617E+01 -1.08765629E+01 -2.61340582E+00  7.81007778E-01  7.81007778E-01
  2.95019037E-02  3.55863297E-01  3.55863297E-01 -4.18384008E-01  3.30443188E-01
  3.30443188E-01 -3.04166632E-01  1.58351787E-01  1.58351787E-01 -4.33490295E-01
  1.68847832E-01  1.68847832E-01 -3.18799139E-01  3.57120635E-01  3.57120635E-01
  5.79013583E-01  5.95595876E-01  5.95595876E-01 -4.45039588E+00  2.39645112E+00
 -4.36030483E+00  2.31200898E+00  5.29521816E-01  6.11011941E-01  6.11011941E-01
 -4.80212272E-01  3.59289089E-01  3.59289089E-01 -3.32684531E-01  2.51467740E-01
  2.51467740E-01 -4.52805933E-01  1.56201556E-01  1.56201556E-01 -4.23613808E-01
  1.89566587E-01  1.89566587E-01 -2.27560082E-01  2.48898396E-01  2.48898396E-01
  1.58242453E-01  1.82696780E-01  1.82696780E-01 -2.13729357E+00  4.85205182E-01
  4.85205182E-01  4.85205182E-01 -2.61340582E+00  7.81007778E-01  7.81007778E-01
  2.95019037E-02  3.55863297E-01  3.55863297E-01 -4.18384008E-01  3.30443188E-01
  3.30443188E-01 -3.04166632E-01  1.58351787E-01  1.58351787E-01 -4.33490295E-01
  1.68847832E-01  1.68847832E-01 -3.18799139E-01  3.57120635E-01  3.57120635E-01
  5.79013583E-01  5.95595876E-01  5.95595876E-01 -4.45039588E+00  2.39645112E+00
 -4.36030483E+00  2.31200898E+00  5.29521816E-01  6.11011941E-01  6.11011941E-01
 -4.80212272E-01  3.59289089E-01  3.59289089E-01 -3.32684531E-01  2.51467740E-01
  2.51467740E-01 -4.52805933E-01  1.56201556E-01  1.56201556E-01 -4.23613808E-01
  1.89566587E-01  1.89566587E-01 -2.27560082E-01  2.48898396E-01  2.48898396E-01
  1.58242453E-01  1.82696780E-01  1.82696780E-01 -2.13729357E+00  4.85205182E-01
  4.85205182E-01  4.85205182E-01  1.22508523E+01 -1.08149351E+01 -6.08260374E+00
  4.70135340E-01  1.72565181E+00  1.72565181E+00  1.25733870E+00  2.10649788E+00
  6.35958270E-01  1.42316163E+00  1.42316163E+00 -6.96274083E+00  2.00481745E+01
 -7.72989966E+00  1.16076051E+00  1.27191654E+00  1.27191654E+00  3.66814899E+00
  1.25733870E+00 -1.25278313E+01  7.66429938E+00  2.11378680E+00  9.14759460E-01
  9.14759460E-01 -1.43628169E+01 -1.43628169E+01 -5.43206763E+00  1.21852520E+01
 -1.07639126E+01 -1.21087184E+01  7.43105394E+00 -2.61340582E+00  7.81007778E-01
  7.81007778E-01  2.95019037E-02  3.55863297E-01  3.55863297E-01 -4.18384008E-01
  3.30443188E-01  3.30443188E-01 -3.04166632E-01  1.58351787E-01  1.58351787E-01
 -4.33490295E-01  1.68847832E-01  1.68847832E-01 -3.18799139E-01  3.57120635E-01
  3.57120635E-01  5.79013583E-01  5.95595876E-01  5.95595876E-01 -4.45039588E+00
  2.39645112E+00 -4.36030483E+00  2.31200898E+00  5.29521816E-01  6.11011941E-01
  6.11011941E-01 -4.80212272E-01  3.59289089E-01  3.59289089E-01 -3.32684531E-01
  2.51467740E-01  2.51467740E-01 -4.52805933E-01  1.56201556E-01  1.56201556E-01
 -4.23613808E-01  1.89566587E-01  1.89566587E-01 -2.27560082E-01  2.48898396E-01
  2.48898396E-01  1.58242453E-01  1.82696780E-01  1.82696780E-01 -2.13729357E+00
  4.85205182E-01  4.85205182E-01  4.85205182E-01 -2.61340582E+00  7.81007778E-01
  7.81007778E-01  2.95019037E-02  3.55863297E-01  3.55863297E-01 -4.18384008E-01
  3.30443188E-01  3.30443188E-01 -3.04166632E-01  1.58351787E-01  1.58351787E-01
 -4.33490295E-01  1.68847832E-01  1.68847832E-01 -3.18799139E-01  3.57120635E-01
  3.57120635E-01  5.79013583E-01  5.95595876E-01  5.95595876E-01 -4.45039588E+00
  2.39645112E+00 -4.36030483E+00  2.31200898E+00  5.29521816E-01  6.11011941E-01
  6.11011941E-01 -4.80212272E-01  3.59289089E-01  3.59289089E-01 -3.32684531E-01
  2.51467740E-01  2.51467740E-01 -4.52805933E-01  1.56201556E-01  1.56201556E-01
 -4.23613808E-01  1.89566587E-01  1.89566587E-01 -2.27560082E-01  2.48898396E-01
  2.48898396E-01  1.58242453E-01  1.82696780E-01  1.82696780E-01 -2.13729357E+00
  4.85205182E-01  4.85205182E-01  4.85205182E-01  1.22508523E+01 -1.08149351E+01
 -6.08260374E+00  4.70135340E-01  1.72565181E+00  1.72565181E+00  1.25733870E+00
  2.10649788E+00  6.35958270E-01  1.42316163E+00  1.42316163E+00 -6.96274083E+00
  2.00481745E+01 -7.72989966E+00  1.16076051E+00  1.27191654E+00  1.27191654E+00
  3.66814899E+00  1.25733870E+00 -1.25278313E+01  7.66429938E+00  2.11378680E+00
  9.14759460E-01  9.14759460E-01 -1.43628169E+01 -1.43628169E+01 -5.43206763E+00
  1.21852520E+01 -1.07639126E+01 -1.21087184E+01  7.43105394E+00 -2.61340582E+00
  7.81007778E-01  7.81007778E-01  2.95019037E-02  3.55863297E-01  3.55863297E-01
 -4.18384008E-01  3.30443188E-01  3.30443188E-01 -3.04166632E-01  1.58351787E-01
  1.58351787E-01 -4.33490295E-01  1.68847832E-01  1.68847832E-01 -3.18799139E-01
  3.57120635E-01  3.57120635E-01  5.79013583E-01  5.95595876E-01  5.95595876E-01
 -4.45039588E+00  2.39645112E+00 -4.36030483E+00  2.31200898E+00  5.29521816E-01
  6.11011941E-01  6.11011941E-01 -4.80212272E-01  3.59289089E-01  3.59289089E-01
 -3.32684531E-01  2.51467740E-01  2.51467740E-01 -4.52805933E-01  1.56201556E-01
  1.56201556E-01 -4.23613808E-01  1.89566587E-01  1.89566587E-01 -2.27560082E-01
  2.48898396E-01  2.48898396E-01  1.58242453E-01  1.82696780E-01  1.82696780E-01
 -2.13729357E+00  4.85205182E-01  4.85205182E-01  4.85205182E-01 -2.61340582E+00
  7.81007778E-01  7.81007778E-01  2.95019037E-02  3.55863297E-01  3.55863297E-01
 -4.18384008E-01  3.30443188E-01  3.30443188E-01 -3.04166632E-01  1.58351787E-01
  1.58351787E-01 -4.33490295E-01  1.68847832E-01  1.68847832E-01 -3.18799139E-01
  3.57120635E-01  3.57120635E-01  5.79013583E-01  5.95595876E-01  5.95595876E-01
 -4.45039588E+00  2.39645112E+00 -4.36030483E+00  2.31200898E+00  5.29521816E-01
  6.11011941E-01  6.11011941E-01 -4.80212272E-01  3.59289089E-01  3.59289089E-01
 -3.32684531E-01  2.51467740E-01  2.51467740E-01 -4.52805933E-01  1.56201556E-01
  1.56201556E-01 -4.23613808E-01  1.89566587E-01  1.89566587E-01 -2.27560082E-01
  2.48898396E-01  2.48898396E-01  1.58242453E-01  1.82696780E-01  1.82696780E-01
 -2.13729357E+00  4.85205182E-01  4.85205182E-01  4.85205182E-01  1.22508523E+01
 -1.08149351E+01 -6.08260374E+00  4.70135340E-01  1.72565181E+00  1.72565181E+00
  1.25733870E+00  2.10649788E+00  6.35958270E-01  1.42316163E+00  1.42316163E+00
 -6.96274083E+00  2.00481745E+01 -7.72989966E+00  1.16076051E+00  1.27191654E+00
  1.27191654E+00  3.66814899E+00  1.25733870E+00 -1.25278313E+01  7.66429938E+00
  2.11378680E+00  9.14759460E-01  9.14759460E-01 -1.43628169E+01 -1.43628169E+01
 -5.43206763E+00  1.21852520E+01 -1.07639126E+01 -1.21087184E+01  7.43105394E+00
 -2.61340582E+00  7.81007778E-01  7.81007778E-01  2.95019037E-02  3.55863297E-01
  3.55863297E-01 -4.18384008E-01  3.30443188E-01  3.30443188E-01 -3.04166632E-01
  1.58351787E-01  1.58351787E-01 -4.33490295E-01  1.68847832E-01  1.68847832E-01
 -3.18799139E-01  3.57120635E-01  3.57120635E-01  5.79013583E-01  5.95595876E-01
  5.95595876E-01 -4.45039588E+00  2.39645112E+00 -4.36030483E+00  2.31200898E+00
  5.29521816E-01  6.11011941E-01  6.11011941E-01 -4.80212272E-01  3.59289089E-01
  3.59289089E-01 -3.32684531E-01  2.51467740E-01  2.51467740E-01 -4.52805933E-01
  1.56201556E-01  1.56201556E-01 -4.23613808E-01  1.89566587E-01  1.89566587E-01
 -2.27560082E-01  2.48898396E-01  2.48898396E-01  1.58242453E-01  1.82696780E-01
  1.82696780E-01 -2.13729357E+00  4.85205182E-01  4.85205182E-01  4.85205182E-01
 -2.61340582E+00  7.81007778E-01  7.81007778E-01  2.95019037E-02  3.55863297E-01
  3.55863297E-01 -4.18384008E-01  3.30443188E-01  3.30443188E-01 -3.04166632E-01
  1.58351787E-01  1.58351787E-01 -4.33490295E-01  1.68847832E-01  1.68847832E-01
 -3.18799139E-01  3.57120635E-01  3.57120635E-01  5.79013583E-01  5.95595876E-01
  5.95595876E-01 -4.45039588E+00  2.39645112E+00 -4.36030483E+00  2.31200898E+00
  5.29521816E-01  6.11011941E-01  6.11011941E-01 -4.80212272E-01  3.59289089E-01
  3.59289089E-01 -3.32684531E-01  2.51467740E-01  2.51467740E-01 -4.52805933E-01
  1.56201556E-01  1.56201556E-01 -4.23613808E-01  1.89566587E-01  1.89566587E-01
 -2.27560082E-01  2.48898396E-01  2.48898396E-01  1.58242453E-01  1.82696780E-01
  1.82696780E-01 -2.13729357E+00  4.85205182E-01  4.85205182E-01  4.85205182E-01
  1.22508523E+01 -1.08149351E+01 -6.08260374E+00  4.70135340E-01  1.72565181E+00
  1.72565181E+00  1.25733870E+00  2.10649788E+00  6.35958270E-01  1.42316163E+00
  1.42316163E+00 -6.96274083E+00  2.00481745E+01 -7.72989966E+00  1.16076051E+00
  1.27191654E+00  1.27191654E+00  3.66814899E+00  1.25733870E+00 -1.25278313E+01
  7.66429938E+00  2.11378680E+00  9.14759460E-01  9.14759460E-01 -1.43628169E+01
 -1.43628169E+01 -5.43206763E+00  1.21852520E+01 -1.07639126E+01 -1.21087184E+01
  7.43105394E+00 -2.61340582E+00  7.81007778E-01  7.81007778E-01  2.95019037E-02
  3.55863297E-01  3.55863297E-01 -4.18384008E-01  3.30443188E-01  3.30443188E-01
 -3.04166632E-01  1.58351787E-01  1.58351787E-01 -4.33490295E-01  1.68847832E-01
  1.68847832E-01 -3.18799139E-01  3.57120635E-01  3.57120635E-01  5.79013583E-01
  5.95595876E-01  5.95595876E-01 -4.45039588E+00  2.39645112E+00 -4.36030483E+00
  2.31200898E+00  5.29521816E-01  6.11011941E-01  6.11011941E-01 -4.80212272E-01
  3.59289089E-01  3.59289089E-01 -3.32684531E-01  2.51467740E-01  2.51467740E-01
 -4.52805933E-01  1.56201556E-01  1.56201556E-01 -4.23613808E-01  1.89566587E-01
  1.89566587E-01 -2.27560082E-01  2.48898396E-01  2.48898396E-01  1.58242453E-01
  1.82696780E-01  1.82696780E-01 -2.13729357E+00  4.85205182E-01  4.85205182E-01
  4.85205182E-01 -2.61340582E+00  7.81007778E-01  7.81007778E-01  2.95019037E-02
  3.55863297E-01  3.55863297E-01 -4.18384008E-01  3.30443188E-01  3.30443188E-01
 -3.04166632E-01  1.58351787E-01  1.58351787E-01 -4.33490295E-01  1.68847832E-01
  1.68847832E-01 -3.18799139E-01  3.57120635E-01  3.57120635E-01  5.79013583E-01
  5.95595876E-01  5.95595876E-01 -4.45039588E+00  2.39645112E+00 -4.36030483E+00
  2.31200898E+00  5.29521816E-01  6.11011941E-01  6.11011941E-01 -4.80212272E-01
  3.59289089E-01  3.59289089E-01 -3.32684531E-01  2.51467740E-01  2.51467740E-01
 -4.52805933E-01  1.56201556E-01  1.56201556E-01 -4.23613808E-01  1.89566587E-01
  1.89566587E-01 -2.27560082E-01  2.48898396E-01  2.48898396E-01  1.58242453E-01
  1.82696780E-01  1.82696780E-01 -2.13729357E+00  4.85205182E-01  4.85205182E-01
  4.85205182E-01  1.22508523E+01 -1.08149351E+01 -6.08260374E+00  4.70135340E-01
  1.72565181E+00  1.72565181E+00  1.25733870E+00  2.10649788E+00  6.35958270E-01
  1.42316163E+00  1.42316163E+00 -6.96274083E+00  2.00481745E+01 -7.72989966E+00
  1.16076051E+00  1.27191654E+00  1.27191654E+00  3.66814899E+00  1.25733870E+00
 -1.25278313E+01  7.66429938E+00  2.11378680E+00  9.14759460E-01  9.14759460E-01
 -1.43628169E+01 -1.43628169E+01 -5.43206763E+00  1.21852520E+01 -1.07639126E+01
 -1.21087184E+01  7.43105394E+00 -2.61340582E+00  7.81007778E-01  7.81007778E-01
  2.95019037E-02  3.55863297E-01  3.55863297E-01 -4.18384008E-01  3.30443188E-01
  3.30443188E-01 -3.04166632E-01  1.58351787E-01  1.58351787E-01 -4.33490295E-01
  1.68847832E-01  1.68847832E-01 -3.18799139E-01  3.57120635E-01  3.57120635E-01
  5.79013583E-01  5.95595876E-01  5.95595876E-01 -4.45039588E+00  2.39645112E+00
 -4.36030483E+00  2.31200898E+00  5.29521816E-01  6.11011941E-01  6.11011941E-01
 -4.80212272E-01  3.59289089E-01  3.59289089E-01 -3.32684531E-01  2.51467740E-01
  2.51467740E-01 -4.52805933E-01  1.56201556E-01  1.56201556E-01 -4.23613808E-01
  1.89566587E-01  1.89566587E-01 -2.27560082E-01  2.48898396E-01  2.48898396E-01
  1.58242453E-01  1.82696780E-01  1.82696780E-01 -2.13729357E+00  4.85205182E-01
  4.85205182E-01  4.85205182E-01 -2.61340582E+00  7.81007778E-01  7.81007778E-01
  2.95019037E-02  3.55863297E-01  3.55863297E-01 -4.18384008E-01  3.30443188E-01
  3.30443188E-01 -3.04166632E-01  1.58351787E-01  1.58351787E-01 -4.33490295E-01
  1.68847832E-01  1.68847832E-01 -3.18799139E-01  3.57120635E-01  3.57120635E-01
  5.79013583E-01  5.95595876E-01  5.95595876E-01 -4.45039588E+00  2.39645112E+00
 -4.36030483E+00  2.31200898E+00  5.29521816E-01  6.11011941E-01  6.11011941E-01
 -4.80212272E-01  3.59289089E-01  3.59289089E-01 -3.32684531E-01  2.51467740E-01
  2.51467740E-01 -4.52805933E-01  1.56201556E-01  1.56201556E-01 -4.23613808E-01
  1.89566587E-01  1.89566587E-01 -2.27560082E-01  2.48898396E-01  2.48898396E-01
  1.58242453E-01  1.82696780E-01  1.82696780E-01 -2.13729357E+00  4.85205182E-01
  4.85205182E-01  4.85205182E-01  1.22508523E+01 -1.08149351E+01 -6.08260374E+00
  4.70135340E-01  1.72565181E+00  1.72565181E+00  1.25733870E+00  2.10649788E+00
  6.35958270E-01  1.42316163E+00  1.42316163E+00 -6.96274083E+00  2.00481745E+01
 -7.72989966E+00  1.16076051E+00  1.27191654E+00  1.27191654E+00  3.66814899E+00
  1.25733870E+00 -1.25278313E+01  7.66429938E+00  2.11378680E+00  9.14759460E-01
  9.14759460E-01 -1.43628169E+01 -1.43628169E+01 -5.43206763E+00  1.21852520E+01
 -1.07639126E+01 -1.21087184E+01  7.43105394E+00 -2.61340582E+00  7.81007778E-01
  7.81007778E-01  2.95019037E-02  3.55863297E-01  3.55863297E-01 -4.18384008E-01
  3.30443188E-01  3.30443188E-01 -3.04166632E-01  1.58351787E-01  1.58351787E-01
 -4.33490295E-01  1.68847832E-01  1.68847832E-01 -3.18799139E-01  3.57120635E-01
  3.57120635E-01  5.79013583E-01  5.95595876E-01  5.95595876E-01 -4.45039588E+00
  2.39645112E+00 -4.36030483E+00  2.31200898E+00  5.29521816E-01  6.11011941E-01
  6.11011941E-01 -4.80212272E-01  3.59289089E-01  3.59289089E-01 -3.32684531E-01
  2.51467740E-01  2.51467740E-01 -4.52805933E-01  1.56201556E-01  1.56201556E-01
 -4.23613808E-01  1.89566587E-01  1.89566587E-01 -2.27560082E-01  2.48898396E-01
  2.48898396E-01  1.58242453E-01  1.82696780E-01  1.82696780E-01 -2.13729357E+00
  4.85205182E-01  4.85205182E-01  4.85205182E-01 -2.61340582E+00  7.81007778E-01
  7.81007778E-01  2.95019037E-02  3.55863297E-01  3.55863297E-01 -4.18384008E-01
  3.30443188E-01  3.30443188E-01 -3.04166632E-01  1.58351787E-01  1.58351787E-01
 -4.33490295E-01  1.68847832E-01  1.68847832E-01 -3.18799139E-01  3.57120635E-01
  3.57120635E-01  5.79013583E-01  5.95595876E-01  5.95595876E-01 -4.45039588E+00
  2.39645112E+00 -4.36030483E+00  2.31200898E+00  5.29521816E-01  6.11011941E-01
  6.11011941E-01 -4.80212272E-01  3.59289089E-01  3.59289089E-01 -3.32684531E-01
  2.51467740E-01  2.51467740E-01 -4.52805933E-01  1.56201556E-01  1.56201556E-01
 -4.23613808E-01  1.89566587E-01  1.89566587E-01 -2.27560082E-01  2.48898396E-01
  2.48898396E-01  1.58242453E-01  1.82696780E-01  1.82696780E-01 -2.13729357E+00
  4.85205182E-01  4.85205182E-01  4.85205182E-01  1.22508523E+01 -1.08149351E+01
 -6.08260374E+00  4.70135340E-01  1.72565181E+00  1.72565181E+00  1.25733870E+00
  2.10649788E+00  6.35958270E-01  1.42316163E+00  1.42316163E+00 -6.96274083E+00
  2.00481745E+01 -7.72989966E+00  1.16076051E+00  1.27191654E+00  1.27191654E+00
  3.66814899E+00  1.25733870E+00 -1.25278313E+01  7.66429938E+00  2.11378680E+00
  9.14759460E-01  9.14759460E-01 -1.43628169E+01 -1.43628169E+01 -5.43206763E+00
  1.21852520E+01 -1.07639126E+01 -1.21087184E+01  7.43105394E+00 -2.61340582E+00
  7.81007778E-01  7.81007778E-01  2.95019037E-02  3.55863297E-01  3.55863297E-01
 -4.18384008E-01  3.30443188E-01  3.30443188E-01 -3.04166632E-01  1.58351787E-01
  1.58351787E-01 -4.33490295E-01  1.68847832E-01  1.68847832E-01 -3.18799139E-01
  3.57120635E-01  3.57120635E-01  5.79013583E-01  5.95595876E-01  5.95595876E-01
 -4.45039588E+00  2.39645112E+00 -4.36030483E+00  2.31200898E+00  5.29521816E-01
  6.11011941E-01  6.11011941E-01 -4.80212272E-01  3.59289089E-01  3.59289089E-01
 -3.32684531E-01  2.51467740E-01  2.51467740E-01 -4.52805933E-01  1.56201556E-01
  1.56201556E-01 -4.23613808E-01  1.89566587E-01  1.89566587E-01 -2.27560082E-01
  2.48898396E-01  2.48898396E-01  1.58242453E-01  1.82696780E-01  1.82696780E-01
 -2.13729357E+00  4.85205182E-01  4.85205182E-01  4.85205182E-01 -2.61340582E+00
  7.81007778E-01  7.81007778E-01  2.95019037E-02  3.55863297E-01  3.55863297E-01
 -4.18384008E-01  3.30443188E-01  3.30443188E-01 -3.04166632E-01  1.58351787E-01
  1.58351787E-01 -4.33490295E-01  1.68847832E-01  1.68847832E-01 -3.18799139E-01
  3.57120635E-01  3.57120635E-01  5.79013583E-01  5.95595876E-01  5.95595876E-01
 -4.45039588E+00  2.39645112E+00 -4.36030483E+00  2.31200898E+00  5.29521816E-01
  6.11011941E-01  6.11011941E-01 -4.80212272E-01  3.59289089E-01  3.59289089E-01
 -3.32684531E-01  2.51467740E-01  2.51467740E-01 -4.52805933E-01  1.56201556E-01
  1.56201556E-01 -4.23613808E-01  1.89566587E-01  1.89566587E-01 -2.27560082E-01
  2.48898396E-01  2.48898396E-01  1.58242453E-01  1.82696780E-01  1.82696780E-01
 -2.13729357E+00  4.85205182E-01  4.85205182E-01  4.85205182E-01  1.22508523E+01
 -1.08149351E+01 -6.08260374E+00  4.70135340E-01  1.72565181E+00  1.72565181E+00
  1.25733870E+00  2.10649788E+00  6.35958270E-01  1.42316163E+00  1.42316163E+00
 -6.96274083E+00  2.00481745E+01 -7.72989966E+00  1.16076051E+00  1.27191654E+00
  1.27191654E+00  3.66814899E+00  1.25733870E+00 -1.25278313E+01  7.66429938E+00
  2.11378680E+00  9.14759460E-01  9.14759460E-01 -1.43628169E+01 -1.43628169E+01
 -5.43206763E+00  1.21852520E+01 -1.07639126E+01 -1.21087184E+01  7.43105394E+00
 -2.61340582E+00  7.81007778E-01  7.81007778E-01  2.95019037E-02  3.55863297E-01
  3.55863297E-01 -4.18384008E-01  3.30443188E-01  3.30443188E-01 -3.04166632E-01
  1.58351787E-01  1.58351787E-01 -4.33490295E-01  1.68847832E-01  1.68847832E-01
 -3.18799139E-01  3.57120635E-01  3.57120635E-01  5.79013583E-01  5.95595876E-01
  5.95595876E-01 -4.45039588E+00  2.39645112E+00 -4.36030483E+00  2.31200898E+00
  5.29521816E-01  6.11011941E-01  6.11011941E-01 -4.80212272E-01  3.59289089E-01
  3.59289089E-01 -3.32684531E-01  2.51467740E-01  2.51467740E-01 -4.52805933E-01
  1.56201556E-01  1.56201556E-01 -4.23613808E-01  1.89566587E-01  1.89566587E-01
 -2.27560082E-01  2.48898396E-01  2.48898396E-01  1.58242453E-01  1.82696780E-01
  1.82696780E-01 -2.13729357E+00  4.85205182E-01  4.85205182E-01  4.85205182E-01
 -2.61340582E+00  7.81007778E-01  7.81007778E-01  2.95019037E-02  3.55863297E-01
  3.55863297E-01 -4.18384008E-01  3.30443188E-01  3.30443188E-01 -3.04166632E-01
  1.58351787E-01  1.58351787E-01 -4.33490295E-01  1.68847832E-01  1.68847832E-01
 -3.18799139E-01  3.57120635E-01  3.57120635E-01  5.79013583E-01  5.95595876E-01
  5.95595876E-01 -4.45039588E+00  2.39645112E+00 -4.36030483E+00  2.31200898E+00
  5.29521816E-01  6.11011941E-01  6.11011941E-01 -4.80212272E-01  3.59289089E-01
  3.59289089E-01 -3.32684531E-01  2.51467740E-01  2.51467740E-01 -4.52805933E-01
  1.56201556E-01  1.56201556E-01 -4.23613808E-01  1.89566587E-01  1.89566587E-01
 -2.27560082E-01  2.48898396E-01  2.48898396E-01  1.58242453E-01  1.82696780E-01
  1.82696780E-01 -2.13729357E+00  4.85205182E-01  4.85205182E-01  4.85205182E-01
  1.22508523E+01 -1.08149351E+01 -6.08260374E+00  4.70135340E-01  1.72565181E+00
  1.72565181E+00  1.25733870E+00  2.10649788E+00  6.35958270E-01  1.42316163E+00
  1.42316163E+00 -6.96274083E+00  2.00481745E+01 -7.72989966E+00  1.16076051E+00
  1.27191654E+00  1.27191654E+00  3.66814899E+00  1.25733870E+00 -1.25278313E+01
  7.66429938E+00  2.11378680E+00  9.14759460E-01  9.14759460E-01 -1.43628169E+01
 -1.43628169E+01 -5.43206763E+00  1.21852520E+01 -1.07639126E+01 -1.21087184E+01
  7.43105394E+00 -2.61340582E+00  7.81007778E-01  7.81007778E-01  2.95019037E-02
  3.55863297E-01  3.55863297E-01 -4.18384008E-01  3.30443188E-01  3.30443188E-01
 -3.04166632E-01  1.58351787E-01  1.58351787E-01 -4.33490295E-01  1.68847832E-01
  1.68847832E-01 -3.18799139E-01  3.57120635E-01  3.57120635E-01  5.79013583E-01
  5.95595876E-01  5.95595876E-01 -4.45039588E+00  2.39645112E+00 -4.36030483E+00
  2.31200898E+00  5.29521816E-01  6.11011941E-01  6.11011941E-01 -4.80212272E-01
  3.59289089E-01  3.59289089E-01 -3.32684531E-01  2.51467740E-01  2.51467740E-01
 -4.52805933E-01  1.56201556E-01  1.56201556E-01 -4.23613808E-01  1.89566587E-01
  1.89566587E-01 -2.27560082E-01  2.48898396E-01  2.48898396E-01  1.58242453E-01
  1.82696780E-01  1.82696780E-01 -2.13729357E+00  4.85205182E-01  4.85205182E-01
  4.85205182E-01 -2.61340582E+00  7.81007778E-01  7.81007778E-01  2.95019037E-02
  3.55863297E-01  3.55863297E-01 -4.18384008E-01  3.30443188E-01  3.30443188E-01
 -3.04166632E-01  1.58351787E-01  1.58351787E-01 -4.33490295E-01  1.68847832E-01
[truncated: 14,267,866 more chars]
