# Supplementary material for: Tilted State Population of Antimicrobial Peptide PGLa Is Coupled to the Transmembrane Potential
Source: J Chem Inf Model. 2022 Oct 3;62(20):4963–9. doi: 10.1021/acs.jcim.2c00667 (PMC9597656; doi:10.1021/acs.jcim.2c00667)
Supplement: Supplementary file 2 — ci2c00667_si_002.zip [file ci2c00667_si_002.zip › parm7.inpcoord/DB.S.P/system.rst7]

default_name
 58687
  47.4190000   2.4460000 114.7530000  47.3750149   3.0766445 115.6349897
  47.4321205   3.1237866 113.9030940  46.2010000   1.4650000 114.6730000
  46.3286840   0.8031735 113.8234451  46.1799127   0.8264217 115.5503859
  44.8180000   2.2320000 114.5310000  44.0608468   1.4521910 114.5474576
  44.7153667   2.7739881 115.4678993  44.5510000   3.1950000 113.3810000
  43.4944058   3.4563465 113.3774276  45.0937854   4.1256898 113.5272959
  44.9060000   2.6310000 112.0240000  45.8959760   2.1859294 112.0998991
  44.2183692   1.8093688 111.8330364  44.8700000   3.5740000 110.8460000
  43.8733114   4.0038045 110.7589312  45.5499865   4.4063111 111.0047278
  45.2530000   2.8590000 109.4840000  45.1044822   3.5342731 108.6494170
  46.3124277   2.6061520 109.4891819  44.4550000   1.5900000 109.3060000
  43.4346691   1.5143162 109.6506024  44.9550000   0.5580000 108.7260000
  44.3787409  -0.3552616 108.6874153  46.3220000   0.4610000 108.0510000
  46.7008790   1.4590751 107.8376511  47.0703575  -0.0219964 108.6693498
  46.1880000  -0.3170000 106.6880000  45.9674756  -1.3506657 106.9518357
  45.2881635   0.0743933 106.2172936  47.3310000  -0.2820000 105.6870000
  48.2871779  -0.3565232 106.2049548  47.2814079  -1.1356617 105.0166969
  47.3010000   0.9900000 104.8820000  46.3541272   0.9950266 104.3466949
  47.2547869   1.8158837 105.5897185  48.4970000   1.2360000 103.8690000
  48.2840947   2.1829207 103.3764531  49.3829457   1.4087472 104.4738831
  48.8100000   0.1540000 102.7380000  49.5448659   0.4782666 102.0033530
  49.1697490  -0.7976817 103.1249323  47.4260000  -0.0950000 101.9930000
  46.7021396  -0.6087172 102.6207227  46.9664084   0.8545535 101.7276006
  47.6540000  -0.8960000 100.7270000  46.7312350  -0.9976087 100.1637510
  48.0167844  -1.8959570 100.9396371  48.3824664  -0.4105944 100.0836812
  47.5830000   2.9970000 116.1610000  46.9980000   2.5950000 117.1980000
  48.4970000   4.0150000 116.1340000  48.9830000   4.4640000 117.4430000
  48.0605208   4.5368901 117.9990407  49.4669699   5.4298555 117.4336064
  49.8700000   3.4280000 118.0470000  49.3149212   2.5080756 117.9662501
  50.1840000   3.7240000 119.5330000  50.8140301   2.9688389 119.9831054
  49.2699666   3.8013178 120.1084562  50.8800000   5.0220000 119.4980000
  51.2780000   5.5800000 120.8890000  52.4560000   6.6520000 120.5840000
  53.5970000   6.6090000 121.4060000  54.3730034   7.2182417 120.9612165
  53.9626346   5.5862950 121.3924791  53.4100000   6.9530000 122.9010000
  53.6394609   6.9524811 121.8428902  54.2322916   6.4989408 123.4348949
  53.3960000   8.4370000 123.3270000  54.7430000   9.0600000 123.1330000
  55.4847840   8.4340258 123.6097041  54.7312725  10.0321836 123.6029165
  54.9287883   9.1709358 122.0752226  53.0790000   8.4890000 124.7430000
  53.7276922   7.8022998 125.2648766  52.0435579   8.2334522 124.8805680
  53.2624218   9.4995894 125.0782051  52.2440000   9.1710000 122.4900000
  52.4442757   9.0582530 121.4348887  52.2327805  10.2197442 122.7462415
  51.2871841   8.7301918 122.7300551  50.0550000   6.1940000 121.4170000
  51.5500000   4.4870000 121.8720000  51.0900000   3.2660000 117.2010000
  51.8790000   2.1960000 117.4560000  51.6830000   1.4310000 118.3640000
  53.1670000   2.0640000 116.6200000  53.9222812   2.7041079 117.0642580
  53.5545764   1.0509915 116.6941971  52.8770000   2.4470000 115.1360000
  51.8683314   2.1693284 114.8504354  52.9515131   3.5172863 114.9717809
  53.8720000   1.7130000 114.2360000  54.8808694   2.1085525 114.3218766
  53.9361098   0.6596457 114.4975331  53.3970000   1.8250000 112.8260000
  52.5395256   1.1788483 112.6473055  53.0792643   2.8311701 112.5635732
  54.5400000   1.3950000 111.8690000  55.4619292   1.9248796 112.0995975
  54.7582608   0.3367677 111.9989526  54.1550000   1.6480000 110.3650000
  53.3962703   0.9383382 110.0387940  53.7320706   2.6379350 110.2184484
  55.4320000   1.5040000 109.4490000  55.1878450   1.5131841 108.3931193
  56.1331880   2.3220141 109.6087947  56.1060000   0.2040000 109.8430000
  56.5360942   0.1910685 110.8331544  56.2120000  -0.8930000 109.1310000
  56.8294891  -1.7078114 109.4808566  55.5130000  -1.1670000 107.7800000
  55.2555277  -2.2241936 107.7443526  54.5771196  -0.6240965 107.7088336
  56.3910000  -0.8410000 106.5490000  57.2397166  -1.5238192 106.5370393
  55.8112828  -1.0621392 105.6548611  56.8900000   0.5860000 106.4780000
  56.0668590   1.2648852 106.7008470  57.6373717   0.7515288 107.2490640
  57.4900000   0.9470000 105.0890000  58.2298258   0.2038558 104.7999680
  56.7176841   0.9216813 104.3222066  58.1210000   2.3200000 105.1150000
  57.4235748   3.0105547 105.5854489  58.9958868   2.2971814 105.7589545
  58.4980000   2.8950000 103.7300000  57.6187758   2.8194012 103.0927146
  58.6861097   3.9592518 103.8596800  59.7410000   2.2510000 102.9590000
  60.6402385   2.2958247 103.5683241  59.5428177   1.1930917 102.8013080
  60.0050000   2.8930000 101.6340000  60.7973616   2.3725005 101.1045547
  60.3099977   3.9287259 101.7388298  59.1185472   2.8720069 101.0063842
  39.8330000  26.5760000 119.8530000  40.7688330  26.8311493 119.3665142
  40.0266503  25.6626062 120.4098827  38.7190000  26.3800000 118.8620000
  37.7880498  26.2027911 119.3892473  38.5669722  27.2833931 118.2799335
  38.9920000  25.2250000 117.9470000  40.0024356  25.3167886 117.5568093
  38.9790274  24.3165788 118.5442166  37.9860000  25.0640000 116.7820000
  38.1425564  24.1196267 116.2639699  36.9527765  25.0572916 117.1205353
  38.1680000  26.1980000 115.7780000  38.1446172  27.1453230 116.3127274
  39.1671530  26.1135675 115.3549805  37.1360000  26.2370000 114.6130000
  36.9848275  25.2376242 114.2079125  36.1632816  26.5797110 114.9545933
  37.6000000  27.1310000 113.5410000  37.9635609  28.0829286 113.9101008
  38.4156405  26.6926796 112.9674569  36.4390000  27.3150000 112.6460000
  36.0353403  26.4025108 112.2337182  35.8250000  28.4750000 112.2990000
  35.0501673  28.3229457 111.5613525  35.9880000  29.8580000 112.7100000
  35.2756229  30.1186206 113.4909077  36.9700484  30.0957994 113.1033363
  35.7150000  30.6990000 111.5410000  36.4682720  30.5677767 110.7650705
  34.7617862  30.4374131 111.0855720  35.6780000  32.2200000 111.9910000
  34.9526158  32.3413440 112.7954877  36.6409741  32.5064994 112.4046460
  35.3070000  33.1880000 110.8090000  34.3651287  32.9165247 110.3374869
  35.1984161  34.2217228 111.1325919  36.4860000  33.0920000 109.7560000
  37.4409243  33.2867217 110.2405545  36.5614695  32.0895969 109.3435470
  36.3070000  34.1560000 108.5780000  35.4874764  33.9084689 107.9056962
  36.1022930  35.1595018 108.9466641  37.6140000  34.1920000 107.7640000
  37.5458410  35.0326125 107.0779679  38.3915968  34.4548890 108.4778246
  38.0650000  32.9090000 106.9760000  39.0419576  33.0568108 106.5256947
  37.3737710  32.6592919 106.1781346  38.1317251  32.0487224 107.6360085
  39.5010000  27.5740000 120.9940000  38.8520000  27.2670000 121.9710000
  40.0930000  28.7960000 120.8380000  40.3000000  29.6680000 121.9350000
  39.3373514  29.7705307 122.4127626  40.5801554  30.6155356 121.4981005
  41.3600000  29.1950000 122.9600000  41.3025956  28.1643919 123.2689428
  41.3080000  30.1120000 124.1900000  42.1611021  29.9165295 124.8254597
  40.4049751  29.8774911 124.7396696  41.2970000  31.4900000 123.7710000
  41.0190000  32.5390000 124.8640000  42.3850000  33.3300000 124.9720000
  43.3330000  33.0480000 125.9690000  44.3344139  33.4083287 125.7727284
  43.4208794  31.9821700 126.1589488  42.7670000  33.6560000 127.2950000
  43.1369218  33.4528544 126.2979350  43.5644160  33.4829649 128.0032115
  42.4990000  35.0960000 127.3350000  42.4470000  35.5040000 128.7970000
  41.7661166  34.8432669 129.3158098  42.0788116  36.5179175 128.8470866
  43.4440332  35.4596851 129.2089199  41.0530000  35.3820000 126.9140000
  40.3974981  34.7381169 127.4800794  40.9549094  35.2115338 125.8567916
  40.8475254  36.4169011 127.1465015  43.5180000  35.9200000 126.7040000
  44.4682797  35.7403795 127.1844029  43.2492976  36.9602075 126.8108522
  43.5852157  35.6701514 125.6549563  40.0580000  33.5120000 124.2820000
  40.6270000  32.0110000 126.1360000  42.6070000  29.3590000 122.2080000
  43.1270000  28.3970000 121.4990000  42.7090000  27.2670000 121.4170000
  44.2800000  28.9980000 120.6620000  44.2708378  30.0670132 120.8482254
  45.2219761  28.6340265 121.0646306  44.1570000  28.6760000 119.1730000
  45.0020573  29.0683989 118.6180565  44.1486689  27.6061500 118.9902855
  42.8530000  29.3130000 118.6290000  42.0383290  29.1157763 119.3211474
  42.9809141  30.3925286 118.6110811  42.4630000  28.8320000 117.1890000
  43.1944167  29.2285145 116.4872081  42.5385667  27.7490961 117.1272689
  41.0570000  29.2610000 116.7190000  40.3295913  28.9387629 117.4612539
  41.0249620  30.3488165 116.7158772  40.6360000  28.7600000 115.3520000
  41.0120077  27.7476161 115.2127227  39.5531010  28.6956968 115.2927307
  41.1470000  29.6650000 114.1870000  41.0356760  30.7068281 114.4640943
  42.2145899  29.4955975 114.0532065  40.4460000  29.3710000 112.8860000
  40.4089739  28.3418575 112.5618878  39.8610000  30.2650000 112.1140000
  39.3036276  29.8948313 111.2655183  39.8520000  31.7820000 112.2490000
  38.8436066  32.1536481 112.4229009  40.4609779  32.1657454 113.0599047
  40.3650000  32.3720000 110.8870000  41.3664462  32.0117150 110.6546097
  39.7278115  32.0467232 110.0668508  40.3730000  33.9840000 110.9450000
  39.3836102  34.4143221 110.7899592  40.7297734  34.3767316 111.8931448
  41.3020000  34.4420000 109.8230000  42.2525285  33.9327056 109.9653371
  40.8956943  34.0709578 108.8836766  41.5310000  35.9610000 109.7120000
  40.5727339  36.4770081 109.7048127  42.0605400  36.3306507 110.5858253
  42.2830000  36.3500000 108.4420000  42.7193445  37.3412481 108.5511501
  43.1167298  35.6696470 108.2781453  41.4130000  36.3430000 107.2140000
  40.9869312  35.3641609 107.0084411  40.5659610  37.0123796 107.3472997
  42.2100000  36.8030000 106.0220000  41.5763009  36.8886205 105.1444103
  43.0106474  36.1127138 105.7786697  42.6572091  37.7762795 106.2033065
  27.2800000  13.8380000 119.3260000  26.7633597  14.6407923 118.8100927
  27.4875168  14.2118647 120.3255344  28.5630000  13.4370000 118.6140000
  29.0412810  12.5968804 119.1054339  28.3821701  13.1229749 117.5909058
  29.5570000  14.6870000 118.6300000  29.1363141  15.5754230 118.1659073
  29.8305995  14.9744159 119.6422255  30.8760000  14.2380000 117.8550000
  31.7299654  14.8857166 118.0445053  31.2123493  13.2242800 118.0585753
  30.5150000  14.3460000 116.4040000  29.5713931  13.8473654 116.1921731
  30.3763835  15.3883581 116.1235431  31.6410000  13.7310000 115.5050000
  32.6251176  14.1385999 115.7309997  31.7287393  12.6516627 115.5924689
  31.2930000  14.0550000 114.1510000  30.2689197  13.7383198 113.9911462
  31.2942650  15.1412155 114.0704993  32.1950000  13.5000000 113.1070000
  33.2033578  13.8612388 113.2421850  31.9810000  12.6660000 112.0930000
  32.8470526  12.2877186 111.5691049  30.6970000  12.1670000 111.5700000
  30.9385381  11.3870563 110.8498832  30.1455204  11.6828920 112.3682423
  29.7730000  13.2200000 110.8620000  28.7541881  12.8493375 110.7555263
  29.7037634  14.1320705 111.4517396  30.3280000  13.5480000 109.5130000
  31.3889093  13.7829374 109.5989235  30.2604751  12.6835342 108.8582915
  29.5930000  14.7430000 108.8650000  28.6505899  14.3698211 108.4703536
  29.3349018  15.4466739 109.6545020  30.3560000  15.4700000 107.7790000
  29.7332181  16.2655945 107.3743246  31.2272611  15.9617069 108.2029734
  30.7930000  14.5330000 106.5760000  31.3047875  13.6504102 106.9554626
  29.9123829  14.1684790 106.0501940  31.7040000  15.2260000 105.5700000
  31.1914323  16.0644352 105.1050100  32.5457589  15.6556316 106.1086758
  32.2310000  14.3090000 104.5040000  32.9412970  14.8269752 103.8666234
  31.4388420  13.9301503 103.8670544  32.7402901  13.4545731 104.9407141
  27.5970000  14.1690000 120.8060000  28.4560000  13.6750000 121.4910000
  26.6490000  15.0630000 121.2900000  26.6950000  15.3160000 122.7690000
  26.7952364  14.4115002 123.3497709  25.7741410  15.8107080 123.0419008
  27.9360000  16.2600000 123.0090000  28.8234089  15.9812128 122.4652380
  28.2480000  16.3990000 124.4330000  28.7442674  17.3358049 124.6472808
  28.8884191  15.5862038 124.7520779  26.9350000  16.3320000 125.1350000
  27.0620000  16.0470000 126.6830000  27.3520000  14.5060000 126.7450000
  26.2360000  13.5100000 126.6580000  26.5377397  12.4908757 126.4542164
  25.5106963  13.7750656 125.8941468  25.4720000  13.6040000 127.9900000
  25.8945441  13.5514823 126.9945366  24.9401809  14.5388841 128.0926507
  24.4020000  12.5010000 128.0490000  23.8090000  12.1700000 126.7900000
  23.4711576  13.0819107 126.3171201  22.9646150  11.5239351 126.9789816
  24.5364582  11.6484498 126.1862559  23.3120000  12.9840000 129.0320000
  23.0240184  13.9874475 128.7583692  23.7009037  12.9458559 130.0338328
  22.4685355  12.3161688 128.9326717  25.0650000  11.2790000 128.7220000
  25.9293221  10.9817772 128.1469452  24.3562129  10.4653339 128.7569059
  25.3656979  11.5395274 129.7265602  28.2260000  16.7010000 127.3230000
  25.9240000  16.6250000 127.4340000  27.4680000  17.5240000 122.5430000
  28.0670000  18.0050000 121.4170000  29.1230000  17.5580000 120.9280000
  27.3210000  19.1970000 120.8810000  26.6847199  19.5377540 121.6913008
  28.0427087  19.9928632 120.7147313  26.5020000  18.8970000 119.5790000
  25.7347821  18.1829699 119.8575653  25.9796688  19.8111177 119.3151973
  27.2850000  18.3500000 118.3300000  27.9880801  19.0993690 117.9753475
  27.8823766  17.4948868 118.6365740  26.3630000  17.9170000 117.1920000
  25.6232376  17.1968522 117.5367386  25.8041682  18.7434115 116.7596193
  27.2290000  17.2360000 116.0560000  27.6864733  17.9546487 115.3791225
  28.0447587  16.6420333 116.4635810  26.3080000  16.3210000 115.2710000
  25.8929611  15.5195136 115.8801496  25.4623977  16.8318932 114.8190455
  27.1630000  15.7200000 114.1630000  27.5193420  16.4883357 113.4867895
  28.0491541  15.2479017 114.5851377  26.3630000  14.6720000 113.4240000
  25.9747786  13.9258084 114.1007837  26.0650000  14.5350000 112.1370000
  25.3748261  13.7649951 111.8233722  26.6120000  15.3900000 110.9880000
  27.6541455  15.6303083 111.1914841  26.6018821  14.8593989 110.0424625
  25.8270000  16.7200000 110.8410000  24.7891527  16.5472738 110.5586110
  25.7983850  17.2636375 111.7833898  26.5180000  17.6020000 109.7630000
  26.0972071  18.6071939 109.7880116  27.5752124  17.7096600 109.9893081
  26.3530000  17.0170000 108.3440000  26.5961301  15.9568820 108.3304885
  25.3241035  17.0976137 107.9976498  27.2790000  17.7830000 107.3720000
  28.2931625  17.8121683 107.7659716  27.3466966  17.2713857 106.4158133
  26.8020000  19.2630000 107.1570000  25.7425425  19.2589825 106.9071667
  26.8874283  19.7982382 108.1009577  27.5640000  20.0650000 106.0650000
  28.6130653  20.2081780 106.3117327  27.5531130  19.5193558 105.1240075
  26.8950000  21.4390000 105.8490000  27.3649121  21.9716387 105.0276915
  26.9686155  22.0687130 106.7292178  25.8410580  21.3269930 105.6106689
  34.0770000  43.0620000 121.5960000  33.7464192  44.0266515 121.2248978
  34.7535344  42.6689114 120.8412222  32.9250000  42.1250000 121.8310000
  33.3118288  41.2191249 122.2846682  32.2572202  42.5662431 122.5640810
  32.1310000  41.7530000 120.5520000  32.8284808  41.5233288 119.7504854
  31.5813346  40.8355895 120.7476804  31.1510000  42.8160000 120.0990000
  30.4450205  43.0144523 120.9033107  31.6635828  43.7552400 119.9058962
  30.3610000  42.4200000 118.8530000  30.0150885  41.3935625 118.9563064
  29.4662590  43.0372898 118.8003425  31.1520000  42.5690000 117.5090000
  31.1680563  43.6086479 117.1856188  32.1895793  42.2649344 117.6152602
  30.5250000  41.7450000 116.4650000  30.5928260  40.6887649 116.6981245
  29.4632487  41.9730121 116.3810910  31.2120000  42.0650000 115.1040000
  32.2885650  42.1444809 115.1196424  30.6300000  42.2300000 113.9720000
  31.1861724  42.4900231 113.0828036  29.1810000  42.0850000 113.7530000
  28.6773391  42.1084832 114.7178809  28.7736251  42.9089496 113.1778184
  28.8200000  40.7100000 113.0360000  29.6603957  40.3476394 112.4451236
  28.6171445  39.9405059 113.7784200  27.5880000  40.8750000 112.1290000
  26.6457040  40.8578993 112.6766247  27.5876486  41.7961093 111.5527522
  27.6410000  39.6370000 111.1440000  28.6557026  39.5532621 110.7612318
  27.4555207  38.7292074 111.7154850  26.6280000  39.7140000 109.9570000
  26.6408193  38.7726297 109.4108796  25.6158586  39.8229106 110.3369123
  26.9440000  40.8550000 108.9500000  26.9418367  41.8487086 109.3943215
  27.9075522  40.7478081 108.4551151  25.7940000  40.7920000 107.8400000
  25.6872255  39.8292480 107.3464184  24.8125840  41.0267387 108.2462430
  26.1700000  41.8710000 106.7910000  25.3938024  41.9627552 106.0372313
  27.0951930  41.6322407 106.2774313  26.2937135  42.8437573 107.2585246
  34.7500000  43.4620000 122.8640000  35.1190000  42.6000000 123.6690000
  34.8740000  44.8380000 123.0320000  35.5370000  45.4440000 124.1660000
  35.0146470  44.9871667 124.9929901  35.3722034  46.5114419 124.1905312
  37.0230000  45.1200000 124.2370000  37.0922002  44.1013546 123.8928097
  37.6020000  45.2320000 125.7000000  38.6638074  45.0274156 125.6773914
  37.1148950  44.4719590 126.2980396  37.3550000  46.5260000 126.2440000
  38.0670000  47.1700000 127.4110000  39.5060000  47.3260000 126.8160000
  40.4970000  48.2420000 127.4470000  40.6462516  47.9925187 128.4894356
  40.1000130  49.2528200 127.4259959  41.8900000  48.3230000 126.6720000
  40.9815000  48.0202799 127.1772101  42.4377858  48.9957846 127.3159476
  42.7100000  47.1110000 126.5650000  43.8070000  47.4590000 125.5860000
  43.3557410  47.8723495 124.6944612  44.3338025  46.5493702 125.3387091
  44.4863983  48.1555291 126.0539553  41.9110000  45.9440000 126.0950000
  41.3623712  46.2371212 125.2130701  41.2500443  45.6307184 126.8832653
  42.6060326  45.1529145 125.8533177  43.4140000  46.7300000 127.8860000
  44.0413545  47.5494617 128.2037906  44.0204258  45.8515269 127.7241891
  42.6718556  46.5222030 128.6432827  37.4730000  48.5130000 127.7740000
  38.0270000  46.3640000 128.6580000  37.7730000  45.9530000 123.3200000
  38.9950000  45.5570000 122.8410000  39.4930000  44.5130000 123.0990000
  39.6070000  46.4840000 121.8810000  39.1827159  47.4634757 122.0763542
  40.6673342  46.5690433 122.1054238  39.3790000  46.0320000 120.4000000
  40.1976219  46.4229222 119.8057787  39.4651834  44.9509806 120.3552510
  38.0580000  46.4720000 119.7800000  37.1820705  45.9428701 120.1466374
  37.8500863  47.5308816 119.9126903  38.2530000  46.1930000 118.2710000
  38.7108286  47.0550062 117.7892902  38.9259088  45.3562608 118.0999353
  36.8920000  45.8990000 117.5620000  36.1585648  46.6772280 117.7628357
  37.0187112  45.8738263 116.4814022  36.3150000  44.4930000 118.0400000
  37.0547021  43.7023128 117.9244336  36.0311343  44.4963590 119.0886787
  35.0750000  44.1560000 117.1960000  35.3679936  44.0202064 116.1614494
  34.6722552  43.2002518 117.5286979  33.9970000  45.2040000 117.3230000
  33.3583298  45.2168152 118.1933391  33.7980000  46.1160000 116.4360000
  32.9484002  46.7531875 116.6354548  34.5310000  46.4550000 115.1840000
  34.9055404  47.4761054 115.2317941  35.3933508  45.8236198 115.0012676
  33.5700000  46.3540000 114.0040000  33.0730630  45.3846236 114.0122534
  32.7841839  47.0985512 114.1162303  34.2870000  46.5640000 112.6210000
  34.5072493  47.6205114 112.4680920  35.2432641  46.0485532 112.6015705
  33.4010000  46.0530000 111.4550000  33.0945346  45.0226373 111.6210625
  32.4838409  46.6327494 111.3667117  34.2320000  46.1640000 110.0830000
  34.4073290  47.2174388 109.8729610  35.2143424  45.7227580 110.2276857
  33.5620000  45.5520000 108.8690000  33.6403288  44.4664910 108.8894402
  32.4971645  45.7776686 108.8632577  34.1760000  46.0620000 107.5530000
  34.6995000  46.9880154 107.7774063  34.9482938  45.3401379 107.2965036
  33.2630000  46.2720000 106.3210000  33.8490660  46.5477587 105.4494767
  32.5348535  47.0591036 106.4853521  32.7181862  45.3637399 106.0793754
   7.6490000  25.8040000 116.4160000   7.9959538  25.0320589 117.0951782
   6.7959280  25.3787111 115.8932146   8.7690000  26.2450000 115.4060000
   8.4421524  27.0482015 114.7547712   9.6680724  26.6037179 115.8969412
   9.1040000  24.9840000 114.5370000   9.5028150  24.2160808 115.1949519
   8.1618305  24.5975198 114.1561921  10.0400000  25.2050000 113.3720000
   9.6100251  25.9691608 112.7271079  10.9872019  25.6042146 113.7264548
  10.3120000  23.9700000 112.5330000  11.2093136  24.1348044 111.9400675
  10.5407550  23.1458322 113.2059038   9.1770000  23.5500000 111.6210000
   8.4600924  22.9789874 112.2089533   8.6507903  24.4329474 111.2691120
   9.6280000  22.6880000 110.3580000  10.4339324  22.0087535 110.6103433
   8.8048491  22.0690234 110.0035475  10.0360000  23.6290000 109.2500000
   9.4864815  24.5437975 109.0865102  11.0880000  23.3900000 108.4380000
  11.3426455  24.1451318 107.7082455  12.0260000  22.1280000 108.4090000
  13.0625386  22.4503126 108.4922060  11.8478022  21.4601514 109.2444070
  11.8680000  21.3510000 107.0910000  11.7811963  22.0326320 106.2456906
  12.7523414  20.7452932 106.9025362  10.6290000  20.4360000 107.1430000
  10.6707719  19.7964408 108.0246610   9.7205494  21.0244650 107.2375011
  10.5460000  19.6030000 105.9490000  10.9164443  20.1879023 105.1100689
  11.2347959  18.7680949 106.0655276   9.1650000  19.0700000 105.6370000
   9.2362585  18.2329432 104.9450115   8.6916512  18.6756503 106.5320163
   8.3000000  20.1000000 105.0180000   8.0800394  20.9228404 105.6958156
   8.7553222  20.5483737 104.1368208   6.9560000  19.4340000 104.5950000
   6.6707388  18.6429963 105.2840967   6.1593040  20.1728770 104.6464717
   7.0170000  18.8550000 103.1260000   6.0465099  18.4755440 102.8206622
   7.7265229  18.0388592 103.0409553   7.3104546  19.6226767 102.4155791
   8.0990000  24.8690000 117.5240000   7.3220000  24.3540000 118.2790000
   9.4110000  24.5560000 117.4290000   9.9680000  23.4400000 118.2160000
   9.6972586  23.5798077 119.2516712  11.0417863  23.3474919 118.1410512
   9.2580000  22.1800000 117.6380000   8.1968897  22.3537616 117.5691105
   9.5480000  20.9550000 118.6430000   9.5997614  20.0246135 118.0939073
   8.7317801  20.8944609 119.3520169  10.8160000  21.2110000 119.3420000
  11.2700000  20.2000000 120.4200000  10.4180000  20.7110000 121.6620000
  10.6920000  20.3090000 122.9690000  11.7471261  20.3767126 123.1998957
  10.4161836  19.2656148 123.0917585   9.8560000  21.0680000 123.9970000
  10.1891611  20.3760289 123.2338299   9.8145694  22.0603966 123.5717831
   8.4030000  20.6810000 124.3060000   8.2010000  19.3920000 124.9970000
   8.7367957  18.6232684 124.4572697   7.1438149  19.1719930 124.9894799
   8.5450171  19.4830910 126.0163487   7.5260000  20.7680000 123.0580000
   8.0139609  20.2323601 122.2581888   7.3770948  21.8024933 122.8049767
   6.5807658  20.3010605 123.2942133   7.8530000  21.7510000 125.1940000
   8.4573814  21.8180121 126.0863646   6.8374134  21.5017780 125.4625557
   7.8667497  22.6962670 124.6708211  10.7610000  18.8300000 120.0140000
  12.7590000  20.0560000 120.5270000   9.7470000  21.8940000 116.2990000
   9.0090000  21.0440000 115.4620000   7.9280000  20.7080000 115.8000000
   9.7520000  20.6520000 114.2500000   9.4908490  21.3690178 113.4784829
  10.8145911  20.7881164 114.4351472   9.4430000  19.1960000 113.8170000
   9.6393986  18.5084638 114.6323420   8.3934706  19.0747193 113.5683795
  10.3400000  18.7960000 112.5740000  10.3054720  19.5831146 111.8250591
  11.3760347  18.7301968 112.8970590   9.9290000  17.4280000 111.9340000
   9.7312212  16.7109837 112.7286554   9.0003753  17.5287155 111.3774800
  10.9500000  16.8660000 111.0510000  11.0443305  17.4887375 110.1637567
  11.9118110  16.9134605 111.5579991  10.6910000  15.4230000 110.6310000
  10.6645418  14.8016086 111.5247973   9.7082156  15.3453872 110.1744596
  11.7400000  14.8570000 109.6460000  11.4379700  15.0887834 108.6312910
  12.6848687  15.3733127 109.8102875  11.9720000  13.3170000 109.8290000
  11.9434220  12.9545901 110.8455611  12.1800000  12.4410000 108.8950000
  12.0222654  11.4086374 109.1724116  12.6240000  12.6410000 107.4110000
  12.3558044  13.6299671 107.0432553  13.6871370  12.5279813 107.2303137
  11.8210000  11.5540000 106.5550000  12.2544631  11.4427605 105.5618029
  11.8901358  10.5759361 107.0273032  10.3260000  11.9540000 106.4260000
   9.8780335  12.0499647 107.4150519  10.2304304  12.9277515 105.9535822
   9.5750000  10.9570000 105.6490000  10.0750325  10.7949060 104.6967196
   9.5895334   9.9996887 106.1671012   8.0780000  11.3930000 105.4040000
   7.5216628  11.4919000 106.3342138   7.9884234  12.3520840 104.9012487
   7.4000000  10.2860000 104.5590000   7.9183879  10.1677588 103.6091705
   7.4799970   9.3271023 105.0678710   5.9210000  10.5630000 104.2750000
   5.6619638  11.5900161 104.5200574   5.7431605  10.4597709 103.2068100
   4.9780000   9.6010000 105.0300000   3.9449947   9.7667560 104.7393217
   5.0385798   9.7342580 106.1048551   5.2208453   8.5648762 104.8117923
   5.3090000  49.2220000 120.6090000   4.7736393  50.1555893 120.4698854
   6.1938196  49.4702441 121.1898409   5.6820000  48.5880000 119.3000000
   6.1453277  47.6241452 119.4799232   4.7934871  48.3883150 118.7094885
   6.6370000  49.4570000 118.5130000   6.3175821  50.4933892 118.5873215
   7.6116969  49.4051128 118.9918931   6.7920000  49.0650000 117.0600000
   7.0965182  48.0219034 116.9973572   5.8444743  49.1372407 116.5316266
   7.8470000  49.9270000 116.3170000   7.7092222  49.8403294 115.2411717
   7.6869273  50.9758262 116.5593250   9.3050000  49.5520000 116.6800000
   9.4793212  49.6342319 117.7517047   9.5503999  48.5294552 116.4070549
  10.2270000  50.4710000 115.9600000   9.9753033  51.4816052 116.2598432
  11.2286259  50.2782019 116.3419955  10.2500000  50.3420000 114.4870000
  10.1682007  49.3777040 114.0084646  10.3600000  51.4290000 113.6760000
  10.1622975  51.2480830 112.6291988  10.7100000  52.8550000 113.9960000
  10.0412464  53.5298990 113.4644918  10.6099788  53.0952186 115.0486024
  12.1530000  53.1470000 113.5390000  12.3918646  54.1856385 113.7645633
  12.8305986  52.5427849 114.1392027  12.4130000  52.8750000 112.0650000
  12.1826740  51.8333431 111.8413755  11.7428416  53.4723271 111.4529607
  13.8960000  53.1740000 111.6590000  14.5493645  52.9517004 112.4997394
  14.1990394  52.5072540 110.8535797  14.0970000  54.6530000 111.2050000
  13.7147614  55.3292922 111.9673074  15.1541871  54.8838634 111.1065996
  13.3350000  54.9760000 109.8330000  13.6621473  54.2320723 109.1088252
  12.2787687  54.7810843 110.0096839  13.4720000  56.3490000 109.2080000
  14.3047054  56.9285206 109.5987336  13.6355192  56.2826130 108.1346095
  12.1550000  57.1080000 109.4620000  12.1615475  58.0702997 108.9590036
  11.9915762  57.2943714 110.5180773  11.3026623  56.5462820 109.0903358
   4.2760000  48.3370000 121.3440000   3.9630000  48.5200000 122.4890000
   3.6980000  47.3630000 120.6330000   2.5740000  46.4360000 121.1200000
   2.7801647  46.1652477 122.1445249   2.4963892  45.5369992 120.5258905
   1.2710000  47.2700000 121.0370000   1.3949679  48.2348974 121.5001402
   0.1760000  46.5180000 121.7170000  -0.8052224  46.8768466 121.4372987
   0.2785278  46.5909768 122.7925219   0.3560000  45.1520000 121.2860000
  -0.1330000  44.0810000 122.3030000   1.2360000  43.4460000 122.9400000
   1.5390000  42.0630000 122.7650000   1.6832989  41.7341578 121.7441035
   0.7812564  41.4134599 123.1936249   2.7900000  41.8220000 123.5990000
   2.1278546  42.1141363 122.7937244   2.9157914  40.7492032 123.5733006
   4.1070000  42.3920000 123.2620000   4.4730000  41.6040000 122.0410000
   4.3590140  40.5516750 122.2622540   5.5050557  41.8161768 121.8044793
   3.8421785  41.9142352 121.2215274   5.1150000  41.9640000 124.2670000
   5.0466131  40.8936139 124.3866275   4.9263107  42.4761058 125.1935603
   6.0884272  42.2326190 123.8828382   4.1970000  43.9160000 123.0110000
   3.5338548  44.1828464 122.2016092   5.2119212  44.1726661 122.7469784
   3.9118007  44.4466968 123.9079154  -0.9350000  44.6520000 123.4180000
  -0.9790000  43.0480000 121.6060000   0.9900000  47.4800000 119.7070000
   1.5920000  48.4890000 119.0800000   2.1040000  49.4160000 119.6850000
   1.4240000  48.5940000 117.6150000   1.6112290  47.5854745 117.2609172
   0.3640263  48.7738603 117.4537142   2.2920000  49.6460000 116.8630000
   1.9169091  50.6588547 116.9604332   3.3282179  49.6775047 117.1843922
   2.2170000  49.2280000 115.4120000   2.6456678  48.2427286 115.2472634
   1.1836482  49.1684902 115.0792725   2.9670000  50.2970000 114.5320000
   2.4824763  51.2662855 114.6341198   3.9947669  50.4350439 114.8588654
   2.9670000  49.9050000 113.0220000   1.9398982  49.8947474 112.6630325
   3.4727495  50.6951440 112.4703924   3.6490000  48.5420000 112.6800000
   4.6914393  48.5538764 112.9944525   3.1778594  47.7197846 113.2113251
   3.5740000  48.2470000 111.1130000   2.5458644  48.2617169 110.7705083
   4.0916827  49.0319339 110.5632460   4.2460000  46.8980000 110.7950000
   5.3201395  46.9514414 110.7005413   3.6770000  45.6910000 110.6370000
   4.2310211  44.8624986 110.2195602   2.2220000  45.3460000 111.0200000
   2.1271379  45.1663058 112.0895477   1.4941788  46.1114912 110.7750906
   1.8680000  44.0580000 110.2870000   2.6881308  43.3415495 110.3150916
   1.0183424  43.5648014 110.7552906   1.5070000  44.3960000 108.7670000
   0.6703973  45.0900113 108.6860606   2.3333431  44.8524752 108.2291418
   1.1310000  43.0730000 108.0960000   1.8764481  42.3307908 108.3727266
   0.1873210  42.7269735 108.5141155   1.0140000  43.1460000 106.6250000
   1.9580696  43.5278645 106.2409399   0.9268868  42.1322196 106.2438366
  -0.1420000  44.0410000 106.0440000  -1.0465244  43.9673359 106.6450759
   0.1335865  45.0940331 106.0412640  -0.4700000  43.6300000 104.6340000
   0.4399288  43.5165592 104.0499831  -0.9273711  42.6434752 104.6638897
  -1.4600000  44.6310000 103.8850000  -1.7326085  44.2441615 102.9077029
  -1.0121112  45.6074927 103.7346718  -2.3757383  44.7718257 104.4522146
   6.8240000  13.8710000 112.8460000   6.1973654  13.0039446 112.6640742
   6.4222317  14.3465939 113.7372349   6.8240000  14.8420000 111.6520000
   7.5368596  15.6321290 111.8607782   7.2015982  14.3202774 110.7783535
   5.4170000  15.4870000 111.3260000   5.3973017  15.7896142 110.2821175
   4.6591405  14.7146912 111.4320808   5.0510000  16.6290000 112.1920000
   4.0163184  16.9047385 111.9967864   5.0974851  16.3463341 113.2408761
   5.9390000  17.8800000 111.9710000   6.7881767  17.8285230 112.6493436
   6.3508954  17.8233328 110.9652605   5.2170000  19.2700000 112.1420000
   4.4215285  19.3304926 111.4008746   4.7334182  19.3042114 113.1142634
   6.1140000  20.4710000 112.0080000   6.7726642  20.5642311 112.8635988
   6.7575287  20.3672804 111.1353838   5.2540000  21.7240000 111.8350000
   4.6955568  21.9850130 112.7213224   5.1170000  22.5100000 110.7860000
   4.6894816  23.5001930 110.8519980   5.5510000  22.1090000 109.3700000
   6.5536223  21.6849764 109.3831735   4.9125445  21.3643180 108.9079347
   5.5760000  23.4180000 108.4660000   4.5753262  23.8272559 108.3323345
   6.1632821  24.2018217 108.9405337   6.1940000  23.0870000 107.0710000
   7.1737229  22.6332102 107.2204148   5.5834762  22.3358096 106.5775654
   6.3370000  24.3020000 106.1620000   5.3545235  24.5022437 105.7403516
   6.5784449  25.1574237 106.7905219   7.3740000  24.1910000 105.0410000
   8.3734166  24.1618003 105.4710046   7.2532295  23.2525239 104.5068632
   7.3150000  25.4330000 104.0010000   6.3802976  25.4594435 103.4437612
   7.3919296  26.3936440 104.5070424   8.4710000  25.3150000 103.0060000
   9.4135444  25.5163530 103.5089731   8.5243647  24.2781123 102.6814555
   8.3490000  26.2270000 101.7490000   9.1543496  26.0275817 101.0484907
   8.3949726  27.2799072 102.0059317   7.4097855  26.0544769 101.2310686
   7.7990000  14.2600000 113.9280000   7.5700000  14.4570000 115.1360000
   9.0880000  14.4020000 113.5580000  10.1860000  14.8110000 114.5060000
   9.9427814  15.7826141 114.9088310  11.1251165  14.8735791 113.9755887
  10.2610000  13.7490000 115.6570000   9.2637978  13.4088586 115.8823564
  10.9210000  14.3080000 116.9260000  10.4085342  15.2220426 117.1937796
  11.9412273  14.5489774 116.6546127  10.9010000  13.4040000 117.9950000
  11.6980000  13.6900000 119.3300000  12.9810000  12.7800000 119.0900000
  12.8990000  11.2930000 118.9330000  12.4345717  10.9877178 118.0043999
  12.3037836  10.8602676 119.7319099  14.2340000  10.6930000 119.0780000
  13.2586338  11.1209420 119.2723589  14.7045840  11.2492713 118.2801968
  15.0830000  10.9750000 120.3550000  16.0770000   9.8680000 120.5510000
  15.5535062   8.9226913 120.5100162  16.5268584   9.9926620 121.5247489
  16.8377034   9.9408973 119.7882856  14.3070000  11.3360000 121.5980000
  13.5264958  10.6041953 121.7393825  13.9021728  12.3256996 121.4840716
  14.9967636  11.3075642 122.4290924  15.9550000  12.1930000 120.0060000
  16.5599269  11.9613839 119.1419980  16.5948143  12.4231508 120.8446407
  15.3207762  13.0411737 119.7919985  11.8570000  15.1510000 119.3050000
  11.0420000  13.4530000 120.6020000  11.0850000  12.5810000 115.1650000
  10.4670000  11.6410000 114.4360000   9.2960000  11.6790000 114.1600000
  11.3160000  10.4460000 113.9680000  10.9348034   9.6181409 114.5569750
  11.0026446  10.2524318 112.9451380  12.8900000  10.5680000 114.0680000
  13.1148564  10.6885344 115.1220266  13.2948758   9.6020467 113.7833200
  13.6040000  11.7040000 113.2580000  13.2288969  11.7083097 112.2377387
  13.3194813  12.6604614 113.6896198  15.1620000  11.6030000 113.2550000
  15.5576746  11.6114193 114.2689412  15.5263331  10.6880656 112.7941762
  15.7360000  12.7860000 112.5110000  15.2772770  13.7068859 112.8651799
  16.7971260  12.8695087 112.7377576  15.5640000  12.6840000 110.9710000
  16.2276108  11.9077712 110.5931236  14.5531430  12.3672697 110.7298195
  15.8610000  14.0320000 110.2200000  15.2823314  14.7975409 110.7236565
  16.9079041  14.2612571 110.4143683  15.6260000  14.0670000 108.7140000
  14.7066757  14.5048825 108.3553140  16.4710000  13.6120000 107.8050000
  16.3246477  13.8584936 106.7631594  17.6660000  12.7580000 108.0660000
  18.5583086  13.2582395 107.6934857  17.8346449  12.5835481 109.1227906
  17.5310000  11.3930000 107.3320000  16.9780650  11.5809561 106.4124129
  18.5364828  11.1079289 107.0283589  16.8990000  10.2550000 108.0710000
  17.2676489   9.3345320 107.6182929  17.2840168  10.2691406 109.0869066
  15.3740000  10.2220000 108.1060000  15.0038422  11.0450879 108.7131693
  14.9714072  10.3762604 107.1063962  14.8540000   8.8850000 108.6610000
  13.9138246   8.6986193 108.1453233  15.5431391   8.1235882 108.3060855
  14.6140000   8.7150000 110.1360000  15.5669676   8.5359005 110.6306304
  14.2359501   9.6525128 110.5397103  13.6090000   7.5510000 110.5390000
  13.7009151   6.6629552 109.9186427  13.7821428   7.2179690 111.5599921
  12.1450000   8.1140000 110.4330000  11.4240741   7.3816236 110.7836561
  11.8807970   8.3670061 109.4117627  12.0265120   9.0097921 111.0360408
  17.9780000   8.8200000 112.5360000  17.5988198   7.8127279 112.6744856
  17.4950546   9.1988484 111.6387015  19.5280000   8.8440000 112.3910000
  19.8543818   9.8771513 112.3448005  19.9774160   8.4270682 113.2866708
  20.0350000   8.1120000 111.1760000  21.1220127   8.1191546 111.1785060
  19.7385346   7.0691420 111.2573659  19.5150000   8.6610000 109.8630000
  18.4858490   8.3362845 109.7211758  19.4913156   9.7479195 109.8787179
  20.3730000   8.1810000 108.6000000  20.2605747   7.1021360 108.5144777
  19.9007656   8.6057227 107.7162657  21.8460000   8.5360000 108.5800000
  21.9556673   9.6132624 108.6948034  22.3543887   8.0840848 109.4271314
  22.5220000   8.1060000 107.3390000  22.5741548   7.0277103 107.2433378
  22.0044721   8.4679710 106.4515948  23.9280000   8.7280000 107.3760000
  24.6334094   8.3848212 108.1177411  24.3290000   9.6310000 106.5650000
  25.3783742   9.7436221 106.3331811  23.4220000  10.6240000 105.8430000
  22.4929676  10.7906500 106.3855381  23.8523527  11.6040409 105.6698025
  23.0730000   9.9560000 104.4640000  23.9494546   9.5298570 103.9772408
  22.3644499   9.1384640 104.5825355  22.4280000  11.0800000 103.5170000
  23.0633550  11.9635910 103.5778112  22.4917000  10.7302628 102.4902916
  20.9700000  11.4790000 103.8350000  20.2804459  10.6545572 103.6678050
  20.8409646  11.7776498 104.8738663  20.5840000  12.7370000 102.8600000
  21.3193439  13.5367342 102.9254568  20.5432604  12.4564560 101.8110670
  19.2510000  13.2950000 103.2980000  19.3032089  13.5250482 104.3606547
  19.0921945  14.2450406 102.7910112  18.0280000  12.4020000 103.0520000
  17.9479210  12.0735258 102.0187493  18.0950853  11.4937567 103.6469005
  16.7750000  13.1440000 103.4410000  15.9044697  12.5002522 103.3583277
  16.6019731  14.0075528 102.8076919  16.8313029  13.4939299 104.4678983
  17.5400000   8.5200000 113.9750000  17.5680000   9.2710000 114.9490000
  17.1300000   7.2230000 114.0860000  16.5820000   6.8380000 115.3450000
  17.3073716   7.2053627 116.0551709  16.5344053   5.7608847 115.4139157
  15.1540000   7.4920000 115.6250000  15.3723111   8.5429435 115.5314482
  14.5320000   7.2110000 116.9900000  15.0156410   7.8024200 117.7555814
  14.6690875   6.1624838 117.2232505  13.1510000   7.5250000 116.9190000
  12.2700000   7.3890000 118.3050000  11.1440000   8.5260000 118.1400000
   9.9960000   8.2470000 117.3070000   9.5721305   7.2573968 117.4174952
  10.2185021   8.3706243 116.2510612   8.9810000   9.3060000 117.6220000
   9.5556726   8.3990426 117.4826133   8.2802195   9.4020603 116.8052649
   8.1670000   9.0830000 118.8290000   8.8850000   8.4090000 119.9580000
   9.3600579   7.5142176 119.5798223   8.1536366   8.1436859 120.7068765
   9.6012791   9.0984246 120.3791353   7.0930000   8.1200000 118.4340000
   7.5519139   7.2812334 117.9334177   6.3888968   8.6221661 117.7949086
   6.6060170   7.7897270 119.3401260   7.5490000  10.4850000 119.2490000
   8.3495300  11.1877733 119.4260406   6.9698058  10.3611987 120.1516945
   6.9104957  10.8494272 118.4572045  11.7080000   6.0880000 118.6610000
  13.1580000   7.7420000 119.4410000  14.1670000   7.0950000 114.6320000
  13.9970000   5.8190000 114.3580000  14.6110000   4.8390000 114.7830000
  12.9060000   5.5590000 113.3080000  12.6305439   6.5090408 112.8617945
  13.3030138   4.9535090 112.4970328  11.7100000   4.8710000 113.9760000
  12.0200151   3.9340172 114.4254607  11.3166371   5.4767995 114.7861269
  10.5900000   4.5900000 112.9350000  10.3025588   5.4852167 112.3894557
  10.9247512   3.8742795 112.1881729   9.3580000   3.9970000 113.6720000
   9.6535193   3.1091621 114.2279841   8.9573662   4.6944090 114.4036524
   8.2750000   3.6180000 112.7270000   8.7102719   3.1856583 111.8283788
   7.6745880   2.8320389 113.1810392   7.3360000   4.7960000 112.3310000
   7.0377035   5.3239086 113.2354516   7.8802266   5.5131238 111.7228316
   6.0530000   4.3440000 111.5470000   5.3338743   3.9766156 112.2698188
   5.6127176   5.2354127 111.1021621   6.2960000   3.3240000 110.4500000
   6.7629523   2.4409284 110.8595047   6.0370000   3.3230000 109.1420000
   6.3039039   2.4431185 108.5743903   5.3980000   4.4150000 108.3200000
   4.5550488   4.0238163 107.7528761   5.0117626   5.2405580 108.9073292
   6.4880000   4.9640000 107.2830000   6.7722171   4.1596731 106.6055165
   6.0218084   5.7297206 106.6659130   7.7970000   5.5690000 107.9710000
   8.0688704   4.9796546 108.8467085   8.6459638   5.5176224 107.2948899
   7.5700000   7.0130000 108.3900000   7.1266506   7.6031626 107.5910667
   6.8962863   7.0979902 109.2408652   8.9110000   7.5790000 108.7620000
   9.2304868   7.0525296 109.6594113   9.6072946   7.2846332 107.9815213
   9.0300000   9.0900000 109.0320000  10.0151649   9.4529924 108.7446506
   8.3158227   9.6411587 108.4228950   8.7870000   9.4500000 110.5220000
   7.8055573   9.1506169 110.8812423   9.5043048   8.9446593 111.1649756
   8.9600000  11.0270000 110.7010000   8.8841866  11.3067420 111.7474539
   8.2009104  11.5821636 110.1603362   9.9299898  11.3568987 110.3398524
   8.4370000  53.6770000 117.6790000   8.8010722  54.6700825 117.4365302
   8.6342578  53.0655635 116.8019927   6.9890000  53.6820000 118.0130000
   6.6552683  52.6943685 118.3117778   6.7704996  54.3383712 118.8493417
   6.1900000  54.1310000 116.7720000   5.1446473  54.2936062 117.0219018
   6.5690716  55.0863391 116.4174625   6.3060000  53.1060000 115.6350000
   7.3387783  53.0106301 115.3048796   5.9902928  52.1103439 115.9369932
   5.4800000  53.5410000 114.4720000   4.4453906  53.6498021 114.7908206
   5.8101620  54.5333876 114.1711000   5.5440000  52.5770000 113.2050000
   4.8640669  51.7487636 113.3984334   5.1400690  53.1119837 112.3500437
   6.9410000  52.0160000 112.8250000   7.5521377  52.8131983 112.4181024
   7.4421743  51.6771103 113.7307174   6.8490000  50.8750000 111.8780000
   6.0822632  50.1523978 112.1136159   7.5980000  50.6450000 110.7590000
   7.4377415  49.8195051 110.0804092   8.7840000  51.5890000 110.3500000
   8.8953776  52.3705941 111.0996177   9.7343106  51.0683706 110.3108113
   8.5080000  52.2700000 108.9710000   8.4488614  51.5148426 108.1880920
   7.5346185  52.7560870 108.9975870   9.5660000  53.2930000 108.6080000
   9.6265272  54.1089688 109.3281655  10.5653768  52.8718916 108.5415345
   9.1510000  53.8630000 107.2220000   9.0701810  53.0656983 106.4865251
   8.1714399  54.3357728 107.2670872  10.2250000  54.9300000 106.7480000
   9.7867050  55.5858807 105.9981280  10.5133960  55.5745091 107.5738697
  11.5160000  54.2510000 106.1100000  12.2842135  55.0084908 105.9652978
  11.9277170  53.5352933 106.8192863  11.2800000  53.5270000 104.7640000
  10.3915658  52.9019030 104.8070518  11.0817469  54.2704855 103.9950799
  12.4920000  52.6700000 104.3260000  12.3288010  52.2475330 103.3391076
  12.6725567  51.8450624 105.0068952  13.3981660  53.2677119 104.2842295
   9.3870000  53.6330000 118.8940000   9.0870000  53.0900000 119.9500000
  10.5220000  54.3310000 118.7620000  11.6210000  54.1990000 119.6950000
  11.3359159  54.5019084 120.6912106  12.3766849  54.8754817 119.3228375
  12.1560000  52.6940000 119.7060000  11.3883639  51.9599232 119.5250025
  12.8400000  52.4230000 121.1090000  13.3366171  51.4635434 121.0578583
  12.0343859  52.3586923 121.8297187  13.7900000  53.4730000 121.4960000
  14.4370000  53.5120000 122.9060000  14.5660000  55.0540000 122.9790000
  15.7580000  55.6520000 122.3140000  15.8731080  55.3132044 121.2926496
  16.6603779  55.3549808 122.8405840  15.7350000  57.2090000 122.3880000
  15.6508370  56.1625686 122.1231474  16.6063031  57.6216877 121.9002535
  14.5320000  57.8970000 121.7490000  14.2530000  57.5070000 120.3250000
  15.1653463  57.6100526 119.7537396  13.5026485  58.1792990 119.9363013
  13.8776311  56.4948482 120.3059259  14.8410000  59.3530000 121.7900000
  15.8308047  59.5047645 121.3875473  14.7725273  59.6979378 122.8062182
  14.1093785  59.8559713 121.1743322  13.3180000  57.7160000 122.6000000
  13.1260911  56.6608199 122.7258882  12.4729602  58.1823864 122.1162217
  13.4814780  58.1758210 123.5639889  13.5560000  52.9730000 123.9490000
  15.6860000  52.7230000 123.0130000  13.2190000  52.5740000 118.7180000
  13.4940000  51.3610000 118.2780000  13.0540000  50.3050000 118.6940000
  14.7320000  51.3520000 117.3120000  14.8612483  52.3385816 116.8789820
  15.6533356  51.1396995 117.8486341  14.4570000  50.2830000 116.2380000
  14.6620991  49.3044093 116.6579472  13.4013757  50.2860353 115.9856489
  15.3040000  50.4720000 114.9570000  15.2919335  51.4933928 114.5851598
  16.3489060  50.2227828 115.1247118  14.7350000  49.5140000 113.8900000
  14.9137349  48.5071882 114.2629475  13.6557201  49.6446365 113.8729395
  15.2730000  49.5990000 112.4370000  15.1470205  50.6194389 112.0810018
  16.3459757  49.4201188 112.4702523  14.6420000  48.6230000 111.4250000
  14.8573474  47.5980818 111.7231092  13.5599222  48.7199701 111.4202534
  15.1650000  48.8580000 109.9920000  15.1235990  49.9161008 109.7611565
  16.2162265  48.5759442 109.9506072  14.4190000  48.0600000 108.9840000
  14.5119277  46.9881684 109.0739751  13.6100000  48.5440000 107.9540000
  13.0919317  47.8151265 107.3474040  13.3490000  49.9480000 107.5650000
  13.8396940  50.6286140 108.2586894  13.7193871  50.2014502 106.5779552
  11.7830000  50.2180000 107.6270000  11.3390332  49.9000760 108.5696149
  11.5478142  51.2754577 107.5224541  11.1160000  49.4130000 106.4280000
  11.6391252  49.5572994 105.4826828  11.0843283  48.3401564 106.5968418
   9.6370000  49.9710000 106.2970000   9.0343640  49.7442728 107.1736810
   9.6063111  51.0526747 106.1781596   9.0000000  49.2810000 105.0040000
   9.5993245  49.4908315 104.1200481   8.9776026  48.1986768 105.0972735
   7.5680000  49.8220000 104.7490000   6.9630977  49.8880316 105.6515608
   7.5569553  50.8157426 104.3049419   6.8800000  48.8340000 103.7640000
   7.4166077  48.7300988 102.8242279   6.8366952  47.8349037 104.1920704
   5.4400000  49.3160000 103.4830000   4.9063817  48.5979328 102.8676139
   5.4252551  50.2664194 102.9602893   4.8820812  49.4389452 104.4069871
  48.7740000  15.4040000 116.6380000  48.5294575  16.2562552 117.2636301
  49.2986667  15.8085912 115.7760616  47.4500000  14.5850000 116.1840000
  47.7086596  13.7038507 115.6071707  46.8766627  14.2294538 117.0342378
  46.5970000  15.4980000 115.3360000  45.6441795  15.0339012 115.0943404
  46.3612454  16.4051098 115.8870322  47.3330000  15.8850000 114.0510000
  48.2448946  16.4394765 114.2647992  47.6315371  15.0287747 113.4510369
  46.4160000  16.7730000 113.2190000  46.0225869  17.5556313 113.8644575
  47.0335798  17.2747064 112.4765265  45.2450000  16.0690000 112.4940000
  45.6569672  15.3188358 111.8207708  44.6382393  15.5315664 113.2174117
  44.3500000  17.0050000 111.7120000  44.9302256  17.5011321 110.9427333
  43.5932562  16.4171476 111.1942023  43.6340000  18.0400000 112.6310000
  42.8596858  17.6181872 113.2539490  43.8690000  19.3830000 112.7520000
  43.3183896  20.0719055 113.3763776  44.9760000  20.0140000 111.9810000
  45.2952955  20.9099433 112.5106763  45.8440774  19.3663482 111.9293309
  44.5490000  20.4270000 110.5340000  45.3995346  20.8557303 110.0053354
  44.2632166  19.5367186 109.9770566  43.3130000  21.4850000 110.5220000
  42.4982171  21.1348211 111.1557275  43.6148401  22.4495596 110.9207748
  42.7990000  21.6630000 109.0940000  42.0583024  22.4576063 109.1497927
  43.6335078  22.0645904 108.5218051  42.1900000  20.4030000 108.3230000
  41.8165213  20.6867978 107.3408786  42.9361497  19.6332930 108.1456959
  40.9910000  19.8100000 109.1420000  41.2895947  19.3448172 110.0797255
  40.2337617  20.5484455 109.3991429  40.3470000  18.7440000 108.2540000
  40.2412035  19.0842805 107.2269015  40.9915147  17.8687551 108.2108715
  38.9860000  18.3230000 108.7910000  38.5766905  17.5053477 108.2053555
  38.2685893  19.1360760 108.7598506  39.0596510  17.9872832 109.8215391
  49.5330000  14.7000000 117.7710000  48.9680000  14.0450000 118.6770000
  50.8810000  14.9920000 117.6520000  51.8190000  14.4780000 118.6750000
  51.4696398  14.6634474 119.6794992  52.7229131  15.0448239 118.5051654
  52.0670000  12.9580000 118.4630000  51.2097146  12.3906199 118.1404544
  52.6630000  12.3260000 119.8140000  53.1302918  11.3777741 119.5852927
  51.8291321  12.1496859 120.4819541  53.6200000  13.2290000 120.4270000
  54.4990000  12.8520000 121.6340000  53.4540000  12.2610000 122.5820000
  53.1900000  12.6960000 123.9440000  54.0820166  12.9912087 124.4809796
  52.7355602  11.8942784 124.5189121  52.1870000  13.7870000 123.9380000
  53.0897846  13.2302915 124.1554963  51.3486514  13.1054535 123.9445543
  51.9800000  14.7100000 125.1150000  51.3520000  13.8270000 126.1490000
  50.5081157  13.3190192 125.7027391  51.0119258  14.4535213 126.9601230
  52.0936509  13.1323852 126.5139401  51.0850000  15.8700000 124.8130000
  50.1852088  15.4968013 124.3484438  51.6048860  16.5560563 124.1684728
  50.8465934  16.3472550 125.7525142  53.3220000  15.0390000 125.7420000
  53.8041537  14.1234848 126.0509366  53.1659510  15.6737137 126.6013237
  53.9407324  15.5531385 125.0207047  55.4500000  11.8070000 121.4060000
  55.2260000  13.9520000 122.2740000  53.1230000  12.8710000 117.4880000
  53.6130000  11.7210000 117.0020000  53.2710000  10.5410000 117.3360000
  54.5110000  12.0520000 115.8710000  54.0050853  12.7752502 115.2397217
  55.4038168  12.5514202 116.2389194  54.8720000  10.7660000 115.1000000
  55.3254529  10.0648269 115.7919521  53.9608887  10.2930751 114.7475072
  55.8790000  11.0110000 113.8590000  55.4971405  11.8198476 113.2412599
  56.8304040  11.3561318 114.2562147  56.1220000   9.8100000 113.0290000
  56.7468948   9.0425773 113.4820727  55.2564079   9.2946702 112.6198698
  56.9340000  10.4760000 111.8360000  56.3404835  11.2142494 111.3006245
  57.8111070  11.0032505 112.2062315  57.3920000   9.3890000 110.8610000
  58.3608333   9.6962151 110.4702547  57.5641788   8.4763464 111.4246806
  56.4470000   9.0720000 109.6870000  56.6966893   8.1038299 109.2688112
  55.4283031   8.9899282 110.0636522  56.4850000  10.1500000 108.6270000
  57.3383648  10.2508477 107.9734312  55.4840000  10.9960000 108.4460000
  55.5400574  11.7024966 107.6303223  54.1790000  11.1040000 109.2920000
  54.3710235  10.7156014 110.2907465  53.8585311  12.1316111 109.4223696
  53.0400000  10.2910000 108.6730000  52.8382791  10.6924336 107.6805965
  53.4064221   9.2774860 108.5213978  51.7010000  10.2390000 109.5010000
  50.9269686   9.8155149 108.8609666  51.8321168   9.5397800 110.3222209
  51.2160000  11.5990000 110.0550000  52.0109212  12.0241247 110.6636988
  51.0684881  12.2864132 109.2238632  49.9130000  11.5090000 110.8780000
  49.5519544  12.5233399 111.0372190  49.1588645  11.0177093 110.2692816
  50.0140000  10.8070000 112.2790000  49.0347417  10.5321535 112.6668086
  50.5877524   9.8834965 112.2262423  50.6740000  11.7190000 113.2600000
  51.6906150  11.9332932 112.9398637  50.1484701  12.6710624 113.2333799
  50.6920000  11.1890000 114.7540000  51.1056905  11.9371916 115.4234315
  51.2924132  10.2916254 114.8587081  49.6881431  10.9563007 115.0978944
  38.0870000  40.8370000 117.0590000  38.0762382  39.8080643 116.7144300
  37.2466059  41.3232440 116.5699074  39.4180000  41.5480000 116.7170000
  39.4182082  42.5445387 117.1447517  40.2524389  41.0252543 117.1735980
  39.6410000  41.6550000 115.1570000  40.6911504  41.8770017 114.9850892
  39.4692639  40.6637645 114.7446604  38.7480000  42.6730000 114.3900000
  38.9078557  42.5662170 113.3186693  37.6914534  42.4808569 114.5602710
  39.0580000  44.1280000 114.7830000  38.6765554  44.3415303 115.7793964
  40.1358688  44.2691084 114.8346544  38.4930000  45.1150000 113.8140000
  38.7724917  44.8250017 112.8023250  37.4072187  45.1001017 113.8482774
  38.9770000  46.5600000 114.0840000  38.8105118  46.8893720 115.1030072
  40.0414933  46.6861820 113.8909246  38.1850000  47.4320000 113.0790000
  38.0834294  47.0254393 112.0840398  37.6240000  48.5860000 113.3090000
  36.8551497  49.0107277 112.6796467  38.0080000  49.4750000 114.5320000
  38.7237981  48.9400701 115.1538554  38.4927542  50.3991201 114.2375575
  36.7910000  49.7920000 115.3760000  36.0780447  50.4212416 114.8445353
  36.2519592  48.8867798 115.6488926  37.2680000  50.5300000 116.6920000
  38.0445303  49.9132631 117.1444858  37.7510607  51.4566394 116.3945176
  36.1490000  50.8410000 117.7760000  36.4776173  51.7091111 118.3430440
  35.2462655  51.1455438 117.2493042  35.8030000  49.6560000 118.7580000
  35.3431469  48.8495842 118.1898287  36.7200073  49.2434795 119.1697638
  34.9070000  50.0150000 119.8180000  35.2631632  50.8959209 120.3490453
  33.9261334  50.2757975 119.4246562  34.7370000  48.8650000 120.8340000
  34.5097468  47.9350019 120.3188548  35.6925932  48.7037289 121.3281116
  33.6610000  49.1330000 121.9100000  33.6449331  48.3349645 122.6461726
  32.6667408  49.1998659 121.4813759  33.8571698  50.0635405 122.4351217
  38.0450000  40.6170000 118.4950000  38.2830000  41.4410000 119.3160000
  37.7380000  39.2840000 118.7850000  37.3150000  38.8040000 120.0360000
  38.0493528  39.0492451 120.7883582  37.3008844  37.7333664 119.8919987
  35.9410000  39.3170000 120.4520000  36.0056398  40.3814349 120.6059290
  35.4090000  38.6410000 121.7150000  34.3390710  38.7988001 121.7273344
  35.8503880  39.1915887 122.5363487  35.7190000  37.2090000 121.8330000
  35.8830000  36.5260000 123.2810000  34.4230000  36.3550000 123.8130000
  34.1830000  35.8710000 125.1840000  34.7926711  36.3626696 125.9308274
  34.3987619  34.8092172 125.2605578  32.6750000  36.0050000 125.5200000
  33.6991766  35.6924207 125.3599829  32.0376884  35.4741918 124.8275742
  32.3060000  35.5080000 126.8810000  32.7390000  34.0750000 126.8960000
  32.3346210  33.5829944 126.0220766  32.3408481  33.6159393 127.7886580
  33.8177167  34.0350259 126.9181211  30.8270000  35.5780000 127.0950000
  30.3365315  35.1143030 126.2528957  30.5360253  36.6077453 127.2014347
  30.6053316  35.0313553 128.0001739  32.8720000  36.4770000 127.9380000
  33.9438978  36.5410528 127.8239193  32.6344547  36.1051836 128.9233806
  32.4306963  37.4541712 127.8044989  36.6970000  35.2760000 123.2410000
  36.7150000  37.3450000 124.1260000  34.9350000  38.9680000 119.4660000
  34.7600000  39.8160000 118.4530000  35.2770000  40.9820000 118.3220000
  33.9350000  39.1520000 117.4170000  33.6346725  38.1980287 117.8380644
  33.0194825  39.7261493 117.2983101  34.6960000  38.9760000 116.0080000
  35.7529189  38.7755619 116.1451422  34.3064039  38.1469839 115.4257799
  34.5290000  40.2980000 115.2180000  33.4769310  40.5073850 115.0420377
  34.9072313  41.1252161 115.8135834  35.2860000  40.2670000 113.8910000
  36.3538408  40.0978446 114.0167315  34.9400068  39.5146569 113.1863933
  35.0900000  41.6360000 113.2790000  34.0336511  41.7345803 113.0375253
  35.2893285  42.3595326 114.0671305  35.9520000  42.0160000 112.0170000
  36.2984557  43.0454468 112.0938689  36.8422615  41.3975030 111.9447925
  35.1040000  41.8450000 110.6820000  34.6589175  40.8591630 110.6141253
  34.2796614  42.5563295 110.6533265  36.0160000  42.1140000 109.5050000
  36.7374805  42.8822033 109.7392726  36.0790000  41.5640000 108.2660000
  36.7968026  41.8522774 107.5115031  35.1070000  40.4450000 107.8180000
  34.8529850  39.7943292 108.6530598  34.1662560  40.8047509 107.4164267
  35.8320000  39.5970000 106.7470000  36.5233802  40.2135555 106.1738004
  36.4365549  38.8303260 107.2278154  34.8260000  38.9230000 105.7880000
  34.1046341  39.6640400 105.4436195  35.3436492  38.5680897 104.9011054
  34.0850000  37.7680000 106.4370000  33.8878735  38.0451466 107.4701873
  33.1128570  37.6772577 105.9555555  34.7910000  36.4350000 106.3870000
  35.8298175  36.5556828 106.6884696  34.3532816  35.7427992 107.1010627
  34.7760000  35.8150000 104.9720000  35.2394257  36.5064966 104.2706071
  35.3955646  34.9200407 104.9673675  33.3670000  35.4410000 104.4380000
  32.6609120  36.2582615 104.5622511  33.4231584  35.2586834 103.3670565
  32.8170000  34.1810000 105.1250000  31.8725375  33.8810662 104.6810414
  32.6425296  34.3398447 106.1838057  33.5082331  33.3488455 105.0257194
  13.9200000  27.4800000 116.0470000  14.9024199  27.9077697 115.8754852
  13.9554265  27.0430465 117.0418485  13.5620000  26.4260000 114.9940000
  12.5490441  26.0721599 115.1514121  13.5782800  26.8558605 113.9975122
  14.5490000  25.2070000 115.0650000  15.5233553  25.4826124 114.6696223
  14.7100645  24.9338883 116.1049679  14.0050000  23.9840000 114.3170000
  13.1478756  23.6041935 114.8699835  13.6281660  24.2878760 113.3434202
  15.0510000  22.7800000 114.1160000  15.9477281  23.1200749 113.6020655
  15.3804425  22.4019269 115.0818724  14.3990000  21.5890000 113.3020000
  14.9353022  20.6808433 113.5727997  13.3774705  21.4562714 113.6472224
  14.3860000  21.7330000 111.7830000  13.5702998  21.1419211 111.3832014
  14.1600567  22.7707115 111.5412348  15.6400000  21.3770000 111.1620000
  16.3368238  22.2016045 111.1577621  16.0550000  20.2280000 110.6260000
  17.0539797  20.1710103 110.2180762  15.2520000  18.9100000 110.5150000
  15.8512589  18.0214273 110.7061762  14.3660302  18.8173935 111.1331929
  14.8550000  18.9050000 109.0750000  14.2681819  19.7913577 108.8368415
  15.7420172  18.9505846 108.4460473  14.0270000  17.6120000 108.7110000
  14.5695099  16.6840770 108.8919668  13.0861071  17.5231436 109.2470309
  13.7530000  17.7470000 107.2350000  13.1168248  18.6227098 107.1274899
  14.7016548  18.0005674 106.7650610  13.1250000  16.5460000 106.4970000
  13.5719943  15.6456828 106.9143908  12.0732913  16.5079101 106.7673386
  13.2750000  16.4860000 104.9990000  12.8960316  17.3964218 104.5381333
  14.3261745  16.4232583 104.7234466  12.4890000  15.2050000 104.3450000
  12.6586759  14.3135864 104.9437544  11.4202696  15.3999700 104.4008121
  12.8720000  14.9100000 102.8450000  12.2586005  14.1104184 102.4406742
  13.9087655  14.6075299 102.7431666  12.7220389  15.7884250 102.2236931
  13.4040000  27.0130000 117.3760000  14.0830000  26.3600000 118.1920000
  12.0660000  27.3180000 117.5410000  11.3490000  26.8120000 118.8020000
  11.4823465  25.7431953 118.8750564  10.3066225  27.0259138 118.6152329
  11.8300000  27.4990000 120.0930000  12.8741186  27.2988125 120.2680292
  11.0030000  27.1170000 121.3470000  10.7422399  26.0678652 121.3135125
  10.0914031  27.7014188 121.3414457  11.7740000  27.4050000 122.5210000
  11.1230000  27.0860000 123.9900000  10.8850000  28.6490000 124.4390000
   9.7650000  28.8660000 125.3710000   9.4474201  27.9931009 125.9263190
   8.8822660  29.2479696 124.8663448  10.2250000  30.0390000 126.3580000
  10.1099629  29.3641891 125.5191641  10.9122760  29.5988839 127.0660442
  10.8990000  31.2220000 125.8270000  12.2730000  31.0070000 125.2150000
  12.8829041  30.4587118 125.9197915  12.7115933  31.9766262 125.0318036
  12.1615947  30.4772396 124.2808374  11.0930000  32.0770000 127.0650000
  11.5397196  31.4677742 127.8357136  10.1401023  32.4671545 127.3750572
  11.7590169  32.8849028 126.7985202  10.0750000  31.9350000 124.8210000
   9.8410875  31.2608003 124.0105546  10.6309226  32.7788446 124.4408338
   9.1622005  32.2823334 125.2831596   9.9380000  26.1960000 123.8840000
  12.0730000  26.3770000 124.9440000  11.6030000  28.9610000 119.8920000
  12.5410000  29.6980000 119.2880000  13.6560000  29.4150000 118.9110000
  11.9470000  31.0580000 119.1640000  10.8809687  30.9331652 119.0041669
  12.0463681  31.5815465 120.1115928  12.6230000  31.8610000 118.0030000
  13.6698520  32.0701401 118.1938463  12.5886318  31.3502346 117.0459365
  11.8420000  33.2070000 117.9130000  10.7791388  33.0328125 118.0601015
  12.1585087  33.8547460 118.7268258  12.0820000  33.9580000 116.5520000
  13.1204864  34.2690836 116.4546404  11.8675806  33.3388694 115.6842998
  11.2030000  35.2000000 116.4990000  10.1624067  34.8838354 116.5322644
  11.3775971  35.7638740 117.4132992  11.4170000  36.1500000 115.2780000
  11.3397989  37.1841098 115.6102017  12.4196663  36.0308521 114.8770236
  10.3870000  35.8980000 114.1310000  10.0419721  34.8706077 114.1300639
   9.5025760  36.5184361 114.2695614  11.0250000  36.2570000 112.8170000
  11.1989956  37.3113867 112.6635454  11.3960000  35.4500000 111.8650000
  11.8369029  35.9405274 111.0090809  11.3220000  33.9000000 111.7400000
  10.5874592  33.4986310 112.4361134  11.0271352  33.5550411 110.7552467
  12.6940000  33.3110000 112.0970000  12.8248953  33.3827668 113.1760834
  12.6662918  32.2480610 111.8649397  13.8920000  33.9470000 111.3950000
  13.6859825  35.0162574 111.3464994  14.7428781  33.8315889 112.0607257
  14.2490000  33.4630000 110.0580000  15.3311363  33.4854115 109.9501861
  13.9547481  32.4197623 109.9572233  13.5960000  34.2810000 108.9420000
  12.5694374  34.4959382 109.2327936  14.0933534  35.2447135 108.8747619
  13.5650000  33.6130000 107.5720000  13.3701108  34.3201988 106.7677792
  14.5086206  33.1291933 107.3263474  12.4100000  32.5050000 107.5660000
  12.4366677  31.8166881 108.4070889  11.4159787  32.9467288 107.5765060
  12.5860000  31.7260000 106.2670000  11.7842933  31.0050527 106.1382742
  13.5221066  31.1782620 106.2462990  12.5738323  32.3910829 105.4081300
  31.9020000  18.2510000 117.6880000  32.9503222  18.0798900 117.4659756
  31.4793002  17.2721213 117.9001987  31.1700000  18.9280000 116.5190000
  30.1486757  19.1505186 116.8078652  31.6309061  19.8827435 116.2864847
  31.1560000  18.0480000 115.2830000  31.5786580  17.0621299 115.4592790
  30.1447515  17.8836357 114.9190964  32.0070000  18.8230000 114.1240000
  31.5817475  19.8045738 113.9230542  33.0424124  18.9929266 114.4090406
  31.9780000  18.0000000 112.8090000  32.3668311  16.9908853 112.9289952
  30.9685624  17.8910214 112.4171577  32.8560000  18.7790000 111.7400000
  32.6281560  19.8433796 111.7102656  33.9254578  18.6991535 111.9137887
  32.5250000  18.1390000 110.3470000  32.6791120  17.0665335 110.3723977
  31.4732535  18.2921749 110.1088555  33.3550000  18.7780000 109.2790000
  34.4185692  18.8667945 109.4417577  32.8720000  19.2440000 108.1110000
  33.5598897  19.7106613 107.4206052  31.4290000  19.1940000 107.6140000
  30.8973380  18.3513784 108.0527999  30.8455184  20.0770189 107.8496011
  31.4650000  19.0040000 106.1350000  32.3383926  18.4274154 105.8326086
  30.5974937  18.4377787 105.8014056  31.4810000  20.3890000 105.4160000
  30.4725917  20.7963094 105.3430697  32.0623872  21.1160765 105.9762256
  32.0850000  20.2370000 103.9690000  33.0996804  19.8466801 104.0039137
  31.5109636  19.5383628 103.3628043  32.0770000  21.6390000 103.2840000
  31.0788546  22.0728758 103.2771070  32.7087340  22.3561357 103.8009658
  32.5470000  21.4850000 101.7930000  32.7083201  22.4701780 101.3590839
  33.5125738  20.9830599 101.7693921  31.5750000  20.7110000 100.8960000
  31.3612012  19.7419207 101.3399486  30.6305335  21.2507168 100.8946115
  32.0430000  20.5140000  99.4170000  31.2660883  20.0369202  98.8271932
  32.9291049  19.8916855  99.3515488  32.2741740  21.4673632  98.9503115
  31.9600000  19.0290000 119.0040000  32.2600000  18.6100000 120.0580000
  31.5060000  20.3240000 118.8050000  31.4830000  21.2590000 119.9920000
  32.4413576  21.2047194 120.4860307  30.7077013  20.9899860 120.6946631
  31.2550000  22.6530000 119.4390000  32.0007513  22.8506038 118.6868685
  31.3620000  23.6440000 120.5220000  30.9762380  24.5847536 120.1532570
  32.4197451  23.7580016 120.7239009  30.6570000  23.2430000 121.7270000
  30.9100000  24.0210000 123.1210000  30.9510000  22.6930000 124.0100000
  32.1230000  22.0840000 124.3390000  32.9687070  22.7560665 124.4045379
  32.3887196  21.3248388 123.6090245  31.9240000  21.3350000 125.6350000
  32.2418973  21.7456017 124.6849492  31.2418614  20.5179250 125.4493863
  33.1820000  20.7020000 126.2600000  34.2300000  21.7630000 126.4880000
  34.3686081  22.3146175 125.5683044  35.1513501  21.2687052 126.7579752
  33.9110768  22.4024413 127.2973947  33.7520000  19.6960000 125.3780000
  33.8545199  20.1229780 124.3921534  33.1099882  18.8333915 125.3681314
  34.7236001  19.4344681 125.7715623  32.8150000  20.0020000 127.5040000
  32.3587230  20.7041758 128.1857936  33.7047823  19.5872457 127.9533510
  32.1196673  19.2063429 127.2784402  32.0990000  24.9230000 123.1370000
  29.7570000  24.9040000 123.5520000  29.9630000  22.7480000 118.8410000
  29.7740000  22.5760000 117.4650000  30.6610000  22.5370000 116.6590000
  28.2670000  22.4850000 117.3190000  27.8496550  22.1666725 118.2687598
  27.8467216  23.4685168 117.1241470  27.9210000  21.4810000 116.1580000
  28.5099199  21.7444569 115.2863207  28.2363759  20.4822016 116.4425574
  26.4340000  21.4690000 115.7750000  25.8524737  21.1503257 116.6363523
  26.1352677  22.4940863 115.5700072  26.0870000  20.6090000 114.5620000
  26.5528282  19.6375641 114.7169913  25.0138734  20.4341379 114.5570407
  26.5030000  21.1240000 113.2060000  26.0552897  22.1093391 113.0939135
  27.5779247  21.2843914 113.2625017  26.2090000  20.3130000 112.0070000
  26.5213626  19.2779171 112.1363600  25.1496982  20.2858800 111.7672875
  26.9510000  20.9150000 110.8430000  26.3832014  20.7240251 109.9398315
  26.9608809  21.9959664 110.9762666  28.3840000  20.4300000 110.7020000
  28.5191345  19.3649583 110.8159249  29.4150000  21.1180000 110.4590000
  30.3238127  20.5337409 110.4413727  29.6260000  22.6100000 110.1820000
  28.7389462  23.1405017 110.5239421  30.4547338  22.9978220 110.7637863
  29.8450000  22.9460000 108.6890000  30.7617984  22.4832679 108.3255930
  29.0365037  22.5249396 108.0944406  29.9090000  24.4840000 108.4500000
  29.0220054  24.9520634 108.8769242  30.7591204  24.9040523 108.9804293
  30.0010000  24.8310000 107.0260000  30.9111964  24.3409510 106.6875633
  29.1761059  24.3003559 106.5537167  29.9910000  26.3360000 106.5510000
  30.1268388  26.3553118 105.4712941  29.0066103  26.7581045 106.7338380
  31.0730000  27.2310000 107.1800000  30.9911433  27.2362983 108.2654282
  32.0676918  26.8509325 106.9542327  30.9790000  28.6800000 106.6760000
  30.8680275  28.7243777 105.5954304  30.0867457  29.1492674 107.0846361
  32.2030000  29.5000000 107.0970000  32.0857012  30.5413471 106.8125598
  33.1136308  29.1368303 106.6326721  32.3449435  29.4651063 108.1734643
  43.0660000  23.7180000 118.1890000  42.7117582  24.6450089 118.6279990
  44.1386712  23.8402714 118.0611986  42.3790000  23.4180000 116.8460000
  42.7041133  22.4459199 116.4918495  41.3063297  23.3407025 116.9924122
  42.6820000  24.4650000 115.7790000  42.5941368  25.4734246 116.1752498
  43.7077106  24.3635453 115.4330381  41.7400000  24.2870000 114.5780000
  41.8633757  23.2684112 114.2147352  40.7107772  24.3652178 114.9197375
  41.9370000  25.2100000 113.4460000  41.7371433  26.2543370 113.6769082
  42.9435682  25.1782881 113.0334521  40.9610000  24.7330000 112.3830000
  41.0960351  23.6697701 112.1906234  39.9295857  24.8585489 112.7003956
  41.1740000  25.5220000 111.0680000  40.8888670  26.5608645 111.1864892
  42.2283892  25.5225737 110.7948535  40.3860000  24.8630000 109.9550000
  40.7224946  23.9283259 109.5322592  39.2610000  25.3810000 109.4640000
  38.8204885  24.8772192 108.6156107  38.5050000  26.5680000 109.9200000
  37.5047418  26.2161005 110.1667208  38.9361699  26.9309266 110.8463141
  38.3700000  27.7630000 108.9020000  38.0670688  28.6694815 109.4247130
  39.3419501  27.9772937 108.4617158  37.3640000  27.4570000 107.7810000
  37.6716854  26.6182341 107.1565735  36.3712094  27.2133724 108.1491256
  37.2930000  28.7320000 106.9190000  37.0061177  29.5787869 107.5385122
  38.2755655  28.9696132 106.5150321  36.2870000  28.5660000 105.7510000
  36.6225659  27.8076508 105.0460943  35.3092650  28.2396982 106.0947824
  36.1600000  29.9010000 104.9870000  35.3083699  29.8410225 104.3117135
  35.9255454  30.6902285 105.6990276  37.4310000  30.3380000 104.1550000
  38.3348623  30.4467947 104.7492321  37.6720479  29.6143129 103.3794448
  37.0800000  31.7290000 103.4650000  37.8818656  32.0447608 102.8044127
  36.9306947  32.5174643 104.1949130  36.1732548  31.6527171 102.8715903
  42.6780000  22.6630000 119.2060000  43.4430000  21.7730000 119.6250000
  41.3680000  22.6700000 119.5870000  40.8150000  21.9240000 120.6640000
  41.2022041  22.2460008 121.6189086  41.0956302  20.8939660 120.4982633
  39.2550000  22.0950000 120.6240000  38.9554311  23.1005794 120.3791276
  38.7100000  21.7040000 122.0740000  38.9212299  20.6535159 122.2211939
  37.6366971  21.8382776 122.0232517  39.2640000  22.4860000 123.1520000
  38.8790000  22.3380000 124.7570000  39.9410000  23.3980000 125.3530000
  41.3560000  23.1640000 125.2280000  41.6826038  23.1363951 124.1966141
  41.6110067  22.1995905 125.6577475  42.1710000  24.2000000 126.0420000
  41.6403255  23.3593106 125.6131936  41.5769954  25.0920647 125.9050473
  42.2040000  23.9510000 127.5170000  42.6000000  25.2520000 128.1780000
  43.4968055  25.6226924 127.7008617  42.7995418  25.0492540 129.2197184
  41.7810689  25.9507145 128.0951336  43.2660000  22.9140000 127.9660000
  44.2139553  23.1812512 127.5247839  42.9512532  21.9331094 127.6575229
  43.3312469  22.9641706 129.0432756  40.9100000  23.6360000 128.1400000
  40.2219696  24.4488314 127.9611108  41.0499452  23.5075083 129.2028054
  40.5173714  22.7237750 127.7144143  37.5170000  22.7760000 125.1570000
  39.0760000  20.9750000 125.3910000  38.6220000  21.1000000 119.6470000
  37.4070000  21.2450000 119.3140000  36.7470000  22.2400000 119.6800000
  36.7650000  20.0520000 118.6040000  37.4912015  19.2456614 118.6024177
  35.9237139  19.6934281 119.1918527  36.3120000  20.4420000 117.1420000
  37.1615874  20.9796430 116.7355492  36.2697354  19.4987673 116.6066881
  35.0210000  21.2570000 116.8750000  34.1004918  20.7321820 117.1176619
  34.9896672  22.1942198 117.4251839  35.0650000  21.5600000 115.4320000
  35.8695148  22.2558804 115.2013220  35.2399765  20.6791603 114.8190508
  33.7140000  22.2120000 115.0030000  32.8654364  21.5310879 114.9888763
  33.4178652  23.0520583 115.6282897  33.9850000  22.7430000 113.5380000
  34.6898966  23.5729403 113.5334298  34.4020352  21.9829656 112.8832120
  32.6830000  23.1990000 112.9710000  31.9531604  22.3978531 112.9798153
  32.2666039  23.9999577 113.5804482  32.9010000  23.7210000 111.5720000
  33.1978263  22.9650235 110.8607000  32.7650000  24.9570000 111.1170000
  33.0118975  25.2355092 110.1025621  32.2590000  26.0770000 111.9450000
  31.3627640  25.7321660 112.4579049  32.9714517  26.3364776 112.7200903
  31.9070000  27.3060000 111.1600000  32.6879921  27.5283812 110.4338437
  31.0004663  27.1268787 110.5850468  31.6980000  28.5000000 112.0550000
  31.2735630  28.1647736 113.0013528  32.6588060  28.9471715 112.2945695
  30.7430000  29.6050000 111.4130000  30.0167645  29.1431397 110.7478593
  30.1680701  30.1202942 112.1804715  31.5920000  30.6370000 110.6330000
  32.2929709  31.1328320 111.3018650  32.1990490  30.1520354 109.8734437
  30.7280000  31.6930000 110.0040000  30.3799730  31.3654795 109.0259967
  29.8341835  31.8543932 110.6038985  31.4450000  33.0220000 109.8410000
  30.7659753  33.8391129 109.6104205  31.9397922  33.3012193 110.7686477
  32.5300000  32.9050000 108.7040000  33.1132469  33.8181055 108.6323730
  32.0815301  32.7287096 107.7321268  33.2177268  32.0879764 108.9031111
  37.3610000  55.3560000 118.6670000  37.5346521  56.4069955 118.4601029
  38.2752451  54.8416556 118.3814956  36.1680000  54.8160000 117.9000000
  35.9846687  53.7896146 118.1983011  35.2735131  55.3701897 118.1660826
  36.3790000  54.8670000 116.3900000  36.5040912  55.9128653 116.1213515
  37.3375021  54.3892016 116.2027904  35.2890000  54.1940000 115.4590000
  35.3179282  53.1065558 115.4955273  34.2637420  54.4784416 115.6829218
  35.6200000  54.6310000 114.0520000  35.9013354  55.6805481 114.1085694
  36.5227202  54.0899648 113.7749475  34.5480000  54.4380000 112.9140000
  34.3140692  53.3773316 112.8367997  33.6242144  54.9360254 113.1949073
  34.9870000  54.9580000 111.5490000  35.0752664  56.0369254 111.6010492
  35.9876752  54.5777376 111.3480133  34.0910000  54.5470000 110.4380000
  33.0607093  54.8688609 110.4165354  34.5070000  53.7950000 109.4360000
  33.8616370  53.6318884 108.5848177  35.8180000  53.1210000 109.3360000
  36.5858123  53.8282558 109.0270103  36.1606691  52.6898008 110.2699840
  35.7220000  52.0130000 108.2640000  34.8112292  51.4465197 108.4545297
  35.5766272  52.5074356 107.3054285  36.9370000  51.0290000 108.1570000
  36.6670868  50.2332736 107.4626849  37.7709668  51.5576508 107.7036439
  37.4050000  50.3840000 109.5390000  37.8036011  51.1924841 110.1477821
  36.5142378  50.0268764 110.0528974  38.4300000  49.2410000 109.4480000
  39.3066291  49.5976776 108.9105128  38.7772503  48.9846818 110.4451676
  37.9120000  47.9750000 108.7260000  36.9822112  47.6756250 109.2063649
  37.6481051  48.2604815 107.7092927  38.8600000  46.7340000 108.6620000
  39.8134859  46.9893042 108.2063693  39.0926392  46.4126873 109.6748920
  38.2330000  45.5620000 107.9070000  38.8738996  44.6866791 107.9531529
  38.0736980  45.7933128 106.8592127  37.2719094  45.2911999 108.3349171
  37.2740000  55.2290000 120.1300000  38.3220000  55.3790000 120.7600000
  36.0890000  54.8320000 120.7140000  35.9320000  54.6090000 122.1250000
  34.8916107  54.8330017 122.3063157  36.5443357  55.2570989 122.7350859
  36.2170000  53.1450000 122.4290000  35.6045702  52.5107800 121.8096545
  35.8710000  52.9150000 123.9240000  35.8572878  51.8511020 124.1182523
  34.8749313  53.3093597 124.0818371  36.7640000  53.5380000 124.7440000
  36.2690000  54.2270000 126.0650000  37.3650000  53.7150000 127.0490000
  37.9830000  54.6500000 127.9520000  37.2794791  55.3673568 128.3540530
  38.7429397  55.2236047 127.4292511  38.7390000  53.9140000 129.0890000
  38.0415957  54.2589292 128.3360723  38.9778901  54.7386768 129.7449091
  37.9810000  52.9290000 129.9260000  36.7080000  53.4850000 130.5570000
  36.9504392  54.4058213 131.0694895  36.3435691  52.7582999 131.2677722
  35.9705192  53.6365186 129.7831259  38.8810000  52.1180000 130.8130000
  39.5360977  52.7913817 131.3441479  39.4368769  51.4237677 130.2085065
  38.2517484  51.5852993 131.5112617  37.5280000  51.8710000 129.0410000
  36.9135492  52.2975992 128.2621897  36.9495918  51.1573800 129.6083098
  38.3829675  51.3764055 128.6030024  36.3270000  55.7010000 125.8540000
  34.9210000  53.8000000 126.4340000  37.5280000  52.8600000 122.0870000
  37.8430000  51.5170000 121.9550000  37.0480000  50.5370000 122.0790000
  39.3200000  51.3650000 121.6620000  39.9036243  51.7609436 122.4867208
  39.6087304  50.3211570 121.5674830  39.5760000  52.1240000 120.3670000
  38.6623826  52.4873254 119.9094425  40.2138186  52.9928638 120.4946563
  40.2620000  51.0970000 119.3990000  40.9865454  50.4750738 119.9185148
  39.5246231  50.4171735 118.9792664  40.9710000  51.8800000 118.2030000
  40.3060129  52.6372778 117.7918691  41.8675467  52.4047437 118.5240140
  41.3510000  50.8850000 117.0580000  41.9582810  50.0603847 117.4255871
  40.4595080  50.4351897 116.6252257  42.1180000  51.6290000 115.9450000
  41.4927580  52.4410257 115.5770494  43.0085013  52.0920084 116.3608708
  42.5390000  50.7230000 114.7520000  42.9406828  49.7965201 115.1455302
  41.6407747  50.4564394 114.1965878  43.5580000  51.4100000 113.7630000
  44.5681132  51.5976907 114.0946586  43.2490000  51.7720000 112.5050000
  44.0198309  52.0760079 111.8114520  41.7900000  51.7960000 111.8980000
  41.0697459  52.0530157 112.6728535  41.6651808  52.5318125 111.1114372
  41.4360000  50.4060000 111.3560000  41.5767466  49.7359068 112.2032724
  40.3626726  50.4540875 111.1824635  42.1250000  49.8120000 110.1100000
  43.1937909  49.7082667 110.2971693  41.7516910  48.8098781 109.9179165
  41.9110000  50.6890000 108.8580000  40.8605636  50.8487195 108.6251524
  42.3584524  51.6780847 108.9391340  42.6010000  49.9060000 107.6970000
  43.6860385  49.9694545 107.7540530  42.3649741  48.8454044 107.7043387
  42.1490000  50.5500000 106.3310000  41.0658648  50.4849246 106.2445919
  42.3875909  51.6119727 106.3420580  42.7810000  49.9190000 105.0700000
  42.6882854  48.8358300 105.0778653  42.2376671  50.2561329 104.1899751
  44.1970000  50.2880000 104.9210000  44.5978786  49.9084578 103.9859529
  44.8072156  49.8865535 105.7230091  44.3213068  51.3672073 104.9203617
  33.9700000   5.1490000 119.3180000  34.9058580   4.6736178 119.5931992
  33.4402179   4.4276700 118.7008121  34.1910000   6.4390000 118.5750000
  33.2368587   6.9189938 118.3871667  34.7609879   7.1326668 119.1848960
  34.9330000   6.2010000 117.1940000  35.3324816   7.1589485 116.8708854
  35.7926440   5.5716681 117.4108377  34.1300000   5.5570000 116.0590000
  34.7881316   5.2961901 115.2322310  33.6528467   4.6312620 116.3713073
  33.0580000   6.5130000 115.5370000  32.1680145   5.9563523 115.2506957
  32.7521462   7.1811441 116.3397564  33.5290000   7.3520000 114.3590000
  32.9284321   8.2575818 114.2887092  34.5564566   7.6757044 114.4999479
  33.4310000   6.5420000 112.9770000  34.1577174   6.8805933 112.2477426
  33.6166845   5.4789002 113.1242617  32.0160000   6.7200000 112.4620000
  31.1956036   6.4267649 113.0995868  31.7000000   7.2410000 111.2460000
  30.6816090   7.4994578 110.9936327  32.7220000   7.5230000 110.1160000
  33.7187409   7.2684361 110.4722664  32.5444921   6.9046061 109.2432108
  32.7230000   9.0510000 109.6880000  31.7152621   9.4618783 109.7364596
  33.3208958   9.6308600 110.3885298  33.3030000   9.2430000 108.2240000
  34.3325658   8.9071755 108.1002131  32.7298508   8.7617894 107.4363196
  33.2400000  10.8370000 108.0340000  32.2820295  11.2382871 108.3571194
  33.9985778  11.3475486 108.6247493  33.4740000  11.1620000 106.4760000
  32.8477060  10.5630304 105.8175311  33.2850343  12.1970457 106.2047118
  34.9580000  10.7980000 106.1860000  35.6825992  11.3720300 106.7607421
  35.2017297   9.7504351 106.3534443  35.1620000  11.1190000 104.6640000
  34.6594169  10.3950330 104.0274491  34.7109744  12.0811402 104.4312443
  36.6790000  11.1730000 104.2930000  36.8125439  11.4817112 103.2605600
  37.1592443  10.2071613 104.4081606  37.2097223  11.8824095 104.9216597
  33.1050000   5.1930000 120.5810000  32.9140000   4.1290000 121.1970000
  32.6470000   6.4000000 120.9110000  31.5570000   6.5370000 121.9090000
  32.0249020   6.5197733 122.8817451  30.8354252   5.7351071 121.8499284
  30.8930000   7.8880000 121.6660000  31.6723361   8.6248851 121.5633865
  29.9100000   8.3200000 122.7520000  29.2324002   9.0674961 122.3622447
  30.4760080   8.7555047 123.5659752  29.1960000   7.1940000 123.1990000
  28.5020000   7.4000000 124.6330000  29.5930000   7.0980000 125.7850000
  30.1420000   5.7270000 125.6750000  30.6773508   5.5011931 124.7619831
  29.3778426   4.9624086 125.7811149  31.0600000   5.5600000 126.9150000
  30.3259981   5.6961580 126.1308117  31.5445303   6.5067719 127.1053426
  30.2610000   5.2340000 128.1820000  29.2670000   6.2840000 128.5270000
  29.7669550   7.2427919 128.5368593  28.8796762   6.0656962 129.5110852
  28.4632113   6.2559281 127.8066856  31.2620000   5.1890000 129.3460000
  31.8632274   6.0847280 129.3158166  31.8679172   4.3053880 129.2539989
  30.6906051   5.1567871 130.2623881  29.5690000   3.9980000 128.0280000
  28.9112365   4.0627350 127.1740453  28.9891171   3.8029226 128.9175676
  30.2831856   3.2007876 127.8802630  27.9790000   8.7720000 124.8480000
  27.3460000   6.5090000 124.8250000  30.2210000   7.7600000 120.3700000
  29.6300000   8.8200000 119.7080000  29.4710000   9.8350000 120.2740000
  29.1240000   8.5440000 118.2750000  28.3660586   9.3075741 118.1334641
  29.9522967   8.8237319 117.6287944  28.6060000   7.1590000 117.9310000
  29.3854965   6.4262110 118.1083880  27.7861858   6.8905054 118.5896716
  28.1670000   7.0680000 116.5180000  27.3646636   7.7814377 116.3479502
  28.9935819   7.3853067 115.8870136  27.7440000   5.7230000 116.0960000
  28.5520712   4.9961697 116.1546913  26.9214913   5.3104454 116.6752065
  27.3130000   5.8400000 114.6500000  26.7472493   6.7561310 114.4933761
  28.1911683   5.9134132 114.0113984  26.4540000   4.6110000 114.1830000
  26.9971262   3.7002673 114.4305498  25.5283171   4.5798533 114.7508548
  26.1120000   4.6070000 112.6850000  27.0527484   4.5253843 112.1531059
  25.5727737   3.6791864 112.4986056  25.3100000   5.7270000 112.1740000
  24.2547984   5.8241545 112.3805540  25.8730000   6.6800000 111.4400000
  25.3125331   7.4695505 110.9603158  27.3770000   6.7550000 111.2060000
  27.9109390   6.8570580 112.1492467  27.7953531   5.8845753 110.7130269
  27.6450000   7.9550000 110.3920000  28.7257691   7.9957334 110.2616774
  27.2290490   7.7392124 109.4097172  27.1310000   9.3320000 110.8700000
  27.2693792  10.0632359 110.0736005  26.0612423   9.2812916 111.0531694
  27.8600000   9.8350000 112.1660000  27.8579680   9.0166070 112.8825011
  28.9037728  10.0195524 111.9178794  27.2400000  11.1420000 112.8320000
  27.3060364  11.9693985 112.1279823  26.1797872  10.9961020 113.0198498
  27.9590000  11.5710000 114.1430000  29.0126000  11.3111034 114.0577720
  27.9206577  12.6565797 114.2128605  27.4070000  10.9710000 115.4700000
  27.2914095   9.8931695 115.3873251  28.1429191  11.1303456 116.2550764
  26.0590000  11.6030000 115.9140000  25.7552080  11.2210603 116.8840008
  25.2592234  11.3856596 115.2140989  26.1420632  12.6831274 115.9950324
  43.4910000   7.0310000 115.3390000  43.9008534   7.9868988 115.6485652
  44.3381444   6.4398901 115.0001159  42.4180000   7.1920000 114.1960000
  41.9859195   6.2157283 114.0055769  41.6081084   7.8111465 114.5685133
  42.9570000   7.7750000 112.8680000  43.3842493   8.7654749 113.0024305
  43.7545189   7.1522891 112.4701813  41.8220000   7.8280000 111.8430000
  41.3063229   6.8707476 111.7934917  41.0670098   8.5669877 112.1000778
  42.3620000   8.1420000 110.4850000  41.7101114   8.7345869 109.8464212
  43.3244907   8.6499067 110.4898391  42.5490000   6.7260000 109.8610000
  42.9475728   6.0770154 110.6392414  41.5708252   6.3299961 109.6027890
  43.4820000   6.6450000 108.5830000  44.3845115   7.2026945 108.8044267
  43.7834805   5.6039443 108.4750250  42.8800000   7.0920000 107.3220000
  42.5798329   8.1231555 107.2116729  42.6840000   6.2690000 106.2500000
  42.3520597   6.7197871 105.3257616  42.8770000   4.7650000 106.1710000
  42.5105398   4.3069358 107.0881178  42.3134574   4.3155334 105.3610120
  44.3830000   4.4050000 106.0150000  44.9941369   4.9788582 106.7106317
  44.5471756   3.3574188 106.2601100  44.8550000   4.6660000 104.5880000
  44.5637328   3.8629699 103.9109379  44.4368259   5.5792059 104.1736459
  46.4270000   4.7750000 104.6180000  46.6933869   5.7075538 105.1104698
  46.8213477   3.9767147 105.2443509  47.0760000   4.7070000 103.2600000
  46.8948429   3.7049385 102.8757542  46.5268574   5.3792163 102.6064002
  48.6190000   4.9940000 103.1540000  48.8707411   6.0040075 103.4724248
  49.2012671   4.3247618 103.7848084  49.0680000   4.8160000 101.7260000
  49.1288819   3.7815748 101.3971035  48.4021541   5.3114148 101.0227743
  50.4460000   5.4600000 101.6320000  50.8058708   5.4525195 100.6075460
  51.1793941   4.9387375 102.2379368  50.4174941   6.4936401 101.9650412
  42.8460000   6.6960000 116.6600000  42.0030000   5.7740000 116.7870000
  43.4470000   7.4430000 117.6010000  43.7070000   6.9320000 118.8230000
  42.8042506   6.4960312 119.2235456  44.0923166   7.6553727 119.5268856
  44.7600000   5.8210000 118.5320000  44.1999314   5.0374636 118.0490011
  45.4530000   5.2720000 119.7760000  45.7605329   6.0497354 120.4618223
  46.3215706   4.6846655 119.5054296  44.4080000   4.4000000 120.4060000
  44.8350000   3.7600000 121.7540000  43.3710000   3.8140000 122.4190000
  42.3730000   2.8530000 121.9150000  42.6960979   1.8252060 122.0171585
  42.2011788   3.0179649 120.8552542  41.0060000   3.0710000 122.5840000
  42.0293325   2.9209420 122.2638092  40.4127117   2.2294869 122.2565220
  41.0320000   2.9990000 124.0640000  39.6230000   2.8120000 124.6500000
  38.9712931   3.5653292 124.2291588  39.6870258   2.9430971 125.7199599
  39.2805199   1.8126216 124.4271386  41.5980000   4.2240000 124.6570000
  41.1011680   5.0770495 124.2209054  42.6567418   4.2476444 124.4702468
  41.4065204   4.1867630 125.7196599  41.8050000   1.8460000 124.7110000
  41.3978339   0.9071867 124.3661415  41.7063245   1.9109092 125.7841728
  42.8485571   1.9141523 124.4393772  45.3550000   2.4000000 121.6420000
  45.8730000   4.5580000 122.4810000  45.8310000   6.3180000 117.6150000
  46.5040000   7.4480000 117.8010000  46.5880000   8.0020000 118.8730000
  47.2360000   7.9520000 116.5960000  48.1609822   7.3857858 116.6329106
  46.6749516   7.5506818 115.7557171  47.4960000   9.4920000 116.4190000
  48.0818284   9.8816878 117.2442330  48.0679303   9.7001347 115.5203295
  46.1480000  10.2330000 116.3640000  45.4402110   9.8357060 117.0870810
  46.2798468  11.2828107 116.6141576  45.5510000  10.1350000 114.9180000
  45.9487188   9.2402192 114.4427179  44.4734636   9.9988123 114.9686977
  45.8670000  11.3790000 113.9840000  45.8255703  12.3234927 114.5226261
  46.8677726  11.3150918 113.5612105  44.8540000  11.4030000 112.8400000
  44.8489973  10.4520311 112.3095906  43.8407523  11.5587328 113.1997144
  45.2030000  12.5230000 111.8640000  45.4377407  13.4660237 112.3437741
  46.0552324  12.2806650 111.2305020  43.9600000  12.6470000 110.9840000
  43.0930800  13.1224779 111.4175026  43.8550000  12.2240000 109.7020000
  42.8762922  12.2361433 109.2441860  44.9640000  11.7210000 108.7850000
  45.0646521  12.3993056 107.9394282  45.9306753  11.7021864 109.2757809
  44.6310000  10.2820000 108.2270000  44.6791678   9.5257246 109.0095806
  43.6187590  10.2426273 107.8291597  45.6290000   9.9280000 107.1080000
  46.5803172  10.4194524 107.3119049  45.8292115   8.8602193 107.1242367
  45.1040000  10.3640000 105.6120000  44.1864038   9.8185260 105.4031451
  44.8336290  11.4183404 105.6307315  46.0990000  10.1290000 104.5170000
  45.7176340  10.5429327 103.5854370  47.0204245  10.6659416 104.7250758
  46.3880000   8.6940000 104.2930000  46.7875341   8.2151561 105.1851681
  45.4905462   8.1378536 104.0282137  47.4240000   8.5370000 103.1410000
  47.4400001   7.5317465 102.7273282  47.1691319   9.1939925 102.3123166
  48.8360000   8.9060000 103.6510000  49.5563412   8.8870605 102.8387077
  49.1855732   8.2160233 104.4115733  48.8477024   9.9038559 104.0802873
  31.3790000   2.0670000 115.9550000  32.4056962   2.3754873 115.7868230
  31.2512658   1.1422044 115.3979146  30.3670000   3.1430000 115.4890000
  29.3402949   2.8606126 115.6944142  30.5150812   4.1055963 115.9680754
  30.5600000   3.2840000 113.9410000  29.9764696   4.1189543 113.5615299
  31.6000328   3.5202260 113.7298269  30.1870000   1.9940000 113.1880000
  30.8097837   1.1835660 113.5622234  29.1597029   1.7149330 113.4093237
  30.3670000   2.0760000 111.6200000  31.3958327   2.3364636 111.3800769
  30.1967440   1.0896842 111.1927120  29.3870000   3.1070000 110.9210000
  28.3571887   2.8222108 111.1309636  29.5216792   4.1005769 111.3393114
  29.5960000   3.1830000 109.3790000  29.5336405   2.1825234 108.9670075
  28.7673323   3.7439944 108.9489522  30.8520000   3.8350000 108.9960000
  31.7328430   3.3510165 109.3902456  31.0450000   4.9360000 108.2170000
  32.0567331   5.2934129 108.0894770  29.9970000   5.7570000 107.4730000
  29.9517055   5.3780905 106.4533937  29.0145783   5.5932186 107.9016073
  30.2920000   7.3150000 107.4110000  30.4159684   7.6880788 108.4269474
  31.2507552   7.4581992 106.9162865  29.2270000   8.1410000 106.6910000
  29.2061080   7.8428436 105.6427761  28.2502461   7.8925834 107.0968879
  29.4500000   9.6760000 106.7820000  29.6362117   9.9517710 107.8175774
  30.3449214   9.9533274 106.2276623  28.2660000  10.4570000 106.2430000
  28.0980388  10.1986817 105.1991366  27.3551653  10.1810275 106.7672560
  28.4880000  12.0300000 106.3280000  28.9413994  12.2669134 107.2888247
  29.2158853  12.3179680 105.5716328  27.2150000  12.9120000 106.1500000
  27.4804986  13.9494654 105.9626741  26.6772422  12.5796733 105.2647382
  26.2900000  12.8380000 107.3330000  25.3752070  13.3909971 107.1421676
  26.7411519  13.2546810 108.2271923  26.0156115  11.8096090 107.5504028
  31.4970000   2.0400000 117.4610000  30.7980000   2.6060000 118.2690000
  32.5810000   1.3480000 117.8030000  32.8230000   1.0670000 119.2640000
  32.9781322   2.0193216 119.7482310  33.7658794   0.5428489 119.2053823
  31.7610000   0.2250000 120.0500000  30.7643245   0.6337799 120.0292393
  32.2380000   0.0380000 121.5580000  32.4299186   0.9958574 122.0221955
  33.1524758  -0.5418432 121.5680436  31.2230000  -0.6410000 122.2390000
  31.0780000  -0.2940000 123.7880000  32.1120000  -1.3280000 124.5170000
  31.5550000  -2.3430000 125.3000000  30.6611050  -2.7701243 124.8644480
  31.2677997  -1.9529096 126.2721844  32.6040000  -3.4360000 125.5960000
  31.9909111  -2.5449725 125.5465927  33.2233689  -3.4808426 124.7118347
  33.5560000  -3.2190000 126.7620000  34.2620000  -1.9670000 126.5400000
  34.6812623  -1.9791109 125.5433022  35.0566602  -1.8989586 127.2680010
  33.5731945  -1.1470440 126.6776088  34.5030000  -4.3110000 126.8130000
  34.9259770  -4.4440749 125.8290815  33.9970329  -5.1991671 127.1469558
  35.2766737  -4.0351452 127.5148761  32.7900000  -3.1730000 128.0960000
  32.0597422  -2.3783471 128.0594987  33.4872149  -2.9872468 128.8991420
  32.2938569  -4.1187535 128.2597906  31.2520000   1.1650000 124.0840000
  29.6890000  -0.7120000 124.2000000  31.7760000  -1.1330000 119.4430000
  30.8780000  -1.4780000 118.5550000  29.8170000  -0.8750000 118.3810000
  31.3250000  -2.7230000 117.8300000  31.6968848  -3.4240642 118.5701107
  30.4687548  -3.2064154 117.3662536  32.4060000  -2.3660000 116.7730000
  33.1415880  -1.7339115 117.2582170  32.9272536  -3.2780987 116.5002297
  31.8980000  -1.6680000 115.5220000  30.8239637  -1.5123389 115.5842071
  32.3443748  -0.6787982 115.4564685  32.2400000  -2.4380000 114.2590000
  33.2874848  -2.7300825 114.3055771  31.6684180  -3.3619826 114.2171403
  32.0170000  -1.6660000 112.9740000  31.0110629  -1.2513820 112.9648626
  32.6954246  -0.8153166 112.9525791  32.2350000  -2.4980000 111.7070000
  33.1338440  -3.1076057 111.7854947  31.4146587  -3.1844436 111.5168596
  32.3690000  -1.5480000 110.5070000  31.6099335  -0.7796104 110.5963051
  33.3295723  -1.0414498 110.5909858  32.2990000  -2.2250000 109.1690000
  32.9626923  -3.0473639 108.9481286  31.4460000  -1.8750000 108.2310000
  31.3159777  -2.5377957 107.3875511  30.6030000  -0.6480000 108.1750000
  30.9683077   0.1322060 108.8406200  30.5015264  -0.1900338 107.1974259
  29.2100000  -1.1010000 108.6780000  29.2963245  -1.5134502 109.6825586
  28.5603221  -0.2318923 108.7618415  28.5460000  -2.1450000 107.7460000
  29.2456508  -2.9742322 107.6412639  27.6777835  -2.5437439 108.2634045
  28.1280000  -1.6530000 106.3450000  27.8201314  -0.6120198 106.4137176
  28.9904612  -1.6720046 105.6810087  26.9990000  -2.4940000 105.7320000
  27.3688509  -3.5013878 105.5504232  26.1914773  -2.5995144 106.4513044
  26.4550000  -1.9470000 104.4100000  25.9200476  -1.0048756 104.5154065
  27.2276332  -1.7734016 103.6631831  25.4960000  -2.9870000 103.8750000
  25.9221564  -3.9854620 103.8168677  24.6166754  -3.0770072 104.5090346
  25.0340000  -2.5220000 102.4220000  24.2748075  -3.1901710 102.0267238
  25.8587728  -2.5141140 101.7174231  24.6126443  -1.5210366 102.4479346
  46.2800000  43.3870000 112.6800000  45.7892530  44.2717930 112.2877478
  47.3343261  43.5008522 112.4405400  45.6920000  42.0540000 112.0510000
  46.1500615  41.1794752 112.4998285  44.6260017  41.9610975 112.2327961
  45.9760000  42.0450000 110.4850000  45.6718309  43.0005503 110.0654065
  47.0515368  41.9789909 110.3403337  45.2910000  40.8680000 109.6980000
  45.5439749  39.9246693 110.1784550  44.2079968  40.9522067 109.7450667
  45.7240000  40.7890000 108.2070000  46.7074354  41.2322817 108.0646724
  45.8134862  39.7486165 107.9004461  44.6950000  41.4990000 107.2700000
  43.6746015  41.2361811 107.5446165  44.7616452  42.5812569 107.3377969
  44.9490000  41.0870000 105.8350000  45.9442975  41.3776825 105.5196166
  44.9023941  40.0027357 105.7425621  43.9360000  41.6700000 104.9740000
  43.7981565  42.7375579 105.0569058  43.1550000  41.0100000 104.0670000
  42.4664571  41.5438949 103.4278796  43.1620000  39.4870000 103.8480000
  44.0131422  39.2516829 103.2112867  43.3312155  38.9681799 104.7849487
  41.8890000  38.9310000 103.1770000  41.8183667  39.3037872 102.1558508
  41.9708837  37.8485170 103.0996396  40.6230000  39.2820000 103.9320000
  40.6175032  38.8097929 104.9143936  40.5546556  40.3518264 104.1089311
  39.4140000  38.8230000 103.1530000  38.5313989  39.3847981 103.4505622
  39.5433021  39.0017079 102.0869656  39.1790000  37.2820000 103.3970000
  40.0293904  36.6738617 103.0943551  38.9860888  37.0265910 104.4353528
  38.0070000  36.8920000 102.5460000  37.0794137  37.3029698 102.9404242
  38.1074926  37.2878656 101.5370274  37.8640000  35.3440000 102.4570000
  38.8271894  34.8655220 102.2981287  37.4983131  34.9643002 103.4085325
  36.9130000  34.9250000 101.3730000  36.7618383  33.8498183 101.3872653
  37.2805226  35.1884966 100.3869789  35.9429715  35.3971316 101.5005832
  46.0290000  43.3760000 114.2440000  45.4360000  42.5080000 114.8850000
  46.6130000  44.5240000 114.7480000  46.7990000  44.8030000 116.1680000
  45.7724294  44.9273487 116.4780843  47.3412592  45.7158657 116.3675574
  47.4400000  43.6060000 116.9060000  46.7047052  42.8250003 116.8046340
  47.6510000  43.9460000 118.4230000  47.1417675  44.8686269 118.6663986
  48.7122601  44.0807825 118.5907669  47.1360000  42.8380000 119.2510000
  47.4800000  42.8880000 120.7650000  46.4070000  41.7540000 121.1230000
  44.9890000  42.1920000 121.3270000  44.5270917  42.4628305 120.3865317
  44.9850878  43.0877724 121.9413073  44.1390000  41.1880000 122.0820000
  44.8502089  41.8899369 121.6652081  44.2369487  40.2451930 121.5634461
  44.6120000  40.9230000 123.5460000  44.9340000  42.0850000 124.4720000
  45.6207173  42.7496257 123.9660098  45.4023500  41.6845039 125.3587644
  44.0150053  42.5836837 124.7412215  45.7970000  39.9840000 123.4550000
  46.4944912  40.3812879 122.7336246  45.4497304  39.0071205 123.1695525
  46.2555963  39.9469087 124.4325534  43.5040000  40.1280000 124.2480000
  42.5854071  40.6948399 124.2169907  43.7879880  39.9548779 125.2751463
  43.3666798  39.1808155 123.7465823  48.8320000  42.3360000 120.9580000
  47.4100000  44.0750000 121.6230000  48.6730000  43.1250000 116.2500000
  48.8960000  41.7640000 116.2810000  48.1680000  40.9450000 116.8340000
  50.2010000  41.4600000 115.6560000  50.9136876  42.1297777 116.1261353
  50.4866337  40.4574985 115.9647251  50.2120000  41.5910000 114.1320000
  50.0531315  42.6289748 113.8610201  51.1905156  41.3260052 113.7442914
  49.1140000  40.7100000 113.4500000  48.1291293  40.8513636 113.8878357
  49.0130454  40.9470953 112.3937524  49.5490000  39.2230000 113.5850000
  50.6249906  39.1669244 113.4307089  49.3688721  38.8750595 114.5992452
  48.8650000  38.2530000 112.5960000  47.7843631  38.2349418 112.7216936
  49.0450635  38.5520059 111.5651976  49.4370000  36.8090000 112.8060000
  49.0754325  36.2311401 111.9568546  50.5143087  36.8855966 112.6882841
  49.1390000  36.0480000 114.0990000  49.4773744  36.6057228 114.9644640
  48.0643959  35.9172499 114.2193179  49.7730000  34.7160000 114.0430000
  50.8445793  34.7072493 114.1741306  49.1920000  33.5750000 113.8690000
  49.7606317  32.6734320 114.0463219  47.7500000  33.3260000 113.4330000
  47.3011582  34.2652843 113.1143984  47.6795965  32.6531309 112.5856680
  46.9620000  32.7960000 114.5390000  47.6170894  32.2624203 115.2266450
  46.5449854  33.6287615 115.1020863  45.8500000  31.8900000 114.1030000
  45.2064668  32.4459871 113.4212006  46.2734076  31.0742204 113.5235748
  44.9770000  31.3020000 115.2780000  44.1117942  30.7955859 114.8559707
  45.5465385  30.5406395 115.8081330  44.5040000  32.4160000 116.3100000
  44.3196129  31.9198322 117.2610041  45.3403496  33.0877259 116.4829991
  43.2350000  33.2310000 115.9430000  42.4166146  32.5545390 115.7031483
  42.9066006  33.8080697 116.8055418  43.4250000  34.1400000 114.8260000
  44.2788038  34.7926802 114.9901422  43.6611544  33.5622060 113.9351026
  42.1790000  34.9900000 114.5460000  42.3173157  35.5948359 113.6548708
  41.9559762  35.6648693 115.3654833  41.3060274  34.3630235 114.3880120
  22.2010000  18.1870000 115.7110000  23.2554128  17.9898802 115.8750439
  21.7759338  17.2526292 115.3529819  21.9720000  19.3560000 114.6650000
  20.9139762  19.5767097 114.5759283  22.4429592  20.2744988 115.0005448
  22.4960000  18.9800000 113.3490000  23.5095460  18.5997408 113.4479009
  21.9013888  18.1593006 112.9553568  22.4630000  20.1650000 112.3140000
  22.9320610  21.0712593 112.6926579  22.9402242  19.9513037 111.3606937
  20.9550000  20.4610000 112.0660000  20.3772265  19.5711773 111.8245577
  20.4750721  20.9072182 112.9348725  20.8760000  21.4330000 110.9210000
  21.4906638  22.3122670 111.1074909  21.2309750  21.0029480 109.9886020
  19.4360000  21.8590000 110.7400000  19.3432470  22.5541753 109.9137385
  18.8226381  20.9958250 110.4849272  18.8880000  22.4890000 112.0770000
  18.5880636  21.7635399 112.8181476  18.7660000  23.7560000 112.3970000
  18.3703538  24.0136300 113.3689572  19.1260000  24.9410000 111.5490000
  19.8278033  24.6248519 110.7791017  18.2666122  25.3477925 111.0277962
  19.7960000  26.0580000 112.3860000  20.1115141  26.9202377 111.7997390
  19.1539758  26.4459641 113.1745099  21.0610000  25.3720000 113.0370000
  21.0680420  25.5386106 114.1141714  21.0306567  24.2950398 112.8965012
  22.3830000  25.9420000 112.4180000  22.1847820  26.8955425 111.9336330
  23.1134391  26.1437837 113.1995543  22.9640000  24.9880000 111.4400000
  23.3865931  24.1048337 111.9154181  22.2484585  24.6186175 110.7104921
  24.1140000  25.7390000 110.7220000  23.7919989  26.6182226 110.1668731
  24.9046905  26.0764980 111.3896359  24.6960000  24.7540000 109.7570000
  24.8845537  23.7697397 110.1784192  24.0451901  24.5896797 108.9009870
  26.0700000  25.3840000 109.2430000  26.5121036  24.7646045 108.4684275
  26.7983495  25.4748041 110.0417507  25.9132917  26.3744759 108.8252190
  21.8650000  18.6830000 117.1170000  20.8530000  19.1140000 117.5230000
  22.9800000  18.6980000 117.9380000  22.8330000  19.2490000 119.2580000
  22.1459407  20.0633231 119.0839613  23.7443800  19.6411204 119.6855746
  22.1980000  18.2080000 120.1820000  21.2390298  18.0715369 119.7101442
  22.0110000  18.5670000 121.6100000  22.4515635  17.8318340 122.2697240
  20.9545615  18.6456558 121.8343565  22.6700000  19.8720000 121.7800000
  23.0340000  20.2330000 123.2290000  24.4400000  19.4540000 123.2920000
  24.6020000  18.4480000 124.3280000  25.4297438  17.7834689 124.1172214
  23.7115769  17.8273344 124.3694480  24.7330000  19.0720000 125.7530000
  24.9093028  18.7533850 124.7333673  24.8704739  18.2254014 126.4100759
  25.8730000  20.0580000 126.0880000  25.7920000  21.2670000 125.2060000
  25.7243202  20.9400871 124.1774664  26.6948516  21.8426463 125.3459653
  24.9366830  21.8574745 125.4983861  27.2240000  19.4600000 125.8950000
  27.2609555  19.0051903 124.9169936  27.4024589  18.7378318 126.6715278
  27.9445386  20.2625876 125.9580418  25.7010000  20.4050000 127.6150000
  24.7209432  20.8292088 127.7750552  26.4565194  21.1202723 127.9034890
  25.8112028  19.5057925 128.2038262  23.1030000  21.6540000 123.6980000
  22.0520000  19.6930000 124.1680000  22.9620000  16.9320000 120.0650000
  22.4200000  15.6900000 119.9330000  21.3640000  15.5190000 120.3910000
  23.3760000  14.5990000 119.3030000  24.3942869  14.9618245 119.3978852
  23.3280204  13.6890568 119.8959658  23.0070000  14.3330000 117.8770000
  21.9322878  14.4212710 117.7618349  23.4411150  15.0910805 117.2328796
  23.4570000  12.9140000 117.4040000  24.5371912  12.8052085 117.4588210
  23.0420173  12.1536148 118.0610150  22.9750000  12.6430000 115.9800000
  23.6089260  13.2375936 115.3247884  23.1895753  11.6025785 115.7483052
  21.4820000  12.9420000 115.6240000  20.8401122  12.4849496 116.3743239
  21.3224430  14.0156804 115.7023133  21.0470000  12.4870000 114.2460000
  21.7984350  12.8544442 113.5488405  21.1115658  11.4027407 114.2229583
  19.6780000  12.8990000 113.7660000  18.9357101  12.3102198 114.2922354
  19.5143918  13.9343657 114.0619666  19.4980000  12.7900000 112.2640000
  19.0044109  11.8941392 111.9185188  19.8630000  13.6650000 111.3490000
  19.7792892  13.4512449 110.2931064  20.4360000  15.0700000 111.6660000
  20.4718835  15.1836150 112.7481391  21.4581833  15.1643461 111.3168280
  19.5510000  16.2730000 111.0620000  20.1393830  17.1896044 111.0433767
  19.3054211  16.0492074 110.0256280  18.2910000  16.5060000 111.8250000
  17.5649686  17.0288135 111.2023833  17.8292690  15.5625284 112.1027946
  18.5650000  17.3420000 113.1010000  19.4720121  16.9458743 113.5521747
  18.8004794  18.3568113 112.7851005  17.4670000  17.3840000 114.1150000
  17.2799552  16.3792658 114.4893172  17.7737280  17.9696153 114.9773211
  16.1230000  17.9410000 113.5400000  16.2702022  18.9950888 113.3117210
  15.9427213  17.4480294 112.5864206  14.8390000  17.7980000 114.4230000
  15.0199894  18.1689722 115.4287522  14.0609678  18.4350815 114.0081433
  14.3090000  16.3550000 114.4970000  13.3720533  16.3161222 115.0444380
  15.0061386  15.6921739 114.9983983  14.1286190  15.9538451 113.5036831
  29.1050000  47.4970000 120.7290000  28.3172011  48.2410475 120.6713868
  30.0395769  48.0465243 120.6484021  28.9820000  46.4250000 119.5950000
  29.7390937  45.6550792 119.6954588  28.0262995  45.9111213 119.6194579
  29.1660000  47.1560000 118.1960000  28.5003289  48.0097286 118.0975960
  30.1761335  47.5466673 118.1007407  28.9140000  46.1490000 117.0420000
  29.4627863  45.2176465 117.1689656  27.8720989  45.8712222 116.9024166
  29.4160000  46.8330000 115.7730000  28.8467464  47.7277555 115.5295581
  30.4517747  47.1512402 115.8743660  29.3240000  45.8730000 114.6520000
  29.8044704  44.9435080 114.9534861  28.2816863  45.6319784 114.4627683
  29.9270000  46.3470000 113.4090000  29.3059030  47.1043125 112.9449998
  30.8851712  46.8213324 113.6169968  30.1540000  45.2000000 112.4870000
  30.7364113  44.3977171 112.9144263  29.7170000  45.0360000 111.2050000
  29.9534767  44.1570532 110.6226416  28.8610000  46.0520000 110.4720000
  28.7765290  46.9911007 111.0162202  29.1846909  46.3100006 109.4698319
  27.4650000  45.4050000 110.4080000  27.4669060  44.4085935 109.9676870
  27.0019622  45.3027462 111.3875913  26.5880000  46.3740000 109.5170000
  26.7878656  47.3879926 109.8633809  26.9740674  46.3178848 108.5029453
  25.0080000  46.1250000 109.5000000  24.7544441  45.1362137 109.1242925
  24.5631887  46.1972171 110.4909655  24.4050000  47.1910000 108.6020000
  24.9318968  47.1078673 107.6532858  23.3846600  46.8745757 108.4034884
  24.4250000  48.6870000 109.0310000  24.0389705  48.8291448 110.0387991
  25.4340153  49.0953055 109.0339581  23.5700000  49.5110000 108.0610000
  23.6876606  50.5799622 108.2203451  23.8928450  49.3268967 107.0386546
  22.1050000  49.1410000 108.1830000  21.5127336  49.6605178 107.4357445
  21.7009452  49.4002254 109.1557708  21.9582922  48.0743684 108.0383801
  29.0240000  46.9830000 122.1850000  28.9510000  47.6740000 123.1940000
  29.0640000  45.6280000 122.2630000  28.7730000  44.9820000 123.4950000
  29.2664217  45.5462302 124.2719435  29.1383881  43.9654155 123.5104751
  27.2220000  45.0230000 123.6970000  26.8403829  46.0192770 123.5463529
  26.9560000  44.5840000 125.1010000  27.5758819  45.1970329 125.7411079
  27.3130484  43.5627373 125.1470857  25.5880000  44.6530000 125.5140000
  25.1250000  44.4530000 126.9810000  25.6090000  45.7800000 127.6070000
  25.2410000  47.0470000 127.0480000  24.1807306  47.0797529 126.8336521
  25.7513988  47.1675186 126.0968085  25.6890000  48.3080000 127.9280000
  25.1770150  47.4891114 127.4385699  25.8074810  49.1159429 127.2204920
  24.6980000  48.8370000 129.0240000  25.3270000  49.8700000 129.8440000
  26.2764079  49.4960836 130.2019735  24.6765287  50.0722717 130.6818981
  25.4437881  50.7649933 129.2514929  24.3680000  47.7700000 130.0140000
  25.2891526  47.3267383 130.3599927  23.7323342  47.0403846 129.5450006
  23.8514868  48.2418141 130.8373484  23.4490000  49.4180000 128.4980000
  23.6887795  50.2380692 127.8376408  22.8514787  49.7792156 129.3214935
  22.8990261  48.6613820 127.9571738  23.6320000  44.3070000 127.1490000
  25.8680000  43.4130000 127.5790000  26.5560000  44.1330000 122.7020000
  26.8030000  42.8070000 122.6320000  27.6480000  42.1330000 123.2230000
  25.9400000  42.1740000 121.5740000  25.8660142  41.1079533 121.7627422
  24.9226743  42.5549426 121.6168731  26.6200000  42.4890000 120.1400000
  27.0873887  43.4673552 120.1607321  27.4154236  41.7807840 119.9308009
  25.5820000  42.4530000 119.0140000  24.8840680  41.6265815 119.1215980
  24.9806567  43.3587660 119.0077364  26.3810000  42.3380000 117.5630000
  26.3424879  43.2772168 117.0142791  27.4346812  42.0935842 117.6735391
  25.6960000  41.2350000 116.6970000  26.3649960  40.8993121 115.9072791
  25.4913715  40.3610713 117.3124322  24.3660000  41.7220000 116.0710000
  23.5767075  41.6118325 116.8130118  24.4350524  42.7839268 115.8522277
  23.9650000  40.9850000 114.7940000  24.7569722  41.0643773 114.0584327
  23.8545917  39.9236745 115.0125043  22.6830000  41.4930000 114.2550000
  21.8060393  41.0694151 114.7209075  22.4790000  42.4210000 113.2710000
  21.4922176  42.8104755 113.0656238  23.5910000  43.0100000 112.3680000
  23.3198287  44.0269259 112.0895239  24.5430509  43.0797313 112.8822155
  23.7660000  42.1850000 111.0740000  24.6743416  42.4631271 110.5408341
  23.8592696  41.1243055 111.2991377  22.5630000  42.4000000 110.1720000
  22.8078669  41.9305115 109.2192525  21.7471493  41.8205616 110.5952526
  22.0780000  43.8790000 109.9130000  21.8676823  44.3675599 110.8617996
  22.8700215  44.4582165 109.4415181  20.8250000  43.9090000 109.0170000
  21.0881187  43.6806803 107.9858702  20.1069095  43.1499664 109.3150588
  20.1910000  45.2400000 109.0390000  20.1682754  45.6159801 110.0602764
  20.8020577  45.9407517 108.4729704  18.7280000  45.2740000 108.4610000
  18.6609769  45.0998443 107.3899759  18.0876474  44.5258582 108.9231097
  18.1590000  46.7030000 108.7960000  17.1152681  46.7798528 108.5065413
  18.6991474  47.4867476 108.2756910  18.2230246  46.9090465 109.8607003
  51.0160000  20.7880000 116.9860000  50.2868811  21.0232259 116.2174901
  51.6074931  21.6901321 117.1209092  51.9170000  19.5810000 116.5850000
  52.5592275  19.3394897 117.4248081  51.2909350  18.7088679 116.4254341
  52.7950000  19.8360000 115.3310000  53.3765361  20.7349729 115.5189294
  53.5090627  19.0175317 115.2831551  52.0950000  19.9420000 113.9990000
  51.4874674  19.0588157 113.8103320  51.4190627  20.7921860 113.9490551
  53.1110000  20.0630000 112.8940000  53.9017797  20.7573936 113.1703802
  53.5953224  19.1024447 112.7292383  52.4670000  20.5220000 111.5740000
  51.8013536  19.7540615 111.1829931  51.8609436  21.4136009 111.7083930
  53.5400000  20.8170000 110.5560000  54.2782744  21.5077667 110.9463490
  54.0794373  19.9082523 110.2923125  52.8660000  21.3820000 109.2780000
  52.1963820  22.2211072 109.3923011  53.0560000  20.9250000 108.0500000
  52.8341851  21.5986412 107.2347604  53.5310000  19.6300000 107.6300000
  54.2263469  19.2575986 108.3803539  52.7253365  18.9062733 107.5770180
  54.2690000  19.6800000 106.2670000  53.6044874  20.1473669 105.5412617
  55.1162818  20.3536230 106.3801574  54.7490000  18.3750000 105.7330000
  53.9878491  17.6000792 105.8238515  55.0000983  18.4317334 104.6774267
  56.0190000  17.9500000 106.5500000  56.6905630  18.8054910 106.5668335
  55.7101683  17.7853128 107.5808182  56.7500000  16.7330000 106.0510000
  56.0889774  15.8708817 105.9847351  57.1553744  16.8735452 105.0527297
  57.9180000  16.3760000 107.0670000  58.6222679  17.1988884 107.1753714
  57.5316392  16.1760695 108.0647911  58.7050000  15.1060000 106.5730000
  58.0768980  14.2211650 106.5061427  59.0964484  15.2674325 105.5709916
  59.8220000  14.8420000 107.4760000  60.4314699  14.0230226 107.1060115
  59.4841208  14.5720550 108.4708409  60.4623640  15.7144402 107.5704619
  49.7990000  20.5240000 117.8690000  49.2700000  19.4340000 118.0700000
  49.4140000  21.6070000 118.5990000  48.4580000  21.6230000 119.5770000
  48.7541485  21.0378908 120.4345577  47.4832085  21.2956118 119.2456535
  48.4450000  23.1420000 119.9370000  49.4662323  23.4801316 119.9973782
  47.7700000  23.3370000 121.2470000  47.2279737  22.4337155 121.4921237
  47.0591083  24.1429795 121.1142786  48.7150000  23.6640000 122.3000000
  48.1540000  23.9810000 123.7300000  48.5040000  22.5890000 124.4810000
  47.4740000  21.6580000 124.5500000  46.9108477  21.5752074 123.6295686
  46.7626341  21.9357811 125.3223945  48.0170000  20.3150000 124.9760000
  47.7170835  21.3510151 124.8812804  48.7272996  20.0862583 124.1946366
  48.8080000  20.2240000 126.3120000  48.2060000  20.8220000 127.5170000
  47.9139133  21.8379252 127.2891507  48.9532541  20.8245926 128.2965541
  47.3641016  20.2197451 127.8239414  50.1310000  20.9250000 126.1760000
  49.9578093  21.9066499 125.7623789  50.7749507  20.3399722 125.5439874
  50.5551153  21.0094749 127.1660945  49.0040000  18.7810000 126.7040000
  48.0396761  18.3050393 126.8020961  49.5267014  18.7376604 127.6476922
  49.5854338  18.2769959 125.9454820  48.8100000  25.0960000 124.4680000
  46.7400000  24.2830000 123.8060000  47.7630000  23.8990000 118.9770000
  47.8890000  25.2510000 118.8670000  48.4170000  25.9950000 119.6600000
  47.0090000  25.8460000 117.8070000  46.2620245  25.0999247 117.5560972
  46.4614728  26.6844350 118.2302584  47.8050000  26.2710000 116.6050000
  48.7211727  26.7549623 116.9251080  48.1095554  25.4048265 116.0261887
  47.0090000  27.2390000 115.7160000  46.4764775  27.9656241 116.3243512
  47.6968471  27.8086859 115.0960086  45.9920000  26.4720000 114.7700000
  46.5328157  25.6918799 114.2374242  45.2337156  25.9658705 115.3624860
  45.2880000  27.3800000 113.7240000  44.3747977  26.9023554 113.3749753
  44.9801557  28.3048967 114.2079205  46.1690000  27.7260000 112.5250000
  46.7958084  28.5966740 112.7113839  46.8396678  26.9216352 112.2360016
  45.1790000  28.0370000 111.2960000  45.7758137  28.2064260 110.4073560
  44.5900456  27.1411710 111.1037264  44.2500000  29.1730000 111.5430000
  44.4802814  29.7914432 112.3974311  43.1860000  29.5090000 110.8220000
  42.7135752  30.4672215 110.9839765  42.5180000  28.6570000 109.7290000
  43.0092386  27.6857293 109.7522146  41.4817244  28.4794492 109.9941218
  42.5920000  29.2000000 108.2900000  43.6221443  29.4101089 108.0047599
  42.2283902  28.4543056 107.5855948  41.7490000  30.4810000 108.1510000
  40.7057523  30.2075140 108.3089450  42.0144140  31.1492338 108.9655692
  41.8850000  31.2570000 106.7600000  41.9329833  30.5419929 105.9417045
  41.0023074  31.8678562 106.5789101  43.1010000  32.1310000 106.7470000
  42.9616500  33.0277764 107.3478025  43.9801364  31.6366611 107.1511946
  43.3670000  32.5750000 105.2790000  43.8186294  31.7950253 104.6686285
  42.4635796  32.8826751 104.7555483  44.3030000  33.7380000 105.3320000
  44.0619070  34.4410275 104.5385635  44.1180157  34.2683272 106.2635830
  45.7800000  33.3790000 105.2590000  46.3982275  34.2618084 105.3913372
  46.0433764  32.9380075 104.3035423  46.0479069  32.6681220 106.0355432
   5.4950000  30.1970000 120.6010000   5.7492677  31.2131093 120.8845893
   6.1211765  29.5520383 121.2124200   5.7440000  29.9290000 119.0320000
   5.4609668  28.9287273 118.7231187   5.2045754  30.6084144 118.3797346
   7.2820000  30.1100000 118.8310000   7.6354394  31.0789888 119.1742132
   7.8424841  29.3666118 119.3925128   7.5970000  29.9330000 117.3280000
   7.0946331  29.0469542 116.9442601   7.2301251  30.7696783 116.7384457
   9.0510000  29.7830000 117.0920000   9.6556341  30.5452910 117.5790638
   9.4366005  28.8251499 117.4358262   9.2580000  29.8790000 115.4740000
   8.6096140  29.1471582 114.9947254   8.9361148  30.8535921 115.1178005
  10.6660000  29.6520000 115.0360000  11.3271465  29.9125057 115.8542922
  10.7963798  28.5843510 114.8643236  11.0350000  30.3790000 113.7990000
  11.6425235  31.2641659 113.9128002  10.7000000  30.0360000 112.5750000
  10.9071611  30.6812071 111.7333337  10.0020000  28.7210000 112.1990000
  10.0642348  28.0081903 113.0195182   8.9473887  28.8323816 111.9730128
  10.6960000  28.1420000 111.0300000  10.0928567  27.3198630 110.6465760
  10.7116457  28.8975565 110.2468342  12.0720000  27.6700000 111.2760000
  12.7466696  28.5193534 111.3833625  12.1271109  27.1184092 112.2104594
  12.5880000  26.7290000 110.0630000  11.9997198  25.8168274 109.9922000
  12.4970101  27.2253499 109.0984055  13.9870000  26.4010000 110.3040000
  14.5764679  27.3085275 110.4202384  14.1094217  25.8469116 111.2306197
  14.5600000  25.6240000 109.1640000  13.9146037  24.7875353 108.9019439
  14.6277657  26.2439276 108.2718501  15.9920000  25.0660000 109.4930000
  16.7094673  25.8827810 109.4979352  15.9686724  24.6864466 110.5121703
  16.4940000  23.9490000 108.5610000  17.4468920  23.5587087 108.9055846
  16.6354970  24.3016795 107.5449602  15.7902334  23.1220909 108.5282132
   5.6370000  31.6670000 121.0910000   6.6300000  32.3350000 121.2540000
   4.3890000  32.1290000 121.4810000   4.4150000  33.5370000 121.7600000
   4.8685178  33.9213550 120.8588591   5.0236056  33.8153582 122.6081202
   2.9780000  34.0800000 121.9090000   3.1434397  35.1425127 121.8412464
   2.3980000  33.7220000 123.3130000   3.2007375  33.6487408 124.0341426
   1.9102778  32.7581358 123.2376487   1.4790000  34.7050000 123.7010000
   0.9130000  34.7530000 125.1840000   1.7390000  35.9610000 125.7590000
   3.0270000  35.8140000 126.3820000   3.5355954  36.7570780 126.5340648
   3.6803300  35.2084273 125.7605190   2.8930000  35.0290000 127.7200000
   3.0493616  35.8571729 127.0403459   3.8462509  34.7364660 128.1360692
   2.0940000  35.5870000 128.8690000   2.5880000  36.8570000 129.4940000
   3.6346224  36.7372958 129.7381032   2.0209705  37.0263716 130.3972667
   2.4253843  37.6727455 128.8056451   2.1490000  34.4780000 130.0150000
   3.1781746  34.1888486 130.1630039   1.5432456  33.6394158 129.7213878
   1.7563309  34.9254161 130.9166246   0.6210000  35.5820000 128.5520000
   0.4472397  36.1653873 127.6600647   0.0787154  36.0150278 129.3790819
   0.2893209  34.5657434 128.3950082  -0.5170000  35.0430000 125.1230000
   1.1710000  33.5170000 125.9630000   2.0530000  33.7030000 120.8580000
   2.4590000  33.8660000 119.5210000   3.4270000  34.4950000 119.1640000
   1.5460000  33.0860000 118.6680000   1.8509248  32.0463730 118.7292347
   0.5417475  33.1263025 119.0824390   1.5700000  33.6210000 117.1860000
   2.5957386  33.7809594 116.8724171   1.1617150  32.8773534 116.5090022
   0.7990000  34.9230000 117.0480000  -0.2699211  34.7285886 117.0835793
   1.0205200  35.5565262 117.9033587   1.1660000  35.7210000 115.7150000
   0.5328955  36.5985860 115.5978354   2.1912978  36.0828302 115.7082614
   0.9540000  34.8040000 114.4950000   1.6650212  33.9805506 114.5117624
  -0.0344676  34.3517733 114.5479510   1.0810000  35.5730000 113.1350000
   0.3077835  36.3392975 113.1099923   2.0325518  36.0967279 113.1109969
   0.9660000  34.6690000 111.8350000   1.8409139  34.0310673 111.7886591
   0.1108120  34.0075814 111.9673813   0.7880000  35.4290000 110.5670000
   1.6084276  36.0925113 110.3385152  -0.2070000  35.3880000 109.7070000
  -0.1807663  35.8934677 108.7523146  -1.5030000  34.6150000 109.9690000
  -1.2033932  33.5775366 110.1072983  -1.9128320  34.9416994 110.9182030
  -2.6270000  34.6600000 108.8720000  -3.4755765  34.0584559 109.1956782
  -2.9942467  35.6808723 108.7859262  -2.1350000  34.1590000 107.4440000
  -1.3362421  34.7907177 107.0553800  -1.7321208  33.1507721 107.4848510
  -3.3530000  34.1960000 106.4520000  -4.1237863  33.4988034 106.7728587
  -3.8175006  35.1805101 106.4439914  -2.8820000  33.8410000 105.0160000
  -2.0910339  33.0959121 105.0776973  -3.6942562  33.3671313 104.4716533
  -2.3670000  34.9830000 104.2550000  -3.1773175  35.6946425 104.1072382
  -1.6235652  35.4943379 104.8638286  -1.7430000  34.6650000 102.8910000
  -0.7991700  34.1378915 103.0061367  -2.3991850  33.9831973 102.3544562
  -1.5150000  35.9850000 101.9870000  -1.1553777  35.7174338 100.9979858
  -0.7859675  36.6569544 102.4271475  -2.4415543  36.5385226 101.8635057
   2.8730000  43.7440000 116.1360000   3.6677366  43.2889070 115.5539028
   2.1968132  44.1954607 115.4142925   3.3990000  44.7700000 117.1000000
   2.5941614  45.1576404 117.7148420   4.1158687  44.3304098 117.7862162
   4.0460000  45.9200000 116.3440000   3.4224088  46.2666789 115.5238770
   4.1890903  46.7760193 116.9988444   5.4320000  45.4710000 115.8060000
   6.1849604  45.4481705 116.5916433   5.4285864  44.4796608 115.3594163
   5.8660000  46.4790000 114.7580000   5.0822809  46.4978271 114.0034598
   5.8362357  47.4493344 115.2498803   7.2750000  46.3130000 114.0490000
   7.3478102  47.0155390 113.2202427   8.0790268  46.5639831 114.7351970
   7.5160000  44.8000000 113.4950000   8.4784300  44.7132556 113.0043026
   7.5289425  44.0923598 114.3229033   6.3900000  44.4260000 112.5570000
   6.1136222  45.1376665 111.7936520   5.7190000  43.2820000 112.5880000
   5.0179432  43.0755741 111.7920618   5.8150000  42.1620000 113.6500000
   6.5216071  42.4552148 114.4245660   4.8722116  41.9781699 114.1530284
   6.3020000  40.8930000 113.0290000   6.1280039  40.8780287 111.9537297
   7.3759406  40.7794844 113.1639996   5.5960000  39.7250000 113.6690000
   5.5268749  39.8669864 114.7475029   4.5747084  39.6427254 113.3074776
   6.3720000  38.3770000 113.3690000   6.6034536  38.3674610 112.3062285
   7.3278794  38.4198016 113.8881798   5.6520000  37.1000000 113.7530000
   6.2901579  36.2296078 113.6124230   5.3636225  37.0904473 114.8005553
   4.3940000  36.9220000 112.8520000   3.9905789  35.9295851 113.0449952
   3.6417761  37.6267844 113.2016746   4.5610000  37.1010000 111.2930000
   3.5779720  37.1006210 110.8287040   4.9650795  38.0976560 111.1295693
   5.4550000  36.0890000 110.5880000   5.5768826  36.3464627 109.5401801
   5.0440762  35.0859692 110.6305650   6.4430507  36.0601569 111.0386272
   1.9990000  42.7260000 116.9140000   1.0120000  43.0540000 117.5030000
   2.4730000  41.4810000 116.9840000   1.8690000  40.4400000 117.8200000
   1.7211255  40.8550953 118.8055410   2.4922084  39.5608605 117.8969215
   0.5180000  40.1010000 117.1780000   0.0397977  41.0641569 117.2454187
  -0.3720000  39.0320000 117.8190000  -0.7236945  38.3756808 117.0345530
  -1.2209536  39.5572196 118.2385321   0.3030000  38.2810000 118.8360000
   0.4210000  38.6820000 120.4620000  -0.6170000  37.7050000 121.1680000
  -0.4370000  36.3380000 121.2000000   0.5841773  36.0521027 121.4159831
  -0.6804226  35.9047771 120.2341531  -1.4210000  35.6820000 122.1990000
  -0.8858908  36.0633807 121.3385025  -1.4537678  36.4515773 122.9566636
  -2.7910000  35.4960000 121.7610000  -3.5740000  34.8100000 122.8970000
  -3.0260146  33.9331283 123.2134521  -4.5372467  34.5159127 122.5074254
  -3.7091375  35.5139969 123.7043681  -2.8960000  34.6520000 120.4950000
  -2.3160879  33.7524583 120.6337110  -2.5373286  35.2261956 119.6595216
  -3.9384836  34.4035295 120.3579327  -3.4760000  36.7850000 121.5810000
  -3.4587947  37.3300282 122.5130570  -4.4987912  36.6049624 121.2858142
  -2.9737390  37.3562685 120.8136531   1.7980000  38.7660000 120.9160000
  -0.0810000  40.0700000 120.5720000   0.6270000  39.6460000 115.8060000
   0.6930000  40.4510000 114.7250000   0.5380000  41.6660000 114.7120000
   0.9410000  39.6000000 113.5250000   1.8676065  39.0722105 113.7259766
   0.1653773  38.8387652 113.4960531   1.0000000  40.3890000 112.1890000
  -0.0004741  40.7208614 111.9340872   1.5893342  41.2901073 112.3258352
   1.5520000  39.5900000 111.0580000   2.1381669  40.2134246 110.3876239
   2.2314188  38.8308220 111.4376101   0.3900000  38.8720000 110.2550000
   0.8697691  38.1951206 109.5504705  -0.1653310  38.2452348 110.9485235
  -0.5910000  39.7440000 109.4880000  -0.9925838  40.5678602 110.0744178
  -0.1471347  40.1917575 108.6009387  -1.7490000  38.8150000 109.0470000
  -1.3736993  38.0321519 108.3897335  -2.1982151  38.3112872 109.8983502
  -2.8920000  39.6500000 108.2810000  -3.4604061  40.2350016 108.9946300
  -2.4214144  40.3631076 107.6054463  -3.8050000  38.7360000 107.4670000
  -4.5595210  38.2373928 108.0566125  -3.7980000  38.4810000 106.1030000
  -4.5792841  38.0528826 105.4915095  -2.4930000  38.8590000 105.3060000
  -1.7597504  39.2780468 105.9929976  -2.0209997  37.9977096 104.8465704
  -2.8050000  39.9380000 104.1990000  -2.8566101  40.9282957 104.6499499
  -1.9820173  39.9712677 103.4876268  -4.1220000  39.6470000 103.4400000
  -4.0564329  38.6818278 102.9377545  -4.9530870  39.5714200 104.1357629
  -4.4290000  40.7640000 102.3770000  -3.5791969  40.8819571 101.7083702
  -5.2703629  40.4717895 101.7510555  -4.7510000  42.1160000 103.0680000
  -5.4886867  41.9622224 103.8533411  -3.8685669  42.5119266 103.5631554
  -5.3150000  43.1560000 102.0870000  -6.1042413  42.6952085 101.4956859
  -5.7899946  43.9542465 102.6544651  -4.2810000  43.7880000 101.1210000
  -3.3786229  44.0833519 101.6505260  -3.9679350  43.0373448 100.3986288
  -4.8470000  44.9970000 100.3620000  -4.1317629  45.3627571  99.6314340
  -5.0812371  45.8205424 101.0280719  -5.7570906  44.7333202  99.8306348
  39.4320000  10.8630000 116.8620000  39.3212261  10.8717459 115.7825531
  40.4574179  10.5566703 117.0532779  38.4470000   9.9190000 117.5260000
  38.5647731  10.0722685 118.5930985  37.4564165  10.2864960 117.2775567
  38.5390000   8.3920000 117.2160000  39.4888863   7.9697919 117.5339786
  37.7687400   7.8441154 117.7532029  38.3410000   8.1670000 115.7150000
  37.2957565   8.2768511 115.4319723  38.8979090   8.8694778 115.0997120
  38.7880000   6.7410000 115.3670000  39.8572848   6.6552795 115.5491622
  38.3062295   6.0589754 116.0649403  38.4720000   6.2730000 113.9150000
  37.3991303   6.2580731 113.7294501  38.9037473   6.9296710 113.1648697
  39.0560000   4.8230000 113.7120000  40.1215472   4.8343473 113.5143628
  38.9157061   4.2116134 114.6024325  38.2870000   4.1840000 112.5540000
  37.2548830   4.4322442 112.3573701  38.8650000   3.3100000 111.7380000
  38.3076194   3.0760084 110.8423523  40.1790000   2.5870000 111.8490000
  40.6623338   2.8250738 112.7950076  40.0857864   1.5071406 111.8190695
  41.1050000   3.0550000 110.7010000  41.6670288   3.8968415 111.1036556
  41.8219231   2.2467557 110.5697692  40.5300000   3.4300000 109.3590000
  39.8070582   4.2276387 109.5299815  41.3301956   3.8669787 108.7680341
  39.8760000   2.3300000 108.5780000  40.5870736   1.5193816 108.4351117
  39.0493126   1.9122581 109.1499831  39.3470000   2.8240000 107.1960000
  38.7218134   3.6923255 107.3953552  40.2038747   3.1963497 106.6412510
  38.4940000   1.7960000 106.2760000  37.5970028   1.4508632 106.7870378
  38.1540362   2.2723783 105.3582188  39.3800000   0.5220000 105.8880000
  39.9183749   0.1042709 106.7350950  38.7521458  -0.2821976 105.5106695
  40.3460000   0.9080000 104.8310000  40.9028914   0.0430984 104.4833130
  41.0663730   1.6369353 105.1866080  39.8357931   1.3391579 103.9743012
  40.8870000  10.6490000 117.0580000  41.6500000  10.6140000 116.1090000
  41.2660000  10.4770000 118.3540000  42.6850000  10.6090000 118.7580000
  43.1503919  11.4201912 118.2187031  43.1876854   9.6855050 118.5096928
  42.7400000  10.8820000 120.3090000  43.7327750  10.8222540 120.7233938
  41.8120000   9.9360000 121.0530000  42.1935998   8.9309678 120.9342864
  40.8512251  10.0030319 120.5580218  41.6810000  10.2640000 122.4510000
  41.1220000   9.1330000 123.5660000  40.0210000   9.9720000 124.2750000
  39.5560000   9.5320000 125.5640000  40.2421435   9.6830555 126.3871515
  39.2950337   8.4776487 125.5700729  38.2370000  10.2740000 125.8040000
  39.0328877   9.6890243 125.3605869  38.3773233  11.3111323 125.5355919
  36.9650000   9.8330000 125.1090000  36.8430000  10.3430000 123.6870000
  37.0080897  11.4116805 123.6881570  35.8423922  10.1299709 123.3413084
  37.5588213   9.8252292 123.0663308  35.7730000  10.3520000 125.8160000
  35.9049247  11.4107063 125.9786369  35.6577215   9.8227843 126.7449842
  34.9182299  10.1785985 125.1783504  36.6760000   8.3240000 125.1100000
  37.4964281   7.8045103 124.6376547  35.7652139   8.1369234 124.5612550
  36.5619234   7.9793120 126.1276501  40.3570000   8.0070000 122.9530000
  42.0700000   8.4620000 124.4540000  42.2510000  12.2400000 120.4570000
  43.0780000  13.3060000 120.1990000  44.2360000  13.1810000 119.9750000
  42.3620000  14.5550000 120.3450000  42.1854274  14.7155048 121.4035903
  42.9912939  15.3797971 120.0200293  41.0760000  14.5110000 119.5590000
  40.4427593  13.7177773 119.9409228  40.5185388  15.4321746 119.6957749
  41.3350000  14.2710000 118.0470000  42.1696084  13.5927754 117.8885886
  40.4700018  13.7999351 117.5866295  41.5950000  15.5800000 117.3520000
  40.6741069  16.1203448 117.1406013  42.2244116  16.2620860 117.9183937
  42.2890000  15.2590000 116.0100000  42.5327914  16.1654802 115.4597633
  43.2330386  14.7451358 116.1806334  41.3820000  14.3530000 115.1340000
  41.1880270  13.4195673 115.6600977  40.4150055  14.8220496 114.9751539
  42.0290000  14.0340000 113.7220000  42.0940571  14.9307972 113.1169360
  43.0497194  13.6766094 113.8514212  41.2280000  12.9630000 113.0230000
  41.4197930  11.9286956 113.2658657  40.2990000  13.2030000 112.1440000
  39.6622139  12.3854916 111.8377429  39.9770000  14.5210000 111.4730000
  39.3111819  15.0771955 112.1306882  40.8686177  15.1276083 111.3601934
  39.3040000  14.3720000 110.1410000  38.2759789  14.0290403 110.2517083
  39.2503712  15.3302612 109.6278544  40.1140000  13.3400000 109.2390000
  41.1114952  13.7308309 109.0380980  40.2562603  12.4045655 109.7730676
  39.4110000  13.0690000 107.9260000  38.3640649  12.8380598 108.1096805
  39.4208386  13.9601051 107.3007641  40.0990000  11.8750000 107.1440000
  40.1650944  11.0427193 107.8422337  39.4056982  11.5583378 106.3696082
  41.5510000  12.1070000 106.5170000  42.3122961  12.2145569 107.2875471
  41.8618182  11.2650171 105.9011341  41.5540000  13.4110000 105.6220000
  40.5753689  13.5854750 105.1818243  41.7510458  14.2724974 106.2562777
  42.6140000  13.3640000 104.5100000  42.6496377  14.3061879 103.9714084
  42.4075875  12.5832215 103.7857626  43.6027979  13.1801071 104.9206132
  32.5320000  10.8390000 119.1560000  31.9146378  10.4937696 118.3330584
  32.3676545  11.9116648 119.2214812  34.0170000  10.5200000 118.9330000
  34.5920077  10.8114782 119.8050480  34.1654572   9.4508616 118.8192615
  34.5910000  11.2930000 117.6400000  34.4683420  12.3636508 117.7825342
  35.6623084  11.1147205 117.5892092  33.9440000  10.8530000 116.2750000
  34.1335380   9.7986929 116.0820804  32.8634145  10.9734548 116.2697421
  34.5460000  11.6790000 115.1070000  33.8314195  11.7982493 114.2951777
  34.7958362  12.6842916 115.4406940  35.8560000  10.9900000 114.5550000
  36.6920843  11.0898379 115.2454320  35.7349070   9.9259674 114.3719998
  36.2020000  11.6680000 113.2510000  35.8387834  12.6890874 113.2451553
  37.2840795  11.7267403 113.1414580  35.6490000  10.8950000 112.1050000
  34.5768413  10.9497348 111.9908341  36.3310000  10.1520000 111.1950000
  35.8978444   9.3653947 110.5939689  37.8100000  10.3830000 110.9400000
  38.0168028  11.4499604 110.8763669  38.4493762   9.9962150 111.7256694
  38.2040000   9.7290000 109.5840000  37.6852006  10.2195157 108.7612324
  39.2670952   9.8738231 109.4014792  37.9030000   8.2940000 109.5660000
  38.4515229   7.7807457 110.3558099  36.8494341   8.1157281 109.7627792
  38.2900000   7.6670000 108.1740000  37.9010187   8.3130077 107.3900915
  39.3736646   7.6828591 108.0715082  37.7740000   6.2050000 107.9660000
  38.2521246   5.7830683 107.0839793  38.0885782   5.5835849 108.7999717
  36.2270000   6.0970000 107.7720000  35.6719363   6.6040722 108.5591881
  35.8958135   6.5411753 106.8350594  35.8380000   4.6380000 107.7740000
  36.3810964   4.0853668 107.0114006  36.1295264   4.1956201 108.7240660
  34.3540000   4.4360000 107.5800000  34.0924011   3.3863048 107.6736744
  34.0242646   4.7670289 106.6010028  33.7845013   4.9864500 108.3235167
  32.3910000  11.4930000 120.4520000  32.5640000  10.9970000 121.5170000
  31.9750000  12.7620000 120.3610000  31.8980000  13.5870000 121.5500000
  31.2799383  13.0574669 122.2592647  31.4155966  14.5170635 121.2864458
  33.3620000  13.8520000 122.1730000  33.8948957  12.9167057 122.1267323
  33.3890000  14.3850000 123.5740000  34.3803528  14.7466970 123.8110567
  33.1462419  13.5719730 124.2467857  32.4220000  15.4460000 123.6990000
  32.2230000  16.1480000 125.0750000  31.6450000  14.8480000 125.8350000
  31.3240000  15.0120000 127.2040000  30.7817280  15.9130404 127.4594529
  32.2022390  14.9895255 127.8427395  30.5230000  13.7640000 127.5790000
  30.9568042  14.7559256 127.5668968  31.2943984  13.0447191 127.3445721
  30.1430000  13.5080000 128.9860000  29.0740000  14.4790000 129.3010000
  29.4126916  15.4676013 129.0229901  28.8934678  14.4422872 130.3650302
  28.1766730  14.1965222 128.7711626  31.3330000  13.5620000 129.9290000
  31.8782330  14.4741693 129.7408984  31.9487180  12.6953406 129.7672510
  30.9460415  13.5627416 130.9377416  29.5200000  12.2130000 128.8790000
  28.6917378  12.2728073 128.1887198  29.1599649  11.9111889 129.8510776
  30.2427072  11.4934865 128.5220273  33.4600000  16.5640000 125.8480000
  31.2990000  17.2800000 125.0800000  34.0150000  14.8300000 121.3320000
  35.0800000  14.4790000 120.6050000  35.4610000  13.3240000 120.2730000
  35.7690000  15.7280000 120.1060000  34.9743697  16.3666684 119.7342228
  36.1801615  16.2389522 120.9730531  36.8300000  15.4860000 119.0660000
  37.4299512  16.3678279 118.8697881  37.5293281  14.7014556 119.3370412
  36.0670000  15.0890000 117.7670000  35.8036033  14.0384516 117.8598669
  35.1295708  15.6393877 117.7861040  36.7700000  15.3470000 116.3900000
  37.8237437  15.0816531 116.4526205  36.3481592  14.7317570 115.5989701
  36.6630000  16.8820000 115.9620000  35.6245251  17.2059023 115.9383732
  37.1590018  17.5086995 116.7006549  37.3080000  17.1360000 114.5890000
  37.0764484  18.1553856 114.2841429  38.3892274  17.0813303 114.6799757
  36.8370000  16.1180000 113.4390000  37.2026320  16.4614241 112.4782955
  37.3003606  15.1480526 113.6146276  35.3460000  15.9410000 113.4190000
  34.7812196  15.9944245 114.3375439  34.6570000  15.7280000 112.2910000
  33.5814071  15.8001133 112.3652270  35.1730000  15.3910000 110.8630000
  35.3425141  16.3376486 110.3527625  36.1383542  14.9007893 110.9218704
  34.2330000  14.5540000 110.0120000  34.3906689  13.5191947 110.3137011
  33.2289655  14.8159404 110.3402696  34.3060000  14.6570000 108.5030000
  33.7019052  13.8854271 108.0256619  33.9215697  15.6082172 108.1453645
  35.8380000  14.4910000 108.0420000  36.4631241  15.0707093 108.7175013
  36.1339897  13.4512984 108.1704356  36.1180000  14.9440000 106.4950000
  37.0577400  14.5226415 106.1429550  35.3514295  14.5571908 105.8291372
  36.2070000  16.4760000 106.3630000  35.3356079  16.9667401 106.7928058
  37.0696852  16.8716920 106.8959504  36.3210000  16.8950000 104.8450000
  37.2486478  16.5328063 104.4088804  35.5227026  16.4110982 104.2865439
  36.2170000  18.4210000 104.6370000  36.2106505  18.6662712 103.5792331
  37.0500115  18.9494518 105.0881890  35.3024822  18.8130865 105.0729659
  12.9250000  39.7150000 117.6030000  11.9313383  39.3505107 117.3635486
  12.8698672  40.7983392 117.5305880  14.0260000  39.1310000 116.6170000
  15.0289936  39.4560003 116.8708499  14.0580240  38.0462818 116.5971529
  13.6620000  39.6660000 115.2290000  12.6498453  39.4183142 114.9194057
  13.7397216  40.7489911 115.1728335  14.6830000  39.0470000 114.2470000
  15.6823829  39.3171059 114.5831288  14.6287235  37.9621702 114.2959930
  14.5260000  39.4990000 112.7380000  13.5456450  39.2657422 112.3276392
  14.6550295  40.5733848 112.6221135  15.5780000  38.8020000 111.9360000
  16.5693574  39.0921221 112.2805877  15.5163872  37.7235928 112.0524466
  15.4390000  39.1430000 110.4490000  15.3870393  40.2144477 110.2944686
  16.3102879  38.7951969 109.8956137  14.1950000  38.4440000 109.8930000
  13.3284387  38.5187922 110.5325559  14.0520000  37.8060000 108.7840000
  13.1350705  37.3073694 108.5043254  15.1760000  37.6910000 107.7340000
  16.1213652  38.0949851 108.0921923  15.3902296  36.6909189 107.3739659
  14.6980000  38.5540000 106.5750000  13.7563349  38.1864113 106.1689822
  14.5077353  39.5726382 106.9076177  15.8020000  38.5760000 105.4230000
  16.7261031  38.9689225 105.8469721  16.0147199  37.5523599 105.1273392
  15.4220000  39.4050000 104.1730000  15.8108210  38.9258694 103.2772338
  14.3405498  39.4411927 104.0536658  15.9500000  40.7910000 104.2770000
  15.2268670  41.5056027 103.8883979  16.1202906  41.0742363 105.3120862
  17.2190000  40.9420000 103.4870000  17.7819655  40.0130065 103.5571714
  16.9567769  41.0573707 102.4368749  18.1520000  42.1170000 103.8940000
  18.3788461  42.1207172 104.9572225  19.1105590  42.0296340 103.3872014
  17.5080000  43.4560000 103.5040000  18.1853196  44.2814354 103.7013917
  16.5955884  43.6442322 104.0597109  17.2604562  43.4768899 102.4464431
  13.0290000  41.2000000 117.7710000  13.9770000  41.8890000 117.4430000
  11.9310000  41.8690000 118.0990000  11.9850000  43.3290000 118.3870000
  11.9659868  43.9606410 117.5117114  12.9106740  43.4915767 118.9198118
  10.7640000  43.6290000 119.2920000  10.5556024  44.6812748 119.3929074
  11.0770000  42.9970000 120.7270000  12.1362671  43.0802790 120.9290369
  10.8137375  41.9475703 120.6825561  10.3190000  43.6590000 121.7460000
  10.8430000  43.4100000 123.2290000  10.3740000  44.7940000 123.8200000
  11.3670000  45.7970000 123.7970000  11.7006257  46.0800965 122.8071822
  12.2537186  45.4928090 124.3456300  10.8090000  47.0270000 124.5720000
  11.2202437  46.3049572 123.8778949  10.8723410  46.6225982 125.5719120
  11.7510000  48.2090000 124.5420000  11.6270000  48.9810000 123.2760000
  11.7095331  48.2952462 122.4439760  12.4363716  49.6949717 123.2404735
  10.6822864  49.5037167 123.2753389  13.1850000  47.9150000 124.8700000
  13.5086804  47.0772989 124.2715003  13.2684114  47.7030112 125.9209392
  13.7605920  48.7942249 124.6190929  11.2320000  49.2400000 125.5690000
  10.2223905  49.5224548 125.3101760  11.8682801  50.1120021 125.5487533
  11.2480554  48.8039334 126.5574448  10.2600000  42.1920000 123.8380000
  12.2490000  43.1800000 123.3480000   9.6090000  42.9190000 118.8260000
   8.9600000  43.4200000 117.7410000   9.0950000  44.5080000 117.3320000
   8.1450000  42.3040000 117.0900000   7.6052749  41.8440143 117.9113786
   7.3920721  42.7898659 116.4744182   8.9330000  41.2850000 116.2870000
   9.7762624  40.9079664 116.8551683   8.3314198  40.4183522 116.0319393
   9.4680000  41.9800000 114.9610000   8.6273844  42.2387874 114.3222132
   9.9427514  42.9195897 115.2327488  10.4880000  41.1210000 114.1740000
  11.3134431  40.8294506 114.8207987  10.0466136  40.1967040 113.8092303
  11.0650000  41.9070000 112.9730000  11.3653031  42.9069919 113.2791622
  11.9675113  41.4164940 112.6134749  10.0410000  42.0110000 111.7830000
   9.5986619  41.0407240 111.5625401   9.2154840  42.6798218 112.0099773
  10.7740000  42.5380000 110.5230000  10.0531513  42.8117144 109.7613980
  11.3148545  43.4492096 110.7750305  11.7790000  41.5010000 109.9890000
  12.4934695  41.0736506 110.6763571  11.8240000  41.0680000 108.6990000
  12.3899394  40.2132298 108.3574000  11.0730000  41.7550000 107.6350000
  10.0852069  42.0602679 107.9760238  11.5469677  42.6468617 107.2405151
  10.8920000  40.7080000 106.4820000  11.7512358  40.0385699 106.4652042
  10.0277311  40.0864458 106.7082051  10.7100000  41.3380000 105.1030000
   9.9932367  42.1460646 105.2492492  11.6590104  41.8125148 104.8690790
  10.2830000  40.5130000 103.9670000  10.2859485  41.1083662 103.0566839
  10.9888979  39.7009211 103.8017091   8.8730000  39.9220000 104.2070000
   8.8978257  39.2020014 105.0228283   8.1703732  40.6924753 104.5124642
   8.3520000  39.2020000 102.9590000   8.4111443  39.8768136 102.1069369
   9.0128867  38.3679926 102.7298833   6.9110000  38.6690000 103.0620000
   6.1945922  39.4479797 103.3107277   6.5891650  38.2658059 102.1043102
   6.8370000  37.5090000 104.1580000   5.8474848  37.0624258 104.1803649
   7.0490928  37.8792943 105.1553163   7.5511815  36.7199088 103.9402368
  15.3880000  36.2220000 118.8640000  14.3160671  36.1984496 118.6967931
  15.6796376  37.2657350 118.7775602  16.1190000  35.3820000 117.8890000
  17.1725808  35.3724849 118.1457838  15.7827895  34.3526639 117.9629095
  15.9550000  35.8900000 116.4190000  14.9021851  36.0284993 116.1865076
  16.4166865  36.8702641 116.3295968  16.6110000  34.9350000 115.3770000
  17.6884117  34.8512458 115.5069049  16.2233870  33.9192359 115.3904733
  16.3270000  35.5750000 113.9460000  15.3778556  35.3523462 113.4628322
  16.4716204  36.6492631 113.8489189  17.4720000  34.8500000 113.1900000
  18.4326542  35.2466871 113.5147826  17.4809843  33.7904026 113.4297722
  17.3470000  35.0070000 111.6780000  16.6356925  34.3240225 111.2283743
  17.0360199  36.0093790 111.3866690  18.7710000  34.7580000 111.1430000
  19.5928064  34.8462812 111.8375464  19.0700000  34.4280000 109.8890000
  20.0661240  34.1562042 109.5704502  18.0320000  34.3960000 108.7760000
  17.6229653  33.3982136 108.6265548  17.1818439  35.0559720 108.9077287
  18.8260000  34.8120000 107.4580000  19.4925709  35.6393700 107.6985144
  19.4665247  33.9796135 107.1728339  17.9290000  35.2030000 106.2510000
  17.2182148  35.9801393 106.5319733  18.5188745  35.6115747 105.4351454
  17.1820000  34.0040000 105.7720000  17.8774310  33.2775981 105.3574388
  16.6858404  33.5091353 106.6050784  16.1360000  34.3890000 104.7170000
  15.4282258  35.0735261 105.1807560  16.6285507  34.9576163 103.9329756
  15.3470000  33.2420000 104.1100000  16.0149306  32.6124878 103.5247940
  14.9592179  32.6109010 104.9076046  14.1440000  33.6840000 103.1930000
  13.4269471  34.3242353 103.7007883  14.4957738  34.2548451 102.3364347
  13.4370000  32.4300000 102.6890000  12.6541790  32.6868290 101.9816817
  12.9750381  31.8725609 103.4968328  14.1329347  31.7651828 102.1851807
  15.3590000  35.5700000 120.2260000  14.6780000  34.5600000 120.4740000
  15.8740000  36.2670000 121.2090000  15.7500000  35.7550000 122.6140000
  14.6751869  35.7503934 122.7150824  16.1645675  36.4943044 123.2838917
  16.3180000  34.3620000 122.9140000  15.6838998  33.6541296 122.4063285
  16.3720000  34.0310000 124.4230000  15.4623470  34.3066549 124.9390880
  17.2050382  34.5385610 124.8931214  16.5670000  32.5810000 124.4680000
  16.4600000  31.8580000 125.8720000  15.6540000  30.5210000 125.3830000
  16.2520000  29.2560000 125.8420000  16.4269533  29.2361537 126.9097951
  17.2179076  29.1047749 125.3687660  15.4030000  28.0700000 125.4050000
  16.0119092  28.9597717 125.5039190  14.3775635  28.3239770 125.6316111
  15.4280000  27.7130000 123.9230000  14.8710000  26.3910000 123.7120000
  15.3617467  25.6986147 124.3821525  15.0660240  26.1067045 122.6886517
  13.8052749  26.4286486 123.8809070  16.8230000  27.5730000 123.3890000
  17.3775201  26.9204436 124.0458040  17.2751586  28.5467929 123.3285844
  16.7495720  27.1331563 122.4049050  14.6050000  28.8380000 123.1820000
  13.6025942  28.8674446 123.5824967  14.5667120  28.6126915 122.1268128
  15.0865030  29.7938572 123.3300774  17.7730000  31.6200000 126.5550000
  15.5900000  32.7010000 126.7280000  17.6290000  34.2940000 122.2850000
  18.6520000  35.1320000 122.5620000  18.6400000  36.1120000 123.3340000
  19.8260000  34.7690000 121.7740000  20.6636960  35.3614547 122.1272930
  20.0937596  33.7325454 121.9636674  19.5420000  35.0060000 120.2660000
  18.6124230  34.5007291 120.0279898  19.3531902  36.0651306 120.1223816
  20.6090000  34.5450000 119.3160000  20.5633145  35.1867085 118.4397711
  21.5613530  34.7553492 119.7964603  20.5910000  33.0710000 118.8900000
  20.7427423  32.5055671 119.8075870  19.5777540  32.8519300 118.5620627
  21.5630000  32.5590000 117.8490000  22.5938831  32.7350667 118.1493024
  21.4613625  31.4817902 117.7320818  21.2960000  33.2560000 116.4300000
  20.3148325  33.0067265 116.0289088  21.3448204  34.3406341 116.4687754
  22.3950000  32.7430000 115.4560000  23.3661327  32.7700326 115.9363649
  22.2047786  31.6997850 115.2072745  22.3960000  33.5510000 114.1800000
  22.8719097  34.5199681 114.1671666  21.8400000  33.1240000 113.0270000
  21.7760300  33.8577022 112.2363048  21.2770000  31.7390000 112.6470000
  21.8723520  30.9876365 113.1629747  20.2619518  31.6241823 113.0105588
  21.3170000  31.4380000 111.1620000  20.6018353  32.0778958 110.6464635
  22.2985934  31.7100025 110.7786620  21.0390000  30.0130000 110.8290000
  21.6228780  29.3830674 111.5001024  19.9954560  29.7991393 111.0429711
  21.3540000  29.6270000 109.3660000  20.8592887  30.3250454 108.6943316
  22.4214032  29.7280132 109.1775014  20.9120000  28.1740000 109.0400000
  21.5786872  27.4419395 109.4918911  19.9196667  27.9454397 109.4190249
  20.9530000  27.9710000 107.5000000  20.4350693  28.8027018 107.0257607
  21.9888400  28.0337666 107.1714734  20.3740000  26.7030000 106.9910000
  19.2934627  26.8100164 106.9371334  20.7124593  26.5965412 105.9626884
  20.7050000  25.4860000 107.7210000  20.3044077  24.6123896 107.2156292
  20.2997057  25.4937690 108.7271894  21.7809341  25.3582609 107.7996734
  45.8530000  17.6630000 118.7250000  46.5828809  17.0953578 118.1570130
  44.9106668  17.1327123 118.6122609  45.7380000  19.0860000 118.2340000
  45.0628095  19.6281145 118.8869094  46.7009489  19.5789624 118.3220366
  45.2230000  19.1900000 116.7690000  45.9416108  18.7274359 116.0972210
  44.3090675  18.6074202 116.6830161  44.9310000  20.6280000 116.3180000
  44.4403329  20.5684972 115.3482520  44.2066644  21.0688899 116.9985557
  46.1670000  21.6000000 116.1900000  45.8517051  22.6307885 116.0417932
  46.7572880  21.5923041 117.1042657  47.0810000  21.1620000 115.0020000
  47.5663011  20.2035060 115.1794066  46.5538238  21.0683925 114.0566742
  48.1400000  22.2430000 114.8630000  47.6890825  23.2284902 114.8709053
  48.8214029  22.2106648 115.7121116  48.9290000  22.0190000 113.6060000
  49.6413667  21.2087771 113.5656693  48.7940000  22.7630000 112.5100000
  49.5089573  22.5691981 111.7233064  47.8070000  23.8270000 112.1840000
  47.2228030  24.0342216 113.0789827  48.3008211  24.7560724 111.9219959
  46.8220000  23.4220000 111.0400000  47.3263912  22.7705116 110.3273589
  46.0041033  22.8383666 111.4581819  46.2460000  24.6430000 110.3010000
  45.6313172  25.2029230 111.0058108  47.0682054  25.2985638 110.0276533
  45.3890000  24.3080000 109.0140000  45.9159249  23.5298562 108.4662890
  44.4496029  23.8663365 109.3419503  45.0910000  25.5030000 108.0780000
  44.2633382  25.1757047 107.4515468  44.6879572  26.2824213 108.7188463
  46.1340000  26.0630000 107.1960000  47.1039590  26.0835593 107.6895990
  46.2631694  25.4556627 106.3019694  45.7820000  27.4650000 106.7740000
  44.7051819  27.6128394 106.7968333  46.1913899  28.1576701 107.5060663
  46.3070000  27.8310000 105.4190000  46.1050980  28.8744233 105.1963514
  45.8516755  27.2370861 104.6337059  47.3817747  27.6829148 105.3635820
  45.9290000  17.5750000 120.2630000  46.0410000  18.4760000 121.0180000
  45.7760000  16.2230000 120.6530000  45.4140000  15.8830000 122.0050000
  46.3790354  15.8560469 122.4881586  45.0256905  14.8772380 121.9353540
  44.4080000  16.8330000 122.8230000  44.9247665  17.7475176 123.0627996
  43.7980000  16.2200000 124.1090000  43.1722398  16.9743680 124.5663337
  44.6346947  16.0182442 124.7661314  43.0630000  15.0460000 123.8780000
  42.3300000  14.1840000 124.9780000  43.5590000  13.1590000 125.4190000
  43.2910000  11.7780000 125.1400000  42.9436827  11.6125781 124.1284688
  42.5104251  11.4074065 125.7981492  44.5600000  10.8870000 125.4580000
  43.7743705  11.6320032 125.4556437  45.4682309  11.3388863 125.0861230
  44.8160000  10.5740000 126.8880000  45.3740000  11.8200000 127.5990000
  46.2081238  12.2002444 127.0254272  45.7133227  11.5202508 128.5793624
  44.5851744  12.5507655 127.6962261  45.9180000   9.5550000 126.7540000
  46.6764818   9.9546408 126.0984800  45.5054372   8.6406189 126.3666123
  46.3286543   9.3917371 127.7399033  43.6440000   9.9620000 127.5520000
  42.8023020  10.6344750 127.4784896  43.8770000   9.7860397 128.5914224
  43.4061425   9.0240408 127.0712803  41.8580000  14.9560000 126.0700000
  41.1560000  13.5620000 124.4300000  43.3590000  17.1340000 121.8800000
  42.4070000  17.9660000 122.2300000  42.4220000  18.7150000 123.1970000
  41.3440000  18.2100000 121.0560000  40.7314661  17.3177496 120.9769781
  40.6666515  19.0115813 121.3398547  42.0540000  18.5300000 119.7500000
  42.6739134  19.4161455 119.8307121  42.7124417  17.7320016 119.4218445
  40.9300000  18.7810000 118.6630000  40.2387420  17.9423993 118.6867759
  40.3614208  19.6516202 118.9804952  41.4250000  19.0160000 117.2250000
  42.2338912  19.7442793 117.2282196  41.8357323  18.1075089 116.7912432
  40.2960000  19.5450000 116.3030000  39.4261707  18.8914096 116.2921567
  39.9382363  20.5199426 116.6283815  40.8740000  19.6820000 114.8210000
  41.7850859  20.2782711 114.8301843  41.1466871  18.7117369 114.4153534
  39.8630000  20.3270000 113.8960000  40.2150233  20.2462744 112.8741669
  38.9357023  19.7578927 113.9468117  39.5680000  21.7650000 114.2590000
  40.2032283  22.2984066 114.9500256  38.5600000  22.4190000 113.7530000
  38.3145469  23.4307082 114.0424983  37.6640000  21.8530000 112.7410000
  37.7930139  20.7722617 112.7651077  36.6301377  22.0413073 113.0081143
  37.9220000  22.3470000 111.2690000  37.8757317  23.4353667 111.2643030
  38.9466123  22.0859419 111.0111680  37.0110000  21.8110000 110.2390000
  36.9577398  20.7266998 110.3367929  36.0042263  22.1812776 110.4116416
  37.4620000  22.1790000 108.7720000  37.3200455  23.2384047 108.5703679
  38.5200230  21.9781081 108.6128937  36.6320000  21.3400000 107.7830000
  37.1308710  21.3081062 106.8162009  36.5662206  20.3081902 108.1171655
  35.2240000  21.9140000 107.5690000  34.6425057  21.2671767 106.9145025
  34.6828206  21.9535699 108.5126064  35.2490000  23.2670000 106.9880000
  35.6054217  24.0345560 107.6704487  35.9016824  23.3172312 106.1192103
  33.8710000  23.5870000 106.5650000  33.8385672  24.5405692 106.0466152
  33.1926652  23.6526233 107.4089766  33.4842440  22.8296733 105.8889697
   3.0100000   6.2770000 113.1460000   2.3573034   7.0950560 113.4329226
   3.6875114   6.6847186 112.3999096   2.2190000   5.0780000 112.5820000
   2.9451966   4.2858843 112.4362186   1.5630396   4.7409358 113.3783270
   1.4110000   5.2670000 111.2830000   0.9002488   4.3475995 111.0082457
   0.6333538   6.0102678 111.4407480   2.2910000   5.7260000 110.1520000
   2.6604123   6.7425572 110.2738686   3.1634054   5.1068704 109.9576052
   1.3520000   5.6890000 108.8930000   1.0207643   4.6829221 108.6440199
   0.4485399   6.2762399 109.0456111   2.1380000   6.2880000 107.6870000
   2.5668455   7.2401695 107.9954896   2.9747817   5.6402040 107.4410840
   1.2970000   6.4970000 106.4310000   1.9616614   6.6170458 105.5834186
   0.7281963   5.5862995 106.2481531   0.3110000   7.6820000 106.5380000
   0.7103209   8.6833294 106.5966204  -1.0250000   7.5550000 106.5500000
  -1.6281879   8.3911297 106.8735143  -1.8050000   6.3680000 106.1560000
  -2.3741701   6.6400769 105.2687342  -1.1381910   5.5676242 105.8552587
  -2.8140000   5.8290000 107.2440000  -3.3197087   4.9299445 106.8937673
  -2.2771618   5.5428927 108.1464446  -3.8770000   6.9200000 107.6020000
  -3.3441417   7.7678328 108.0325213  -4.3166926   7.2768173 106.6747159
  -5.0250000   6.4710000 108.5900000  -5.7363588   7.2878001 108.6897556
  -5.5739549   5.6418518 108.1470024  -4.5030000   6.0490000 109.9900000
  -5.1808134   5.3419927 110.4646574  -3.5418203   5.5455843 109.9322824
  -4.3910000   7.3460000 110.9440000  -3.5622365   7.2888515 111.6473975
  -4.2512486   8.2709853 110.3874878  -5.7170000   7.4510000 111.7500000
  -5.9612654   8.5036875 111.8687365  -6.4945816   7.0369319 111.1118562
  -5.7780000   6.7600000 113.1070000  -6.7756113   6.8290222 113.5301746
  -5.0912411   7.2043061 113.8195274  -5.5276221   5.7064634 113.0203246
   3.9470000   5.8670000 114.2520000   5.1000000   6.1520000 114.3430000
   3.2480000   5.0910000 115.1590000   3.8890000   4.6090000 116.3720000
   4.8248263   4.1936263 116.0297196   3.3365104   3.8461362 116.9011371
   4.1500000   5.8510000 117.2900000   4.9628924   6.4349254 116.8910876
   4.5500000   5.2700000 118.7100000   5.4771703   4.7194407 118.6260909
   3.7676747   4.5872558 119.0172661   4.6850000   6.3450000 119.6670000
   5.1720000   6.1030000 121.0580000   4.3280000   4.9930000 121.6950000
   4.7500000   3.6520000 121.6690000   5.6605046   3.4845405 122.2294710
   4.9551858   3.3421574 120.6483662   3.5780000   2.6850000 122.1740000
   4.4795535   3.2281035 121.9200536   2.9990625   2.5331186 121.2744777
   4.0350000   1.3100000 122.6110000   2.6850000   0.5890000 122.8440000
   2.0716202   1.2042805 123.4878394   2.8900825  -0.3535831 123.3293640
   2.2138555   0.4100534 121.8891608   4.7560000   1.3150000 123.9710000
   4.1472111   1.8552498 124.6796750   5.7225278   1.7716932 123.8542722
   4.8637829   0.2863299 124.2832783   4.7990000   0.5770000 121.4890000
   4.1606973   0.4898878 120.6223610   5.0773086  -0.4074733 121.8339735
   5.6882571   1.1352198 121.2339561   6.6050000   5.8110000 121.1200000
   5.0580000   7.2320000 121.9880000   3.0120000   6.7150000 117.2930000
   1.7520000   6.3450000 117.5840000   1.6450000   5.1840000 118.1040000
   0.5540000   7.1940000 117.0400000   0.0261922   7.5741698 117.9085867
   0.9550644   8.0664817 116.5302648  -0.3890000   6.3710000 116.0940000
   0.1540257   5.6991905 115.4383658  -1.1098866   5.7561012 116.6233911
  -1.1170000   7.4120000 115.2500000  -1.6003742   8.1749765 115.8548720
  -0.4288623   7.9374219 114.5923805  -2.1810000   6.6700000 114.3700000
  -3.0137206   6.3821296 115.0090720  -2.5892919   7.3508312 113.6270541
  -1.6550000   5.3970000 113.6490000  -0.8778416   5.6001848 112.9150778
  -1.2363130   4.6672779 114.3393534  -2.8940000   4.7550000 112.9310000
  -3.7487496   4.8713841 113.5954990  -3.1154685   5.3382888 112.0415936
  -2.7640000   3.3170000 112.5400000  -1.8227487   3.2056227 112.0144326
  -2.6710100   2.7426016 113.4607418  -3.9320000   2.7410000 111.7160000
  -4.8916320   3.2246456 111.8196699  -3.8610000   1.7160000 110.8840000
  -4.6226243   1.6270518 110.1226678  -2.8610000   0.6580000 110.8500000
  -2.4463168   0.5687489 111.8526431  -3.3253320  -0.2962423 110.6275175
  -1.7100000   0.9010000 109.8770000  -1.0316915   1.6224003 110.3310750
  -1.1517726  -0.0295713 109.7940645  -2.0930000   1.3690000 108.5070000
  -2.4677995   0.5224340 107.9317102  -2.9153845   2.0754475 108.5785515
  -0.8450000   2.0630000 107.6970000  -0.6015737   3.0414253 108.1051330
   0.0649842   1.4695119 107.7661778  -1.2430000   2.1940000 106.2510000
  -1.4592593   1.1967948 105.8723132  -2.1806402   2.7406596 106.1998221
  -0.2130000   2.8350000 105.3240000  -0.2904952   3.9207497 105.3290141
   0.8030527   2.6035216 105.6384657  -0.4050000   2.3300000 103.8570000
  -0.4679835   1.2470580 103.7849954  -1.3350798   2.7089590 103.4390830
   0.7160000   2.8120000 103.0310000   0.5657751   2.5516026 101.9875947
   1.6622689   2.3812735 103.3405009   0.8096587   3.8925733 103.0920766
  44.0620000  37.8380000 113.0490000  43.2143034  37.9855428 112.3877931
  44.6010611  38.7820663 113.0566721  44.9830000  36.6670000 112.5680000
  45.7748599  36.5005414 113.2900183  44.4239579  35.7381172 112.5162153
  45.6260000  36.9860000 111.1590000  44.8614339  37.3683419 110.4875037
  46.3491644  37.7883001 111.2831480  46.3450000  35.7650000 110.5100000
  46.6195901  36.0777322 109.5042640  47.2784437  35.6113127 111.0459712
  45.6010000  34.4220000 110.4130000  45.3194956  34.0124510 111.3809493
  44.6807016  34.4981867 109.8371290  46.5460000  33.4430000 109.7010000
  46.7499389  33.7605590 108.6795960  47.5101450  33.3619697 110.1951421
  45.8790000  32.0390000 109.6790000  45.7969754  31.6252535 110.6773315
  44.8638520  32.1043261 109.2897018  46.7030000  31.1110000 108.7570000
  46.3657454  31.1985903 107.7351677  47.6820000  30.3000000 108.9860000
  48.2177291  29.7498234 108.2257961  48.1940000  30.0430000 110.4370000
  47.6646471  30.7441941 111.0799100  47.8920081  29.0515687 110.7556627
  49.7540000  30.2240000 110.6820000  50.2476949  29.3496980 110.2594289
  50.0658793  31.0714964 110.0745956  50.2560000  30.4450000 112.1970000
  51.2657015  30.8556181 112.1953458  49.6307643  31.1783904 112.6987200
  50.2450000  29.1200000 113.0020000  49.4720427  28.4631101 112.6093454
  51.1885300  28.5939253 112.8675326  50.0070000  29.3720000 114.5330000
  49.1189702  29.9888014 114.6576962  49.7872481  28.4313887 115.0305786
  51.1380000  30.0560000 115.2140000  52.0237004  29.4373843 115.0808372
  51.3317633  30.9807668 114.6735409  50.9920000  30.3880000 116.7170000
  51.8590838  30.9503794 117.0543575  50.1433465  31.0599917 116.8243653
  50.7760000  29.1510000 117.6540000  50.5948508  29.4688599 118.6763596
  51.6401664  28.4953938 117.6657434  49.9203165  28.5632825 117.3337892
  43.8290000  37.8410000 114.5870000  44.5180000  37.2530000 115.4780000
  42.6680000  38.4950000 114.9660000  42.2420000  38.6550000 116.3540000
  42.2198461  37.6795121 116.8159465  41.2445745  39.0701179 116.3574022
  43.1940000  39.5470000 117.0760000  44.1278130  39.5187111 116.5392626
  43.4210000  39.1140000 118.5590000  43.9615904  39.8649175 119.1190768
  43.9805371  38.1874651 118.5911935  42.1350000  38.9290000 119.0980000
  42.0870000  38.4000000 120.5920000  41.9310000  36.9360000 120.0650000
  40.5920000  36.4470000 119.8180000  39.9930524  37.1484070 119.2518914
  40.0757369  36.2920256 120.7610017  40.6160000  35.0280000 119.1200000
  40.7428162  35.9065628 119.7399146  41.1810768  35.1613996 118.2088086
  41.2660000  33.9390000 119.8380000  40.8310000  32.7510000 119.0640000
  39.7551867  32.7822110 118.9591877  41.1169792  31.8693337 119.6180581
  41.3295715  32.7548259 118.1063316  40.9250000  33.6910000 121.2760000
  39.8507604  33.6510109 121.3715204  41.3442165  34.4780417 121.8769932
  41.3572757  32.7398174 121.5511117  42.7350000  34.1850000 119.8220000
  43.0745311  34.2440129 118.7986144  43.2364571  33.3708468 120.3233435
  42.9510312  35.1119998 120.3333090  43.3520000  38.3010000 121.3470000
  40.9400000  38.9860000 121.3660000  42.6960000  40.8690000 117.1230000
  43.4750000  41.8970000 117.4440000  44.5680000  41.7890000 117.9170000
  42.7020000  43.1820000 117.2180000  42.7169911  43.3479662 116.1457204
  41.6632946  42.9892982 117.4746399  43.2590000  44.4130000 118.0090000
  43.1665313  44.1653959 119.0607618  44.3238475  44.4625524 117.8048496
  42.6230000  45.7680000 117.7600000  41.5554046  45.5708341 117.7050483
  42.7834065  46.3122404 118.6874358  43.0550000  46.6620000 116.5860000
  42.3785171  47.5133879 116.5389303  44.0445775  47.0702746 116.7763949
  43.0590000  45.9600000 115.1910000  43.7157414  45.0924796 115.1906866
  42.0642049  45.5868661 114.9553420  43.4980000  46.9360000 114.0750000
  42.8785843  47.8286170 114.1475263  44.5191282  47.2552610 114.2639116
  43.4130000  46.3630000 112.6170000  44.0300747  47.0042048 111.9984087
  43.9086969  45.3935125 112.6439193  42.0240000  46.1840000 112.0100000
  41.6111828  47.1204070 111.6660845  41.2830000  45.0970000 111.8370000
  40.2688625  45.1689419 111.4709952  41.7380000  43.6900000 112.1100000
  42.7949431  43.7276371 112.3682163  41.2284674  43.2812957 112.9754584
  41.5680000  42.7350000 110.9200000  40.6476530  42.9427796 110.3754873
  42.3788794  42.8657707 110.2059744  41.5560000  41.2480000 111.4200000
  42.4312085  41.1037322 112.0534855  40.6903972  41.1126748 112.0625907
  41.5470000  40.1430000 110.2820000  41.9176828  40.5788710 109.3569293
  42.2388776  39.3431436 110.5401089  40.1470000  39.5490000 110.0580000
  40.2749247  38.5363752 109.6800896  39.6627436  39.4458177 111.0251991
  39.1820000  40.3390000 109.0400000  38.1892817  39.9012603 109.1281894
  39.0950939  41.3603144 109.4063309  39.5820000  40.3880000 107.4850000
  40.1421404  39.5057925 107.1852206  38.6793319  40.3858196 106.8779592
  40.3830000  41.6270000 107.1590000  40.5719666  41.6940791 106.0918257
  41.3449693  41.6315128 107.6603340  39.8509825  42.5257679 107.4578556
  25.0610000  49.9540000 119.0150000  24.4260125  50.6722130 119.5234426
  25.8719317  50.5311446 118.5777348  24.2730000  49.1490000 117.9060000
  24.9002576  48.3954945 117.4424934  23.4180294  48.6186950 118.3132281
  23.7980000  50.1630000 116.8130000  24.4708276  51.0129704 116.7323321
  23.7874998  49.6906940 115.8337749  22.4080000  50.6350000 117.1320000
  22.2120885  50.5763284 118.2010568  22.2397621  51.6711405 116.8486084
  21.4220000  49.7810000 116.4300000  21.5062429  49.8027020 115.3454111
  21.4830231  48.7331774 116.7176194  20.0110000  50.3390000 116.8560000
  20.0153938  50.3531864 117.9447977  19.9722870  51.3765184 116.5360392
  18.7930000  49.6530000 116.3820000  17.9649447  50.3116411 116.6167262
  18.8683877  49.6302390 115.2956554  18.5300000  48.2480000 116.8780000
  18.6409924  48.0493651 117.9333572  18.1570000  47.2350000 116.1090000
  18.1409769  46.2127073 116.4586726  17.7120000  47.4030000 114.6700000
  16.7885141  46.8390359 114.5502527  17.4623759  48.4395745 114.4728145
  18.7660000  46.8860000 113.5640000  18.7529145  45.7967728 113.5531435
  18.4101005  47.2032904 112.5856742  20.2270000  47.3860000 113.7640000
  20.2685773  48.4746529 113.7291695  20.6101833  47.0985322 114.7392112
  21.1380000  46.8080000 112.6640000  21.3026488  45.7466948 112.8362410
  20.6587938  46.8873653 111.6897579  22.4450000  47.5270000 112.6290000
  22.8985197  47.4852112 111.6404841  22.3462248  48.5828430 112.8657783
  23.4230000  46.8430000 113.6350000  23.0660768  46.9626954 114.6563529
  23.4645446  45.7705283 113.4535819  24.8150000  47.3940000 113.5490000
  25.3149820  47.1546719 112.6137701  24.8073972  48.4800057 113.6110234
  25.6530000  46.8260000 114.7500000  26.6432408  47.2709011 114.7735646
  25.7812076  45.7509461 114.6824498  25.1707574  47.0417608 115.6992262
  25.0410000  49.2230000 120.3470000  24.6030000  49.6010000 121.3700000
  25.4660000  47.9710000 120.1360000  25.3770000  47.0130000 121.2020000
  25.8177612  47.4492953 122.0856504  25.9096238  46.1068341 120.9522656
  23.8820000  46.7270000 121.4370000  23.3883546  47.6650457 121.6300765
  23.6750000  45.7480000 122.6630000  24.4434759  45.9205388 123.4042665
  23.7660080  44.7322715 122.2988598  22.3340000  45.9680000 123.2470000
  22.0740000  47.3090000 124.1140000  21.1500000  48.1490000 123.1080000
  21.1920000  49.5380000 123.1780000  22.2072829  49.9126174 123.1851739
  20.7354130  49.8678712 124.1067143  20.3520000  50.2140000 122.0450000
  20.9790895  49.8931887 122.8672456  19.3489860  50.3719707 122.4143037
  20.8540000  51.5460000 121.6530000  19.9910000  52.1440000 120.5980000
  19.8718509  51.4238344 119.8001911  20.4879857  53.0254663 120.2210087
  19.0436908  52.4212243 121.0355718  22.1780000  51.4910000 121.0080000
  22.1478340  50.7474515 120.2263737  22.9198951  51.2526780 121.7490562
  22.3719451  52.4659953 120.5848376  20.9390000  52.5030000 122.8240000
  19.9609292  52.6074516 123.2695887  21.2809753  53.4646820 122.4720473
  21.6349580  52.1174780 123.5550611  21.2030000  47.0670000 125.2890000
  23.3310000  47.9800000 124.3950000  23.2930000  46.1110000 120.2430000
  22.1030000  46.6290000 119.8120000  21.6380000  47.7200000 120.1840000
  21.5160000  45.8380000 118.7080000  20.4583640  46.0700026 118.7796509
  21.8665372  46.3248843 117.8013720  21.7610000  44.3770000 118.6580000
  22.8169438  44.1804410 118.8076941  21.2447833  43.8807217 119.4736355
  21.3180000  43.7650000 117.3050000  21.6507929  44.3820681 116.4742594
  21.7901380  42.7949520 117.1702498  19.7830000  43.5790000 117.2460000
  19.4477247  42.8639043 117.9949557  19.2393040  44.5002727 117.4405594
  19.3830000  43.0500000 115.8590000  19.6999282  43.7255735 115.0671301
  19.8695743  42.0976405 115.6574117  17.8570000  42.8500000 115.7800000
  17.4976331  42.3733729 116.6907046  17.3412793  43.8035774 115.7090043
  17.4690000  41.9930000 114.5740000  17.8800598  41.0022638 114.7290861
  16.3856425  41.8820621 114.5933732  17.8730000  42.5450000 113.2300000
  18.8390466  42.2549101 112.8450899  17.1520000  43.3310000 112.4880000
  17.4008588  43.4884825 111.4483469  15.9460000  44.0780000 112.9440000
  15.9638040  44.0789509 114.0325325  16.0138490  45.1161184 112.6384058
  14.6290000  43.5110000 112.4960000  14.4209401  42.5751913 113.0133762
  13.8234319  44.1916606 112.7647381  14.6040000  43.2680000 110.9400000
  15.5487207  42.8682732 110.5714510  13.8365808  42.5605330 110.6382348
  14.3380000  44.6190000 110.2800000  13.4894666  45.1135966 110.7474509
  15.1864551  45.2900278 110.4021913  14.0740000  44.4210000 108.8270000
  13.3479662  43.6170707 108.7213465  13.5898771  45.3114332 108.4353641
  15.3140000  44.0630000 107.9580000  16.0062248  44.9014814 107.9064568
  15.8700411  43.2395004 108.4024104  14.9200000  43.6690000 106.5320000
  15.7406452  43.1067763 106.0934102  14.0960764  42.9650319 106.6262968
  14.4950000  44.8090000 105.5600000  14.1559259  44.4012041 104.6124768
  15.3145478  45.4871292 105.3473427  13.6815219  45.3953678 105.9778124
  45.0040000   1.6500000  92.1070000  45.0260476   1.2989409  91.0804405
  44.4282462   2.5720833  92.0936966  46.4300000   1.8900000  92.6690000
  46.3310443   2.1424036  93.7190291  46.9713820   0.9498651  92.6360621
  47.2320000   2.9700000  91.9730000  47.7420065   2.5686873  91.1009361
  46.5604516   3.7409901  91.6033216  48.2380000   3.6140000  92.9150000
  47.7660558   3.9529333  93.8353798  49.0412112   2.9448701  93.2138628
  48.8440000   4.8290000  92.2090000  49.3824778   4.5418162  91.3081847
  48.0633130   5.5164010  91.8890176  49.7540000   5.5410000  93.1140000
  50.5461909   4.8588953  93.4187422  50.2383435   6.3555998  92.5828160
  49.0570000   6.1170000  94.3790000  48.1245496   6.5993015  94.1097389
  48.7976181   5.3045288  95.0564640  49.9890000   7.0870000  95.1120000
  50.3950534   7.8727689  94.4929347  50.3400000   7.0840000  96.3950000
  50.9055104   7.9238454  96.7724488  50.0360000   6.0170000  97.4430000
  49.5967961   6.5471908  98.2863378  49.2607891   5.3639176  97.0580163
  51.2680000   5.1230000  97.9930000  51.9712116   5.7173314  98.5752102
  50.9155743   4.3349595  98.6557573  52.0010000   4.4870000  96.7940000
  51.2761829   3.9925364  96.1472753  52.4667404   5.2618730  96.1913710
  53.1240000   3.4140000  97.2550000  53.6681443   3.8755051  98.0760146
  52.5933494   2.5643836  97.6812005  54.1100000   2.9120000  96.1890000
  54.4056989   3.7355702  95.5417872  55.0258411   2.5547296  96.6518369
  53.4980000   1.8020000  95.2980000  53.0569823   1.0376345  95.9352847
  52.6770422   2.2251936  94.7220057  54.4730000   1.1250000  94.3290000
  53.9261387   0.3647634  93.7768243  54.7455346   1.8830781  93.5980038
  55.7940000   0.4950000  94.9230000  56.4366917   0.1273940  94.1287190
  55.5838795  -0.3394518  95.5835154  56.3569208   1.2310124  95.4900511
  45.1580000   1.2540000  90.6240000  46.1520000   0.6470000  90.2860000
  44.0950000   1.6320000  89.8440000  44.0140000   1.4200000  88.4370000
  44.9458103   1.7591970  88.0102250  43.2068123   2.0232134  88.0474186
  43.7880000  -0.0990000  88.1120000  44.5600574  -0.6647147  88.6067608
  43.9250000  -0.2600000  86.5410000  43.8214187  -1.3083400  86.2959384
  44.9275902   0.0588182  86.2845768  42.9500000   0.5240000  85.8250000
  42.7020000   0.1440000  84.3090000  41.3430000  -0.7100000  84.0130000
  40.1760000  -0.0720000  83.6330000  40.1569842   0.3780494  82.6489863
  39.8593433   0.6983560  84.3301923  39.0970000  -1.2070000  83.7550000
  39.9073694  -0.5222166  83.5390784  38.1769673  -0.6449595  83.8259041
  38.9570000  -2.0800000  82.5260000  39.9590000  -3.1550000  82.5940000
  40.9276869  -2.7126612  82.7819256  39.9693800  -3.6616313  81.6404189
  39.6756169  -3.8496653  83.3704349  39.1670000  -1.5220000  81.1860000
  40.1033821  -0.9854573  81.1810522  38.3425414  -0.8763981  80.9413855
  39.2109724  -2.3507313  80.4942140  37.5750000  -2.7680000  82.5500000
  37.4842466  -3.3521684  83.4536554  37.4858908  -3.4149876  81.6902811
  36.7980545  -2.0177549  82.5196200  42.6020000   1.2640000  83.3760000
  43.8520000  -0.5640000  83.7900000  42.4450000  -0.6300000  88.5130000
  42.2860000  -0.8840000  89.9090000  43.2470000  -1.0600000  90.6800000
  40.8310000  -0.9620000  90.2670000  40.4910403   0.0654862  90.1879271
  40.3564375  -1.4961815  89.4476420  40.4600000  -1.5910000  91.6310000
  41.0208777  -2.5099122  91.7616808  40.7711919  -0.9324512  92.4356777
  38.9820000  -1.8910000  91.7550000  38.6539861  -2.5291979  90.9384436
  38.8043842  -2.4526169  92.6688403  38.1140000  -0.5780000  91.7960000
  38.2390877  -0.0563126  90.8489513  37.0593229  -0.8330010  91.8655171
  38.4580000   0.3730000  92.9090000  39.5383829   0.4532566  93.0101565
  38.1032028   1.3688214  92.6504662  37.8560000  -0.0250000  94.2430000
  36.7768409  -0.1370007  94.1504124  38.2363406  -0.9859899  94.5778993
  38.1730000   1.0490000  95.3390000  37.8684645   0.7472447  96.3343802
  39.2368018   1.2749842  95.3990247  37.4160000   2.3330000  94.8850000
  36.6303529   2.2603865  94.1480876  37.6760000   3.5320000  95.3700000
  36.9509966   4.3329846  95.3499050  38.9860000   3.9080000  95.9980000
  39.5513888   3.0194393  96.2737106  39.6349303   4.4937828  95.3565727
  38.6710000   4.7320000  97.3280000  39.5819681   5.2087051  97.6879922
  37.9803021   5.5386945  97.0900096  38.0340000   3.8140000  98.5120000
  37.1714376   3.2583599  98.1440908  38.7477038   3.0719335  98.8590853
  37.5910000   4.7180000  99.7180000  36.7862367   5.3830196  99.4126314
  37.1925392   4.1104163 100.5286516  38.7980000   5.5510000 100.2460000
  39.2091731   6.0993968  99.4005488  38.4124767   6.3033986 100.9285636
  39.9230000   4.7930000 100.8970000  39.6094848   4.3708456 101.8500881
  40.2304195   3.9504123 100.2802560  41.1540000   5.6970000 101.1410000
  41.5026710   6.1941846 100.2392512  40.9141098   6.4921917 101.8434499
  42.2540000   4.8740000 101.7090000  43.1035542   5.4961749 101.9740003
  42.6054647   4.1262104 101.0061314  41.9303043   4.3560566 102.6073856
  39.1150000  10.5470000  88.0910000  40.1539952  10.8433252  87.9898396
  38.7841159  10.9444688  89.0472642  38.9430000   9.0050000  88.0370000
  37.8842275   8.7710890  88.0556377  39.3159514   8.6326246  87.0881708
  39.6570000   8.2560000  89.2230000  39.3132825   7.2247543  89.2296842
  40.7181873   8.2203222  88.9891762  39.4760000   8.9040000  90.6750000
  39.6707779   9.9699506  90.5724477  38.4322867   8.8123474  90.9656274
  40.3320000   8.3740000  91.7780000  41.0302891   7.6191913  91.4222512
  40.9380677   9.1656758  92.2142482  39.4750000   7.7900000  92.8430000
  38.7066843   8.5044957  93.1343554  38.9527367   6.9075926  92.4839510
  40.3040000   7.4020000  94.0800000  39.6883365   6.8153261  94.7518275
  41.1175345   6.7511382  93.7623737  40.9040000   8.6240000  94.8010000
  41.8366160   9.0029615  94.4109109  40.3820000   9.2590000  95.8400000
  40.9533352   9.9961143  96.3857551  39.0130000   9.0530000  96.3580000
  38.3544457   9.8432527  96.0015903  38.5658790   8.1182225  96.0386962
  39.0410000   9.1060000  97.8660000  39.8208217   8.4701959  98.2835361
  39.2469038  10.1130148  98.2237483  37.6770000   8.6540000  98.3930000
  36.8906719   9.2526388  97.9331883  37.4855716   7.6251867  98.1007630
  37.5750000   8.7840000  99.9900000  38.3665833   8.2251329 100.4841745
  37.6793578   9.8160347 100.3203010  36.1810000   8.2400000 100.4350000
  35.3327089   8.7502434  99.9826242  36.0130268   7.1795848 100.2678785
  36.1670000   8.5380000 101.9120000  36.8558068   9.3497353 102.1389671
  35.1806752   8.8859745 102.2135149  36.5430000   7.3170000 102.7820000
  37.5923405   7.0646720 102.6511182  36.4338247   7.5954951 103.8278653
  35.6980000   6.1000000 102.5150000  35.9419387   5.3015225 103.2092597
  35.8468134   5.7151649 101.5117565  34.6414316   6.3256833 102.6284516
  38.5330000  11.1600000  86.8470000  38.3750000  10.6630000  85.8010000
  38.1760000  12.4390000  87.0910000  37.5810000  13.3570000  86.1260000
  37.0832685  14.0850333  86.7486499  36.8404053  12.8122901  85.5585473
  38.5870000  14.0520000  85.1940000  38.1108029  14.8722816  84.6828558
  39.0410000  13.0090000  84.1860000  38.2237646  12.4175334  83.7960070
  39.7740731  12.3424438  84.6229114  39.6390000  13.7950000  83.1380000
  40.9780000  13.3430000  82.4520000  40.5920000  13.9540000  81.0070000
  39.4950000  13.2890000  80.2730000  38.5156319  13.3277190  80.7318332
  39.6984138  12.2416980  80.0690923  39.4870000  13.9880000  78.8680000
  39.3829368  13.4554350  79.8049068  40.4830769  13.8227901  78.4834047
  38.5460000  13.3010000  77.8960000  38.7860000  14.0300000  76.5890000
  38.7007994  15.0933490  76.7660980  38.0268527  13.7160833  75.8881065
  39.7611874  13.7610789  76.2116301  37.0770000  13.3420000  78.2360000
  36.8048569  14.3625605  78.4576041  36.8925916  12.6948392  79.0747767
  36.5348511  12.9937484  77.3687673  39.0020000  11.8750000  77.7940000
  40.0277287  11.8529069  77.4571400  38.3769942  11.3525670  77.0854230
  38.9244223  11.4014243  78.7620614  42.1650000  14.0950000  82.9350000
  41.2410000  11.8610000  82.3230000  39.6890000  14.5830000  85.9310000
  39.4520000  15.7250000  86.6450000  38.3710000  16.2420000  86.7190000
  40.5450000  16.1510000  87.5040000  41.4069987  15.5766888  87.1804605
  40.7670821  17.1859533  87.2560924  40.2810000  15.9900000  88.9870000
  41.1446183  16.3881955  89.5082146  39.4495129  16.6380710  89.2451980
  40.0110000  14.5920000  89.4770000  39.3965557  14.6732050  90.3700386
  39.3889038  14.1155362  88.7233134  41.2350000  13.6820000  89.7550000
  40.9294432  12.6395491  89.6869037  42.0036648  13.8233939  88.9991137
  41.8820000  13.9250000  91.2040000  42.8540692  13.4395887  91.2619509
  42.0665470  14.9893029  91.3365999  40.9960000  13.4320000  92.3600000
  40.0660530  13.9939288  92.4316635  40.7160475  12.3861695  92.2695392
  41.7880000  13.6120000  93.6350000  42.7580966  13.1361966  93.5507166
  41.9793636  14.6708047  93.8042885  41.0260000  13.0750000  94.7950000
  40.3309532  12.2563267  94.6843749  41.1840000  13.5770000  96.0220000
  40.7038856  13.1010579  96.8649587  41.9880000  14.7720000  96.3790000
  43.0230130  14.6214990  96.0768106  41.6533561  15.6732273  95.8775185
  41.9570000  15.0030000  97.9690000  40.9487951  15.1001919  98.3699759
  42.4244167  14.1878193  98.5180548  42.7600000  16.3350000  98.2350000
  42.5202903  17.0537481  97.4513882  42.4231801  16.7790182  99.1676866
  44.3170000  16.1260000  98.2870000  44.5827620  15.5673054  99.1816373
  44.6448886  15.5221922  97.4426125  45.0470000  17.4440000  98.2680000
  46.0907570  17.2500337  98.5078716  45.0421728  17.8245515  97.2502661
  44.5260000  18.5350000  99.2470000  44.7505795  19.5359329  98.8828840
  43.4434964  18.4874265  99.3507143  45.1400000  18.3730000 100.6020000
  44.6183891  17.5948387 101.1536358  46.1555073  18.0081541 100.4643579
  45.1870000  19.6640000 101.4530000  45.7215911  19.4935854 102.3826452
  44.1938378  20.0171607 101.7092176  45.6946382  20.4638709 100.9213507
  41.7670000  27.5240000  93.2470000  40.7419634  27.8768859  93.2952124
  41.8176950  26.6657632  93.9124070  42.7460000  28.5850000  93.6580000
  43.7615757  28.2262171  93.5317387  42.6564465  29.4616137  93.0243111
  42.5300000  28.9810000  95.1340000  42.9065967  29.9760385  95.3569963
  41.4727299  28.9932503  95.3871697  43.2390000  27.9330000  96.0260000
  42.8057390  26.9380165  95.9423422  44.3041512  27.8172063  95.8409412
  43.0370000  28.4280000  97.4640000  43.5905332  29.3504173  97.6272429
  41.9879495  28.6729010  97.6185881  43.4650000  27.3720000  98.5300000
  42.7789643  26.5265617  98.5129683  44.4507934  26.9713393  98.3109100
  43.4840000  27.9630000  99.8970000  43.9238286  27.2701187 100.6048463
  44.1136737  28.8516930  99.9060419  42.0720000  28.3610000 100.3210000
  41.3566776  28.8403061  99.6697446  41.6640000  28.0860000 101.6050000
  40.6198455  28.2189948 101.8492618  42.4950000  27.6100000 102.7390000
  42.8438313  26.6085762 102.4926505  43.3829500  28.2231026 102.8454472
  41.7430000  27.5430000 104.1080000  42.4491860  27.7535613 104.9102906
  41.0070139  28.3443229 104.1337917  41.0340000  26.1900000 104.3840000
  41.7325620  25.3685087 104.2250340  40.7271930  26.1306495 105.4246012
  39.8340000  25.9990000 103.4960000  39.3237981  26.9471196 103.3413775
  40.1336743  25.6502930 102.5092459  38.8480000  24.9580000 104.1350000
  38.5966439  25.2455757 105.1541714  37.9053222  24.9216244 103.5958708
  39.4880000  23.5450000 104.1820000  38.8614522  22.8199549 103.6656373
  40.4449503  23.5405277 103.6632900  39.7130000  23.0570000 105.6270000
  40.6450870  23.4263990 106.0473252  38.9255648  23.4356684 106.2749730
  39.7010000  21.5520000 105.6800000  39.7706094  21.2018755 106.7054932
  40.5317594  21.1203159 105.1320687  38.7835574  21.1536492 105.2560228
  41.6860000  27.4380000  91.7120000  42.5370000  27.5290000  90.8900000
  40.3920000  27.0180000  91.3750000  40.0330000  26.7400000  89.9440000
  40.4156096  27.5444366  89.3341199  38.9568884  26.7091158  89.8533248
  40.6830000  25.3540000  89.5010000  41.6669575  25.2646700  89.9308159
  40.7770000  25.2750000  87.9100000  41.2896064  24.3644794  87.6307368
  41.3676617  26.1206847  87.5805745  39.5020000  25.3160000  87.3330000
  39.4670000  25.5420000  85.7290000  38.2110000  24.6470000  85.2240000
  36.8900000  24.9540000  85.7620000  36.7342191  26.0078653  85.9524976
  36.7323197  24.4434625  86.7076666  35.8260000  24.4060000  84.8320000
  36.6916695  24.5121846  85.4735530  35.9827660  24.9913871  83.9375039
  35.8190000  22.9660000  84.3880000  37.0360000  22.6690000  83.5580000
  37.1115510  23.4134422  82.7773388  36.9082717  21.6914997  83.1172294
  37.9051431  22.6670016  84.1985493  34.5230000  22.6610000  83.6050000
  34.3932427  23.4194342  82.8482606  33.6945882  22.6435783  84.2904198
  34.6456320  21.6925502  83.1420060  35.8290000  21.9040000  85.4100000
  36.7048049  22.0168656  86.0315377  35.8535945  20.9416210  84.9212550
  34.9378174  21.9785829  86.0163546  39.5730000  26.8710000  85.0700000
  40.6730000  25.0010000  85.1070000  39.8480000  24.2410000  89.9630000
  40.2930000  22.9750000  89.9950000  41.3360000  22.6420000  89.4750000
  39.3930000  21.9830000  90.8380000  38.6624848  21.5166915  90.1849633
  39.9835003  21.1696877  91.2524147  38.7050000  22.8320000  91.9870000
  39.4191320  23.5221453  92.4226327  37.9005469  23.4432044  91.5903675
  38.1610000  21.9030000  93.0930000  37.4246331  21.2027062  92.7069866
  38.9615920  21.2997068  93.5138976  37.5390000  22.7570000  94.2250000
  38.2363516  23.5164229  94.5738317  36.6425530  23.2876481  93.9135561
  37.1810000  21.8240000  95.4330000  36.6090289  20.9720825  95.0710794
  38.1052745  21.4177024  95.8392265  36.4290000  22.4930000  96.5350000
  37.0008318  23.3362825  96.9191666  35.4866350  22.8988554  96.1778619
  36.1410000  21.5200000  97.6720000  35.5971877  20.6616933  97.2949617
  37.0823562  21.1382218  98.0649885  35.3950000  22.1850000  98.7820000
  34.3459275  22.4086265  98.6595576  35.9580000  22.5170000  99.9540000
  35.3696394  22.8497838 100.7970283  37.4400000  22.4600000 100.2230000
  38.0037180  22.5137641  99.2931869  37.8097069  23.2643977 100.8490528
  37.7430000  21.1180000 100.8890000  37.1724574  21.0362937 101.8133972
  37.3878646  20.3183402 100.2417890  39.2620000  20.8980000 101.1920000
  39.7541339  20.6657428 100.2475595  39.6777032  21.8445392 101.5263028
  39.5870000  19.8230000 102.1990000  39.0018686  20.0041953 103.0978518
  39.2576686  18.8609196 101.8103779  41.0770000  19.7420000 102.5520000
  41.6291611  19.6591845 101.6177357  41.3709917  20.6932365 102.9871356
  41.5310000  18.5520000 103.4930000  42.5475879  18.7329049 103.8375366
  40.9070494  18.5438444 104.3848818  41.4740000  17.1320000 102.8340000
  41.5373726  17.1712867 101.7494008  42.3207029  16.5309849 103.1583271
  40.1730000  16.4170000 103.2460000  40.1573770  15.3983749 102.8701972
  39.2935778  16.9200104 102.8582654  40.0776288  16.3721754 104.3272197
  12.9860000  10.4190000  93.5480000  11.9406932  10.5476283  93.2865779
  13.0066123   9.6612855  94.3273272  13.6140000  11.7130000  94.0280000
  14.6674144  11.6184894  94.2676806  13.5391909  12.5348333  93.3229988
  12.8320000  12.0530000  95.3140000  11.7810400  12.2384203  95.1072238
  12.8614170  11.2168347  96.0082818  13.4620000  13.2850000  96.0000000
  14.5288867  13.1006257  96.1116465  13.3697866  14.1529166  95.3516024
  12.8690000  13.6430000  97.4180000  11.7837032  13.6713840  97.3457069
  13.1061012  12.8254134  98.0960237  13.3750000  14.9610000  98.0390000
  13.5707238  15.7080954  97.2713792  12.6509560  15.4019586  98.7184364
  14.6470000  14.6850000  98.8020000  14.4855485  13.9025886  99.5343564
  15.4102272  14.3135102  98.1194858  15.1400000  15.9030000  99.4340000
  14.5096231  16.7758892  99.5130149  16.3630000  15.9910000  99.9470000
  16.6467412  16.9467002 100.3638190  17.4300000  14.9420000 100.0410000
  17.8687170  14.9100472 101.0368551  17.0985085  13.9329428  99.8228304
  18.5740000  15.3620000  99.0030000  18.1740090  15.5449141  98.0063784
  19.0646580  16.2847021  99.3068660  19.5570000  14.2970000  98.9420000
  19.7122796  13.8507971  99.9242923  19.2330427  13.4905512  98.2899295
  20.8360000  14.8440000  98.4490000  20.6974081  15.3461704  97.4941376
  21.2342795  15.5927330  99.1315374  21.8520000  13.7060000  98.2990000
  21.8967995  13.1291785  99.2208785  21.5331725  13.0095205  97.5283572
  23.2750000  14.2200000  97.9910000  23.8999480  13.4321554  97.5743180
  23.2542228  15.0140719  97.2467876  23.9480000  14.7570000  99.2540000
  23.3537838  15.5187329  99.7525831  24.0763584  13.9585654  99.9815570
  25.3360000  15.3360000  98.9030000  25.8644157  15.6416895  99.8009976
  25.2615629  16.2049867  98.2579711  25.9492865  14.5983075  98.3932644
  13.7280000   9.9030000  92.3480000  14.9310000  10.0820000  92.0360000
  12.9080000   9.2020000  91.5250000  13.3200000   8.7060000  90.2620000
  13.9140455   9.4524475  89.7566406  12.4601534   8.4672242  89.6530321
  14.1710000   7.4410000  90.5410000  14.9752699   7.7246897  91.1994559
  14.7380000   6.8180000  89.2680000  15.1347151   5.8360269  89.4874244
  15.5464297   7.4490803  88.9204888  13.7280000   6.7340000  88.2930000
  14.0450000   6.3700000  86.7610000  14.5010000   7.7880000  86.2220000
  13.4730000   8.6840000  85.8750000  12.8936117   9.0064774  86.7302815
  12.7758752   8.2047681  85.1937138  14.0190000   9.8640000  85.1160000
  13.6900735   8.9519569  85.5979063  15.0551826  10.0362640  85.3690369
  13.9970000   9.5820000  83.6620000  14.8480000   8.3590000  83.3070000
  15.8290350   8.4821693  83.7448740  14.9329709   8.3130273  82.2314692
  14.3533126   7.4705326  83.6698044  14.5770000  10.7440000  82.9580000
  15.5185723  10.9917969  83.4235666  13.8852830  11.5658295  83.0079388
  14.7371694  10.4520375  81.9301865  12.6110000   9.3790000  83.1030000
  12.1351690   8.5596167  83.6209554  12.6831742   9.1488642  82.0506320
  12.0324652  10.2817162  83.2365516  15.2250000   5.4620000  86.7040000
  13.0220000   5.6950000  85.9340000  13.3520000   6.4400000  91.1730000
  13.7950000   5.6100000  92.1610000  14.9380000   5.6320000  92.5650000
  12.8230000   4.5650000  92.6330000  11.8741078   4.8153570  92.1698824
  13.1243724   3.6149626  92.1988220  12.7110000   4.4660000  94.1110000
  13.5777316   3.8844506  94.4053426  12.8906150   5.4746645  94.4692841
  11.4430000   3.8770000  94.8010000  10.5254942   4.3282809  94.4319707
  11.3546302   2.8104473  94.6093727  11.5600000   4.0870000  96.2690000
  12.2489064   3.3580024  96.6917013  11.9736262   5.0656313  96.5000760
  10.1910000   3.9390000  96.9870000   9.3953520   4.3409615  96.3630831
   9.9674284   2.8821862  97.1194438  10.1550000   4.6490000  98.4110000
   9.3620206   4.2337379  99.0310339  11.0810178   4.5053419  98.9607011
   9.9180000   6.1720000  98.2270000  10.3617794   6.4575440  97.2803720
   8.8438675   6.3158918  98.1180022  10.4030000   7.0390000  99.3280000
   9.8118686   7.0855638 100.2301915  11.5100000   7.7510000  99.2990000
  11.6017107   8.5553385 100.0147086  12.6540000   7.6050000  98.4260000
  13.5364989   7.4357980  99.0406442  12.5588429   6.7352498  97.7855621
  12.9090000   8.8860000  97.5370000  12.3085379   8.9143870  96.6285153
  12.7048721   9.8157650  98.0645678  14.4240000   8.8320000  97.1590000
  14.6872101   7.8117003  96.8800449  14.6037111   9.4433660  96.2789775
  15.3530000   9.3030000  98.3160000  14.8944626  10.1029474  98.8930378
  15.5628052   8.5007740  99.0213370  16.6620000   9.7880000  97.7030000
  17.1170628   8.9757560  97.1392913  16.4649260  10.5760519  96.9813622
  17.6410000  10.2510000  98.7000000  17.2588547  11.0840517  99.2872588
  17.8897326   9.4676651  99.4136894  18.9570000  10.7080000  97.9860000
  18.7156162  11.3974882  97.1808572  19.5367460  11.2833391  98.7044654
  19.8290000   9.5800000  97.4440000  20.7599026   9.9705990  97.0440978
  19.3363692   9.0340375  96.6465159  20.0777769   8.8684326  98.2262550
  19.3930000  14.3500000  94.9600000  19.4008585  13.8048802  94.0217380
  19.1459020  13.6195130  95.7263148  18.3390000  15.5460000  94.9460000
  18.4730772  16.0938351  95.8722619  18.6284615  16.2256143  94.1507834
  16.9020000  15.1790000  94.8000000  16.7981274  14.5298851  93.9342550
  16.6287343  14.5781371  95.6639182  15.8830000  16.4070000  94.6900000
  16.2143523  17.0667861  93.8902538  14.8943452  16.0559897  94.4044209
  15.7630000  17.2310000  95.9760000  15.4993747  16.6035463  96.8249432
  16.7185043  17.6894687  96.2233841  14.7140000  18.3390000  95.8170000
  14.9994411  19.0225729  95.0189070  13.7433887  17.9354316  95.5424746
  14.5640000  19.1370000  97.1510000  13.8888491  19.9741638  97.0171791
  14.1151726  18.4995526  97.9116318  15.9320000  19.6060000  97.6510000
  16.7785664  19.7695706  97.0012892  16.1120000  19.8500000  98.9750000
  17.0179204  20.3621541  99.2658888  15.2040000  19.5040000 100.1280000
  14.2350696  19.1931924  99.7409682  15.5772443  18.6724075 100.7152168
  14.9850000  20.7400000 101.0590000  15.9123920  21.1973449 101.4017605
  14.4142112  21.5336455 100.5806843  14.2000000  20.2110000 102.2640000
  13.2275065  19.8606117 101.9181801  14.7108935  19.3405821 102.6663238
  13.9970000  21.2460000 103.3800000  13.5232966  22.1264099 102.9514811
  13.2946896  20.8476257 104.1101665  15.2700000  21.6370000 104.0790000
  15.6359481  20.8193264 104.6971278  16.0650150  21.8520057 103.3702344
  15.0320000  22.8730000 105.0080000  14.2413016  22.6987053 105.7355304
  15.9191692  23.1324611 105.5828433  14.6540000  24.0430000 104.1700000
  15.3998231  24.2500858 103.4066008  13.7339499  23.8231006 103.6329105
  14.4340000  25.3160000 105.0380000  14.0737896  26.1399641 104.4293945
  15.3502442  25.6427974 105.5180427  13.6995089  25.1348659 105.8176501
  19.3110000  13.6070000  93.6250000  18.4400000  12.7520000  93.3910000
  20.2670000  13.9860000  92.7170000  20.2260000  13.4410000  91.3980000
  20.2157080  12.3701450  91.5344758  21.1007662  13.7158220  90.8266428
  18.9270000  13.9050000  90.6840000  18.1108414  13.7615762  91.3726282
  18.6590000  13.1500000  89.4080000  17.8242029  13.5614056  88.8569462
  18.4530094  12.1090599  89.6238623  19.9290000  13.2790000  88.6130000
  19.7730000  13.0220000  87.0290000  19.4780000  14.5090000  86.6760000
  19.8190000  14.9470000  85.3140000  19.5473728  14.1935798  84.5861499
  20.8964955  15.0662802  85.2463787  19.2490000  16.2890000  84.9410000
  19.4663612  15.2484544  85.1465919  19.6888787  16.5544377  83.9905125
  17.7880000  16.3630000  84.7460000  17.4220000  17.6630000  84.1300000
  17.8748547  18.4578918  84.7065445  16.3467232  17.7565915  84.1634735
  17.7546423  17.6701430  83.1028607  17.0790000  16.2760000  86.0740000
  17.5285908  16.9872615  86.7497878  17.1592707  15.2716169  86.4496876
  16.0426798  16.5299625  85.9041748  17.2400000  15.2410000  83.8800000
  17.7236858  15.2680600  82.9149105  16.1761051  15.3762662  83.7555788
  17.4299076  14.2908192  84.3580445  20.9080000  12.4320000  86.3010000
  18.6210000  12.1590000  86.6770000  19.0490000  15.3130000  90.4280000
  17.9600000  16.1230000  90.3990000  16.8260000  15.6460000  90.4780000
  18.3250000  17.5650000  90.4150000  19.4061230  17.6358565  90.3541287
  17.9442296  18.0512850  89.5203225  17.7790000  18.2300000  91.6770000
  16.7103254  18.3779352  91.5669510  17.9041715  17.5663148  92.5266394
  18.4560000  19.6020000  91.9730000  19.4970834  19.4454776  92.2437397
  18.4657246  20.1883252  91.0574711  17.7400000  20.4170000  93.0720000
  18.1534938  21.4230606  93.0323633  16.6918453  20.5081851  92.7976663
  17.8290000  19.9280000  94.4790000  17.2833605  20.5947805  95.1435166
  17.3403803  18.9585118  94.5546605  19.3100000  19.7850000  94.9850000
  19.7726722  18.9678871  94.4336726  19.8610972  20.6834146  94.7214454
  19.4640000  19.5440000  96.4380000  18.9770655  20.3110494  97.0288553
  19.0081573  18.5981397  96.7276580  20.9200000  19.4810000  96.7360000
  21.5632701  19.8078329  95.9329197  21.4900000  19.1000000  97.8260000
  22.5679287  19.0561607  97.7646991  20.9300000  18.7050000  99.1820000
  19.9108293  18.3537459  99.0299062  21.4806581  17.8682766  99.5971514
  20.8960000  19.8450000 100.1990000  21.8909928  20.2677905 100.3329499
  20.2702120  20.6541685  99.8273892  20.3520000  19.3680000 101.5610000
  20.7160201  18.3622444 101.7708858  20.7299628  20.0005222 102.3594759
  18.8500000  19.3670000 101.5920000  18.5315900  20.2941218 101.1206135
  18.5179934  18.5631380 100.9372767  18.1500000  19.2110000 103.0080000
  18.6418685  19.8898297 103.7021510  17.1243586  19.5605986 102.9275921
  18.1780000  17.8610000 103.5980000  17.8949702  17.1317255 102.8410748
  19.1997028  17.6179287 103.8841357  17.2640000  17.6690000 104.8320000
  17.5448865  18.3594894 105.6233546  16.2489532  17.9396363 104.5496012
  17.2570000  16.2280000 105.3860000  16.5361930  16.1284220 106.1919718
  18.2261129  15.9400359 105.7792402  16.9892352  15.5136239 104.6126244
   5.8010000  56.9910000  90.9840000   5.2627526  57.8348989  91.4031389
   5.2084887  56.1115850  91.2237217   7.2420000  56.8720000  91.5650000
   7.7865790  56.0622635  91.0919023   7.8243292  57.7702364  91.3858435
   7.1520000  56.6060000  93.0520000   8.1316553  56.6908771  93.5153846
   6.5292735  57.3655035  93.5182951   6.5760000  55.2930000  93.3350000
   5.5008007  55.3605038  93.1797722   6.9433327  54.5724474  92.6083139
   6.8270000  54.7440000  94.7490000   6.3093760  53.8026520  94.9217147
   7.8841346  54.5425162  94.9110240   6.3600000  55.7800000  95.7840000
   7.1445386  56.5157305  95.9540023   5.4957379  56.3310763  95.4238835
   5.9900000  55.1010000  97.1350000   5.5903112  54.1301501  96.8661520
   6.9435266  54.9145075  97.6272942   5.0960000  55.8020000  98.0850000
   5.1378712  56.8802306  98.0500769   4.2560000  55.2600000  98.9490000
   3.5872745  55.9053810  99.5002708   4.0980000  53.7460000  99.2840000
   4.1234852  53.1785405  98.3552583   4.9199253  53.3774343  99.8875554
   2.7410000  53.4400000 100.0090000   2.7939746  53.7661977 101.0470240
   1.9480729  54.0252967  99.5473146   2.3640000  51.9480000  99.9580000
   1.2802397  51.8680699  99.8732540   2.7725618  51.5109307  99.0510537
   2.8310000  51.1490000 101.1580000   3.8989088  50.9537566 101.0902083
   2.6820577  51.7094395 102.0793082   2.0500000  49.8060000 101.2430000
   1.8695386  49.4383619 100.2346023   2.6679399  49.0544597 101.7266966
   0.6810000  49.9120000 101.9640000   0.0137872  50.6304431 101.4911897
   0.1444061  48.9650416 101.9770635   0.9250000  50.3540000 103.4160000
   1.5652185  49.6863450 103.9872024   1.3958629  51.3331519 103.4695038
  -0.4810000  50.4350000 104.0960000  -0.3990894  50.8277306 105.1050205
  -0.9554489  49.4618197 104.1635230  -1.1467547  51.0887340 103.5396337
   5.8010000  57.1190000  89.4980000   5.2220000  57.9900000  88.7940000
   6.4360000  56.0600000  89.0100000   6.3800000  55.8750000  87.6180000
   6.8044635  56.7120700  87.0845147   5.3432034  55.7648632  87.3349547
   7.1880000  54.5680000  87.3090000   8.1456989  54.5856122  87.8023524
   7.3800000  54.2490000  85.7790000   7.7189571  55.1328583  85.2558331
   6.4211717  53.9517951  85.3729180   8.3390000  53.1800000  85.6380000
   8.3640000  52.6100000  84.2070000   9.8820000  52.4700000  83.7010000
  10.7820000  53.5080000  83.5240000  11.0395140  54.0248334  84.4392916
  10.3804314  54.2583653  82.8490989  12.0450000  52.9640000  82.8200000
  11.2549169  53.2399588  83.5069238  12.6878929  53.8190634  82.6685663
  12.8820000  51.9400000  83.5470000  13.3480000  52.4220000  84.9020000
  13.8110506  53.3919160  84.7829160  14.0744597  51.7155536  85.2752155
  12.5014096  52.4589241  85.5710578  14.0410000  51.6680000  82.6310000
  14.4691239  52.6119537  82.3303751  13.6936115  51.1057907  81.7827006
  14.7658550  51.0931791  83.1890888  12.1820000  50.6320000  83.7680000
  11.2783666  50.8034375  84.3338072  12.8333483  49.9696361  84.3181540
  11.9376279  50.1879838  82.8137637   7.6520000  51.3290000  84.2770000
   7.4830000  53.3350000  83.2860000   6.3580000  53.4940000  87.8620000
   6.8980000  52.3600000  88.3120000   8.1350000  52.2560000  88.3170000
   6.0400000  51.3090000  88.9710000   5.0822983  51.7726943  89.1839509
   5.8354321  50.5217073  88.2497309   6.7120000  50.7290000  90.2650000
   6.3182997  49.7349443  90.4464230   7.7764120  50.6035770  90.0937422
   6.4850000  51.5880000  91.5010000   6.6484383  52.6193304  91.1988420
   5.4255565  51.5035195  91.7301452   7.2530000  51.2920000  92.7190000
   8.3102463  51.2714220  92.4610991   7.1316753  52.0966982  93.4400708
   6.8920000  49.9500000  93.4020000   6.9911374  50.0135823  94.4836793
   5.8533697  49.6893594  93.2078493   7.8120000  48.7910000  92.8600000
   7.8702276  48.9277130  91.7812878   8.8129158  48.9640198  93.2454215
   7.4060000  47.3210000  93.1710000   8.1697375  46.6499911  92.7954576
   7.3829427  47.1854345  94.2514797   6.0890000  46.9790000  92.6280000
   5.8268205  47.3508668  91.6489540   5.1720000  46.2130000  93.2620000
   4.2728912  45.8796125  92.7639377   5.2950000  45.7390000  94.7070000
   6.2489662  45.2201003  94.7838932   5.3623470  46.5973204  95.3661141
   4.2160000  44.8150000  95.1990000   4.2762105  43.8482591  94.7005105
   4.3465361  44.6171079  96.2611949   2.8120000  45.4320000  94.9640000
   2.6738976  46.4166961  95.4105517   2.5226898  45.5282186  93.9211455
   1.8810000  44.4220000  95.6640000   1.8035033  43.5246252  95.0541986
   2.3209552  44.1101701  96.6096673   0.4680000  45.0080000  95.9260000
  -0.1499751  44.3314319  96.5133264   0.4933534  45.9426903  96.4794766
  -0.2440000  45.2260000  94.5230000   0.3031792  45.8802022  93.8466144
  -0.4212512  44.3035241  93.9730416  -1.6200000  45.8830000  94.8420000
  -2.2379492  45.2762286  95.4991775  -1.4819386  46.8309103  95.3574784
  -2.3540000  46.1350000  93.5590000  -3.2791290  46.6727642  93.7434314
  -2.6105454  45.2117589  93.0505205  -1.7548271  46.7317412  92.8770669
   9.6120000  33.3590000  93.8170000   9.1351969  34.3024698  93.5718950
   8.8045091  32.6693266  94.0498433  10.6060000  33.4990000  95.0310000
  11.1164945  32.5549931  95.1869080  11.3794913  34.2232196  94.7959466
   9.9240000  33.8840000  96.2660000   9.2731275  34.7423952  96.1204781
   9.2872297  33.0775106  96.6211951  10.9910000  34.2000000  97.3680000
  11.5323342  33.3233027  97.7188064  11.7453329  34.9348484  97.0974789
  10.1170000  34.7780000  98.5900000   9.5679100  35.6810551  98.3313639
   9.3750556  34.0611947  98.9365395  11.0410000  35.0690000  99.6950000
  11.7117676  34.2158497  99.7839181  11.6582318  35.9156154  99.4076237
  10.4150000  35.3610000 101.0530000   9.5918129  36.0596685 100.9591632
   9.9968525  34.4496969 101.4784708  11.5100000  35.9080000 102.0230000
  12.2971394  36.5417817 101.6431497  11.5220000  35.6380000 103.3480000
  12.4643887  35.8086353 103.8483969  10.4440000  35.1450000 104.2400000
   9.4865356  35.5148944 103.8771488  10.3720005  34.0631071 104.2378087
  10.6320000  35.6310000 105.6530000  11.5931817  35.3149840 106.0566938
  10.6310015  36.7187449 105.6886249   9.5250000  35.1070000 106.5250000
   8.5594881  35.4506340 106.1537729   9.4931668  34.0213854 106.4944778
   9.7060000  35.5800000 108.0000000   9.1269715  34.9077696 108.6292673
  10.7489091  35.4304356 108.2739637   9.3150000  37.0230000 108.2840000
   9.9750895  37.7315414 107.7871691   8.3108896  37.2671108 107.9481470
   9.4300000  37.2450000 109.7650000   8.6251977  36.7571283 110.3119529
  10.3567512  36.8352187 110.1625494   9.3890000  38.7750000 110.0810000
   9.5701299  38.9704849 111.1349889  10.1927507  39.2749110 109.5449153
   8.0410000  39.4120000 109.6630000   8.0618547  40.4879677 109.8076639
   7.2111889  39.0221218 110.2427840   7.8284048  39.2232731 108.6145123
  10.2480000  33.3550000  92.4580000  11.3950000  33.2410000  92.2670000
   9.4050000  33.6680000  91.4250000   9.9140000  33.9760000  90.1090000
   9.0656623  33.8975717  89.4459509  10.6093570  33.1790657  89.8886222
  10.6240000  35.4300000  89.9460000  10.2221351  36.1249739  90.6646166
  10.4470000  35.9580000  88.5890000  10.8169820  36.9712236  88.5096756
   9.3944587  35.9520814  88.3346247  11.2070000  35.0520000  87.6790000
  11.4160000  35.5180000  86.1480000  11.3610000  34.1140000  85.4400000
   9.9890000  33.5730000  85.2130000   9.2811355  34.2265900  84.7201136
   9.5086627  33.2305693  86.1250385  10.2350000  32.3030000  84.3860000
  10.1700726  33.3147491  84.7659964   9.2350817  31.9327160  84.2115575
  10.8840000  32.4170000  83.0130000  10.6070000  31.1750000  82.2410000
  10.8807039  30.3229485  82.8479831  11.2139083  31.1953767  81.3480571
   9.5623247  31.1571245  81.9688769  12.3370000  32.5400000  83.1660000
  12.6799439  31.7560912  83.8237161  12.5672859  33.5133832  83.5607957
  12.7762773  32.4204207  82.1861871  10.2950000  33.6080000  82.2410000
   9.2276675  33.4759524  82.1438052  10.7449489  33.6526701  81.2605916
  10.5033172  34.5232351  82.7761482  10.4780000  36.5250000  85.7520000
  12.6640000  36.2630000  85.9400000  12.0210000  35.2670000  90.1740000
  12.7550000  36.1390000  90.9280000  12.3860000  37.1950000  91.4050000
  14.1880000  35.6620000  91.0500000  14.2357261  34.6605457  90.6348320
  14.8285327  36.2754503  90.4212682  14.6430000  35.6990000  92.4900000
  15.7191502  35.8041694  92.5730728  14.2166638  36.5288539  93.0446286
  14.2160000  34.3670000  93.1320000  13.1537229  34.3733801  93.3626091
  14.3676737  33.5557740  92.4242059  15.0670000  34.0540000  94.4610000
  16.1266238  33.9457629  94.2369728  14.9934220  34.8379548  95.2108021
  14.5510000  32.7000000  95.0870000  13.4710693  32.7128898  95.2192290
  14.7643094  31.8686110  94.4179168  15.2410000  32.4220000  96.4680000
  15.3335849  31.3437604  96.5885340  16.2531573  32.8162808  96.4480448
  14.5130000  33.0050000  97.6790000  14.1576569  34.0006846  97.4404136
  13.6275366  32.4030157  97.8787887  15.4060000  33.0180000  98.9580000
  15.5874910  32.0628159  99.4272957  15.9640000  34.0680000  99.5070000
  16.5975208  33.9065367 100.3673435  15.8420000  35.5700000  99.0760000
  16.4900492  35.7783329  98.2263820  14.8424602  35.8625020  98.7742654
  16.2960000  36.4450000 100.2520000  15.8547679  36.0724774 101.1757132
  17.3735181  36.3471397 100.3696311  15.9400000  37.9290000 100.0760000
  16.6091650  38.5309717 100.6907807  16.1219713  38.2274984  99.0472682
  14.4820000  38.2480000 100.4520000  13.8371562  37.5962206  99.8667607
  14.3279542  37.9726293 101.4938857  14.0760000  39.6880000 100.2530000
  14.7240688  40.3146841 100.8628063  14.2719994  39.9723981  99.2227928
  12.6680000  40.0040000 100.6090000  11.9487031  39.5426463  99.9347243
  12.4033661  39.6664556 101.6094332  12.4830000  41.5730000 100.5440000
  12.9683917  41.9401453  99.6431592  11.4195703  41.7518558 100.4010282
  12.9370000  42.3470000 101.6880000  12.6805451  43.3955358 101.5702177
  14.0125137  42.2878991 101.8165241  12.4751649  41.9946083 102.6059703
  31.9760000  10.3540000  88.5240000  31.8869223  11.2627154  89.1103910
  31.2707782   9.6496108  88.9580565  33.4660000   9.7680000  88.5500000
  33.5554162   8.8943082  87.9138174  34.1916096  10.4848778  88.1790420
  33.8150000   9.3720000  90.0080000  34.8952649   9.2748713  90.0804413
  33.5432137  10.2135221  90.6404854  33.1390000   8.1160000  90.5520000
  32.0762670   8.3091022  90.6862242  33.2115554   7.2959316  89.8417708
  33.7390000   7.6450000  91.9400000  33.8864907   8.4877734  92.6122206
  33.0457247   6.9738525  92.4433005  35.0660000   6.9170000  91.7420000
  34.9403522   6.1152250  91.0160039  35.8172304   7.5864926  91.3324263
  35.5940000   6.3330000  93.0540000  34.9526430   5.5128502  93.3549910
  36.5757370   5.9010197  92.8644441  35.7260000   7.3890000  94.1910000
  36.1619289   8.3534705  93.9781228  35.3110000   7.1730000  95.4370000
  35.4430546   7.9532866  96.1727475  34.6350000   5.9020000  95.9840000
  33.6686882   5.7650802  95.5015941  35.2043488   5.0011002  95.7842440
  34.3970000   6.0370000  97.5330000  35.3320435   6.2848335  98.0339762
  33.7212708   6.8686110  97.7234525  33.8200000   4.7810000  98.1370000
  32.9571800   4.4296617  97.5711290  34.5371835   3.9648209  98.1351317
  33.3840000   5.0850000  99.6010000  34.0787503   5.7974350 100.0402077
  32.4096801   5.5705778  99.6010692  33.3150000   3.7700000 100.4970000
  34.2529583   3.2204982 100.4434089  33.1718779   4.0110857 101.5467708
  32.1800000   2.8270000 100.0080000  31.2485992   3.3612339  99.8291993
  32.4316356   2.3366712  99.0693354  31.9330000   1.7730000 101.0430000
  32.8998100   1.3640227 101.3257207  31.5705717   2.3078539 101.9181514
  30.9080000   0.5580000 100.7130000  30.7651647  -0.0733167 101.5848407
  31.2731516  -0.0739052  99.9104409  29.9343899   0.9380618 100.4167274
  31.5640000  10.6330000  87.0580000  32.3580000  10.8250000  86.1680000
  30.2770000  10.8740000  86.9170000  29.6330000  11.0220000  85.5710000
  30.0453971  11.8108689  84.9602002  28.6413541  11.3058742  85.8923190
  29.5990000   9.6670000  84.7640000  30.5302796   9.1288938  84.7003295
  28.9840000   9.8350000  83.3370000  29.4656974  10.5897493  82.7302693
  27.9214771  10.0414551  83.3687230  29.2150000   8.5740000  82.8150000
  28.7380000   8.2130000  81.3890000  27.8640000   6.9180000  81.6800000
  26.6490000   6.6080000  81.0550000  26.4010161   5.5684344  81.2252832
  26.7861725   6.7203865  79.9833891  25.4960000   7.4990000  81.3990000
  26.2560134   6.7338962  81.4951497  24.8056485   7.2068932  80.6208834
  24.7000000   7.4600000  82.7020000  23.8430000   8.6700000  82.7570000
  24.4596878   9.5385796  82.5709900  23.4169560   8.7318232  83.7473355
  23.0526581   8.5731581  82.0278235  25.6750000   7.4260000  83.8180000
  26.3963809   8.2143673  83.6670013  26.1472434   6.4602020  83.8422968
  25.1254215   7.5965799  84.7324195  23.7870000   6.2570000  82.7780000
  23.1057920   6.2741079  81.9402978  23.2272867   6.2942202  83.7004888
  24.3783495   5.3531297  82.7504445  27.8810000   9.3040000  80.8560000
  29.8760000   8.0640000  80.5220000  28.5090000   8.8660000  85.4740000
  28.7190000   8.2300000  86.7320000  29.8100000   7.9900000  87.2030000
  27.3940000   7.7790000  87.2590000  26.6804420   7.8389158  86.4436485
  27.4505728   6.7271781  87.5280303  26.9650000   8.6380000  88.4650000
  26.9549853   9.6766281  88.1532110  25.9397011   8.3920698  88.7225140
  27.8650000   8.4930000  89.7060000  28.0514085   7.4522873  89.9586321
  28.8398588   8.9423126  89.5332760  27.1880000   9.2210000  90.9060000
  27.1609084  10.2921904  90.7148899  26.1538406   8.9074431  91.0259932
  27.9460000   8.9810000  92.2480000  28.1098321   7.9327921  92.4894959
  28.9247300   9.4557934  92.2802443  27.0450000   9.6260000  93.3370000
  26.7950900  10.6362067  93.0164873  26.1064400   9.0819491  93.3955800
  27.6660000   9.6780000  94.7280000  27.9582253   8.6897125  95.0633687
  28.5745053  10.2786683  94.7152819  26.6590000  10.3250000  95.7090000
  25.7812740   9.7559095  95.9759964  26.7930000  11.5190000  96.2600000
  26.2372126  11.7166430  97.1653439  27.6340000  12.6690000  95.7960000
  27.8179625  13.3378034  96.6350952  28.6083154  12.3513676  95.4417400
  26.9180000  13.4750000  94.6810000  27.5479605  14.3138643  94.3874673
  26.8280953  12.8408489  93.8010975  25.5220000  13.9940000  95.0760000
  24.9262262  13.1351212  95.3850112  25.6317141  14.6202590  95.9570598
  24.7430000  14.7920000  93.9570000  25.4229193  15.5423456  93.5597140
  24.5352090  14.1056043  93.1379952  23.4300000  15.4580000  94.4060000
  22.7388273  14.6897371  94.7475297  23.6145427  16.0949974  95.2666993
  22.7350000  16.2590000  93.3000000  23.2453401  16.0625709  92.3588031
  21.7241684  15.8729875  93.1814766  22.6580000  17.7210000  93.4960000
  21.9630595  18.0280492  94.2736204  23.6216606  18.1392968  93.7783101
  22.2350000  18.3240000  92.1770000  22.2442367  19.4085921  92.2284170
  21.2323562  18.0204894  91.8953482  22.9070364  18.0250136  91.3775532
  18.5490000  36.9330000  94.1830000  18.9538278  37.8764094  94.5346335
  17.7597544  36.6688676  94.8824515  19.6300000  35.8270000  94.1190000
  19.2047295  34.9253603  93.6920903  20.4349855  36.1231705  93.4539328
  20.2110000  35.4970000  95.5510000  21.1211083  34.9056610  95.4903773
  20.4781829  36.4118102  96.0742596  19.1380000  34.7410000  96.3890000
  18.2734118  35.3892859  96.5190715  18.7829678  33.8651048  95.8514484
  19.6460000  34.2900000  97.8270000  18.9649262  33.5922505  98.3098924
  20.6080148  33.7842966  97.7706745  19.8050000  35.5840000  98.7340000
  20.5601943  36.2504117  98.3201425  18.8832118  36.1570496  98.7813153
  20.2050000  35.1870000 100.1490000  19.5179084  34.4612529 100.5682567
  21.1878082  34.7175240 100.1541244  20.2590000  36.3670000 100.9500000
  19.3241395  36.9042245 101.0045867  21.3270000  36.8880000 101.6570000
  21.3540580  37.8517546 102.1449087  22.6150000  36.0780000 101.8050000
  22.3916982  35.0124773 101.8006696  23.3254163  36.2425124 101.0025504
  23.2780000  36.4280000 103.1580000  23.4449843  37.4909505 103.3281692
  22.7370141  36.0628059 104.0288769  24.6310000  35.7050000 103.0640000
  24.4200808  34.6364109 103.1056836  25.0305345  35.8971890 102.0720627
  25.7050000  36.0570000 104.1320000  26.0131401  37.0887604 103.9781655
  25.2449288  36.0206579 105.1179507  26.8900000  35.1670000 104.1130000
  26.6194667  34.1542196 104.4057074  27.3163532  35.0841618 103.1170152
  27.9360000  35.6680000 105.0840000  28.1413790  36.7170185 104.8784214
  27.5291449  35.6322452 106.0929720  29.2840000  34.8870000 105.0670000
  29.7868586  34.9269315 104.1039560  29.9833626  35.3116563 105.7838486
  29.0280000  33.4720000 105.4320000  29.9598112  32.9207272 105.5150378
  28.4162334  32.9667200 104.6922874  28.5158156  33.4017167 106.3874415
  18.3380000  37.3230000  92.7010000  18.1540000  38.4930000  92.4060000
  18.3310000  36.2670000  91.8900000  18.3030000  36.4950000  90.4630000
  19.1372510  37.0839932  90.1128939  17.3822135  36.9687794  90.1549784
  18.3970000  35.0330000  89.9030000  18.8535647  35.1370121  88.9326268
  17.1090000  34.3650000  89.7750000  16.3427068  35.1272708  89.7357700
  16.9788370  33.7885836  90.6824066  17.0250000  33.4860000  88.5900000
  16.9070000  34.0630000  87.1440000  15.5880000  33.2730000  86.7250000
  15.8000000  32.0410000  86.0850000  16.7567517  31.6205659  86.3661588
  15.8408539  32.2097558  85.0127829  14.6400000  30.9970000  86.2950000
  15.2716629  31.8759448  86.2684083  15.2642257  30.1183316  86.2197590
  14.0430000  30.9630000  87.6780000  12.9640000  32.0810000  87.7180000
  13.4085363  33.0025086  87.3679381  12.6433572  32.1981135  88.7424865
  12.1254044  31.7807427  87.1078197  14.8260000  31.2420000  88.8890000
  15.3647486  32.1657445  88.7435351  15.4957472  30.4206100  89.0710087
  14.1288233  31.3445007  89.7079842  13.2130000  29.7970000  87.8690000
  12.4254041  29.7962764  87.1302347  12.7813896  29.8270248  88.8581719
  13.8140838  28.9053090  87.7640222  16.4610000  35.4660000  87.0100000
  18.0270000  33.9460000  86.2450000  19.1510000  34.1400000  90.7550000
  20.5120000  34.3510000  90.8060000  21.0990000  35.3570000  90.3010000
  21.1440000  33.4230000  91.7740000  21.7588753  33.9787884  92.4744146
  20.4057785  32.8996699  92.3765460  21.9660000  32.4470000  90.9450000
  21.2851663  31.9228788  90.2833178  22.6279750  33.0190037  90.3026341
  22.7780000  31.4190000  91.7480000  23.5908251  31.0091356  91.1538783
  23.2419328  31.8994046  92.6059294  21.8460000  30.2550000  92.2660000
  20.9641279  30.7081161  92.7151029  21.4905340  29.6713179  91.4203280
  22.4800000  29.3010000  93.2980000  21.7577928  28.5566798  93.6270976
  23.2954234  28.7481174  92.8356294  23.0300000  30.0570000  94.5240000
  23.9769930  30.5387127  94.2855506  22.3571446  30.8465487  94.8467947
  23.2420000  29.0570000  95.7190000  22.3515237  28.4548126  95.8568485
  24.0445039  28.3647805  95.4676722  23.6200000  29.8000000  97.0220000
  23.2172615  30.7989559  97.0957758  24.3490000  29.3670000  98.0390000
  24.5649719  30.0168679  98.8748456  24.9370000  27.9920000  98.1650000
  24.6918754  27.3922047  97.2901397  26.0182638  27.9836414  98.2454964
  24.3420000  27.3270000  99.3720000  23.2858213  27.1415736  99.1801443
  24.8070254  26.3488674  99.4790839  24.4990000  28.1260000 100.7220000
  25.5529739  28.3053798 100.9342943  24.0333660  29.1048486 100.6475390
  23.9130000  27.3990000 101.8150000  22.8578512  27.2316393 101.6105581
  24.3685933  26.4131096 101.8894303  24.0770000  28.1330000 103.1500000
  25.1383999  28.2195854 103.3747738  23.7104607  29.1511434 103.0517255
  23.3890000  27.4340000 104.3550000  23.3234115  28.1279053 105.1911080
  22.3635463  27.1822593 104.0906039  24.0920000  26.1640000 104.8320000
  23.5976462  25.7779636 105.7199781  23.9602316  25.4033150 104.0656395
  25.5790000  26.3250000 105.1100000  26.0303391  25.3691907 105.3585771
  25.7658278  26.9982687 105.9397865  26.0981275  26.7199969 104.2413084
  23.3600000  41.2590000  94.2990000  24.0195713  40.4002382  94.2279577
  23.8529471  41.9579098  94.9701448  21.9640000  40.8720000  94.8280000
  21.3080410  41.7355553  94.8208603  21.4958008  40.1341577  94.1842522
  22.0610000  40.3330000  96.2450000  22.7764199  39.5151080  96.2746804
  22.4667053  41.1139320  96.8834461  20.6790000  39.8640000  96.8410000
  19.9713508  40.6591882  96.6138121  20.3558624  38.9972027  96.2696451
  20.5760000  39.5410000  98.3240000  19.5489418  39.3191040  98.6065147
  21.1533860  38.6479160  98.5551005  21.1180000  40.7380000  99.2100000
  22.2018918  40.8414129  99.1963895  20.7136701  41.7148831  98.9599306
  20.6580000  40.3630000 100.6390000  19.6687191  39.9235338 100.6916580
  21.3297738  39.6671875 101.1399100  20.7070000  41.7380000 101.3930000
  19.9936596  42.5073198 101.1383503  21.5400000  42.0040000 102.3100000
  21.4469866  42.9789097 102.7666286  22.6830000  41.1420000 102.8920000
  22.6124452  40.1346704 102.4851460  23.6628089  41.5138025 102.6137582
  22.5900000  41.0520000 104.3880000  23.5728407  40.7657654 104.7605574
  22.4084691  42.0603765 104.7549909  21.5290000  40.1070000 104.9650000
  20.5722139  40.2497467 104.4627145  21.8017776  39.0669552 104.8087846
  21.3500000  40.3780000 106.5140000  22.3234477  40.5781085 106.9561550
  20.7571911  41.2788152 106.6629785  20.6820000  39.2130000 107.2330000
  20.9447401  38.2737025 106.7500116  21.0389176  39.1306770 108.2559652
  19.1800000  39.3370000 107.2190000  18.8746111  39.6857089 106.2341027
  18.7562881  38.3406435 107.3311422  18.5790000  40.2160000 108.2330000
  18.8650059  41.2561546 108.0981148  17.4947368  40.1938352 108.1481763
  18.9690000  39.7610000 109.6310000  18.4578998  40.3517740 110.3852092
  20.0347190  39.8605455 109.8072804  18.7039933  38.7196750 109.7908585
  23.2100000  42.1190000  93.0590000  22.1160000  42.2880000  92.5410000
  24.3520000  42.4390000  92.4870000  24.3320000  43.4140000  91.3840000
  23.6035678  42.9979020  90.7045068  25.2943702  43.4456259  90.8940658
  23.9180000  44.7530000  91.8150000  23.0206190  44.6159537  92.3953616
  23.6430000  45.7160000  90.6460000  23.6162863  46.7328448  91.0135785
  22.6709491  45.4690362  90.2376975  24.6830000  45.5680000  89.6180000
  24.1200000  45.3510000  88.1300000  23.9650000  46.8240000  87.6630000
  25.1000000  47.5970000  87.3550000  25.7667549  47.1515350  86.6282347
  25.6979457  47.7974527  88.2393510  24.6260000  48.9210000  86.8990000
  24.9442074  48.0246612  87.4162715  23.7312154  48.6979224  86.3359957
  24.1950000  49.9160000  88.0060000  25.3840000  50.5070000  88.6620000
  26.0444245  49.7063979  88.9656607  25.0483771  51.0513656  89.5321284
  25.8635969  51.1855898  87.9726382  23.4440000  49.2930000  89.1610000
  24.0019537  48.4382352  89.5113980  22.4605456  49.0115992  88.8293359
  23.3767142  50.0370523  89.9414843  23.3960000  51.0630000  87.4390000
  23.9883138  51.5759355  86.6959364  23.1428927  51.7467830  88.2352584
  22.4907997  50.6834759  86.9873266  25.0810000  44.7100000  87.1770000
  22.8960000  44.4820000  87.8880000  24.9510000  45.2960000  92.6970000
  24.6870000  46.3430000  93.4850000  23.5760000  46.8820000  93.5100000
  25.8120000  46.7720000  94.4190000  26.3860397  45.8729366  94.6182901
  26.4723243  47.4280933  93.8573771  25.3340000  47.4440000  95.7090000
  24.9613273  48.4297031  95.4529424  24.4818655  46.8909097  96.0910876
  26.3680000  47.5750000  96.7700000  26.6332273  46.5955371  97.1598217
  27.2761408  47.9837301  96.3337833  25.9210000  48.4890000  97.9100000
  25.6164533  49.4447548  97.4875191  25.0402772  48.0775637  98.3970826
  27.0400000  48.7620000  99.0140000  26.6109714  48.9221251 100.0010134
  27.7122173  47.9115676  99.1102784  27.8500000  49.9760000  98.6160000
  28.0455765  49.8519392  97.5520170  27.1850153  50.8302044  98.7079143
  29.2080000  50.3080000  99.3630000  29.5761564  51.2512315  98.9765351
  28.9674090  50.4790565 100.4114282  30.2770000  49.2250000  99.2790000
  30.9750848  49.2041465  98.4557158  30.4110000  48.2450000 100.2420000
  31.1606475  47.4755527 100.1254265  29.5730000  48.1180000 101.5350000
  28.7366068  48.8147180 101.5508587  29.1544048  47.1367693 101.7290239
  30.5780000  48.5130000 102.7220000  30.2408933  48.0926403 103.6687639
  31.5623331  48.0880870 102.5349269  30.7060000  50.0710000 102.8570000
  30.9777611  50.5258901 101.9044624  29.7647867  50.5258656 103.1531738
  31.8030000  50.4060000 103.9190000  31.4577218  50.0948419 104.9024168
  32.7027419  49.8279582 103.7154880  32.1590000  51.9180000 103.9360000
  32.6662802  52.2089084 103.0180517  31.2715410  52.5421279 103.9952099
  33.0680000  52.2160000 105.0750000  32.5010746  52.0863413 105.9951452
  33.8422510  51.4510035 105.0872416  33.7490000  53.6030000 105.1090000
  33.0077824  54.3644306 104.8793590  34.0472964  53.7817164 106.1397244
  34.9700000  53.7910000 104.2040000  35.4242702  54.7637391 104.3667461
  34.7096320  53.7256190 103.1529649  35.7246818  53.0357675 104.4045498
  13.2130000  47.0240000  89.2020000  13.0655350  46.0530780  89.6636465
  14.2271532  47.0161897  88.8104144  13.0170000  48.1640000  90.1960000
  13.0962313  49.1142818  89.6795236  12.0155767  48.1318240  90.6133118
  14.0440000  48.1190000  91.3150000  15.0172290  47.9281137  90.8699813
  14.0957435  49.1184090  91.7399344  13.7840000  47.1400000  92.4240000
  13.7862400  46.1331791  92.0104633  14.5889445  47.1703826  93.1543035
  12.4460000  47.3620000  93.1500000  12.4879846  48.3700135  93.5574888
  11.6921978  47.3836673  92.3653384  12.0010000  46.4190000  94.2110000
  11.0744505  46.8093026  94.6291757  11.7520523  45.4677579  93.7489594
  12.9720000  46.1740000  95.3110000  12.6388504  45.3721570  95.9595670
  13.9346869  45.8624856  94.9078392  13.1660000  47.4620000  96.0890000
  13.8469027  48.1555620  95.6190030  12.6060000  47.8450000  97.2480000
  13.0361333  48.6855013  97.7735025  11.3860000  47.2250000  97.9490000
  11.2552265  46.2211381  97.5485245  11.5776778  47.1061148  99.0095692
  10.0710000  47.9970000  97.7510000  10.1153254  49.0040291  98.1640771
   9.8277230  48.1122447  96.6964888   8.9170000  47.1840000  98.4650000
   8.8808288  46.1466472  98.1322871   9.0340978  47.1526829  99.5447274
   7.6390000  47.8490000  98.1270000   7.6111718  48.8205848  98.6152557
   7.6080488  48.0453682  97.0566886   6.3600000  46.9960000  98.5410000
   6.3410907  46.0468460  98.0087040   6.3721808  46.7434120  99.5977289
   5.1420000  47.7140000  98.2160000   5.0949577  48.6489124  98.7715258
   5.1385449  47.9883680  97.1626509   3.8650000  46.9020000  98.5140000
   2.9697241  47.4651768  98.2625483   3.8474538  46.0191836  97.8786730
   3.7910000  46.4470000 100.0080000   2.9311494  45.8047853 100.1731854
   3.7017448  47.2901095 100.6847133   4.6794441  45.8895111 100.2908679
  12.1120000  46.8330000  88.2500000  12.3450000  46.7900000  87.0080000
  10.9730000  46.7050000  88.8710000   9.7650000  46.6730000  88.0690000
  10.0460198  47.1488440  87.1416045   8.9100022  47.1863859  88.4844585
   9.4360000  45.1070000  87.8190000  10.3660054  44.5776718  87.6933195
   8.6100000  44.9920000  86.5690000   8.8462501  45.8177641  85.9116564
   7.5704859  45.0686060  86.8624739   8.8590000  43.7080000  85.8930000
   8.1010000  43.1320000  84.6000000   8.5610000  44.2600000  83.5570000
   7.6120000  45.2870000  83.1120000   6.8972894  45.5143991  83.8921714
   7.0408997  44.8923526  82.2765990   8.2610000  46.5440000  82.5890000
   7.5913892  45.7104927  82.7596924   8.9266549  46.2937619  81.7755742
   7.3870000  47.6790000  82.0790000   6.6160000  47.2500000  80.8580000
   7.3077725  46.8216751  80.1457342   6.1518021  48.1269619  80.4319036
   5.8543112  46.5445332  81.1544183   8.3800000  48.7300000  81.7150000
   9.1413639  48.2821268  81.0949608   8.7988362  49.1439503  82.6147729
   7.8534663  49.4941422  81.1616954   6.4380000  48.3590000  83.0990000
   5.7732189  47.6169920  83.5156200   5.8610290  49.1193476  82.5943952
   7.0211841  48.8120005  83.8877470   8.4310000  41.8250000  84.0820000
   6.6460000  43.1300000  84.7970000   8.8280000  44.5620000  88.9820000
   7.6850000  45.0550000  89.5620000   7.0590000  45.9670000  89.0440000
   7.2150000  44.2120000  90.7940000   7.8753569  43.3537329  90.8637085
   7.3797268  44.7884416  91.7009108   5.7570000  43.7990000  90.6650000
   5.1437322  44.6931683  90.6443466   5.6055870  43.3090857  89.7083961
   5.2860000  42.9060000  91.7750000   5.1997247  43.5573365  92.6410089
   4.2700198  42.6422657  91.4916389   6.0670000  41.5710000  92.1700000
   5.8553951  40.7910706  91.4408639   7.1439944  41.7192571  92.1525364
   5.6490000  41.0440000  93.5950000   6.4609911  40.4271527  93.9745668
   5.5931310  41.9093452  94.2525996   4.2680000  40.2300000  93.6990000
   4.1293877  39.9169075  94.7326637   3.4373825  40.8898620  93.4645330
   4.1920000  38.9900000  92.7740000   4.0833843  39.2413340  91.7253753
   5.0789796  38.3622759  92.8486709   3.0110000  38.2110000  93.2680000
   2.0303165  38.6395705  93.1260805   3.0730000  37.0090000  93.8650000
   2.1309944  36.5082668  94.0367604   4.2900000  36.2250000  94.3430000
   4.4791221  35.4257242  93.6284288   5.1794279  36.8451463  94.3471936
   4.1000000  35.5900000  95.7400000   3.7095120  36.3006938  96.4674191
   3.3911723  34.7646360  95.7117759   5.4900000  35.0580000  96.2240000
   5.3366405  34.3396597  97.0293416   5.9727722  34.5121718  95.4180803
   6.4040000  36.1550000  96.7050000   7.4367813  35.8196151  96.6415584
   6.3242414  37.0201920  96.0491293   6.0680000  36.5930000  98.1900000
   5.1812292  37.2240067  98.1823737   5.8055785  35.7195039  98.7805630
   7.1890000  37.3680000  98.8740000   6.8037869  37.7613654  99.8130195
   7.9710375  36.6597636  99.1416800   7.8570000  38.5780000  98.0480000
   8.2363782  38.3174722  97.0630571   7.1754603  39.4113000  97.8917065
   9.0100000  39.0470000  98.9280000   9.4838722  39.9278378  98.5053430
   9.7752002  38.2854042  99.0337424   8.6612167  39.3047921  99.9240093
   9.6330000   7.7230000  92.7340000   8.9174455   8.2040367  92.0751082
   9.3030301   6.6915056  92.8291109   9.7040000   8.4220000  94.1300000
  10.4583443   7.9709858  94.7653046   9.9644377   9.4729602  94.0545815
   8.3290000   8.2720000  94.7980000   7.5495106   8.7298663  94.1943372
   8.0704351   7.2190862  94.8791277   8.3330000   8.9060000  96.2540000
   9.2086180   8.5991880  96.8230918   8.3368656   9.9932838  96.2529684
   7.1250000   8.4330000  96.9670000   6.2389630   8.7119314  96.4003989
   7.1402084   7.3450411  96.9892501   6.9950000   8.9450000  98.3880000
   7.9475424   8.7740578  98.8871420   6.8531133  10.0217214  98.3587222
   5.8290000   8.3030000  99.2500000   4.8623674   8.4411470  98.7797695
   5.9702717   7.2277005  99.3505947   5.8580000   8.9060000 100.5850000
   5.4063161   9.8780950 100.7137130   6.4010000   8.3270000 101.6840000
   6.3929475   8.9235316 102.5849413   7.0220000   6.9580000 101.8560000
   6.3405500   6.3688200 102.4673214   7.0866724   6.4515584 100.8994356
   8.4050000   6.9510000 102.5330000   9.0235553   7.7400532 102.1069843
   8.2835031   7.1963160 103.5863364   9.0990000   5.6700000 102.4150000
   8.4391548   4.8886796 102.7921600   9.2549928   5.4534717 101.3617737
  10.4220000   5.6000000 103.1450000  10.8254133   4.5961434 103.0324179
  11.1310587   6.2689551 102.6604179  10.3220000   5.9630000 104.6430000
  10.1901504   7.0403274 104.7240644   9.4171563   5.5217019 105.0518263
  11.5380000   5.5680000 105.5050000  11.2250446   5.3378064 106.5218347
  11.9964516   4.6599848 105.1174893  12.6090000   6.6690000 105.5610000
  13.1070796   6.7809065 104.6011517  12.1243080   7.6231482 105.7559049
  13.6570000   6.4160000 106.6540000  14.3467549   7.2514157 106.7274014
  14.2443747   5.5261183 106.4543943  13.1860624   6.2895960 107.6247630
   8.6840000   8.4340000  91.8370000   8.8600000   9.6330000  91.5290000
   7.6450000   7.7120000  91.3810000   6.7800000   8.2580000  90.3160000
   6.4461129   9.2446972  90.5995665   5.9262055   7.5982304  90.2618606
   7.5530000   8.3150000  88.9090000   8.0572032   9.2600027  88.7921965
   6.6500000   8.0480000  87.6870000   5.6205763   8.0754348  88.0176586
   6.8802745   7.0442197  87.3523603   6.8620000   8.9920000  86.6230000
   6.3850000   8.6270000  85.1360000   6.0710000  10.0740000  84.7300000
   4.8050000  10.5250000  85.0810000   4.5622103  10.3355330  86.1184702
   4.0483174  10.0172297  84.4899011   4.6480000  12.0250000  84.7390000
   4.7738472  10.9496405  84.7426520   5.5269802  12.4789909  85.1733536
   4.6460000  12.4270000  83.3080000   3.6880000  11.6160000  82.4020000
   3.8741428  10.5623398  82.5584769   3.9015253  11.8745028  81.3755093
   2.6696204  11.8849928  82.6391980   6.0690000  12.3330000  82.8460000
   6.4590965  11.3681833  83.1317753   6.6353282  13.1329170  83.2884649
   6.0661480  12.4277051  81.7697473   4.2100000  13.8680000  83.2260000
   3.2298176  13.9686283  83.6678127   4.1725699  14.1688366  82.1897827
   4.9164672  14.4893478  83.7572872   7.2870000   7.8850000  84.2930000
   5.2190000   7.7330000  85.0620000   8.4950000   7.2630000  88.9490000
   9.5190000   7.2200000  88.0560000   9.8610000   8.1270000  87.3190000
  10.3600000   5.9770000  88.1720000  10.5393549   5.7139995  87.1345919
  11.3133479   6.3282157  88.5588880   9.8370000   4.7780000  88.9890000
   9.7524305   4.9781088  90.0514808   8.8666057   4.4064673  88.6754218
  10.8840000   3.7210000  88.7690000  11.0550927   3.6265698  87.6996711
  11.8136427   4.0924456  89.1930963  10.5840000   2.3430000  89.3780000
   9.5695260   2.0488726  89.1152499  11.2389665   1.5830254  88.9588824
  10.7160000   2.3190000  90.9460000  11.7516791   2.3796728  91.2740071
  10.2046514   3.1660642  91.3991951  10.0710000   0.9890000  91.4940000
  10.0256449   1.0504922  92.5802148   9.0439200   0.9130514  91.1480859
  10.8490000  -0.3350000  91.0740000  10.2814808  -1.2122146  91.3620913
  10.9445682  -0.3739897  89.9897064  12.2190000  -0.3570000  91.6760000
  12.9566527   0.0267879  90.9874295  12.6570000  -0.7500000  92.8890000
  13.6649359  -0.5553041  93.2262961  11.7880000  -1.5000000  93.9110000
  10.8598514  -1.8321822  93.4490302  12.2590105  -2.3876654  94.3182839
  11.4340000  -0.5280000  95.0670000  12.3218550  -0.0779332  95.5095589
  10.8182221   0.2979028  94.7160569  10.6950000  -1.2790000  96.1010000
  10.1527958  -2.1180125  95.6649042  11.3644572  -1.7033868  96.8441197
   9.7140000  -0.3510000  96.7790000  10.1975295   0.5497792  97.1504041
   8.9251177  -0.0178042  96.1068912   9.0800000  -1.1410000  97.9630000
   8.4553328  -1.9498670  97.5886805   9.8430945  -1.6141852  98.5748885
   8.1870000  -0.2140000  98.8450000   8.6444619   0.7580951  99.0200506
   7.2208934  -0.0144323  98.3849513   7.9520000  -0.8850000 100.1860000
   7.2447937  -0.3267710 100.7944034   7.4990199  -1.8610013 100.0261765
   9.2200000  -1.0650000 100.9410000   9.0477765  -1.6237317 101.8560010
   9.6647938  -0.1154224 101.2188522   9.9508620  -1.6119218 100.3520532
   0.2080000  24.4240000  91.5470000  -0.3206816  23.5057954  91.3125879
   0.4957888  24.3429491  92.5922346  -0.6680000  25.6720000  91.3070000
  -0.0786164  26.5662482  91.4773180  -0.9845466  25.7142597  90.2696739
  -1.9210000  25.6970000  92.2470000  -2.6695653  26.3946665  91.8801682
  -2.3959708  24.7190375  92.2545621  -1.5000000  26.0810000  93.7710000
  -2.1207788  25.5397778  94.4826306  -0.4720083  25.8051227  93.9930964
  -1.6790000  27.6180000  94.0290000  -0.9995134  28.1825144  93.3937658
  -2.6843161  27.9132760  93.7348357  -1.4600000  28.0170000  95.4840000
  -2.0597777  27.3685920  96.1208162  -0.4238749  27.8481633  95.7637443
  -1.8140000  29.4800000  95.7740000  -1.3031248  30.1424745  95.0850050
  -2.8802444  29.6421950  95.6218106  -1.4650000  29.8260000  97.2450000
  -0.4748426  29.5425653  97.5687393  -2.2510000  30.4460000  98.1460000
  -1.9541039  30.6059785  99.1725815  -3.6570000  30.9970000  97.8020000
  -3.9336665  31.8007831  98.4821539  -3.7422178  31.4039302  96.8005876
  -4.6480000  29.8730000  97.9720000  -4.2325454  29.0318005  97.4183883
  -4.5885671  29.6023808  99.0244695  -6.1500000  30.0690000  97.5750000
  -6.6959561  29.1401467  97.7401379  -6.6128285  30.8118391  98.2188042
  -6.3050000  30.4870000  96.1330000  -5.3927073  30.1824388  95.6249553
  -7.1051381  29.8818007  95.7103916  -6.5900000  31.9670000  95.8540000
  -6.0309650  32.6004480  96.5401585  -6.2674209  32.2528619  94.8565780
  -8.0970000  32.2820000  96.0350000  -8.6510586  31.9606073  95.1548814
  -8.4951119  31.7067467  96.8689212  -8.3870000  33.7330000  96.2770000
  -7.7561627  34.3781390  95.6705720  -9.4096056  33.9547352  95.9796378
  -8.2190000  34.0870000  97.7210000  -8.5153116  35.1157232  97.9026507
  -7.1895954  33.9828827  98.0469245  -8.8312209  33.4499093  98.3530142
   1.1890000  24.3850000  90.4120000   0.8600000  24.2270000  89.2630000
   2.4830000  24.4340000  90.8730000   3.5900000  24.3070000  90.0020000
   3.4264347  23.4167089  89.4137058   4.4673203  24.1677517  90.6169073
   3.7530000  25.5570000  89.0640000   2.8204842  25.9353997  88.6791339
   4.6610000  25.2100000  87.9380000   5.0032268  26.1398892  87.5044243
   4.0401468  24.6973415  87.2139091   5.7770000  24.3890000  88.3100000
   6.7280000  23.7610000  87.1490000   7.6470000  23.0140000  88.2620000
   8.2090000  21.7090000  88.0380000   9.0111424  21.4441297  88.7144616
   8.6109935  21.6182411  87.0330318   7.0850000  20.7010000  88.1080000
   8.0399037  21.1945646  87.9783779   6.4426718  20.9644951  87.2801342
   7.3670000  19.2030000  87.9610000   8.1200000  18.7270000  89.2060000
   8.9656998  19.3808757  89.3690105   8.4679972  17.7216529  89.0208643
   7.4425502  18.7270015  90.0467013   8.2030000  18.7620000  86.8300000
   9.1004514  19.3611736  86.8130856   7.6431189  18.8665323  85.9178727
   8.4530826  17.7245030  86.9983915   6.0830000  18.5120000  87.8050000
   5.4620744  18.7171549  88.6643282   6.2587913  17.4493362  87.7308851
   5.5925800  18.8605135  86.9075249   6.0030000  22.8320000  86.3100000
   7.5360000  24.6610000  86.3250000   4.3420000  26.5840000  89.9020000
   3.5540000  27.1980000  90.8970000   2.3210000  27.2080000  90.8720000
   4.3260000  27.8080000  91.9510000   5.0924248  28.3742470  91.4318562
   3.6770041  28.5446216  92.4180117   4.9170000  26.8680000  92.9840000
   5.7378216  26.3178639  92.5371632   5.3477793  27.4396058  93.7999222
   3.8560000  25.8450000  93.5480000   3.0644823  26.3806054  94.0659580
   3.3813362  25.3361585  92.7126320   4.4980000  24.7470000  94.5150000
   5.2226450  25.2177616  95.1767999   3.7472547  24.2950531  95.1586827
   5.2070000  23.6430000  93.7340000   4.4970474  23.2090763  93.0328734
   5.9805322  24.1130968  93.1298163   5.8370000  22.5430000  94.5540000
   6.3796302  21.8641922  93.8978952   6.5685315  22.9505460  95.2461604
   4.8380000  21.7840000  95.3190000   4.2435149  22.4916787  95.8850020
   4.1620495  21.3198663  94.6020503   5.4310000  20.6560000  96.2590000
   5.4410347  19.6752079  95.8078900   5.9290000  20.7630000  97.5260000
   6.3621194  19.9099335  98.0282899   5.9410000  22.0510000  98.3580000
   6.9493287  22.3023266  98.6825447   5.5601211  22.9269351  97.8448236
   5.0540000  21.7690000  99.6560000   4.0007042  21.7025399  99.3860815
   5.3206267  20.8016859 100.0775123   5.2430000  22.8650000 100.7360000
   6.2794823  23.1975854 100.7925535   4.6505325  23.7516159 100.5276769
   4.8170000  22.2660000 102.1200000   4.6147355  21.2043428 101.9970443
   5.6493341  22.3383139 102.8179080   3.5990000  22.9620000 102.7170000
   3.9092648  23.9209672 103.1277405   2.8897937  23.1930712 101.9269003
   2.8950000  22.1650000 103.8460000   2.7827428  21.1395121 103.4986445
   3.5826019  22.1245624 104.6888538   1.5150000  22.6670000 104.3590000
   0.9264373  23.1311039 103.5715252   0.9227429  21.8269143 104.7150906
   1.7020000  23.6680000 105.5180000   0.7427003  23.9545626 105.9383510
   2.1989017  24.5759980 105.1933936   2.2967408  23.2339103 106.3167431
  34.6960000  30.2770000  90.1280000  35.5260753  30.0861914  90.8003987
  34.1327622  31.0925256  90.5747529  33.7910000  29.0030000  89.9330000
  33.0176566  29.2075584  89.2007727  34.3721018  28.1780335  89.5332702
  33.1430000  28.5910000  91.2350000  32.6873981  27.6099763  91.1269568
  33.9157939  28.4845903  91.9923187  32.0470000  29.6560000  91.7630000
  32.4851948  30.6521741  91.7811233  31.1940255  29.7113655  91.0910095
  31.5530000  29.3290000  93.1520000  30.8456259  30.0933321  93.4671497
  30.9914391  28.3980328  93.1037259  32.6700000  29.1820000  94.2300000
  33.3733941  28.4056155  93.9330744  33.2462853  30.0981921  94.3238364
  32.0590000  28.8210000  95.6450000  31.3880274  29.5947040  95.9996237
  31.4703783  27.9062223  95.5897529  33.1770000  28.6080000  96.5930000
  33.8610774  29.4119617  96.8193574  33.3810000  27.4480000  97.2090000
  34.1976787  27.4040311  97.9151959  32.6000000  26.1200000  97.0640000
  31.6680534  26.3184032  96.5373762  33.1398225  25.3963106  96.4635448
  32.2490000  25.4810000  98.4670000  31.6134047  24.5975336  98.4199821
  33.1199488  25.1970327  99.0545966  31.5140000  26.5930000  99.1750000
  32.2001643  27.4365516  99.2505392  30.7036601  26.9177001  98.5281436
  30.9520000  26.2650000 100.5810000  31.7314173  25.8924054 101.2419289
  30.5363216  27.1459131 101.0670952  29.8640000  25.2210000 100.4240000
  29.0284539  25.6031088  99.8405228  30.2131214  24.3364625  99.8983265
  29.3250000  24.8270000 101.8310000  30.0596219  24.2551794 102.3951232
  29.1019476  25.7071594 102.4313341  28.0240000  23.9730000 101.7020000
  28.1901819  23.1170218 101.0526928  27.7843493  23.5606896 102.6796915
  26.8600000  24.7430000 101.2130000  25.9620865  24.1324989 101.2234291
  27.0033883  25.0928336 100.1962418  26.6762768  25.6122262 101.8381661
  35.2560000  30.8750000  88.8520000  36.1840000  30.3190000  88.2860000
  34.6670000  32.0330000  88.3990000  35.3470000  32.9160000  87.4340000
  36.1223083  32.3220687  86.9739949  35.7968845  33.7716786  87.9162967
  34.3550000  33.3400000  86.4190000  33.9140435  32.4135033  86.0902825
  35.0280000  34.0420000  85.2400000  35.4155440  34.9982589  85.5643140
  34.2706543  34.2125602  84.4850684  36.0990000  33.2130000  84.7060000
  36.9760000  33.8080000  83.5100000  35.8530000  33.6510000  82.3660000
  35.5900000  34.6640000  81.3770000  36.2720630  34.5922132  80.5398467
  35.7457827  35.6443185  81.8180264  34.1290000  34.6640000  80.9000000
  35.1719408  34.8329030  81.1366331  33.5399455  34.8268835  81.7909887
  33.7270000  35.8070000  79.9030000  33.8600000  37.2410000  80.5870000
  33.3285956  37.2249712  81.5286403  33.4095078  37.9678024  79.9275191
  34.9066972  37.4707680  80.7187142  32.3140000  35.5870000  79.4950000
  31.7195661  35.4400960  80.3836965  32.2655785  34.7326063  78.8438190
  31.9867108  36.4742842  78.9725965  34.5930000  35.8120000  78.6850000
  35.6238798  35.9347544  78.9821535  34.3007005  36.6311594  78.0453212
  34.4738535  34.8786174  78.1539293  37.4610000  35.1750000  83.5950000
  38.1600000  32.9510000  83.3280000  33.3150000  34.2320000  86.9160000
  32.1610000  33.6580000  87.3080000  31.8480000  32.4360000  87.1270000
  31.2700000  34.6070000  88.1390000  31.7434909  35.5816789  88.1969692
  30.3114561  34.7704418  87.6528031  31.0860000  33.9760000  89.5230000
  30.5121005  33.0596264  89.4395750  32.0442232  33.6924775  89.9466229
  30.3750000  34.9190000  90.4540000  30.6820119  35.9427933  90.2558968
  29.3074310  34.8782413  90.2522572  30.6110000  34.5710000  91.9570000
  30.3284237  33.5354423  92.1372132  31.6640890  34.6482031  92.2163167
  29.7810000  35.4860000  92.9280000  30.0772993  36.5278921  92.8251960
  28.7257072  35.4439004  92.6653868  29.9390000  35.0560000  94.3840000
  29.2982981  35.6900936  94.9948415  29.5667693  34.0419180  94.4997583
  31.3880000  35.1170000  94.9280000  31.9460756  34.3687473  94.3773191
  31.7799410  36.0838593  94.6150922  31.5970000  34.9710000  96.3940000
  31.9736017  35.8511459  96.8930674  31.3750000  33.9510000  97.1120000
  31.4213621  33.9202399  98.1911267  30.9950000  32.6010000  96.4580000
  30.8561664  32.7067069  95.3833967  31.7225765  31.8085760  96.5935638
  29.6030000  32.1580000  97.1000000  28.8736674  32.9564096  96.9683907
  29.2192303  31.3026012  96.5473042  29.7030000  31.7880000  98.6140000
  30.6063619  32.2322353  99.0319705  28.8698025  32.2289982  99.1541911
  29.7250000  30.3080000  98.8520000  28.8642849  29.8509878  98.3688288
  30.6048367  29.8691751  98.3846617  29.7260000  29.9680000 100.3580000
  28.8026640  30.2988588 100.8297765  29.7785475  28.8960984 100.5279726
  30.8980000  30.6720000 101.0660000  31.8689442  30.4017555 100.6547602
  30.8371135  31.7572406 101.0078643  30.8630000  30.2610000 102.5450000
  29.9120729  30.4980647 103.0155880  30.9761859  29.1827093 102.6332667
  32.0250000  30.9560000 103.3370000  32.0585599  30.6010217 104.3626379
  31.9054781  32.0336735 103.3697931  32.9886011  30.7446064 102.8821080
  18.5410000  29.5360000  90.5400000  18.2621485  28.5108964  90.7612632
  19.5773156  29.6364613  90.8528329  17.6410000  30.5480000  91.2710000
  17.9216675  31.5313286  90.9099575  16.6246487  30.3813738  90.9285110
  17.6800000  30.5460000  92.7710000  18.6931545  30.5430464  93.1649077
  17.1975195  31.4293527  93.1820542  16.9290000  29.3140000  93.2540000
  15.8769430  29.4075353  92.9910681  17.2884785  28.4174642  92.7547999
  17.0340000  29.1050000  94.8150000  17.1483497  30.0604857  95.3228113
  16.1092936  28.6711480  95.1905948  18.1800000  28.1980000  95.1910000
  18.0495778  27.2112783  94.7493312  19.1302559  28.5752061  94.8235122
  18.2610000  28.0660000  96.6890000  18.1784590  29.0391044  97.1589306
  17.4187378  27.4780234  97.0512483  19.5430000  27.3730000  97.0920000
  19.7211868  26.4346341  96.5887378  20.4460000  27.7700000  97.9470000
  21.3112615  27.1444080  98.1130337  20.4400000  28.9850000  98.7260000
  21.4673871  29.3451279  98.7238493  19.8552456  29.7324768  98.2015749
  19.9640000  28.8960000 100.1870000  18.8986176  28.6975292 100.2977908
  20.4769784  28.1283580 100.7632272  20.2830000  30.2350000 100.7610000
  21.3536200  30.4394568 100.7522092  19.8142223  31.0472590 100.2123773
  19.7710000  30.2400000 102.2350000  18.7571140  29.8524900 102.3058250
  20.3823793  29.6124844 102.8811613  19.8160000  31.6960000 102.7490000
  19.4753077  32.3746694 101.9693035  19.1298264  31.8310330 103.5805990
  21.2210000  32.1200000 103.1580000  21.7832241  31.2334560 103.4457965
  21.7271859  32.5281607 102.2850655  21.3110000  33.1460000 104.2970000
  20.9750795  34.1445885 104.0288706  20.7116220  32.8528883 105.1561534
  22.8280000  33.2010000 104.7320000  22.9577819  33.8440905 105.5972516
  23.4627056  33.5874213 103.9417036  23.1945279  32.2130698 104.9961820
  18.4850000  29.8690000  89.0840000  17.5360000  29.5900000  88.3130000
  19.5700000  30.5880000  88.7000000  19.6730000  31.0160000  87.3820000
  18.8258652  31.6798801  87.2978104  19.5663988  30.2147577  86.6651744
  21.0150000  31.8100000  87.1460000  21.0439304  32.5584838  87.9204863
  21.1320000  32.4890000  85.7490000  21.9429474  33.2045624  85.7606538
  20.2057822  33.0173551  85.5604625  21.3530000  31.5020000  84.7470000
  21.3810000  32.0420000  83.2430000  20.6030000  30.8640000  82.4720000
  19.1390000  30.8770000  82.5210000  18.7208261  31.8533877  82.3136677
  18.7958700  30.5994014  83.5134705  18.5440000  29.8000000  81.5670000
  18.9728608  30.6342342  82.1077223  17.4670091  29.8712490  81.6158991
  18.9090000  30.0190000  80.1160000  18.8800000  31.4900000  79.6650000
  17.9295437  31.9198067  79.9500142  18.9809014  31.5109935  78.5900683
  19.7101067  32.0116666  80.1172209  17.9120000  29.3150000  79.3050000
  16.9288860  29.5976365  79.6489729  18.0706918  28.2552827  79.3954778
  18.0501857  29.6275911  78.2800666  20.2980000  29.4850000  79.8020000
  21.0196102  29.9748562  80.4387116  20.5308240  29.6886335  78.7676034
  20.3219486  28.4186560  79.9745454  20.6760000  33.4050000  83.2160000
  22.7830000  32.3950000  82.8220000  22.0880000  30.8880000  87.4160000
  23.2820000  31.2720000  87.8640000  23.5310000  32.4840000  87.8860000
  24.2240000  30.1600000  88.1500000  24.7312280  29.9704993  87.2095947
  24.9824339  30.5514394  88.8233946  23.5900000  28.9080000  88.7130000
  22.7921452  29.2048437  89.3848426  23.1141454  28.3615775  87.9049047
  24.5590000  27.9900000  89.4610000  25.3120952  27.6012855  88.7802631
  25.0957958  28.5697325  90.2078772  23.8490000  26.8490000  90.1550000
  23.2398065  27.2826189  90.9459260  23.1556788  26.3901736  89.4542961
  24.7500000  25.7280000  90.7840000  24.1385188  24.8585016  91.0163023
  25.4704806  25.4007213  90.0368874  25.5400000  26.1810000  92.0880000
  26.1544797  27.0432649  91.8338055  24.8331569  26.5193940  92.8404496
  26.4210000  25.0970000  92.6990000  27.0055377  24.5649476  91.9575043
  27.1330180  25.5096059  93.4125354  25.4830000  24.1540000  93.4380000
  25.0617814  24.5132080  94.3648757  25.1270000  22.9430000  93.0440000
  24.5490690  22.3547896  93.7422938  25.4170000  22.2230000  91.6960000
  24.4815743  21.7851003  91.3518437  25.7134267  22.9398354  90.9383991
  26.4850000  21.0880000  91.7820000  26.0713566  20.1598550  92.1746206
  26.8938049  20.8473586  90.8024954  27.6050000  21.5650000  92.6860000
  27.8764298  22.5764110  92.3835422  27.2219351  21.6436887  93.6996929
  28.8830000  20.6660000  92.6810000  28.6101338  19.6197630  92.5623524
  29.5268803  20.9100031  91.8378122  29.6440000  20.8530000  93.9510000
  29.8171819  21.9177289  94.0957422  29.0258504  20.5365932  94.7867050
  31.0230000  20.1320000  94.0050000  30.9351872  19.0559070  94.1435486
  31.6086310  20.2727362  93.0983228  31.8200000  20.7210000  95.2030000
  31.1770813  20.7708633  96.0782624  32.6052484  20.0108217  95.4526893
  32.4470000  22.0720000  94.9630000  33.0551092  22.3709059  95.8114854
  31.7005163  22.8440838  94.8100630  33.0881918  22.0547060  94.0862361
  34.1290000  40.2350000  93.3370000  34.7187580  39.3245142  93.3095378
  34.8451059  41.0523582  93.3690128  33.1610000  40.2760000  94.5890000
  32.5367514  41.1615045  94.5414984  32.4823103  39.4291509  94.5728813
  33.9380000  40.2870000  95.8870000  34.7242184  39.5407465  95.8056343
  34.4389728  41.2503536  95.9421468  33.1680000  40.0810000  97.1410000
  32.4092547  39.3174187  96.9798936  33.8073721  39.7106013  97.9386278
  32.4330000  41.4300000  97.6450000  33.1331733  42.2073786  97.9438994
  31.8089101  41.8669904  96.8678693  31.5420000  41.0600000  98.8400000
  30.7177850  40.4026001  98.5676106  32.0706969  40.5685192  99.6519385
  30.9790000  42.3930000  99.3560000  31.7893210  43.0606392  99.6247338
  30.4272682  42.8863889  98.5569346  30.0170000  42.1660000 100.5580000
  29.0081753  41.8910494 100.2892454  30.2970000  42.2590000 101.8670000
  29.5255286  42.2353507 102.6232292  31.6920000  42.3990000 102.4170000
  31.8780506  41.6285971 103.1633817  32.4648805  42.2859929 101.6649587
  31.8380000  43.7860000 103.1030000  31.5220993  44.6087891 102.4627423
  31.2391157  43.8594216 104.0087626  33.2750000  43.9520000 103.4520000
  33.8375133  43.6308432 102.5753335  33.4480965  45.0202114 103.5492933
  33.8380000  43.2050000 104.7380000  33.2221784  43.4227648 105.6077628
  33.8100884  42.1245013 104.6082750  35.3180000  43.6560000 105.0030000
  35.3950123  44.7320161 104.8586099  35.5788760  43.4766475 106.0424236
  36.3660000  42.9660000 104.0590000  36.3566967  41.8784753 104.1046780
  36.2503908  43.2249012 103.0080772  37.7980000  43.4840000 104.5550000
  37.9363255  44.5523325 104.4085527  37.9179029  43.3136912 105.6226756
  38.8990000  42.7190000 103.8070000  39.8804611  42.9870696 104.1863967
  38.8916243  42.9341813 102.7438050  38.7796268  41.6459561 103.9272822
  33.2510000  40.2240000  92.1100000  33.3000000  41.1300000  91.3100000
  32.5080000  39.1070000  91.9200000  31.5920000  39.0090000  90.8240000
  31.1398236  39.9818982  90.7037186  30.8148434  38.2755670  90.9830461
  32.4300000  38.6600000  89.5970000  33.1962643  39.4088681  89.4832917
  31.5030000  38.6730000  88.3750000  32.0516330  38.2172221  87.5619383
  31.3524910  39.7209412  88.1475109  30.2350000  38.0120000  88.5610000
  29.3310000  37.8530000  87.2580000  27.8530000  37.5940000  87.7590000
  27.5860000  36.3720000  88.3960000  28.0636500  36.2808719  89.3628170
  27.9479526  35.5432980  87.7943021  26.0790000  36.1580000  88.5070000
  27.1044545  36.3294665  88.2048556  25.6699642  37.0826386  88.8879334
  25.3360000  35.8680000  87.2620000  25.2750000  36.8780000  86.1790000
  24.9559855  37.8201570  86.6031508  24.5508449  36.5429865  85.4513563
  26.2469335  36.9533904  85.7149110  23.9410000  35.4540000  87.5040000
  23.4823433  36.1680274  88.1707180  23.9364284  34.4642116  87.9243190
  23.4329080  35.4576569  86.5505189  25.9610000  34.6310000  86.7050000
  27.0123447  34.8094101  86.5349234  25.4806591  34.3805347  85.7710890
  25.8363892  33.8173774  87.4049467  29.3650000  39.0910000  86.4100000
  29.8330000  36.7430000  86.4380000  33.1230000  37.2980000  89.7520000
  34.2760000  37.2280000  90.3960000  34.8990000  38.1270000  91.0200000
  34.8720000  35.8340000  90.2600000  34.0260074  35.1695562  90.4027027
  35.1582775  35.7310751  89.2162765  36.0450000  35.4820000  91.1940000
  36.5603357  34.6089612  90.8089111  36.7744507  36.2857003  91.1932274
  35.5700000  35.1920000  92.6680000  36.4235479  35.0260007  93.3203452
  35.0531531  36.0640432  93.0610330  34.6130000  33.9830000  92.7310000
  33.6151782  34.2931134  92.4262258  34.9155087  33.2049761  92.0343155
  34.5240000  33.3930000  94.1070000  34.1441050  34.1467594  94.7936057
  33.7815885  32.5974472  94.0896232  35.8560000  32.8170000  94.6600000
  36.3387519  32.1925075  93.9098929  36.5615535  33.6071139  94.9013137
  35.5900000  31.9540000  95.9710000  35.0152947  31.0865464  95.6679851
  36.5590628  31.5805064  96.2992772  34.9400000  32.6570000  97.1110000
  34.7946403  33.7119035  96.9332272  34.5210000  32.1800000  98.2640000
  33.9430370  32.7925348  98.9410302  34.7790000  30.7640000  98.7720000
  33.7998927  30.3034454  98.8922467  35.2874466  30.1987466  97.9989207
  35.5420000  30.6200000 100.0930000  36.5127017  31.1085272 100.0169451
  35.0007901  31.1417398 100.8799806  35.7360000  29.1640000 100.4990000
  35.8565367  28.5467045  99.6087617  36.6521437  29.0522597 101.0723226
  34.5690000  28.6470000 101.3090000  34.3723170  29.3259870 102.1357027
  33.6667222  28.6397759 100.6999617  34.8300000  27.2290000 101.8450000
  34.6893798  26.4906468 101.0578212  35.8572126  27.1137284 102.1799206
  33.8720000  26.8930000 102.9780000  34.1535876  27.3922743 103.9033738
  32.8588811  27.2219079 102.7538490  33.8480000  25.3880000 103.2270000
  33.1088739  25.1962951 104.0008584  33.4447131  24.9486626 102.3172444
  35.2150000  24.6390000 103.5980000  35.0619836  23.5657578 103.6596945
  35.6103307  24.9664134 104.5536438  35.9770236  24.8217705 102.8456331
  35.4540000  48.6440000  90.8930000  36.5317821  48.6007741  90.7743815
  35.1825967  49.6891629  90.7669770  35.0150000  48.1290000  92.2350000
  33.9318757  48.1174207  92.2876189  35.3330538  47.1001502  92.3704355
  35.5460000  48.9700000  93.3370000  36.5469802  49.3178582  93.0947454
  34.9302576  49.8609714  93.4323738  35.5560000  48.2370000  94.6820000
  34.5401972  48.0138121  95.0029951  36.0743535  47.2827305  94.6283219
  36.2190000  49.0980000  95.7520000  35.9720184  50.1423405  95.5724060
  35.7798469  48.8441678  96.7148576  37.7850000  48.9410000  95.8550000
  38.0398243  47.8893336  95.7334954  38.2640207  49.4691945  95.0353246
  38.3840000  49.4680000  97.2120000  39.4630473  49.4919642  97.1137012
  38.0637677  50.5022877  97.3305167  37.9510000  48.6620000  98.4810000
  36.9091225  48.4066117  98.6027463  38.7830000  48.2550000  99.4200000
  38.3765971  47.6971343 100.2514039  40.2700000  48.4650000  99.4910000
  40.7248876  47.6404728 100.0373086  40.7368573  48.4749607  98.5124163
  40.5980000  49.7550000 100.2190000  41.5574959  50.1569087  99.8956703
  39.8572837  50.5196850  99.9930459  40.6290000  49.5080000 101.7730000
  41.2732946  48.6512650 101.9704756  41.1013691  50.3603334 102.2535198
  39.2580000  49.2630000 102.4040000  38.5438639  50.0261344 102.1027019
  38.8347899  48.3099354 102.0915161  39.4190000  49.2690000 103.9380000
  40.2622784  48.6274162 104.1866801  39.7057021  50.2698223 104.2490974
  38.1830000  48.7830000 104.7680000  37.9554081  47.7438021 104.5374513
  38.4083244  48.8135933 105.8324844  36.9200000  49.6300000 104.5110000
  37.0375662  50.6261008 104.9303763  36.8154812  49.7713232 103.4374933
  35.6420000  49.0020000 105.0480000  34.7747874  49.5912796 104.7655806
  35.6485818  48.9315574 106.1304673  35.5036317  47.9995301 104.6529693
  34.7220000  47.8990000  89.8480000  35.2960000  47.7430000  88.7290000
  33.4260000  47.6740000  90.0440000  32.4190000  47.2830000  89.1040000
  32.4861229  46.2647026  88.7518255  32.5360599  47.9549128  88.2661324
  31.1050000  47.5090000  89.7950000  30.9475171  46.9758258  90.7179401
  30.0300000  47.1130000  88.7740000  29.0699373  47.0550470  89.2686940
  30.2854272  46.1308822  88.3961288  29.9840000  48.0970000  87.6660000
  29.0130000  47.7380000  86.4350000  30.1930000  47.4280000  85.3250000
  29.9370000  47.7900000  83.9440000  30.8238952  47.8290759  83.3250663
  29.4705339  48.7685553  83.8759125  28.8440000  46.7530000  83.3330000
  29.5890025  47.5214615  83.4963621  27.9430009  47.0243228  83.8640006
  28.4910000  46.8240000  81.8400000  27.9960000  48.1500000  81.3740000
  27.1956070  48.4688338  82.0274907  27.6192682  48.0306342  80.3690498
  28.8179612  48.8500668  81.3721821  27.3720000  45.8200000  81.6480000
  26.6159108  46.0022396  82.3962191  27.7743156  44.8260763  81.7294117
  26.9622507  45.9778064  80.6608325  29.6440000  46.5640000  81.0300000
  30.4135625  47.2840683  81.2652812  29.3728656  46.6512484  79.9885953
  30.0051522  45.5648645  81.2268055  28.2800000  46.4700000  86.6460000
  27.9370000  48.7500000  86.1520000  30.9390000  48.9820000  90.0040000
  29.8010000  49.4970000  90.4910000  28.8870000  48.8640000  90.8640000
  29.8290000  50.9920000  90.4910000  30.6971676  51.2768391  91.0764099
  30.0325213  51.3244230  89.4761202  28.5000000  51.6440000  91.0480000
  27.8073827  51.7044030  90.2157178  28.0635355  50.9419359  91.7513049
  28.6230000  53.0320000  91.7030000  29.3971757  53.0356230  92.4660812
  28.9266330  53.7650047  90.9596454  27.2830000  53.4760000  92.3100000
  26.6401990  53.7407677  91.4724972  26.8264249  52.6090594  92.7813334
  27.2800000  54.6730000  93.3350000  27.7454633  55.5430945  92.8765456
  26.2481393  54.9531499  93.5378807  27.9700000  54.3690000  94.6560000
  27.5932087  53.4172799  95.0274271  29.0340808  54.2317725  94.4850652
  27.7830000  55.4320000  95.7210000  27.8398188  56.4091467  95.2556658
  26.7743042  55.3413491  96.1218257  28.7700000  55.3130000  96.8630000
  29.6101902  55.9867444  96.9385173  28.6420000  54.4050000  97.8090000
  29.3688874  54.2322421  98.5896404  27.4790000  53.5430000  97.8830000
  26.6881588  54.0088873  97.2975598  27.6822546  52.5874895  97.4125021
  26.9340000  53.3020000  99.3470000  26.0261420  52.7004088  99.3712254
  27.6558595  52.7871421  99.9781095  26.6480000  54.6760000  99.9330000
  27.5731225  55.2520622  99.9531888  25.9689233  55.2149399  99.2780935
  26.0570000  54.6200000 101.3470000  25.8770396  55.6431653 101.6693228
  25.0801100  54.1432048 101.2883718  26.9380000  53.8680000 102.4130000
  26.6963139  52.8087778 102.3479917  27.9782103  53.9541037 102.1110501
  26.7720000  54.3170000 103.9370000  26.3216823  55.3035047 104.0313686
  26.1320964  53.6382544 104.4979472  28.1620000  54.3460000 104.6080000
  28.6534119  53.3842087 104.4839562  28.7762749  55.0638819 104.0689036
  28.1500000  54.7420000 106.1590000  29.1621631  54.8285318 106.5425454
  27.6358931  54.0016372 106.7625711  27.6546166  55.6962217 106.3145546
  47.8160000   7.9650000  90.2060000  47.0816567   7.8602209  90.9980318
  48.7620871   7.6416210  90.6329101  47.9040000   9.3800000  89.7040000
  48.5985139   9.4630922  88.8752618  46.9505632   9.7435929  89.3341468
  48.3950000  10.2800000  90.8710000  48.1216394  11.3077434  90.6458965
  47.8256511  10.0014162  91.7543448  49.8830000  10.1950000  91.2040000
  50.1454762   9.1481716  91.3452888  50.4753503  10.5459398  90.3624750
  50.3020000  10.9760000  92.4690000  49.9866188  12.0170519  92.4435706
  49.8645148  10.5489051  93.3693208  51.8760000  10.9080000  92.5910000
  52.2169948   9.8809764  92.4699794  52.3573054  11.4852843  91.8065219
  52.3540000  11.4510000  93.9760000  53.4359565  11.5136427  93.9811105
  51.9872311  12.4695664  94.0957873  51.8610000  10.6340000  95.1090000
  51.1501222   9.8451993  94.9140634  52.2580000  10.8030000  96.3920000
  52.0224107  10.0949668  97.1735348  53.0650000  11.9810000  96.8560000
  53.4765905  12.5077223  95.9967108  52.4789538  12.7088285  97.4059969
  54.2210000  11.5060000  97.7210000  53.9256087  10.6844843  98.3725834
  55.0375322  11.1285947  97.1083832  54.7460000  12.7170000  98.6010000
  55.0675885  13.5589361  97.9879492  53.9862770  13.1043094  99.2742877
  55.9530000  12.1960000  99.4280000  55.6108325  11.3162415  99.9684548
  56.7063644  11.8467147  98.7240633  56.5960000  13.1940000 100.4040000
  57.2733964  12.6614202 101.0688931  57.2122493  13.9037443  99.8589084
  55.5660000  13.9490000 101.2790000  54.9787668  14.6257481 100.6608962
  54.8585826  13.2417606 101.7081934  56.1930000  14.7480000 102.4080000
  56.9123941  15.4389961 101.9756675  55.3981666  15.3668235 102.8186219
  56.8640000  13.9620000 103.5690000  57.1945281  14.6381338 104.3517281
  57.7319171  13.4047233 103.2329888  56.1698710  13.2547751 104.0141505
  47.3240000   6.9720000  89.1640000  46.8650000   5.8890000  89.4060000
  47.4530000   7.4630000  87.9480000  46.8600000   6.6940000  86.8700000
  47.2489397   5.6870817  86.8525777  47.2033163   7.2204705  85.9912766
  45.3430000   6.6710000  86.9320000  45.0349388   6.1158600  87.8025239
  44.7250000   6.0600000  85.6840000  43.6810429   6.3399464  85.6441926
  44.7919005   4.9850839  85.7965375  45.4290000   6.4970000  84.4470000
  44.9910000   5.9770000  83.0230000  46.1440000   6.4230000  82.0430000
  45.8940000   7.2250000  80.8790000  46.7738323   7.7729499  80.5678167
  45.1336632   7.9666305  81.1063082  45.3180000   6.4000000  79.7170000
  45.6785488   7.1166309  80.4441133  44.3923653   5.9751195  80.0776300
  44.9370000   7.2450000  78.4310000  44.7700000   6.3770000  77.2460000
  45.6433954   5.7460307  77.1543915  44.6874694   7.0122264  76.3766461
  43.8652356   5.7989082  77.3597023  46.1040000   8.2480000  78.2040000
  47.0347187   7.7022379  78.2289071  46.0708347   9.0039489  78.9680754
  45.9617944   8.6940669  77.2302963  43.6310000   7.9760000  78.7200000
  42.8658309   7.2540706  78.9637544  43.3358999   8.5345528  77.8444518
  43.7727956   8.6533248  79.5497953  44.8220000   4.5310000  83.0890000
  43.7720000   6.6350000  82.4950000  44.7880000   8.0140000  86.9050000
  43.5750000   8.1910000  87.4550000  42.8400000   7.2570000  87.8500000
  43.1440000   9.6070000  87.4160000  43.3788235  10.0117227  86.4369135
  42.0637465   9.6777261  87.5157854  43.8530000  10.3730000  88.5380000
  44.8302481   9.9463938  88.7356213  44.0275004  11.4085175  88.2636167
  42.9800000  10.3060000  89.8610000  42.0831318  10.9114095  89.7572658
  42.6402089   9.2852475  90.0180708  43.7670000  10.7470000  91.0810000
  44.4252339  11.5610924  90.7831951  43.0905021  11.1599347  91.8253370
  44.6340000   9.6340000  91.7500000  44.0173065   8.7730997  91.9998815
  45.3777780   9.2778681  91.0398273  45.3400000  10.1150000  92.9830000
  46.2167705   9.4952556  93.1643598  45.7046736  11.1289282  92.8441446
  44.4390000  10.0850000  94.2120000  43.7989270  10.9595779  94.2120491
  43.7786160   9.2216114  94.1427238  45.2400000   9.9860000  95.5160000
  46.1461852   9.4141288  95.3842966  45.0060000  10.4880000  96.7390000
  45.7399160  10.4056289  97.5277917  43.7320000  11.2110000  97.1500000
  43.9548730  12.1512362  97.6515022  43.0629576  11.4543445  96.3321695
  43.0040000  10.2910000  98.1510000  41.9565187  10.5899046  98.1629966
  43.0283242   9.2880621  97.7291197  43.5380000  10.2470000  99.5820000
  44.5471333   9.8350794  99.5731484  43.6262310  11.2583551  99.9691437
  42.6660000   9.4190000 100.5190000  41.6427416   9.7878913 100.5215465
  42.6141439   8.3802679 100.1973923  43.2520000   9.4810000 101.9460000
  44.2466854   9.0392076 101.9427819  43.3883196  10.5168084 102.2445683
  42.4140000   8.7430000 102.9870000  42.4532836   7.6700647 102.8076966
  42.8327416   8.8986118 103.9796099  40.9630000   9.1750000 103.0050000
  40.8403482  10.2513284 103.0965897  40.4679445   8.8986821 102.0766243
  40.2550000   8.4850000 104.1600000  39.1918521   8.7055141 104.1473836
  40.6418284   8.8045343 105.1217706  40.3698366   7.4064096 104.1000300
  15.4370000  25.3330000  93.2360000  15.5117538  26.4093990  93.3514562
  14.4591301  25.0594182  93.6243691  16.5600000  24.5930000  93.9890000
  16.4914282  23.5316475  93.7771278  17.5275443  24.9118763  93.6145553
  16.4930000  24.8050000  95.4890000  16.3779676  25.8640936  95.7051994
  15.5977555  24.3190455  95.8690665  17.7340000  24.2330000  96.2530000
  17.8167367  23.1556482  96.1219515  18.6765280  24.6539675  95.9114897
  17.5770000  24.5210000  97.7240000  17.4114591  25.5828765  97.8940454
  16.6956365  24.0116251  98.1088591  18.8350000  24.0480000  98.5520000
  18.8852701  22.9615740  98.6054080  19.7698359  24.3766271  98.1065743
  18.7370000  24.6370000 100.0100000  19.7013537  24.9499766 100.3929460
  18.0947106  25.5161214 100.0409175  18.1260000  23.5600000 100.8830000
  17.1586175  23.1728500 100.6004402  18.6880000  23.0450000 101.9580000
  18.3480671  22.0788649 102.3024395  19.7600000  23.6320000 102.7790000
  20.5875222  22.9246275 102.7862190  20.1380428  24.5366874 102.3160687
  19.3710000  23.9270000 104.2260000  20.1427098  24.5126425 104.7241886
  18.4654910  24.5299623 104.2568051  19.1400000  22.6460000 104.9890000
  18.8223231  22.9327192 105.9914872  18.2886754  22.1501435 104.5308769
  20.3140000  21.6570000 105.0930000  20.5889445  21.2373673 104.1278788
  21.2171902  22.1127315 105.4950463  19.8560000  20.5580000 106.0210000
  19.8166727  20.9770641 107.0247074  18.8302457  20.3094235 105.7628086
  20.6890000  19.3110000 106.0740000  20.0081463  18.4640693 106.0105212
  21.2872753  19.2860323 105.1650021  21.5990000  19.1040000 107.2480000
  22.4596728  18.5066770 106.9575475  21.9969036  20.0724760 107.5430253
  20.9380000  18.4800000 108.4260000  21.6183557  18.4356539 109.2711145
  20.6113965  17.4666548 108.2181472  20.0663415  19.0512181 108.7326959
  15.4880000  25.1360000  91.7400000  15.3730000  24.0210000  91.2080000
  15.6920000  26.2960000  91.0400000  15.4760000  26.3120000  89.5890000
  16.2151942  25.5790352  89.3029640  15.7423119  27.2676758  89.1612690
  14.0570000  25.8630000  89.1150000  13.8681764  24.9105742  89.5820383
  14.0600000  25.7080000  87.6280000  13.1520129  25.2058163  87.3227592
  14.9056235  25.0820435  87.3717103  14.1690000  26.9850000  86.9820000
  14.8250000  26.9700000  85.5020000  13.7660000  25.9300000  84.9220000
  13.6300000  25.6850000  83.5040000  14.5359249  25.3196623  83.0381487
  13.3607177  26.5976155  82.9801517  12.4740000  24.7340000  83.2660000
  13.4303896  25.1973691  83.4730194  12.3071393  24.7438530  82.1985557
  12.6360000  23.2270000  83.6620000  11.7190000  22.4760000  82.7560000
  10.7387672  22.9301482  82.8031928  11.6647045  21.4563795  83.1074627
  12.1234993  22.4933153  81.7551017  12.2150000  23.1130000  85.0830000
  11.2549211  23.5928871  85.1955647  12.9599421  23.5724175  85.7077934
  12.1323869  22.0603689  85.3119974  14.0190000  22.7040000  83.5570000
  14.3687874  22.8248096  82.5425367  14.0229673  21.6566063  83.8189173
  14.6625978  23.2479478  84.2332675  14.6460000  28.2960000  84.8350000
  16.2380000  26.5930000  85.4800000  13.0290000  26.7820000  89.6370000
  12.3750000  26.6610000  90.8580000  12.5090000  25.6790000  91.5310000
  11.2780000  27.7170000  91.1500000  11.4457290  28.6000084  90.5419571
  10.2885458  27.3549348  90.8820521  11.3660000  28.0320000  92.6690000
  10.5715613  28.7247376  92.9240347  11.1674012  27.1265727  93.2336175
  12.7020000  28.6260000  93.0970000  13.5287725  27.9402228  92.9302342
  12.9304983  29.5213107  92.5240495  12.6250000  28.9910000  94.5360000
  13.3155951  29.8144328  94.7084609  11.6325785  29.3747446  94.7597000
  12.9520000  27.8830000  95.5130000  12.1209305  27.1823409  95.5609719
  13.8012739  27.3198369  95.1309502  13.2950000  28.3880000  96.9670000
  13.5470340  27.5303739  97.5888177  14.1783335  29.0200642  96.9438754
  12.1930000  29.1400000  97.5970000  11.6595547  29.7405228  96.8694091
  11.4614852  28.4565418  98.0260886  12.7510000  29.9890000  98.6900000
  13.8207556  30.1289094  98.7300293  12.0140000  30.6120000  99.6330000
  12.5117363  31.1408995 100.4330837  10.4330000  30.6670000  99.7080000
  10.1376101  31.7146023  99.7302529   9.9889386  30.2453583  98.8131767
   9.8460000  29.9790000 100.9380000   8.7649361  29.8855620 100.8416921
  10.2326721  28.9643616 101.0118415  10.1950000  30.7730000 102.2800000
  11.2758379  30.8534547 102.3958597   9.8183500  31.7909119 102.2300588
   9.6160000  30.0820000 103.4890000   9.4520491  30.8134024 104.2772358
   8.6374134  29.6711130 103.2468739  10.5530000  28.9210000 104.0160000
  10.6427270  28.1345907 103.2689394  11.5637279  29.2778480 104.1940833
   9.9740000  28.2820000 105.3190000   9.6242932  29.0908209 105.9580595
   9.0887974  27.7128753 105.0408860  10.9380000  27.3340000 106.1790000
  11.3154437  26.5062667 105.5837616  11.8140457  27.9002578 106.4875596
  10.2520000  26.7960000 107.4080000  10.9469978  26.2295568 108.0205268
   9.4282103  26.1365062 107.1566449   9.8547800  27.6023700 108.0180203
  32.8360000  44.8390000  92.8760000  32.2405016  45.7450628  92.8314482
  32.1406875  44.0374418  93.1125418  33.9450000  44.9340000  93.9260000
  34.5612480  44.0427955  93.8806789  34.6036896  45.7662030  93.6988453
  33.3720000  45.0890000  95.3790000  32.8591846  46.0324255  95.5481825
  32.6582422  44.3072691  95.6270153  34.5730000  44.9690000  96.3190000
  34.9649644  43.9537367  96.3366157  35.4043863  45.6109207  96.0380435
  34.1020000  45.3520000  97.7980000  33.5304305  46.2778551  97.7992475
  33.4370312  44.5850189  98.1903487  35.2770000  45.4900000  98.7260000
  35.9523072  44.6362139  98.6993451  35.8890634  46.3705454  98.5518269
  34.6190000  45.6020000 100.1900000  33.7161843  46.1942776 100.0966671
  34.3004218  44.5998982 100.4739825  35.5340000  46.1570000 101.2920000
  36.3418214  45.5528370 101.6766631  35.3930000  47.3750000 101.8030000
  36.1895096  47.7954262 102.4000127  34.1610000  48.3160000 101.6330000
  33.3072743  47.7937148 101.2045240  33.8041356  48.7856317 102.5428213
  34.6090000  49.4010000 100.6400000  35.6206449  49.6926158 100.9197137
  34.6906514  48.9164670  99.6689079  33.7440000  50.6390000 100.5080000
  32.7285831  50.2928638 100.3150613  33.7209673  51.1198737 101.4820297
  34.1580000  51.7170000  99.3880000  33.7859637  51.3402564  98.4378430
  33.5996559  52.6286650  99.5934359  35.7080000  52.0670000  99.2650000
  36.3264103  51.1979828  99.0482794  35.9409082  52.7966133  98.4942580
  36.1250000  52.6150000 100.6610000  35.6468171  53.5556517 100.9282051
  35.9208767  51.9290452 101.4811425  37.6660000  52.8470000 100.5820000
  38.2367299  51.9428691 100.3852014  37.9231623  53.5390580  99.7831031
  38.1140000  53.4540000 101.9260000  39.1665746  53.7192092 101.8973664
  37.9754883  52.7619165 102.7497572  37.5519053  54.3551876 102.1541478
  33.3170000  44.6160000  91.4360000  32.6020000  44.3940000  90.4760000
  34.6450000  44.8300000  91.3490000  35.4130000  44.4670000  90.1720000
  35.0041363  45.0419908  89.3548843  35.2545756  43.4160098  89.9783166
  36.9160000  44.7770000  90.3450000  37.0749651  45.6513413  90.9542219
  37.6140000  44.9620000  88.9570000  38.6643874  45.1876698  89.0817417
  37.1423758  45.7839994  88.4330986  37.4470000  43.7420000  88.2250000
  38.1340000  43.4790000  86.8220000  36.9110000  42.7480000  86.1790000
  35.6950000  43.5650000  86.0880000  35.8863957  44.6260116  86.1818677
  35.0036187  43.3051016  86.8843929  34.9460000  43.2540000  84.7880000
  35.2405415  43.2032958  85.8286360  35.8009901  43.0130118  84.1729442
  34.0170000  42.1950000  84.5970000  34.6900000  40.8020000  85.0140000
  35.6413375  40.7129510  84.5076787  34.0329663  40.0061553  84.6961353
  34.8005879  40.7736859  86.0876320  33.6780000  42.0710000  83.1310000
  34.5981215  42.0410087  82.5678029  33.0660487  42.9060992  82.8403199
  33.1342729  41.1462935  83.0022532  32.8440000  42.3990000  85.5200000
  33.1955779  42.4288543  86.5405801  32.1512624  41.5796851  85.3996355
  32.3502062  43.3284664  85.2756746  38.5820000  44.6920000  85.9780000
  39.3600000  42.7010000  86.9610000  37.4900000  43.5870000  91.0750000
  37.7030000  43.5670000  92.3660000  37.3810000  44.4500000  93.1300000
  38.3500000  42.2540000  92.7330000  37.6442011  41.4900319  92.4235592
  39.2193992  42.1330588  92.0915756  38.7320000  42.1170000  94.2130000
  39.0367083  41.0861098  94.3561060  39.6229257  42.7174361  94.3671459
  37.6690000  42.4790000  95.2660000  37.6461435  43.5553805  95.4161219
  36.6883765  42.2052401  94.8845580  37.8930000  41.7530000  96.6300000
  37.8131319  40.6783379  96.4769367  38.8991820  41.9332562  97.0005502
  36.8870000  42.1620000  97.7110000  36.8543368  43.2469397  97.7867627
  35.8923089  41.8501344  97.3984134  37.1760000  41.5650000  99.0910000
  37.4568617  40.5172676  98.9957394  38.0133722  42.0645203  99.5701714
  35.9040000  41.6840000 100.0370000  35.6357624  42.7204925 100.2052612
  35.0385643  41.2150201  99.5707115  36.1910000  40.9800000 101.3360000
  37.0442560  41.3453229 101.8874049  35.4950000  39.9610000 101.8840000
  35.7926594  39.3855899 102.7488191  34.1200000  39.5220000 101.2650000
  33.4254076  40.3596695 101.2322543  34.1882885  39.1444879 100.2508490
  33.5310000  38.4530000 102.1610000  34.2295439  37.6221993 102.2532581
  33.4054681  38.8564247 103.1639702  32.1310000  37.9130000 101.6360000
  31.5218152  37.5314485 102.4554018  31.5468877  38.6977166 101.1632033
  32.3810000  36.7970000 100.6370000  32.9272376  37.2224468  99.7980933
  33.0486765  36.0713487 101.0982193  31.1280000  36.0800000 100.1340000
  31.3964319  35.2035863  99.5471156  30.5215236  35.7117137 100.9569074
  30.3050000  36.9960000  99.2530000  30.1116102  37.9712831  99.6960646
  30.7602068  37.1899069  98.2834533  28.9490000  36.2810000  99.0250000
  29.0671553  35.2792480  98.6194790  28.4235233  36.1578452  99.9694682
  28.0960000  37.0940000  98.1030000  27.1090599  36.6527329  98.0015035
  28.5249362  37.1630704  97.1090262  27.9690917  38.1054189  98.4785889
  10.8340000  43.1880000  90.8450000  10.5867276  44.2443115  90.8201937
   9.9566259  42.6682292  90.4682242  11.1720000  42.7400000  92.1860000
  11.4787099  41.6998702  92.1750408  12.0122960  43.2964343  92.5888852
  10.0250000  42.8860000  93.0540000   9.6222200  43.8868308  92.9207332
   9.2600560  42.2012570  92.6961556  10.2660000  42.6150000  94.5240000
  10.8348467  41.6984833  94.6693159  10.8292207  43.4036545  95.0169589
   8.8750000  42.4550000  95.2470000   8.1951311  43.2477696  94.9417204
   8.4095771  41.5211036  94.9378075   9.0040000  42.4560000  96.7740000
   9.6255094  41.6152945  97.0783705   9.5183195  43.3535151  97.1060542
   7.6180000  42.3700000  97.5090000   6.9852373  43.1272991  97.0610162
   7.1883197  41.4082163  97.2320652   7.6190000  42.4840000  99.0350000
   6.6958880  42.4789072  99.5948145   8.7610000  42.5800000  99.7380000
   9.7397724  42.3486214  99.3429322   8.7700000  43.0290000 101.1520000
   8.0071315  42.4838067 101.7051880   9.7117855  42.8192845 101.6467125
   8.4600000  44.5330000 101.2590000   9.2102155  45.1588625 100.7771517
   7.5080252  44.7930325 100.8001033   8.4040000  44.8640000 102.7670000
   7.7154155  45.7028122 102.8687466   7.9263617  44.0182525 103.2539054
   9.7380000  45.2020000 103.5030000   9.5903313  45.1795455 104.5804204
  10.5000521  44.4558608 103.2847389  10.2530000  46.6030000 103.0670000
  10.3121601  46.6407126 101.9808748   9.5348443  47.3670537 103.3517796
  11.6480000  46.9520000 103.6310000  11.5668187  47.2470798 104.6756150
  12.2865023  46.0705822 103.6151406  12.3390000  48.0560000 102.8740000
  12.0769211  48.1065194 101.8201132  12.1045871  49.0357101 103.2845261
  13.8910000  47.8040000 103.0180000  14.4564588  48.6146697 102.5684002
  14.1992556  46.8842902 102.5323525  14.1806501  47.7384413 104.0629621
  11.8890000  42.8400000  89.8520000  11.6830000  42.2990000  88.8080000
  13.0540000  43.3760000  90.1380000  14.2750000  42.9320000  89.4390000
  13.9285344  43.0440290  88.4226964  14.4910802  41.8900462  89.6256377
  15.5100000  43.7970000  89.6750000  15.1490043  44.8114286  89.7138668
  16.6250000  43.6800000  88.6270000  17.4168636  44.3782783  88.8618628
  16.2024829  43.9450449  87.6658468  17.1410000  42.3130000  88.5970000
  18.4170000  42.0620000  87.6830000  17.7830000  41.6110000  86.4240000
  16.8380000  40.5180000  86.3180000  16.1113125  40.4454495  87.1166555
  17.3297675  39.5512378  86.2602721  16.1370000  40.7030000  84.9390000
  16.5129747  40.4219045  85.9146420  16.8549817  40.4014302  84.1900441
  14.9490000  39.8730000  84.7150000  14.5070000  40.2050000  83.2980000
  14.4322694  41.2795363  83.2024958  13.5374161  39.7573671  83.1379003
  15.2186095  39.7869790  82.6018768  13.8920000  40.1840000  85.7490000
  13.7535636  41.2536429  85.7865970  14.2065213  39.7944825  86.7006945
  12.9781672  39.7028794  85.4316208  15.1940000  38.4270000  84.8590000
  15.9608662  38.1250589  84.1612681  14.2813641  37.8899265  84.6485294
  15.5137180  38.2141887  85.8689142  19.3060000  43.1580000  87.4450000
  19.4460000  41.0270000  88.0120000  15.8850000  43.4750000  91.0060000
  16.7870000  44.3040000  91.6230000  16.9600000  45.4490000  91.2840000
  17.4390000  43.7050000  92.8910000  16.6438842  43.3562208  93.5419201
  18.0159267  42.8222162  92.6268877  18.3230000  44.7590000  93.5770000
  18.8115478  45.3782565  92.8327530  17.7237249  45.4325529  94.1813417
  19.3640000  44.1030000  94.4280000  18.8687562  43.4265460  95.1199520
  19.9730733  43.4794726  93.7781474  20.3140000  45.0850000  95.2180000
  20.4907957  45.9377025  94.5650469  19.7665060  45.4675602  96.0759627
  21.6540000  44.5590000  95.6880000  22.1352244  43.9344386  94.9381686
  22.3460130  45.3734897  95.8931965  21.4550000  43.7440000  96.9810000
  20.6304279  43.0472739  96.8383303  22.3352727  43.1400386  97.1826646
  21.1610000  44.6520000  98.2490000  20.1966657  45.1368673  98.1513118
  21.1021888  44.0290886  99.1405541  22.2480000  45.6520000  98.4380000
  22.0179663  46.6537671  98.1076955  23.4510000  45.4510000  98.9740000
  24.1284671  46.2656620  99.1860711  23.9820000  44.1110000  99.3370000
  23.1560596  43.4393245  99.5648059  24.5393433  43.6446979  98.5322567
  24.8950000  44.2170000 100.6110000  24.4279499  44.7751395 101.4215859
  25.1442451  43.2397349 101.0200094  26.2170000  44.9440000 100.1670000
  26.5427261  44.5833091  99.1913404  26.0573307  46.0131403 100.0576897
  27.3600000  44.6890000 101.2230000  27.6048801  43.6298042 101.2588197
  28.2737615  45.2027705 100.9294615  26.9330000  45.1730000 102.6090000
  26.8089089  46.2538068 102.5766278  25.9522979  44.7686167 102.8442077
  27.9420000  44.8380000 103.7610000  27.9198630  43.7699482 103.9699458
  28.9559720  45.0604935 103.4335989  27.6720000  45.6060000 105.0850000
  27.3850262  46.6358725 104.8877092  26.8201331  45.1523811 105.5868622
  28.8500000  45.5850000 106.0190000  28.5991121  46.0525326 106.9663846
  29.7018200  46.1172983 105.6093633  29.1659450  44.5664747 106.2261857
  45.3660000  14.2810000  92.5670000  44.6294148  14.8720873  93.1014259
  44.9512760  13.2782562  92.5005485  46.7460000  14.2710000  93.2950000
  47.4650728  13.7398911  92.6810630  47.1195689  15.2861220  93.3844795
  46.6860000  13.6140000  94.6800000  45.7328424  13.7857609  95.1736018
  46.7968803  12.5352638  94.6019050  47.8950000  14.1930000  95.5900000
  48.7890734  14.2672010  94.9736941  47.6680919  15.2040794  95.9192920
  48.2230000  13.3400000  96.8100000  48.8111023  13.9173922  97.5203907
  47.2986633  13.0803125  97.3223915  48.9680000  12.0520000  96.4640000
  48.5772670  11.5770863  95.5653979  50.0310901  12.1993638  96.2953542
  48.7890000  11.1150000  97.6450000  47.7781209  10.7242358  97.6476020
  49.4488723  10.2577795  97.5181628  49.1170000  11.7870000  98.9590000
  50.1709075  12.0169095  99.0034375  48.3830000  12.1330000  99.9970000
  48.8994728  12.6361577 100.8017970  46.8990000  11.9360000 100.2420000
  46.5021820  11.3314244  99.4282157  46.7259226  11.3718032 101.1516192
  46.0750000  13.2970000 100.2990000  46.0243436  13.7355613  99.3031070
  45.0484932  13.0771936 100.5861027  46.6750000  14.3370000 101.2960000
  47.7394665  14.4279486 101.0797910  46.2370338  15.3073131 101.0787855
  46.4850000  14.0090000 102.8040000  46.4215847  14.9655268 103.3179844
  45.5058824  13.5439630 102.9047684  47.5760000  13.0890000 103.5030000
  47.3780691  12.0308963 103.3422833  48.5802730  13.2635370 103.1267055
  47.5280000  13.3520000 105.0030000  47.6250297  14.4156309 105.2131371
  46.5673359  13.0492654 105.4156866  48.6560000  12.5910000 105.7660000
  48.6936575  11.5227561 105.5676267  49.6447250  12.9725629 105.5207538
  48.3990000  12.8200000 107.2340000  49.1955767  12.3931342 107.8359303
  47.4681929  12.3669817 107.5582124  48.3458255  13.8811961 107.4602220
  45.4610000  14.6920000  91.1780000  45.3240000  13.9040000  90.2700000
  45.6550000  16.0570000  90.9520000  45.9770000  16.5000000  89.5690000
  46.4780583  15.5909771  89.2722174  46.6353198  17.3389007  89.3956430
  44.6220000  16.6670000  88.7660000  44.3646710  15.6210438  88.7404780
  44.7800000  17.1710000  87.4090000  45.2690593  16.4459853  86.7726230
  45.3753617  18.0753476  87.4258797  43.4700000  17.4490000  86.9310000
  43.2360000  18.5000000  85.7310000  42.0110000  17.7150000  85.1550000
  41.4450000  18.2880000  83.9640000  42.1393304  18.5034317  83.1623246
  40.9051027  19.2099116  84.1599257  40.3520000  17.2610000  83.5020000
  41.1617623  17.9733520  83.5973341  39.7042170  17.3544867  84.3616595
  39.5310000  17.7250000  82.3080000  40.2510000  17.3610000  81.0790000
  41.2682564  17.7196537  81.1557518  39.7571688  17.8429564  80.2483685
  40.2098104  16.2894886  80.9529693  39.0180000  19.0540000  82.3820000
  39.8254772  19.7187423  82.6481056  38.2270358  19.0849773  83.1098640
  38.6360376  19.3077756  81.4037364  38.3670000  16.7580000  82.3620000
  38.7408696  15.7472904  82.2929371  37.7029590  16.9556575  81.5339716
  37.8330376  16.8879397  83.2922875  42.6890000  19.7860000  86.2440000
  44.4700000  18.7750000  84.9990000  43.5700000  17.3240000  89.5380000
  43.6310000  18.6570000  89.7740000  44.5500000  19.3910000  89.4920000
  42.4180000  19.0630000  90.5340000  42.3667092  20.1468991  90.5432209
  41.5208017  18.7271552  90.0200443  42.4910000  18.5010000  91.9000000
  42.5882158  17.4224674  91.8418835  43.3846412  18.8561861  92.4032705
  41.2300000  18.8550000  92.7470000  41.0183695  19.9172324  92.6546485
  40.3742258  18.3372358  92.3208126  41.3460000  18.4750000  94.2040000
  41.3433689  17.3911710  94.3040686  42.2847373  18.8174987  94.6325660
  40.2140000  19.0260000  95.0160000  40.1611561  20.1098857  94.9366256
  39.2628176  18.6484672  94.6457271  40.3620000  18.6190000  96.5330000
  40.3408898  17.5341379  96.6242661  41.3220999  18.9411239  96.9263985
  39.2500000  19.2220000  97.3990000  39.5433257  19.1948224  98.4419772
  39.1294237  20.2734518  97.1415965  37.8940000  18.4990000  97.1800000
  37.4214355  18.6108531  96.2157772  37.2710000  17.7430000  98.0740000
  36.3378209  17.3275586  97.7215867  37.6370000  17.3370000  99.5420000
  37.9036670  16.2815561  99.5298358  38.5218480  17.8698579  99.8718295
  36.5050000  17.5370000 100.5710000  36.9745668  17.7375946 101.5332753
  35.9858442  18.4514511 100.2904372  35.4940000  16.4170000 100.7250000
  34.6364753  16.8041359 101.2753491  35.1243496  16.1421214  99.7409754
  36.0510000  15.1170000 101.4660000  36.8899476  14.7005743 100.9129163
  36.4333021  15.3707559 102.4531869  34.9510000  14.0720000 101.6070000
  35.1921793  13.3508719 102.3857149  34.0019128  14.5148881 101.8963244
  34.7840000  13.2650000 100.2170000  34.4895710  13.9099621  99.3910349
  35.7064469  12.7781440  99.9057172  33.7190000  12.2030000 100.4020000
  33.9000287  11.6063014 101.2925584  32.7554244  12.6830236 100.5582450
  33.6180000  11.2860000  99.1890000  32.7934568  10.5883642  99.3008115
  34.5208295  10.7018992  99.0459401  33.4472002  11.8571665  98.2808495
  28.2960000  31.4240000  90.8930000  28.1395308  30.3525595  90.8216858
  29.3633632  31.5589459  91.0493086  27.4820000  32.0510000  92.0450000
  27.6066004  33.1280864  92.0244892  26.4232203  31.8683931  91.8911391
  27.9060000  31.5240000  93.4170000  28.9825285  31.5571550  93.5641096
  27.4720069  32.1150303  94.2197442  27.3930000  30.0550000  93.5470000
  26.3142890  30.0650791  93.4021308  27.8027743  29.4558489  92.7374909
  27.7020000  29.3410000  94.9140000  28.7499312  29.4083164  95.1989732
  27.1361503  29.7757996  95.7356717  27.3120000  27.8850000  94.7750000
  26.2312213  27.7744201  94.7015806  27.7280656  27.4318929  93.8795105
  27.8190000  27.1100000  95.9980000  28.8961001  27.0257085  95.9123824
  27.6284171  27.7281931  96.8742770  27.1610000  25.7120000  96.2210000
  26.0866148  25.6108974  96.1889256  27.8810000  24.5850000  96.4450000
  28.9340617  24.6659222  96.6733036  27.4020000  23.2700000  96.4190000
  26.3554791  23.2413342  96.1203477  27.9302580  22.6126038  95.7374908
  27.5100000  22.7130000  97.8570000  28.4143571  23.0680611  98.3497220
  26.6769403  23.0616163  98.4644021  27.5090000  21.1430000  97.8320000
  28.2508853  20.8097111  97.1063061  27.8428106  20.7751336  98.7983068
  26.1110000  20.5000000  97.4790000  25.3920832  20.7841603  98.2442167
  25.7451468  20.9238535  96.5454130  26.1660000  18.9560000  97.3520000
  26.8348437  18.5542050  98.1108141  25.1893430  18.5278893  97.5605361
  26.6790000  18.4680000  95.9480000  26.0297937  18.7942600  95.1374640
  27.6686900  18.8582423  95.7176555  26.7450000  16.9330000  95.9330000
  25.7717030  16.4817177  96.1089325  27.0574828  16.5885841  94.9496154
  27.7260000  16.4250000  96.9580000  27.8359532  15.3471830  96.8852693
  27.4087087  16.6517727  97.9702457  28.7071493  16.8681407  96.8126952
  27.7690000  32.0160000  89.6180000  26.8600000  32.8350000  89.4970000
  28.4710000  31.5400000  88.5820000  28.1290000  31.8950000  87.2300000
  28.3506027  32.9437475  87.1016144  27.0939682  31.7189633  86.9752213
  29.0760000  31.0310000  86.3450000  30.0441230  30.9718527  86.8141838
  29.2270000  31.5050000  84.9020000  29.6289845  30.7097321  84.2890086
  29.9196868  32.3372219  84.8887046  27.9730000  31.9060000  84.4240000
  27.9220000  32.7290000  83.0140000  28.3590000  31.5350000  82.0130000
  29.1080000  32.0400000  80.8910000  29.8018841  32.8218701  81.1709874
  28.4331575  32.4746264  80.1592319  29.8260000  30.9060000  80.1520000
  29.1088100  31.6178570  80.5407764  30.3579562  30.4612146  80.9805925
  29.0340000  29.8270000  79.5570000  27.9660000  30.4670000  78.6420000
  27.4403445  31.2267445  79.2039685  27.2754051  29.6923316  78.3435582
  28.4519428  30.8754917  77.7686666  28.3870000  28.8840000  80.5640000
  27.8682319  29.4752244  81.3029502  29.1496213  28.2734924  81.0135101
  27.6843165  28.2666548  80.0232434  30.0360000  29.0950000  78.6760000
  30.4450847  29.7853686  77.9534193  29.5341694  28.2887150  78.1624628
  30.8300141  28.6939467  79.2892967  26.5830000  33.2620000  82.7820000
  28.7370000  33.9780000  82.9450000  28.4640000  29.6880000  86.4390000
  29.2760000  28.6310000  86.5080000  30.4970000  28.7570000  86.2510000
  28.5970000  27.3650000  86.7320000  27.7638566  27.3592146  86.0367363
  29.2675000  26.5765562  86.3992943  28.1360000  27.1260000  88.1900000
  27.6670166  28.0151051  88.5969492  27.3904995  26.3394220  88.2496417
  29.3480000  26.7600000  89.0510000  29.9581381  26.0363813  88.5164334
  29.9621433  27.6500721  89.1635368  29.0030000  26.2300000  90.4360000
  28.3662690  26.9368430  90.9648220  28.4483184  25.2959134  90.3911372
  30.2780000  26.0110000  91.2680000  30.9287302  25.3477293  90.7018523
  30.7903184  26.9699891  91.3154429  30.1180000  25.4740000  92.6840000
  29.3542983  26.0536250  93.2002320  29.7597205  24.4486676  92.6585573
  31.4350000  25.5190000  93.5010000  31.8498104  26.5184780  93.4413665
  31.1922494  25.3497058  94.5492164  32.4960000  24.4310000  93.0440000
  32.0895154  23.4888857  92.7082248  33.8210000  24.5630000  93.0200000
  34.4343455  23.8814497  92.4482426  34.6160000  25.6510000  93.7610000
  33.9350429  26.4055272  94.1511373  35.1680825  25.2706561  94.6131880
  35.6100000  26.3530000  92.7660000  36.3162961  25.6168648  92.3839584
  35.0472910  26.7086693  91.9050024  36.3760000  27.5220000  93.3830000
  37.0651578  27.9241233  92.6403929  35.6822413  28.3241196  93.6192350
  37.1380000  27.1480000  94.6080000  36.4261577  26.8223458  95.3632317
  37.7590723  26.2829223  94.3821797  38.0210000  28.2720000  95.1700000
  38.7786751  28.5768212  94.4505540  37.4505744  29.1682639  95.3979267
  38.7560000  27.7620000  96.4570000  39.3353584  26.8948058  96.1452292
  39.4805332  28.5343595  96.7086872  37.9770000  27.3970000  97.7220000
  37.4820746  28.2595241  98.1613360  37.1840651  26.6936792  97.4772408
  38.8830000  26.7670000  98.7420000  38.3161679  26.4277924  99.6038054
  39.6350088  27.4617435  99.1005462  39.4000078  25.9065911  98.3266201
  55.0640000   9.7340000  89.0050000  54.9278262  10.6289446  89.6034010
  54.3007665   9.7742037  88.2318472  54.9270000   8.4000000  89.8820000
  55.1566889   7.5455713  89.2548990  55.6760607   8.4058005  90.6674346
  53.5130000   8.2110000  90.5020000  53.0103787   9.1745148  90.5277876
  52.9351614   7.5856669  89.8258891  53.4940000   7.5420000  91.9590000
  54.4168442   7.7293929  92.5048466  52.6871300   7.8981641  92.5948538
  53.3390000   5.9760000  91.7640000  53.0343195   5.5565550  92.7206277
  52.5001436   5.8267950  91.0869190  54.5780000   5.1760000  91.2140000
  54.8023530   5.4924745  90.1965470  55.4680794   5.3812014  91.8021913
  54.3170000   3.6600000  91.2290000  54.0441151   3.3670667  92.2361266
  53.4461150   3.4622611  90.6054580  55.4630000   2.8440000  90.7220000
  56.0548128   2.2932300  91.4375167  55.7970000   2.7360000  89.4670000
  56.7894154   2.5155831  89.1007515  54.7240000   2.9230000  88.3360000
  53.6976569   2.9134252  88.6989728  54.8128955   3.7966586  87.6999975
  54.9510000   1.6440000  87.4890000  54.1946832   1.5694355  86.7085322
  55.9092418   1.7103556  86.9773080  54.9250000   0.3420000  88.3710000
  55.7034926   0.3689298  89.1334507  53.9831424   0.2364630  88.9022911
  55.1410000  -0.8700000  87.4770000  55.9233663  -0.6863961  86.7439669
  55.4564628  -1.7423951  88.0466446  53.7920000  -1.1890000  86.7500000
  53.3614066  -0.2594595  86.3823945  53.9870005  -1.7944965  85.8691062
  52.7440000  -1.8760000  87.6390000  53.1471517  -2.7863637  88.0789883
  52.4686548  -1.2337410  88.4735792  51.4330000  -2.2440000  86.8360000
  50.8407703  -1.3712447  86.5724147  51.6859045  -2.7255273  85.8939364
  50.5850000  -3.2010000  87.6620000  49.7217266  -3.5377254  87.0959222
  50.2168495  -2.7358843  88.5702255  51.1554950  -4.0797444  87.9492016
  54.1420000   9.9140000  87.7890000  52.9990000  10.2970000  87.8490000
  54.7580000   9.6240000  86.6210000  53.9980000   9.3830000  85.4060000
  54.6032532   9.5303566  84.5242877  53.2255058  10.1377482  85.4342820
  53.3760000   7.9420000  85.4040000  54.0817074   7.1440813  85.5658542
  52.7280000   7.7800000  84.0840000  52.0053466   6.9816260  84.1848565
  53.5176334   7.4513662  83.4198736  52.0750000   9.0110000  83.5470000
  51.1480000   8.9080000  82.2990000  49.7690000   9.2100000  83.0650000
  48.6250000   9.3430000  82.2240000  48.6375590   8.6088495  81.4289816
  48.6536474  10.3170641  81.7442339  47.2880000   9.3080000  82.9880000
  48.2925371   9.5324262  82.6521622  47.2889212   8.3367209  83.4612790
  46.9900000  10.3010000  84.0820000  47.0660000  11.7560000  83.6600000
  48.0122712  11.9225902  83.1638624  47.0100993  12.3645149  84.5503284
  46.2285131  11.9783116  83.0158647  47.9100000  10.0440000  85.2480000
  48.9221913   9.9820365  84.8787531  47.6127665   9.1327608  85.7355094
  47.8132820  10.8795484  85.9260866  45.6180000  10.1430000  84.6910000
  44.8715447  10.2472275  83.9176804  45.4722946  10.9068074  85.4400115
  45.5368248   9.1677523  85.1489712  51.6160000   9.9610000  81.3230000
  51.1330000   7.5650000  81.6620000  52.2900000   7.8770000  86.3970000
  52.0490000   6.6130000  86.8570000  52.6150000   5.5950000  86.4900000
  50.9190000   6.7390000  87.8240000  51.1455457   7.6018916  88.4417768
  50.0244517   7.0005529  87.2642854  50.6900000   5.4460000  88.6830000
  51.6055617   5.2017434  89.2103959  49.9449447   5.6384161  89.4484421
  50.2810000   4.2900000  87.8660000  49.4995743   4.6270080  87.1896469
  51.1331623   4.0341391  87.2411643  49.8080000   2.9840000  88.6370000
  48.9970453   3.2698068  89.3043628  49.3822807   2.2810983  87.9250349
  50.9180000   2.2390000  89.4910000  51.8103110   2.0917430  88.8860227
  51.2155162   2.8802139  90.3184719  50.4490000   0.8610000  90.0690000
  49.5367605   0.9989762  90.6473447  50.2020300   0.1712131  89.2668044
  51.5010000   0.2280000  90.9420000  52.4723721   0.1401910  90.4694475
  51.6609776   0.7688710  91.8737788  50.9390000  -1.1050000  91.2590000
  50.8779347  -1.7753430  90.4149234  50.5260000  -1.5650000  92.4210000
  50.2700480  -2.6043814  92.5685968  50.3710000  -0.7130000  93.6540000
  51.3773118  -0.4479321  93.9738382  49.8816339   0.2176446  93.3892314
  49.6440000  -1.3500000  94.8400000  48.6190454  -1.6035838  94.5719172
  50.1264525  -2.2864502  95.1134222  49.6380000  -0.3430000  96.1440000
  49.5072495  -0.9087702  97.0664507  50.5850334   0.1807291  96.2406419
  48.4740000   0.7020000  96.0090000  48.6155471   1.3370581  95.1373288
  47.5094249   0.2148761  95.8771282  48.4370000   1.5760000  97.3060000
  48.1964337   0.9624664  98.1721953  49.4083853   2.0159453  97.5145278
  47.4040000   2.6460000  97.2010000  47.6602774   3.3117808  96.3788438
  46.4497928   2.1937267  96.9368572  47.2070000   3.4960000  98.4790000
  48.1625515   3.9098299  98.7913800  46.5884482   4.3495695  98.2104376
  46.5580000   2.7710000  99.6560000  46.3759495   3.4566680 100.4780620
  47.1840270   1.9696478 100.0337113  45.6040503   2.3373535  99.3695186
  26.4570000  17.0380000  91.3000000  26.1364026  17.5523604  92.2001132
  26.3318833  15.9773181  91.5029941  27.8740000  17.3550000  90.9500000
  28.1250352  16.8852000  90.0053676  27.9895292  18.4228905  90.7941287
  28.8720000  16.8690000  92.0420000  28.5666041  17.2382079  93.0177422
  28.8300028  15.7842199  92.1016106  30.3080000  17.2840000  91.7530000
  30.5724480  16.9998241  90.7361336  30.4259015  18.3635158  91.8072849
  31.3290000  16.6140000  92.7330000  31.2473543  16.9686292  93.7584136
  31.2192102  15.5321547  92.7770232  32.6980000  16.9370000  92.2010000
  32.8372661  16.5156843  91.2066163  32.8556883  18.0076395  92.1051692
  33.7720000  16.3620000  93.1550000  33.3847496  15.4200562  93.5256197
  34.6318324  16.1166811  92.5330250  34.2490000  17.2750000  94.3280000
  34.7466167  18.1770022  94.0050082  34.1130000  17.0940000  95.6400000
  34.7780999  17.5805533  96.3389407  33.0620000  16.2330000  96.2900000
  32.3426418  15.9482636  95.5240561  33.4917797  15.3093105  96.6611714
  32.2880000  16.9480000  97.4470000  32.9446030  17.5503454  98.0737036
  31.5293040  17.6268712  97.0623271  31.6220000  15.8850000  98.2900000
  30.8572977  15.3439961  97.7326382  32.3247126  15.1367155  98.6460469
  30.9750000  16.5830000  99.4830000  31.7067849  17.2218732  99.9723637
  30.1757300  17.2399263  99.1443256  30.3770000  15.5190000 100.5410000
  29.5670373  14.9517289 100.0862979  31.1284697  14.7875017 100.8253035
  29.8210000  16.2160000 101.7930000  30.6415737  16.5323819 102.4344393
  29.2965310  17.1248373 101.5035506  28.8480000  15.3290000 102.6330000
  28.0274340  14.9342713 102.0390507  29.3744481  14.4611343 103.0241195
  28.2860000  16.1330000 103.8070000  27.6773580  15.5034207 104.4490699
  27.6628424  16.9559325 103.4735369  29.0854184  16.5492041 104.4135026
  25.5660000  17.2540000  90.0930000  24.7320000  16.4380000  89.5620000
  25.7230000  18.4880000  89.6870000  25.1620000  18.9020000  88.3990000
  25.4993096  18.1255141  87.7291090  25.6108589  19.8402192  88.1066606
  23.6480000  18.9940000  88.3770000  23.2112451  18.3859199  89.1518405
  23.1380000  18.5120000  86.9670000  22.1512300  18.9031539  86.7594320
  23.0909091  17.4301873  86.9600270  24.0890000  18.9830000  85.9780000
  23.7310000  18.7790000  84.3760000  23.8680000  17.2040000  84.2820000
  24.1600000  16.6310000  82.9700000  25.2138109  16.5632823  82.7331753
  23.7018006  17.2096794  82.1731433  23.4870000  15.2450000  82.9020000
  23.9449408  16.2177246  82.7741485  22.4390107  15.3813674  83.1267207
  23.5390000  14.5650000  81.5020000  24.9580000  14.1560000  81.2530000
  25.5989852  15.0091137  81.4281258  25.0392721  13.8456409  80.2218977
  25.2029702  13.3279720  81.9011329  23.2090000  15.5710000  80.3340000
  23.8171731  16.4536184  80.4597948  22.1606026  15.8086937  80.3611019
  23.4570032  15.0793397  79.4044509  22.5930000  13.3780000  81.4700000
  22.8729536  12.6792119  82.2442113  22.6606120  12.8964373  80.5060622
  21.5808246  13.7189842  81.6332963  22.4440000  19.3310000  83.9360000
  24.8430000  19.4790000  83.6190000  23.2860000  20.3920000  88.6770000
  22.0880000  20.8580000  89.0870000  21.2000000  20.0910000  89.3780000
  21.9660000  22.3520000  88.8990000  22.0913815  22.8450407  89.8575110
  22.7597417  22.7341011  88.2619130  20.5210000  22.6410000  88.2590000
  20.4089505  21.9999610  87.3914893  19.7624600  22.3229402  88.9671581
  20.2700000  24.0890000  87.8460000  21.0167209  24.4321123  87.1344272
  19.3101282  24.1731701  87.3423866  20.2580000  25.0000000  89.0730000
  21.1512169  24.8228171  89.6692179  20.2859288  26.0489172  88.7880533
  19.0280000  24.7600000  89.9620000  18.0995763  25.0680344  89.4855073
  18.9079131  23.7063358  90.2064418  19.2220000  25.5690000  91.3010000
  19.6347872  26.5551170  91.0939229  18.2764374  25.7332113  91.8101798
  20.1460000  24.8280000  92.2290000  19.6602986  23.9434096  92.6241886
  21.0194611  24.4788739  91.6798892  20.6190000  25.7610000  93.3690000
  20.1881695  26.7496424  93.3187480  21.4380000  25.5160000  94.3640000
  21.6488125  26.1995896  95.1738601  22.1870000  24.1820000  94.4610000
  21.5767160  23.3648501  94.0801583  23.1178232  24.1499649  93.9058217
  22.4830000  23.9060000  96.0150000  23.2137066  24.6237331  96.3859880
  21.5736824  24.0750303  96.5886107  22.9850000  22.4860000  96.2760000
  22.3878387  21.7756559  95.7042337  24.0063489  22.3789299  95.9211952
  22.9200000  22.1190000  97.7610000  21.8839123  22.1353886  98.0917546
  23.2697374  21.0984229  97.9065716  23.7300000  23.0350000  98.5930000
  24.7217214  23.1725900  98.1662123  23.2898454  24.0269661  98.6467783
  23.9020000  22.4510000 100.0230000  23.7966018  21.3701622  99.9484088
  24.9317566  22.6336790 100.3247676  23.0130000  22.9340000 101.0860000
  23.2249621  23.9672500 101.3494037  21.9847798  22.9240463 100.7310673
  23.1130000  22.0250000 102.3870000  22.3885506  22.3383027 103.1327101
  24.0948984  22.0790255 102.8449277  22.9156907  20.9830211 102.1514369
  -1.1590000  40.1450000  93.8950000  -2.0618251  39.7258997  94.3272207
  -0.8922624  39.4894281  93.0697828  -0.0420000  40.2330000  94.9000000
   0.8288597  40.7123140  94.4664996  -0.3226442  40.8382169  95.7561450
   0.3370000  38.8330000  95.3590000  -0.5047516  38.1601956  95.2160230
   1.1337729  38.4619107  94.7190698   0.8110000  38.7770000  96.8080000
   0.0994148  39.2373048  97.4909876   0.9807959  37.7694045  97.1796485
   2.1380000  39.5670000  96.8830000   2.8936269  39.2321077  96.1753446
   2.0085158  40.6329621  96.7059701   2.6500000  39.3690000  98.2970000
   1.9534150  39.8153903  99.0049591   2.7031663  38.3123678  98.5440217
   4.0880000  40.0110000  98.5000000   4.5442361  39.6412385  99.4108815
   4.7444233  39.7106699  97.6843676   3.9930000  41.4990000  98.5120000
   4.1840446  41.9569641  97.5531857   3.6990000  42.3100000  99.5220000
   3.7078016  43.3851981  99.4148479   3.3230000  41.8330000 100.9010000
   2.5580486  42.5089757 101.2793215   2.8624135  40.8528558 100.8475360
   4.4960000  41.7990000 101.9290000   4.2422697  41.1734081 102.7839624
   5.3776558  41.3499320 101.4757011   4.8450000  43.2210000 102.4170000
   5.8001356  43.1387495 102.9357079   5.0322541  43.8180650 101.5287696
   3.8440000  43.9470000 103.3170000   2.9094555  44.0974201 102.7811405
   3.6023912  43.3347167 104.1840752   4.4320000  45.3760000 103.8180000
   5.4022895  45.2838873 104.3024002   4.5671987  46.0985424 103.0178257
   3.4530000  45.9100000 104.8370000   3.0515859  45.0684818 105.3987801
   4.0059718  46.5148347 105.5534015   2.2860000  46.7380000 104.3030000
   2.6173308  47.5644416 103.6791978   1.6528804  46.1227890 103.6673995
   1.4590000  47.2690000 105.4380000   0.5787826  47.7842494 105.0654354
   2.0135493  47.9731931 106.0490058   1.1220201  46.4643740 106.0854277
  -0.6640000  39.4880000  92.6300000   0.3690000  39.8500000  92.1130000
  -1.4620000  38.5610000  92.0940000  -1.1130000  37.8740000  90.8440000
  -0.9190892  38.6637172  90.1339244  -1.9400737  37.2758829  90.4898856
   0.1360000  37.0190000  91.0380000   0.9769423  37.6206906  91.3407846
   0.4590000  36.2910000  89.6050000  -0.4305558  35.8213408  89.2076190
   1.2120039  35.5292280  89.7639764   0.9650000  37.3350000  88.6620000
   1.5100000  36.8920000  87.2490000   3.0210000  37.4910000  87.3210000
   4.0230000  37.0470000  86.3680000   3.6279355  36.9214767  85.3683216
   4.4216861  36.0813092  86.6651325   5.2220000  37.9930000  86.3690000
   4.5247252  37.1950905  86.5912549   4.6705152  38.9156122  86.2593266
   6.0690000  38.1600000  87.6160000   6.6790000  36.8560000  88.1430000
   5.8922912  36.1200630  88.2369151   7.1069063  37.0568262  89.1139094
   7.4545309  36.5327099  87.4649497   5.4980000  38.9920000  88.7890000
   4.5022909  38.6377796  89.0076442   5.4938859  40.0312968  88.5129289
   6.1430899  38.8340598  89.6411801   7.1840000  38.9280000  87.0500000
   7.6359840  38.3613363  86.2495722   7.9162451  39.1115028  87.8218769
   6.8165309  39.8700620  86.6693154   1.5810000  35.4060000  87.2730000
   0.7870000  37.5070000  86.0660000  -0.1100000  36.0800000  92.0950000
  -1.1010000  35.1280000  92.2630000  -1.9650000  34.9040000  91.4250000
  -0.9880000  34.2130000  93.4590000  -1.9886933  33.8704117  93.7014852
  -0.4285861  33.3235524  93.1799909  -0.3130000  34.9480000  94.6640000
   0.7324562  35.1176636  94.4309839  -0.7567566  35.9310329  94.7854887
  -0.4160000  34.1460000  96.0110000  -1.4498827  34.0273457  96.3251046
  -0.0212324  33.1412504  95.8817643   0.3790000  34.8410000  97.0950000
   1.3991159  34.9667573  96.7368735  -0.0136851  35.8426943  97.2518721
   0.4300000  34.0730000  98.5140000  -0.5468050  34.0877391  98.9930988
   0.6738340  33.0242770  98.3555514   1.4530000  34.6700000  99.4460000
   2.3598530  34.9461291  98.9102096   1.0940206  35.5751005  99.9279179
   1.8000000  33.6350000 100.5360000   0.9158360  33.2330525 101.0169077
   2.3357374  32.7836629 100.1182003   2.6820000  34.3150000 101.5190000
   2.2041280  35.0779703 102.1148764   3.9840000  34.0810000 101.7540000
   4.5684609  34.7791252 102.3359249   4.7880000  32.8390000 101.2540000
   5.3187368  32.3919664 102.0928685   4.1471704  32.0623822 100.8516528
   5.8130000  33.2440000 100.2030000   5.3062156  33.5843580  99.3007634
   6.3862451  34.0941450 100.5678322   6.7800000  32.0950000  99.8480000
   7.7360375  32.5798274  99.6504104   6.9101500  31.5301990 100.7670021
   6.4510000  31.1220000  98.6860000   7.1430634  30.2829835  98.6703618
   5.4558061  30.6935804  98.7915024   6.5360000  31.9310000  97.2950000
   5.6209497  32.4909080  97.1112175   7.3372017  32.6649500  97.2992585
   6.7280000  30.9570000  96.1420000   7.7541282  30.5946445  96.1166554
   6.1010116  30.0782473  96.2816898   6.3980000  31.5770000  94.7840000
   5.3506344  31.8523532  94.6884964   6.9602865  32.4966379  94.6376679
   6.7660000  30.6000000  93.6820000   6.6235354  31.0503167  92.7042538
   6.1593490  29.7014147  93.7174963   7.8068662  30.2986247  93.7588861
  37.4990000   3.3320000  90.4030000  37.4121909   2.2868010  90.6815250
  37.2192765   3.3844155  89.3537553  38.9680000   3.8870000  90.6310000
  38.9881447   4.9498464  90.4164943  39.2463923   3.7862607  91.6752137
  40.0080000   3.1710000  89.7390000  39.8366520   2.0980771  89.7726207
  39.8411471   3.4724566  88.7078118  41.4540000   3.4810000  90.1080000
  41.6722755   3.1150119  91.1095560  42.1574833   2.9854864  89.4433350
  41.7210000   4.9820000  90.0770000  41.3845172   5.4389959  89.1486493
  41.1876958   5.4925149  90.8765888  43.2670000   5.2400000  90.2570000
  43.8851593   4.4370366  89.8584653  43.6240595   6.1580621  89.7987549
  43.4750000   5.3350000  91.7690000  42.6486664   5.8839534  92.2053519
  43.4300262   4.3299700  92.1864182  44.8060000   5.9580000  92.1470000
  45.5376521   6.0580941  91.3594593  45.1630000   6.4210000  93.4020000
  46.1040071   6.9034421  93.6241827  44.2560000   6.2930000  94.5730000
  44.3553612   7.1936553  95.1764636  43.2183191   6.2492357  94.2615773
  44.5680000   5.1020000  95.4470000  44.8868248   4.2706519  94.8193726
  45.4192175   5.3489653  96.0785820  43.4130000   4.6620000  96.3190000
  42.5814564   4.3080401  95.7096112  43.6956466   3.8308872  96.9592081
  42.9160000   5.8970000  97.2300000  42.8977458   6.7960641  96.6180396
  41.8882885   5.7210595  97.5429521  43.8230000   6.1340000  98.5170000
  43.2109470   6.6116398  99.2797853  44.1081097   5.1688650  98.9266973
  45.0340000   6.9770000  98.3070000  45.7239603   6.5558199  97.5779972
  44.7948520   7.9781160  97.9528686  45.7860000   7.1020000  99.7000000
  45.1480213   7.4116807 100.5240122  46.2266628   6.1558067 100.0063454
  46.8830000   8.1060000  99.5140000  47.4963697   8.1766281 100.4072291
  46.4944858   9.0974951  99.3072752  47.5317326   7.8271095  98.6884655
  36.9230000   4.0580000  89.2140000  36.8550000   5.2490000  89.1060000
  36.6290000   3.0790000  88.2250000  36.2160000   3.4960000  86.9410000
  36.7739601   4.3212895  86.5250196  35.1653290   3.7474831  86.9472211
  36.4630000   2.2570000  86.1530000  37.4391636   1.8518669  86.3624418
  36.3170000   2.5150000  84.6440000  36.3962909   1.5739818  84.1167441
  37.1424388   3.1497884  84.3468813  35.0430000   3.1630000  84.3440000
  34.7560000   3.4440000  82.7950000  35.5960000   4.7890000  82.7660000
  35.8560000   5.2800000  81.4290000  34.9862097   5.6446867  80.8982859
  36.3033822   4.5164687  80.7991857  36.9270000   6.3780000  81.5550000
  36.3331189   5.4781175  81.4561786  36.7035594   6.8388178  82.5063665
  38.3260000   5.9270000  81.6430000  38.9650000   7.2360000  81.9140000
  38.6270135   7.9455262  81.1712539  40.0342448   7.1076809  81.8343146
  38.7111872   7.5492534  82.9155829  38.9480000   5.4060000  80.3940000
  38.7737541   6.1177136  79.6016515  38.5201635   4.4470152  80.1623232
  40.0081647   5.3079155  80.5776497  38.5530000   4.9540000  82.7650000
  38.2694186   5.4158296  83.6990112  39.5984780   4.6863329  82.7963077
  37.9579042   4.0674809  82.5995316  35.4460000   2.4370000  81.9820000
  33.3420000   3.6190000  82.3650000  35.4490000   1.3110000  86.4860000
  35.6610000   0.0170000  86.4380000  36.6610000  -0.4690000  85.9490000
  34.4890000  -0.8430000  87.0560000  33.6262848  -0.7506447  86.4042746
  34.7580314  -1.8962927  87.0458245  34.1710000  -0.3420000  88.5480000
  33.7755733  -1.1725431  89.1223665  35.0932557  -0.0492112  89.0396830
  33.1860000   0.7980000  88.5870000  33.4531872   1.5699943  87.8698600
  32.1993620   0.4442494  88.2980864  33.0980000   1.3930000  89.9860000
  32.7850723   0.6520261  90.7193075  34.0410832   1.7971880  90.3457613
  32.0690000   2.5020000  89.9610000  32.2269888   3.1346451  89.0899657
  31.0791224   2.0654902  89.8427527  32.0750000   3.3910000  91.2600000
  33.1072757   3.6166759  91.5230175  31.5951935   4.3441614  91.0560708
  31.3430000   2.7050000  92.5190000  30.3254993   2.4184243  92.2799463
  31.8580227   1.7913118  92.8127201  31.3790000   3.6970000  93.7070000
  30.9843022   4.6938417  93.5802153  31.8770000   3.3780000  94.9350000
  31.7365132   4.1481836  95.6797756  32.5690000   2.1740000  95.4370000
  33.3402049   1.8655322  94.7332162  33.0689514   2.3285172  96.3866600
  31.5640000   1.0350000  95.5730000  30.8137635   1.2591796  96.3303597
  31.0205971   0.8915700  94.6410128  32.2870000  -0.2640000  95.9390000
  32.9604168  -0.5569064  95.1335047  32.9093157  -0.1204609  96.8179901
  31.3150000  -1.3680000  96.1930000  31.7623769  -2.0304143  96.9307033
  30.4343778  -0.9366430  96.6657797  30.8680000  -2.2020000  94.9150000
  30.5417977  -1.5185904  94.1332498  31.7173630  -2.7401989  94.5032362
  29.6830000  -3.2050000  95.2090000  29.8851985  -3.8247055  96.0807591
  28.7550894  -2.6774828  95.4224046  29.4520000  -4.1310000  93.9900000
  28.4845247  -4.6268167  93.9815016  29.5139112  -3.5868293  93.0501286
  30.5970000  -5.2150000  94.0240000  30.5517907  -5.8510798  93.1451214
  30.5212254  -5.8576886  94.8946036  31.5772212  -4.7471086  94.0436212
  22.0670000   2.5880000  93.0320000  22.1949672   3.2714649  93.8650985
  21.0557731   2.1985367  93.1194391  23.1250000   1.4260000  93.0570000
  22.9886117   0.8634994  92.1399110  24.1062235   1.8842887  92.9848553
  23.0870000   0.4520000  94.2590000  24.1052727   0.1048108  94.4146737
  22.8374406   1.0581077  95.1264206  22.1160000  -0.7560000  94.2040000
  21.1042612  -0.3990127  94.0205590  22.3597026  -1.4173676  93.3761088
  22.1120000  -1.5880000  95.5320000  23.1381976  -1.6744196  95.8832140
  21.5833598  -1.0031124  96.2822180  21.4840000  -2.9720000  95.4630000
  20.5097215  -2.8831268  94.9848955  22.0835957  -3.6108623  94.8206154
  21.3240000  -3.6430000  96.7900000  21.1096859  -4.6936375  96.6324874
  22.2767690  -3.5998253  97.3160353  20.2180000  -2.9650000  97.6920000
  19.3259004  -2.5934695  97.2106712  20.2950000  -2.8290000  98.9950000
  19.4648521  -2.3197804  99.4631452  21.3510000  -3.2710000  99.9470000
  22.0936181  -3.8818089  99.4364592  21.8951385  -2.4553062 100.4098584
  20.6930000  -4.1260000 101.0350000  19.6674576  -3.8127185 101.2268918
  20.6393820  -5.1695603 100.7307535  21.5130000  -4.0190000 102.3310000
  22.4431980  -4.5822060 102.2559153  21.7962373  -2.9919157 102.5440224
  20.6600000  -4.5850000 103.5240000  21.0436138  -4.1907926 104.4623954
  19.6319223  -4.2358693 103.4449490  20.6720000  -6.1390000 103.5570000
  19.9687597  -6.5358279 104.2867744  20.3957561  -6.5852286 102.6055830
  22.1040000  -6.6030000 103.9690000  22.2405245  -7.6386536 103.6629514
  22.8342415  -6.0234990 103.4070747  22.4280000  -6.4910000 105.4230000
  22.4857325  -5.4603035 105.7639497  21.6504372  -6.9581844 106.0233730
  23.7570000  -7.1960000 105.7050000  23.9705156  -7.2044608 106.7696166
  24.5889102  -6.7059200 105.2105428  23.7319093  -8.2272828 105.3644603
  21.9330000   3.2480000  91.7030000  20.9180000   3.9630000  91.4790000
  22.8760000   2.9490000  90.8230000  22.8900000   3.5580000  89.5940000
  23.0482750   4.6114520  89.7690709  21.9916084   3.4284215  89.0080871
  24.1330000   2.9350000  88.8630000  24.1949193   3.4392506  87.9128467
  23.9970000   1.4240000  88.6430000  23.2968086   1.2547719  87.8362194
  23.5825061   1.0114692  89.5543716  25.3000000   0.7940000  88.3380000
  26.0540000   1.2400000  86.9860000  27.4380000   1.7410000  87.6250000
  27.9480000   3.0200000  87.1640000  28.5392813   3.5139603  87.9239860
  27.1147471   3.6811206  86.9439862  28.7080000   2.9070000  85.8820000
  28.3918988   2.8794584  86.9171669  28.8513904   3.9373086  85.5899719
  30.0800000   2.2730000  85.8540000  31.0280000   3.1660000  86.5150000
  30.9297826   4.1532662  86.0848921  32.0232995   2.7880214  86.3344147
  30.8275299   3.1667503  87.5759091  30.3870000   2.0740000  84.4110000
  30.2037260   3.0014887  83.8905297  29.7719052   1.2796693  84.0275067
  31.4313507   1.8073404  84.3366941  29.9500000   0.9650000  86.5940000
  29.6022869   1.1575221  87.5980482  30.9145092   0.4812993  86.6314908
  29.2459566   0.3275725  86.0787875  26.4400000   0.0580000  86.0890000
  25.3670000   2.0850000  85.9820000  25.3090000   3.2230000  89.5930000
  25.6540000   4.4750000  89.6730000  25.3370000   5.4190000  89.0080000
  26.5440000   4.7360000  90.8370000  26.7608237   3.7538321  91.2442920
  27.4837573   5.1047514  90.4335330  25.9760000   5.7110000  91.9270000
  26.7470055   5.9367647  92.6554516  25.6977448   6.6603451  91.4805127
  24.7590000   5.0960000  92.6530000  24.0064283   4.8019966  91.9257780
  25.0745853   4.1815468  93.1492320  24.1430000   6.0300000  93.6970000
  24.3397622   7.0617760  93.4116425  23.0613241   5.9221717  93.7205016
  24.6840000   5.8110000  95.0860000  24.7501069   4.7452287  95.2949558
  25.7017903   6.1931048  95.1357970  23.8550000   6.4890000  96.1720000
  24.0181525   7.5619637  96.0835057  22.8030707   6.3202775  95.9591725
  24.1450000   6.0430000  97.6370000  24.0714937   4.9698824  97.7696480
  25.1492007   6.3229745  97.9525016  23.0810000   6.8160000  98.5630000
  22.1652564   6.3258568  98.8574950  23.2710000   8.0180000  98.9970000
  22.5125270   8.3994465  99.6654514  24.4180000   9.0080000  98.7180000
  25.3509942   8.4536219  98.6319313  24.2879537   9.5312680  97.7772771
  24.5680000  10.0190000  99.8410000  23.7844936  10.7701354  99.7481655
  24.3895502   9.5099173 100.7862246  25.9040000  10.6940000  99.8900000
  26.7211964   9.9974598  99.7025735  26.0009591  11.4824111  99.1487100
  26.0580000  11.2790000 101.2660000  25.3430384  12.0876239 101.4005447
  25.8173918  10.5315479 102.0199948  27.4960000  11.8000000 101.5050000
  27.7906231  12.3761324 100.6298664  27.4720583  12.5058768 102.3307056
  28.5810000  10.7290000 101.7560000  28.2839103  10.0472690 102.5508985
  28.7330117  10.1131772 100.8714161  29.9220000  11.3700000 102.1390000
  30.1622614  12.1916877 101.4689114  29.8247302  11.8131653 103.1276638
  31.0670000  10.3870000 102.1590000  31.9754733  10.8607498 102.5185920
  31.2768451   9.9887788 101.1720218  30.8499172   9.5479593 102.8140014
  33.7340000  23.9520000  89.7020000  32.7533260  23.8020142  90.1416997
  33.5573346  24.1979939  88.6578815  34.6340000  22.6840000  89.8360000
  35.6196955  22.9444136  89.4663377  34.7570245  22.4684843  90.8926224
  34.1350000  21.4240000  89.0990000  33.2389072  21.0218346  89.5647626
  33.8600160  21.6722726  88.0768407  35.2260000  20.3630000  89.0640000
  34.8867430  19.5038214  88.4883066  36.1216211  20.7275083  88.5668093
  35.6030000  19.8810000  90.4770000  35.8877618  20.7170186  91.1125191
  34.7438941  19.4153085  90.9560088  36.7650000  18.8500000  90.4300000
  36.5196806  18.0400427  89.7448077  37.6786237  19.3027104  90.0549494
  37.0360000  18.2800000  91.7980000  37.3714118  19.0837936  92.4429766
  36.0889027  17.9323113  92.2084452  37.9700000  17.1850000  91.8050000
  38.4492155  17.0299988  90.8500753  38.3220000  16.3700000  92.8010000
  39.1237792  15.6782729  92.5858866  37.7770000  16.2610000  94.1960000
  38.4991819  16.6339993  94.9202553  36.8648282  16.8239727  94.3593562
  37.5120000  14.7270000  94.5040000  36.5139046  14.4434452  94.1721758
  38.2069388  14.1151939  93.9319752  37.6660000  14.4050000  95.9930000
  38.6990306  14.5998096  96.2811041  37.0551827  15.0966108  96.5666556
  37.2870000  12.9170000  96.3840000  36.3496691  12.6309604  95.9120496
  38.0374767  12.2184496  96.0180804  37.1700000  12.7810000  97.8980000
  36.3916650  13.4401224  98.2779241  36.8707979  11.7751930  98.1798784
  38.5460000  13.1700000  98.6280000  39.4017044  12.8189962  98.0540233
  38.6519855  14.2511178  98.6971766  38.6370000  12.5530000 100.1100000
  37.7216715  12.6349757 100.6908345  38.8862044  11.4941930 100.0982606
  39.7430000  13.3030000 100.8080000  39.9300157  12.8854985 101.7927774
  39.5008114  14.3520774 100.9403715  40.6695035  13.2469529 100.2435614
  33.4980000  24.2470000  88.2520000  34.1010000  23.7320000  87.2800000
  32.6500000  25.2860000  88.0360000  32.4530000  25.7650000  86.6420000
  33.4507994  26.0101111  86.3106710  31.8699837  26.6721483  86.7080758
  31.7890000  24.7410000  85.6560000  32.3128561  23.7997889  85.6317023
  31.6600000  25.3150000  84.2070000  32.4970747  25.9308706  83.9073162
  30.7476773  25.8846500  84.0814962  31.6120000  24.1000000  83.4110000
  31.4700000  24.1790000  81.8440000  29.9180000  24.2000000  81.4820000
  29.2010000  23.0210000  81.9400000  29.6170121  22.7608380  82.9045925
  29.4875514  22.2268198  81.2566530  27.6930000  22.9890000  81.9740000
  28.7548806  23.1970056  82.0113131  27.4967567  22.0834874  82.5297990
  27.0280000  24.1040000  82.7490000  27.9100000  24.6340000  83.8630000
  28.2555228  23.7988775  84.4567326  27.3131421  25.2933682  84.4754494
  28.7297609  25.1861212  83.4284067  25.7410000  23.6260000  83.4280000
  25.9563325  22.7179225  83.9699790  24.9866956  23.4670179  82.6782537
  25.4298416  24.4015213  84.1128679  26.7560000  25.3320000  81.9360000
  27.6854111  25.7027480  81.5300161  26.3115134  26.0852288  82.5690308
  26.0764667  25.0889652  81.1318833  32.1360000  25.2010000  81.0060000
  31.9970000  22.9530000  81.2150000  30.4830000  24.4990000  86.2660000
  29.8840000  23.2590000  86.2580000  30.3610000  22.3060000  85.6250000
  28.5930000  23.2980000  86.9030000  28.1052328  24.2543557  86.7448232
  27.9046516  22.5467521  86.5239090  28.9220000  23.0500000  88.4180000
  29.6164578  23.8136991  88.7504952  28.0208351  23.1867574  89.0072641
  29.5160000  21.6850000  88.6960000  30.5192028  21.5852572  88.2894419
  29.6039052  21.5122263  89.7658070  28.6000000  20.6120000  88.1020000
  27.5654496  20.7437536  88.4135323  28.5905336  20.5975499  87.0148461
  29.0720000  19.2930000  88.5950000  29.4252531  19.3542997  89.6223050
  28.2570043  18.5717811  88.5974942  30.2140000  18.7500000  87.6880000
  29.7747320  18.5877468  86.7049341  30.9444319  19.5455114  87.5698944
  30.9700000  17.4300000  88.1500000  31.7959479  17.2458846  87.4728800
  31.4110419  17.6152787  89.1285192  30.0780000  16.2380000  88.2470000
  29.2883838  16.2665085  88.9826952  30.1650000  15.1420000  87.4910000
  29.3717812  14.4083596  87.5046247  31.3060000  14.7970000  86.5670000
  30.8874525  14.1980677  85.7599566  31.6914862  15.6998063  86.1065414
  32.4900000  13.9940000  87.2110000  32.1176643  13.0334663  87.5651839
  33.2170591  13.7691814  86.4329893  33.1790000  14.7120000  88.3390000
  33.4907303  15.7043763  88.0132385  32.4929810  14.8658898  89.1673718
  34.4340000  13.9150000  88.8410000  34.0893595  13.0166509  89.3482839
  35.0060692  13.5769855  87.9786961  35.3210000  14.6970000  89.7410000
  35.8278655  15.5206327  89.2416939  34.8217647  15.1337966  90.6015800
  36.3990000  13.6880000  90.2090000  36.8659440  13.2016693  89.3544073
  37.1990476  14.2036439  90.7370807  35.8250000  12.6050000  91.1330000
  35.1478924  13.0384484  91.8648216  35.2209209  11.9233941  90.5381766
  36.9180000  11.7920000  91.8620000  36.4777273  10.9818118  92.4354318
  37.4879696  12.4057660  92.5513236  37.6167215  11.3547712  91.1543558
  52.1310000  19.9210000  92.5100000  51.5620525  20.7120439  92.0324004
  51.5468957  19.6146829  93.3742332  53.5710000  20.4060000  92.9400000
  54.1560617  19.6007632  93.3705317  54.1511805  20.7851163  92.1047189
  53.3790000  21.5550000  94.0330000  54.1845032  22.2785729  93.9367666
  52.4611775  22.0908640  93.8038351  53.2990000  21.0390000  95.4950000
  52.4806533  20.3269481  95.5844247  54.2020728  20.5004441  95.7718015
  53.0720000  22.1470000  96.4850000  52.4448846  22.9429512  96.0886556
  52.5743683  21.7885723  97.3840402  54.4540000  22.7300000  96.8820000
  55.1847624  21.9628229  97.1332500  54.9120963  23.3510463  96.1172993
  54.1830000  23.5920000  98.1140000  53.7716219  22.9915058  98.9169662
  55.1179882  24.0062789  98.4888548  53.2770000  24.7090000  97.7650000
  53.5237062  25.2589797  96.8693369  52.1740000  25.0980000  98.4420000
  51.4563728  25.7704467  97.9942985  51.8220000  24.6660000  99.8230000
  51.1399528  23.8211634  99.7437293  52.6971615  24.3012569 100.3490569
  51.1370000  25.7620000 100.6660000  51.7371857  26.6710298 100.6538776
  50.1828139  26.0225664 100.2120254  50.9050000  25.3290000 102.0980000
  51.8790629  25.2384671 102.5787413  50.3847368  26.1308165 102.6146435
  50.1010000  23.9700000 102.2840000  49.2972908  23.9368300 101.5518141
  50.7557062  23.1308585 102.0553380  49.5300000  23.7950000 103.6960000
  49.1066842  24.7253615 104.0699267  48.7228304  23.0682531 103.7266789
  50.7090000  23.3510000 104.6960000  51.1454309  22.4090867 104.3685700
  51.5150664  24.0820585 104.6706161  50.2390000  23.1920000 106.1560000
  51.0376290  22.8962265 106.8317402  49.8575781  24.1343122 106.5431408
  49.1240000  22.1560000 106.2050000  48.7092112  22.0832157 107.2058605
  49.4756031  21.1683639 105.9262685  48.3149749  22.4208348 105.5301060
  51.5460000  20.7990000  91.4940000  52.0820000  20.8730000  90.3980000
  50.3200000  21.2980000  91.8400000  49.5290000  22.1120000  90.9050000
  50.0743614  22.8980254  90.4047930  48.7596225  22.5532954  91.5218539
  48.9350000  21.1670000  89.8970000  49.5910353  20.4425379  89.4434954
  48.3660000  22.1290000  88.8010000  49.0005741  22.9926973  88.6555913
  47.3778903  22.4684406  89.0856128  48.2980000  21.3310000  87.5750000
  47.8880000  22.0790000  86.2900000  49.2680000  21.9890000  85.6430000
  49.5770000  20.7300000  84.9170000  48.7649568  20.3928898  84.2860233
  49.7741086  19.9265508  85.6208569  50.8500000  20.8830000  84.1250000
  50.0205795  20.7774327  84.8128708  50.6390829  21.6993236  83.4493471
  52.0370000  21.3360000  84.9720000  52.3340000  20.4300000  86.1110000
  51.4214984  20.2637222  86.6669015  53.0613946  20.9170528  86.7432790
  52.7460638  19.5085869  85.7277006  51.9240000  22.7990000  85.3450000
  50.9398839  22.9739051  85.7519860  52.1000764  23.3989654  84.4701237
  52.6760856  23.0004251  86.0940609  53.2360000  21.2850000  84.0220000
  53.3442846  20.2809197  83.6396662  54.1282335  21.5650223  84.5615895
  53.0775832  21.9729771  83.2040595  46.7920000  21.4710000  85.4740000
  47.5420000  23.5750000  86.5220000  47.7760000  20.5090000  90.4840000
  48.0180000  19.4310000  91.2950000  49.0260000  18.7250000  91.3120000
  46.7500000  19.2640000  92.1590000  45.9133969  19.3825272  91.4781185
  46.7155405  18.2308041  92.4954904  46.6690000  20.2090000  93.3140000
  46.9597004  21.2053543  92.9996239  45.6475912  20.2931134  93.6713263
  47.6280000  19.7350000  94.5110000  47.6839999  18.6513635  94.5761919
  48.6448287  20.0815637  94.3436142  47.1310000  20.3100000  95.8240000
  47.1466549  21.3975182  95.7819878  46.0993607  20.0282618  96.0203311
  47.9970000  19.8620000  97.0000000  47.5675916  20.2031450  97.9397497
  48.0095570  18.7749149  97.0496916  49.4780000  20.3770000  96.8860000
  49.9633727  19.9931231  95.9900352  49.5380823  21.4601590  96.8270541
  50.2300000  19.9240000  98.0840000  49.7991888  18.9875638  98.4187670
  51.2477650  19.6980192  97.7686698  50.2850000  20.9240000  99.2010000
  49.5090575  21.6654129  99.3183631  51.2800000  20.9330000 100.1010000
  51.2814812  21.5907913 100.9582738  52.4450000  20.0630000 100.0180000
  52.1376099  19.0535664  99.7500895  53.1598888  20.3728073  99.2639214
  53.1330000  20.0070000 101.3740000  53.6527710  20.9407491 101.5853193
  52.3961424  19.8842893 102.1654808  54.1580000  18.8100000 101.4300000
  54.3953025  18.6123063 102.4753285  53.6702083  17.9145911 101.0547586
  55.4820000  19.0510000 100.6390000  55.2856576  19.1834811  99.5773770
  55.9883064  19.9560726 100.9700324  56.3820000  17.8800000 100.8480000
  56.7029634  17.8453778 101.8874103  55.8448549  16.9519898 100.6722236
  57.6650000  17.9360000  99.9490000  58.1858852  18.8884571 100.0289187
  58.3908107  17.1714338 100.2200560  57.2630000  17.7260000  98.5000000
  56.7007541  18.6052961  98.1956434  58.1949970  17.7622943  97.9401989
  56.4720000  16.4270000  98.0830000  56.3386998  16.3859353  97.0061464
  55.4861878  16.3901707  98.5341749  57.0065517  15.5306401  98.3845534
  41.3170000  46.2450000  91.7820000  40.2857545  46.5522045  91.6416035
  41.3501123  45.1888109  91.5265099  41.7840000  46.4750000  93.1870000
  42.8273323  46.2119737  93.3224098  41.6916911  47.5091000  93.5034638
  40.9300000  45.5880000  94.0710000  39.8718556  45.8262593  93.9987711
  41.0254860  44.5429069  93.7868735  41.4180000  45.7500000  95.5540000
  42.5020496  45.6605879  95.5933446  41.1801732  46.7372160  95.9426449
  40.8210000  44.7070000  96.4720000  39.7365968  44.7455051  96.5525478
  41.0673179  43.6866606  96.1845700  41.4290000  44.9870000  97.8120000
  42.3123712  44.3886616  98.0295948  41.7105619  46.0224392  97.9820194
  40.3340000  44.6230000  98.7730000  39.5571932  45.3786738  98.7625887
  39.8624911  43.6940396  98.4551040  40.8950000  44.4290000 100.1810000
  41.1192779  45.3090502 100.7647508  41.1180000  43.2500000 100.7530000
  41.5052650  43.2591574 101.7617378  40.8980000  41.8480000 100.1820000
  40.1792716  41.3388746 100.8218765  40.4452283  41.8996895  99.1981266
  42.1590000  41.0000000 100.1140000  42.6427231  40.9501349 101.0887976
  41.9056301  39.9754276  99.8484551  43.1610000  41.5680000  99.0650000
  42.7142364  41.5554908  98.0708406  43.3961440  42.6069101  99.2791893
  44.5060000  40.7120000  99.0470000  45.0463655  40.7604530  99.9897632
  44.3383498  39.6552462  98.8463762  45.3540000  41.3060000  97.9310000
  44.8025988  41.2602684  96.9937405  45.5343546  42.3610463  98.1180146
  46.6900000  40.5710000  97.7300000  47.2390717  40.5775643  98.6698724
  46.4822689  39.5255775  97.5091528  47.6030000  41.1300000  96.6270000
  48.1590190  40.3138326  96.1724359  46.9583811  41.5215999  95.8431448
  48.5840000  42.2400000  97.0630000  49.1238932  42.6350118  96.2076931
  49.3198605  41.8753912  97.7717389  48.0560157  43.0659739  97.5311247
  41.5930000  44.8440000  91.2460000  40.8260000  44.3560000  90.4100000
  42.7160000  44.2360000  91.6850000  43.0320000  42.9390000  91.2280000
  42.2109854  42.2572261  91.3910380  43.8643941  42.6447477  91.8506778
  43.4340000  42.9470000  89.7320000  42.6425170  43.3896611  89.1501926
  43.7210000  41.5150000  89.2250000  42.8244797  40.9147774  89.1489395
  44.4207027  41.0119673  89.8807128  44.3130000  41.7160000  87.9090000
  43.4930000  41.8880000  86.5260000  44.1350000  40.8610000  85.5860000
  43.5450000  39.6310000  85.3130000  42.5493169  39.7443531  84.9043984
  43.4367419  39.0705322  86.2370958  44.4000000  38.7650000  84.4230000
  43.8033708  39.5806178  84.8116519  43.7464590  37.9364899  84.1909824
  44.9490000  39.2530000  83.0850000  45.2860000  37.9950000  82.2660000
  45.9014560  37.3436490  82.8712188  45.8364336  38.3051126  81.3902414
  44.3664032  37.5158224  81.9652551  46.2060000  39.9160000  83.3380000
  46.8178939  39.2693052  83.9479882  46.0157054  40.8542163  83.8278041
  46.6813410  40.0828439  82.3822223  44.0000000  40.0940000  82.3450000
  43.0920078  39.5362832  82.1701170  44.4387911  40.3767780  81.3999344
  43.7793748  40.9812704  82.9207697  42.0350000  41.6420000  86.5090000
  43.5150000  43.2610000  85.9410000  44.7260000  43.6310000  89.5180000
  44.6330000  45.0130000  89.2770000  43.6060000  45.6540000  89.4280000
  45.9490000  45.5800000  88.8690000  46.3586276  44.9014208  88.1278599
  45.7704075  46.5171590  88.3477086  46.9270000  45.7850000  90.0830000
  47.0956292  44.7940387  90.4899656  47.8740449  46.0991637  89.6558698
  46.5110000  46.7750000  91.2700000  45.5826600  46.4478960  91.7313477
  47.2665981  46.7393916  92.0509408  46.3750000  48.2310000  90.7840000
  47.2965198  48.5081053  90.2753549  45.5847046  48.3006661  90.0405070
  46.1130000  49.2340000  91.8630000  47.0137537  49.3605522  92.4601000
  45.9214851  50.1980091  91.3956783  44.9030000  48.8840000  92.8100000
  44.0295748  48.6417135  92.2065709  45.1236476  47.9984320  93.3994082
  44.5670000  50.0010000  93.7360000  45.4553419  50.2330971  94.3118121
  44.3599004  50.8782938  93.1245989  43.3420000  49.7430000  94.6700000
  43.1406628  48.7035729  94.8812075  42.5660000  50.6140000  95.2170000
  41.8018496  50.3100024  95.9179063  42.6160000  52.0390000  94.9810000
  43.0329650  52.2492941  93.9975685  41.6469801  52.5246332  95.0100131
  43.5840000  52.7040000  96.0940000  44.5931183  52.3129467  95.9696516
  43.6475033  53.7734648  95.9025024  43.0970000  52.4650000  97.6160000
  42.8072014  51.4200985  97.7269257  43.9385415  52.6194583  98.2856675
  41.9120000  53.3750000  98.0540000  42.1395553  54.4029140  97.7805837
  41.0201449  53.1012590  97.4929782  41.6010000  53.2840000  99.6070000
  40.8188091  54.0077505  99.8282523  41.1679903  52.3080845  99.8087835
  42.8150000  53.5570000 100.5990000  43.5865658  52.8171622 100.3935508
  43.2450988  54.5221442 100.3375697  42.5210000  53.5480000 102.0960000
  41.8689580  54.3601869 102.4076227  42.0099985  52.6315564 102.3829174
  43.7830000  53.6300000 102.8270000  43.6160050  53.5371682 103.8959078
  44.2889323  54.5745516 102.6578971  44.4600050  52.8348773 102.5276925
  47.3030000  35.7730000  96.6010000  47.2276612  35.0306105  97.3888673
  47.9027758  35.3158410  95.8179409  47.9470000  37.0810000  97.1010000
  48.0036266  37.8498447  96.3382863  47.4365458  37.5330344  97.9454728
  49.3960000  36.6650000  97.5170000  49.3447834  35.9437207  98.3286570
  49.8560208  36.1465680  96.6793401  50.2760000  37.8190000  97.9080000
  51.3102476  37.5176523  98.0636517  50.3011223  38.6278572  97.1818314
  49.7280000  38.3590000  99.2300000  48.9707079  39.1280230  99.0921114
  49.2607658  37.5771694  99.8256627  50.9120000  38.9440000 100.0260000
  50.8471519  38.6870604 101.0821618  51.8721796  38.5729301  99.6786094
  50.8910000  40.5040000  99.8700000  51.3023593  40.7550940  98.8992707
  49.8497011  40.8230243  99.8536897  51.6100000  41.2510000 100.9790000
  51.5663669  40.8816311 101.9925170  52.3360000  42.3800000 100.7620000
  52.6893464  42.9551292 101.6057906  52.7280000  42.9480000  99.4250000
  53.6835496  42.5256935  99.1187269  52.0210512  42.6991685  98.6414266
  52.8780000  44.4390000  99.5060000  53.6047957  44.6618655 100.2862589
  53.3249822  44.7719065  98.5712063  51.5960000  45.2330000  99.7610000
  50.8822113  45.1162474  98.9455360  51.0837358  44.9069007 100.6619709
  51.9640000  46.6820000  99.8920000  52.6579150  46.7778307 100.7241319
  52.5138572  46.9810901  99.0013333  50.7550000  47.6420000 100.0950000
  51.0614054  48.6789385  99.9706443  49.9792169  47.4708650  99.3537185
  50.1660000  47.4850000 101.5300000  49.9077784  46.4343085 101.6493820
  50.9830482  47.6756367 102.2234867  48.9470000  48.3440000 101.9580000
  49.1170565  49.4048235 101.7917191  48.0827373  48.0840822 101.3507061
  48.5960000  48.1040000 103.4560000  47.6909039  48.6376215 103.7300767
  49.3862509  48.4434561 104.1170703  48.4306743  47.0487447 103.6541025
  47.8050000  35.4010000  95.2030000  48.3110000  34.3310000  94.9750000
  47.6100000  36.3640000  94.3070000  47.9680000  36.2270000  92.9060000
  47.9381094  35.2212563  92.5147864  48.9802235  36.5996832  92.8451487
  47.0030000  37.1290000  92.1270000  45.9540174  37.0504806  92.3601611
  47.2250000  36.9010000  90.6010000  46.3007259  37.0792332  90.0683169
  47.5133350  35.8669193  90.4591369  48.2720000  37.7910000  90.1170000
  48.6140000  37.9830000  88.5740000  48.3280000  39.5400000  88.4460000
  47.1570000  40.0510000  87.7890000  46.2446483  40.0308394  88.3707190
  46.9425349  39.5279686  86.8615088  47.5020000  41.4440000  87.3820000
  47.4572756  40.3652218  87.4625375  47.7710892  41.8532837  88.3450446
  48.6710000  41.7410000  86.4620000  48.6750000  40.8100000  85.2860000
  48.6002495  39.7943166  85.6495019  49.6095343  40.9404748  84.7609077
  47.8538006  41.0660509  84.6334769  49.9270000  41.8090000  87.2100000
  50.0035151  40.9303333  87.8319359  49.9370432  42.7091909  87.7981544
  50.7317770  41.8242559  86.4893071  48.3130000  43.1490000  86.0060000
  47.3442146  43.1328292  85.5292660  49.0564915  43.4940444  85.3032804
  48.2894011  43.8097856  86.8605411  49.9010000  37.3100000  88.0950000
  47.5630000  37.2180000  87.8530000  47.4830000  38.4630000  92.3930000
  46.6810000  39.3790000  91.9050000  45.5690000  39.1980000  91.3930000
  47.2900000  40.7480000  92.1260000  46.4548610  41.4325672  92.0189315
  47.5739727  40.7869956  93.1746877  48.4130000  41.1150000  91.2620000
  49.2450967  40.4252566  91.3510509  48.1529301  41.1370830  90.2084778
  48.8800000  42.5540000  91.7310000  48.0203589  43.2120206  91.8293872
  49.3184194  42.4776592  92.7229806  49.9110000  43.1760000  90.7890000
  49.5870930  43.0798643  89.7543270  50.0422514  44.2402700  90.9687345
  51.2370000  42.4940000  90.9330000  51.5660983  42.5956572  91.9651149
  51.0800454  41.4297106  90.7685786  52.3610000  42.9810000  89.9850000
  53.2075234  42.3021047  90.0755554  52.0237401  42.9147119  88.9543790
  52.8320000  44.4200000  90.2570000  52.0102178  45.1265773  90.2585955
  53.3091671  44.5023134  91.2326444  53.8470000  44.7670000  89.1920000
  53.7525074  44.1558041  88.3070905  54.7880000  45.6850000  89.1880000
  55.4097091  45.7959855  88.3112047  55.1220000  46.6570000  90.3140000
  54.7996968  46.2661333  91.2776207  56.1774735  46.8834193  90.4159366
  54.3390000  47.9660000  90.0350000  54.7018838  48.4774346  89.1442391
  53.2832733  47.7666782  89.8613022  54.4880000  48.9140000  91.2820000
  55.4606839  48.7724884  91.7531342  54.4439565  49.9579002  90.9839456
  53.3660000  48.6240000  92.3240000  52.3910972  48.6299913  91.8416374
  53.4852371  47.6322428  92.7567646  53.4040000  49.7150000  93.4900000
  54.4357035  50.0134876  93.6663037  52.8850699  50.6148603  93.1712712
  52.8070000  49.2030000  94.8570000  51.7680120  48.9110717  94.7149970
  53.3337827  48.3024335  95.1673451  52.8760000  50.2450000  96.0230000
  53.8902906  50.5233130  96.2980843  52.3779247  51.1730460  95.7510355
  52.1790000  49.6550000  97.2150000  52.1229008  50.3762762  98.0247422
  52.6953728  48.7797583  97.5945420  51.1642691  49.3573761  96.9662386
   4.3760000  22.2200000 116.3040000   5.4528119  22.2513834 116.4345535
   4.1933300  21.4978329 115.5121582   3.8010000  23.5970000 115.9400000
   2.7192300  23.5301417 115.9030576   4.0309782  24.3095748 116.7257355
   4.3210000  24.1240000 114.5860000   5.3949896  24.2876653 114.6236041
   4.1553187  23.3748345 113.8156976   3.6310000  25.3720000 114.1870000
   2.6244921  25.1560255 113.8334427   3.5193312  26.0657250 115.0167456
   4.4030000  26.0730000 113.0530000   4.7579549  25.3672247 112.3048094
   3.7653449  26.7792174 112.5247634   5.6330000  26.8580000 113.6580000
   5.3060107  27.4200856 114.5314064   6.3914939  26.1629140 114.0070852
   6.2680000  27.8080000 112.6590000   5.4701512  28.4583360 112.3197652
   6.9464510  28.4319193 113.2393232   7.0170000  27.2330000 111.5090000
   7.8595231  26.6328148 111.8180091   6.7980000  27.3390000 110.2120000
   7.5471913  26.9920460 109.5149022   5.5420000  27.9210000 109.5440000
   4.7271056  27.8633594 110.2636150   5.6766665  28.9736567 109.3216042
   5.1090000  27.1790000 108.2650000   5.7633059  27.4848078 107.4494815
   5.2902112  26.1166953 108.4170866   3.6180000  27.3910000 107.8450000
   2.9608927  26.8927706 108.5578004   3.3631802  28.4465035 107.8835114
   3.3450000  26.8600000 106.4650000   3.6626737  25.8230767 106.3812233
   2.2797155  26.8708798 106.2410904   4.1070000  27.7430000 105.4060000
   3.8225228  28.7892524 105.5009667   5.1822513  27.7127346 105.5594396
   3.7630000  27.2840000 103.9640000   4.2854635  26.3693124 103.6896616
   2.7017521  27.0719616 103.8472669   4.1770000  28.4570000 102.9030000
   3.5225310  28.5008220 102.0360138   4.1176905  29.4384010 103.3684540
   5.5720000  28.2250000 102.4570000   5.9121475  29.0346048 101.8183226
   5.6695116  27.3033678 101.8932389   6.2484050  28.1661618 103.3050303
   4.3000000  21.8630000 117.7590000   3.3750000  22.2340000 118.4510000
   5.2490000  21.0700000 118.2440000   5.1610000  20.5540000 119.6270000
   5.2897945  21.3652784 120.3258200   5.9997238  19.8775445 119.7059641
   3.8260000  19.8170000 119.9000000   2.9616383  20.3243104 119.5053811
   3.6300000  19.4980000 121.4420000   2.9668781  18.6562426 121.5971992
   3.2006965  20.3576182 121.9477401   5.0010000  19.2020000 121.9460000
   5.1020000  18.2330000 123.1480000   6.7090000  17.9930000 122.9110000
   7.2020000  16.7110000 122.4720000   6.3638102  16.1412159 122.0842760
   7.6443292  16.1502739 123.2844723   8.2670000  16.8870000 121.2990000
   8.5034154  15.8883248 120.9350581   9.4050000  17.4930000 121.7640000
   9.9028800  17.7649704 121.0032835   7.6120000  17.7530000 120.1720000
   6.6659572  17.2890048 119.9313518   7.4117371  18.7224121 120.6114497
   4.8480000  18.9410000 124.4100000   4.2700000  17.0230000 123.0580000
   3.9770000  18.5830000 119.2680000   2.8950000  17.8800000 118.8060000
   1.7470000  18.1890000 119.0650000   8.4180000  17.8900000 119.0180000
   7.9852995  18.4745433 118.4133411   3.2360000  16.6870000 117.9720000
   4.3069314  16.7064459 117.7979863   3.0436770  15.7813779 118.5418837
   2.4510000  16.6930000 116.6760000   1.3989603  16.8158652 116.9087610
   2.7322364  17.5622644 116.0900662   2.6280000  15.4680000 115.8720000
   3.6942800  15.3337518 115.7086645   2.3100228  14.6369204 116.4967097
   1.8690000  15.3900000 114.5210000   2.0312178  16.3057617 113.9555162
   2.2440196  14.5794282 113.9008906   0.3480000  15.2040000 114.7190000
   0.1577139  14.3401479 115.3526022  -0.0504299  16.0646981 115.2526978
  -0.4270000  15.0450000 113.3870000   0.1572816  14.4676107 112.6722010
  -1.3594746  14.5055140 113.5275844  -0.7360000  16.3950000 112.8010000
  -1.0903431  17.0598974 113.5800586   0.1832112  16.8351640 112.4167443
  -1.7540000  16.2970000 111.6490000  -2.8088221  16.3851015 111.8614674
  -1.4070000  16.1210000 110.3860000  -2.2661626  16.0976835 109.7310908
  -0.1310000  15.9580000 109.6990000   0.1729467  16.9323844 109.3203017
   0.6452862  15.6445060 110.3880445  -0.1910000  14.9470000 108.4770000
  -0.4631897  13.9519921 108.8271102  -0.9788159  15.2532616 107.7914281
   1.1740000  14.8740000 107.6970000   1.3990878  15.8738871 107.3259634
   1.9592565  14.6296923 108.4070633   1.2150000  13.8690000 106.5150000
   2.1986956  13.9436376 106.0568329   1.1459365  12.8629661 106.9251354
   0.1540000  14.0520000 105.4780000  -0.7596073  13.6021850 105.8621590
  -0.0523955  15.1152614 105.3913912   0.4290000  13.4500000 104.0790000
  -0.3820790  13.7005057 103.3976186   1.3278079  13.8932837 103.6541731
   0.6030000  11.8920000 104.0950000   1.1036957  11.5541502 103.1910773
   1.2659498  11.6290933 104.9163955  -0.7140000  11.1300000 104.2630000
  -0.5329858  10.0634228 104.3563586  -1.3768106  11.2743120 103.4164794
  -1.2422451  11.4551675 105.1548319  51.5210000  51.3560000 115.3040000
  51.6435750  52.3485175 114.8827669  52.5066946  51.0564778 115.6512744
  50.9680000  50.3530000 114.2680000  50.7782799  49.4376170 114.8176737
  49.9953777  50.7302647 113.9684835  51.8180000  50.0230000 113.0070000
  52.2992874  50.9321784 112.6557008  52.6193343  49.3525964 113.3078110
  51.0460000  49.3760000 111.8790000  50.4277274  48.5736269 112.2772994
  50.3634935  50.0837553 111.4148133  51.9650000  48.7860000 110.7930000
  52.7956626  48.2443511 111.2407914  51.4162154  48.0597235 110.1965614
  52.5240000  49.9000000 109.8380000  52.5578272  50.8269536 110.4083628
  53.5530034  49.6545957 109.5905191  51.7430000  50.1360000 108.5260000
  50.7538772  50.5261922 108.7356810  52.2490463  50.8900620 107.9246235
  51.6650000  48.8470000 107.7240000  52.6399990  48.4377023 107.5062702
  50.6080000  48.1680000 107.2780000  50.5679140  47.1421266 106.9409736
  49.2680000  48.8920000 107.2260000  49.4335341  49.9674792 107.1918833
  48.6877828  48.6460528 106.3436515  48.4710000  48.5820000 108.4440000
  48.2051174  47.5264792 108.4005577  49.1400707  48.6913707 109.2953762
  47.2010000  49.4230000 108.6860000  47.4929311  50.4660174 108.8084661
  46.5750592  49.3850380 107.7987227  46.3780000  48.9770000 109.9160000
  45.3488912  49.3204284 109.8376605  46.3318503  47.8918482 109.9894902
  47.0180000  49.5380000 111.1770000  48.0599931  49.2424624 111.2842284
  47.0110921  50.6235288 111.2239512  46.2100000  48.9350000 112.4060000
  45.3019459  49.4992894 112.6106906  45.8927155  47.9112850 112.2158103
  47.1040000  48.9470000 113.6920000  47.7388198  49.8289780 113.7241479
  46.4643484  49.0106443 114.5695581  47.9800000  47.6780000 113.8070000
  48.5231010  47.6684640 114.7472230  48.7115964  47.6165561 113.0084185
  47.3718034  46.7787490 113.7671807  50.7300000  51.2240000 116.5720000
  49.5620000  51.5170000 116.5990000  51.4590000  50.7210000 117.5990000
  50.8560000  50.5800000 118.8900000  50.3218836  51.5077560 119.0207613
  51.6412509  50.5123066 119.6289748  49.8710000  49.3650000 119.0040000
  49.1300389  49.4496498 118.2268127  49.1880000  49.3260000 120.4150000
  48.7506914  48.3447712 120.5503670  48.3790435  50.0496633 120.3846871
  50.1390000  49.6340000 121.4890000  49.6960000  49.8380000 123.0000000
  48.6680000  51.1190000 122.7470000  49.1690000  52.3690000 122.9710000
  50.2052335  52.4779802 122.6678673  49.1118881  52.5245160 124.0399869
  48.3550000  53.4290000 122.2570000  48.9343315  54.3506943 122.2805078
  47.0770000  53.6280000 122.9480000  46.5212200  54.1256927 122.3615254
  48.1930000  53.1840000 120.7960000  49.1346584  52.8238680 120.4064050
  47.4541708  52.4016958 120.6730673  49.0720000  48.5980000 123.5030000
  50.8980000  50.2050000 123.7980000  50.6390000  48.0890000 118.7720000
  49.9520000  46.9530000 118.3280000  48.7520000  46.9310000 118.1270000
  47.7870000  54.3510000 120.1320000  47.6326796  54.1442738 119.2220646
  50.9810000  45.8330000 118.1590000  51.9285724  46.2135822 118.5261741
  50.7167843  45.0084955 118.8164871  51.0800000  45.3480000 116.6390000
  51.4169973  44.3181448 116.5955011  50.1053442  45.3652413 116.1617352
  52.0770000  46.2460000 115.8410000  51.7189542  47.2692514 115.7609136
  53.0339457  46.2989903 116.3543342  52.3030000  45.6600000 114.4490000
  53.0083569  46.3039742 113.9270087  52.7860049  44.6900234 114.5387427
  51.0710000  45.5130000 113.5920000  50.2348473  45.0273858 114.0909273
  50.6916349  46.4628694 113.2202323  51.5380000  44.6160000 112.3340000
  52.1930774  45.1846694 111.6758285  52.1015239  43.7412055 112.6462393
  50.2700000  44.1370000 111.5220000  49.6136264  43.5742392 112.1754937
  49.7065616  45.0121413 111.2010469  50.6420000  43.3380000 110.3130000
  51.2859036  42.4849152 110.4652778  50.2510000  43.5710000 109.1060000
  50.7467685  43.0626582 108.2914988  49.1000000  44.5320000 108.6530000
  48.3955895  44.6543711 109.4740068  49.4636072  45.5252539 108.4144261
  48.3280000  43.9570000 107.4310000  49.0164669  43.7524837 106.6119204
  47.8816409  43.0009511 107.6978203  47.2240000  44.9130000 106.9470000
  47.6906579  45.8412110 106.6172095  46.7454560  44.4854861 106.0702267
  46.1560000  45.2320000 108.0100000  45.7227200  44.3019442 108.3711229
  46.6249740  45.7039097 108.8716551  45.0650000  46.1380000 107.4770000
  44.4872181  46.5917591 108.2800322  45.4533145  46.9640000 106.8874571
  44.0790000  45.2650000 106.6020000  44.5457077  44.9302540 105.6773314
  43.7669656  44.3634691 107.1261283  42.7840000  46.1090000 106.2370000
  42.4258854  46.6814359 107.0890482  43.0345648  46.8413722 105.4726956
  41.6320000  45.1980000 105.7010000  40.7874482  45.7969832 105.3738603
  41.2699972  44.5130926 106.4603397  41.9650425  44.6052094 104.8537556
  17.6670000  31.4500000 121.5680000  17.7061841  32.4290888 121.1017354
  18.6758632  31.0498718 121.5047597  16.6560000  30.5190000 120.8700000
  16.5919878  29.5837788 121.4152750  15.6625691  30.9548528 120.9040654
  17.0450000  30.2280000 119.4230000  18.1210186  30.0982981 119.3392419
  16.6010846  29.2843279 119.1156126  16.5680000  31.3350000 118.4560000
  15.5341085  31.6067489 118.6607606  17.1474298  32.2500341 118.5517903
  16.6560000  30.8570000 117.0550000  16.3952009  29.8065660 116.9433159
  15.9915622  31.4063096 116.3907994  18.1600000  31.0830000 116.5730000
  18.3786812  32.1481732 116.6303202  18.8373975  30.5931884 117.2669274
  18.4550000  30.5890000 115.1830000  17.9317119  31.2195778 114.4736896
  19.5181412  30.7305837 114.9931823  18.1100000  29.1050000 114.9660000
  18.7035980  28.3176091 115.4055578  17.0860000  28.7470000 114.2590000
  17.0455503  27.6718657 114.1587007  15.9510000  29.4790000 113.5570000
  15.0298792  28.9673669 113.8308412  15.8665379  30.4865565 113.9486337
  16.0340000  29.5330000 112.0140000  15.9828342  28.5238774 111.6068653
  15.1633485  30.0600375 111.6284400  17.3090000  30.2260000 111.5080000
  17.4254652  31.1213725 112.1186153  18.1369768  29.5719243 111.7671204
  17.4070000  30.6160000 110.0000000  16.7963092  31.4976267 109.8185171
  18.4300922  30.8998157 109.7595504  16.9640000  29.4650000 109.0650000
  17.3446963  28.5047611 109.4079308  15.8835272  29.3580147 109.0230746
  17.5230000  29.7190000 107.6550000  17.3037575  30.6996117 107.2364113
  18.5976170  29.5800615 107.5514224  16.7960000  28.6340000 106.7890000
  16.9542366  27.6302848 107.1755642  15.7210384  28.7974897 106.8212749
  17.2560000  28.6970000 105.3420000  16.6885022  28.0053276 104.7266915
  18.3045815  28.4392112 105.2382565  17.1190907  29.6935504 104.9317754
  18.8030000  30.8010000 122.0920000  19.0150000  29.5680000 121.9000000
  19.6830000  31.5010000 122.9060000  20.7750000  30.7860000 123.5390000
  20.2569839  29.9442023 123.9704464  21.2569021  31.3500601 124.3244244
  21.8440000  30.2840000 122.4530000  21.3272891  29.6156259 121.7847973
  22.9130000  29.5180000 123.2700000  22.3402677  28.7511004 123.7761776
  23.2024568  30.2593459 124.0086738  24.0850000  28.9470000 122.6010000
  24.9700000  27.9080000 123.4170000  24.0120000  26.5890000 123.6950000
  23.0750000  26.2510000 122.7270000  22.2507283  26.9488459 122.8325142
  23.7537420  26.4025585 123.5555646  22.5140000  24.8500000 122.7790000
  22.1243941  24.6757435 123.7807684  23.6040000  23.9220000 122.5050000
  23.2089431  23.0776851 122.3272236  21.9660000  24.5490000 124.2070000
  22.7821829  24.4862830 124.9127705  21.3093851  25.3518204 124.5189574
  26.1990000  27.4600000 122.6710000  25.2700000  28.5010000 124.7750000
  22.3790000  31.3050000 121.6400000  23.0980000  32.2680000 122.2240000
  23.2910000  32.3840000 123.4130000  21.2620000  23.3360000 124.1420000
  20.8675570  23.1685582 124.9851554  23.4610000  33.3270000 121.2370000
  23.0303945  33.0741666 120.2735649  23.0250870  34.2830811 121.5159190
  25.0010000  33.4150000 121.1760000  25.3656060  33.6457584 122.1709241
  25.3978280  32.4349901 120.9307629  25.5450000  34.4650000 120.1820000
  25.3247734  34.2153149 119.1471997  25.1037351  35.4428721 120.3583985
  27.0650000  34.5690000 120.3870000  27.2862422  34.7042065 121.4441079
  27.5719779  33.6558578 120.0847639  27.7020000  35.8180000 119.5680000
  28.7725204  35.7147249 119.4030113  27.2530628  35.9292154 118.5828769
  27.4440000  37.0390000 120.3420000  26.3762005  37.2523195 120.3423500
  27.7298615  36.9033111 121.3813218  28.2000000  38.2440000 119.7800000
  28.0639996  39.1400490 120.3742896  29.2734684  38.0647665 119.7365600
  27.6790000  38.4430000 118.3540000  26.6383540  38.6935640 118.2131892
  28.4290000  38.3410000 117.2640000  27.9397045  38.6029901 116.3368748
  29.8700000  37.9190000 117.1020000  30.3264107  38.5319694 116.3266428
  30.4446741  38.0938394 118.0046970  30.0010000  36.4670000 116.6960000
  29.8011522  35.8375223 117.5623277  29.2207972  36.2421034 115.9713179
  31.3950000  36.0900000 116.0860000  32.1728686  36.2711800 116.8277555
  31.4252162  35.0260184 115.8679766  31.7080000  36.8590000 114.8490000
  31.8230060  37.8933180 115.1653935  32.6931336  36.5289376 114.5239528
  30.7420000  36.7790000 113.6790000  30.6073014  35.7386204 113.3890748
  29.7591231  37.1336545 113.9769902  31.2120000  37.5270000 112.4880000
  30.3642839  37.7449752 111.8408932  31.6065632  38.4911582 112.8035198
  32.2790000  36.8140000 111.6650000  33.2142021  36.6941122 112.2062383
  31.9517685  35.8076329 111.4130915  32.5380000  37.5920000 110.3590000
  33.2306789  37.0526477 109.7199663  32.9652577  38.5709904 110.5481288
  31.6170379  37.7361199 109.8011477  15.1270000  41.4830000 120.9700000
  15.5467891  42.2956104 121.5539473  14.7430152  40.7658921 121.6912620
  16.1670000  40.8400000 120.0560000  15.7077582  40.0779793 119.4359336
  16.5924381  41.5673547 119.3719017  17.2990000  40.1900000 120.9090000
  17.6158300  40.9334869 121.6359801  16.8277830  39.3918731 121.4773423
  18.4800000  39.6340000 120.2020000  19.0336671  40.4936227 119.8288947
  19.1142301  39.1656732 120.9507484  18.2780000  38.6660000 119.0590000
  17.8746945  37.7203107 119.4152548  17.5460674  39.0625393 118.3579920
  19.5710000  38.4120000 118.3160000  20.1225779  39.3408203 118.1790486
  20.2271273  37.7442381 118.8672795  19.2770000  37.7890000 116.9430000
  20.1604839  37.2629002 116.6005746  18.5007973  37.0353536 117.0689856
  18.8110000  38.7950000 115.9180000  18.0909172  39.5541481 116.1839492
  19.2620000  38.8030000 114.6800000  18.9564759  39.5672978 113.9799187
  20.2060000  37.8130000 114.1180000  21.1254856  37.7659185 114.6989910
  19.8272612  36.7983203 114.0663955  20.5580000  38.3030000 112.6940000
  19.7192803  38.2577334 112.0003104  20.9088952  39.3330959 112.6787069
  21.7030000  37.3620000 112.1910000  22.5378466  37.4991569 112.8782598
  21.3572871  36.3417863 112.3329531  22.2090000  37.5400000 110.7260000
  21.3694993  37.6562115 110.0441801  22.8089590  38.4429095 110.6265580
  23.0980000  36.2590000 110.2940000  24.0144559  36.2008494 110.8782235
  22.5761919  35.3216557 110.4664151  23.4700000  36.3730000 108.8840000
  22.5963133  36.2182345 108.2534430  23.8192210  37.3822153 108.6733743
  24.5750000  35.3690000 108.4520000  25.0740460  35.6314519 107.5224910
  25.3620356  35.2922091 109.1989880  23.9150000  34.0220000 108.3040000
  24.6512684  33.2536842 108.0879708  23.1891723  34.0124580 107.4978833
  23.3984326  33.7379047 109.2164631  14.2520000  40.4660000 121.6420000
  13.9380000  40.4710000 122.8070000  13.7620000  39.5440000 120.7270000
  12.9660000  38.5030000 121.2330000  13.2954398  38.3169084 122.2429254
  13.0946178  37.6064143 120.6440378  11.4950000  38.9610000 121.2270000
  11.4658660  40.0212277 121.4148228  10.6410000  38.1820000 122.3050000
   9.6279889  38.5630102 122.2731750  11.0617058  38.4354828 123.2733858
  10.6690000  36.7190000 122.0720000   9.8190000  35.8000000 123.0770000
   8.3440000  36.3490000 122.9200000   7.7300000  37.0370000 124.0350000
   7.6729528  36.4587587 124.9514762   8.2247331  36.4338471 123.2855831
   6.3090000  37.3520000 123.5840000   5.8211715  37.9001323 124.3885324
   5.6230000  36.1440000 123.3450000   4.8330724  36.3654188 122.8679987
   5.6450000  38.1600000 124.7140000   5.5874832  37.4756772 125.5486222
   6.3672509  38.9298153 124.9563201   9.8900000  34.3900000 122.5930000
  10.1300000  36.0600000 124.5080000  10.9400000  38.7180000 119.9490000
   9.7330000  39.2130000 119.6920000   9.1590000  40.1380000 120.2760000
   4.3620000  38.7440000 124.4370000   4.0967909  39.2615294 125.1828958
   9.1250000  38.5180000 118.4770000   8.2746293  39.1126012 118.1593963
   9.8354862  38.5521609 117.6548386   8.7230000  37.0640000 118.8040000
   9.6191042  36.5305359 119.1014461   8.0762133  37.0735684 119.6755552
   8.0630000  36.3260000 117.6930000   7.1808178  36.8639898 117.3553974
   8.7377993  36.2856683 116.8414812   7.6730000  34.8430000 118.1000000
   8.5375143  34.3711299 118.5633137   6.8909329  34.8528041 118.8552992
   7.2160000  33.9660000 116.9240000   7.9142861  33.9925999 116.0899797
   7.1321116  32.9208517 117.2155626   5.7940000  34.4720000 116.4360000
   5.0685989  34.3900208 117.2439441   5.8229574  35.5211291 116.1552732
   5.2940000  33.6340000 115.2010000   4.2738204  33.9335421 114.9910285
   5.8872397  33.9418792 114.3409866   5.4010000  32.1440000 115.3490000
   5.1126149  31.7113060 116.2951310   5.8120000  31.3070000 114.4000000
   6.0625423  30.2748669 114.5988462   5.9690000  31.7200000 112.9170000
   5.3590250  31.0659781 112.2961886   5.6204994  32.7292912 112.7284275
   7.4180000  31.5920000 112.4640000   8.0531710  31.9423273 113.2767322
   7.6274817  30.5299487 112.3516455   7.8130000  32.3520000 111.1120000
   7.4226999  33.3697292 111.1118908   8.8909573  32.4401645 111.0083702
   7.2370000  31.5830000 109.8910000   7.5706235  30.5502714 109.9638832
   6.1525799  31.5596603 109.9835922   7.6190000  32.1660000 108.5060000
   7.3312881  33.2112715 108.4099822   8.6874357  32.1331931 108.3110800
   6.8480000  31.3510000 107.4100000   7.1118216  30.2965176 107.4678622
   5.7755823  31.4040161 107.5887276   7.1450000  31.8750000 105.9030000
   6.7944389  32.8822000 105.6918835   8.2067199  31.8754875 105.6662227
   6.4460000  30.8990000 104.9910000   6.6631932  31.1204431 103.9503949
   5.3684844  30.9311676 105.1121048   6.7697909  29.8807349 105.1870526
  19.0480000   1.8530000 117.2500000  19.6762208   1.3162308 116.5466008
  18.4923995   1.0924781 117.7929747  18.0760000   2.8550000 116.5250000
  17.5549571   3.4195601 117.2904065  18.6756070   3.5748657 115.9770056
  17.0020000   2.1850000 115.5460000  16.7163121   1.1942602 115.8901964
  16.0892458   2.7755201 115.5308049  17.5560000   2.1060000 114.1210000
  18.6441873   2.0828604 114.1253642  17.2351181   1.2117349 113.5922972
  17.1090000   3.3220000 113.3400000  16.0509886   3.3302522 113.0861403
  17.3045088   4.2612054 113.8538584  17.9500000   3.2850000 112.0380000
  19.0068958   3.1860433 112.2806517  17.6928498   2.4219066 111.4303310
  17.7400000   4.5440000 111.2090000  16.7445476   4.4958877 110.7831599
  17.7383519   5.3874494 111.8981563  18.7920000   4.7990000 110.1260000
  19.7750232   5.0189550 110.5143801  18.6530000   4.7720000 108.7820000
  19.3083361   5.2466619 108.0658711  17.4460000   3.9880000 108.1300000
  16.9047380   3.4315411 108.8932889  16.7182971   4.6345373 107.6523820
  17.9890000   2.9910000 107.1060000  18.7916130   2.3924079 107.5351909
  17.2096551   2.2892608 106.8150660  18.5120000   3.7290000 105.8390000
  17.6999283   4.2196842 105.3024596  19.2250727   4.5093196 106.0902623
  19.1680000   2.7240000 104.9330000  18.6864858   1.7524839 105.0192871
  19.0803559   3.0152406 103.8877333  20.7070000   2.6030000 105.3160000
  21.1982055   3.5698872 105.4078497  20.8901288   2.0867823 106.2544072
  21.3580000   1.8600000 104.1850000  20.8559113   0.9120449 104.0001461
  21.2860615   2.4254568 103.2576827  22.8800000   1.5720000 104.4780000
  23.4688329   1.4406583 103.5735996  23.3331306   2.4072676 105.0074466
  22.9970000   0.3030000 105.3580000  24.0285727   0.1298307 105.6494432
  22.6529132  -0.5844495 104.8376360  22.4088857   0.4019001 106.2660095
  19.7550000   2.4750000 118.3880000  19.3060000   2.4820000 119.5420000
  20.8880000   3.0580000 117.9620000  21.5410000   3.9490000 118.8580000
  20.7742477   4.5864876 119.2688656  22.2278868   4.5457602 118.2754635
  22.2770000   3.2050000 119.9860000  21.6387992   2.3880658 120.2784504
  22.6760000   4.0340000 121.2000000  21.7761050   4.5408661 121.5250364
  23.3553806   4.7828907 120.8042441  23.2760000   3.3040000 122.2780000
  23.7000000   4.0130000 123.6710000  22.8110000   3.2300000 124.6790000
  21.8790000   4.0180000 125.5230000  21.0252443   4.3706331 124.9535291
  22.3918152   4.8789098 125.9304738  21.3530000   3.1270000 126.6800000
  20.5735027   3.6988702 127.1810453  22.4140000   2.8030000 127.6270000
  22.0899910   2.0978312 128.1731659  20.6940000   1.8630000 126.1610000
  20.0354642   2.1074747 125.3395605  21.4593634   1.1908306 125.7930488
  25.1050000   3.9960000 123.9610000  23.4700000   5.4510000 123.8180000
  23.5010000   2.6980000 119.4460000  23.5250000   1.4910000 118.8010000
  22.5920000   0.7600000 118.6990000  19.9300000   1.2230000 127.2960000
  19.5703426   0.4018060 126.9946364  24.9000000   1.2770000 118.1750000
  25.5466608   2.0512205 118.5749568  25.3026103   0.3353665 118.5398811
  24.8570000   1.3010000 116.6810000  24.2016552   0.5174095 116.3168981
  24.4347845   2.2351383 116.3244153  26.2810000   1.0980000 116.0760000
  26.1930262   1.0984143 114.9925267  26.8682259   1.9762317 116.3327874
  27.0540000  -0.1740000 116.5500000  27.3523873  -0.0456195 117.5888404
  26.4114623  -1.0507531 116.5244803  28.2800000  -0.4500000 115.7390000
  28.9257577   0.4254885 115.7594431  28.8376636  -1.2490640 116.2236535
  28.0010000  -0.8700000 114.2160000  27.1465295  -0.2695733 113.9076674
  28.8505816  -0.5121370 113.6411407  27.7500000  -2.3170000 113.8580000
  28.3544199  -2.9711069 114.4755765  26.7117007  -2.5727733 114.0650280
  28.0260000  -2.5540000 112.3640000  28.9857377  -2.8994998 112.0103228
  27.0680000  -2.3510000 111.4390000  27.2517870  -2.6424836 110.4148566
  25.7230000  -1.7500000 111.6680000  24.9912127  -2.5510169 111.5781102
  25.6440760  -1.3793593 112.6839121  25.3350000  -0.6290000 110.6820000
  25.4794122  -0.9706746 109.6577400  24.2727896  -0.4147220 110.7832570
  26.1210000   0.6410000 110.9050000  26.3560570   0.7595978 111.9627286
  27.0740083   0.6022291 110.3846386  25.3170000   1.8750000 110.4190000
  24.4214347   1.9071106 111.0355035  25.9041512   2.7508779 110.6895114
  24.9440000   1.9590000 108.9710000  25.8654637   1.9189192 108.3931694
  24.3923135   1.0592839 108.7125857  24.1590000   3.2050000 108.5240000
  24.8269908   4.0639368 108.5539829  23.8782667   3.0773262 107.4801024
  22.8760000   3.5460000 109.3430000  23.0597904   3.6912111 110.4046260
  22.4162144   4.4678121 108.9934681  21.8650000   2.3770000 109.1470000
  20.9168628   2.6030956 109.6255244  22.2308297   1.4488060 109.5728704
  21.6700031   2.2020165 108.0927239  21.9910000  41.1090000 121.8920000
  21.5615001  41.3696885 120.9301662  22.9730401  41.5747924 121.9152717
  22.0960000  39.5830000 122.0820000  22.4060600  39.4878056 123.1168245
  21.0624547  39.2534812 122.0468643  22.9890000  38.6410000 121.1870000
  24.0401153  38.8038763 121.4112361  22.7799618  37.6066426 121.4486731
  22.7370000  38.8260000 119.6860000  21.6905324  38.6857175 119.4215527
  23.0186275  39.8040839 119.3035867  23.5470000  37.7780000 118.9800000
  24.5664654  37.8645402 119.3502730  23.1759695  36.8187449 119.3357345
  23.5630000  37.7590000 117.4060000  22.5456662  37.6256878 117.0413620
  23.9031532  38.7168032 117.0222985  24.4530000  36.6590000 116.8320000
  25.5094016  36.8785066 116.9340421  24.2885146  35.7045783 117.3303671
  24.0710000  36.5210000 115.4060000  23.0196693  36.4814052 115.1637400
  24.9530000  36.4530000 114.3640000  24.5457189  36.3176342 113.3723306
  26.4860000  36.5490000 114.4040000  26.7911360  37.5881177 114.2928813
  26.9071945  36.2077199 115.3430442  27.1250000  35.7050000 113.1940000
  26.9334235  36.2241853 112.2556770  28.2062942  35.6891956 113.3165240
  26.5830000  34.1960000 113.0920000  26.6489266  33.7185241 114.0696387
  25.5299529  34.1959442 112.8244259  27.3560000  33.3800000 112.0880000
  27.2635955  33.8462944 111.1096463  28.4150562  33.4059896 112.3386182
  26.8780000  31.8870000 112.0170000  27.6716959  31.2668252 111.6046652
  26.6875693  31.5007989 113.0146021  25.6270000  31.7060000 111.1330000
  24.7299856  32.1589874 111.5513906  25.7397124  32.1257715 110.1350412
  25.3860000  30.1400000 110.9970000  24.7001767  29.8972953 110.1891288
  26.3205730  29.6401287 110.7520205  24.8340000  29.5470000 112.3500000
  24.7509352  28.4659122 112.2915325  23.8506616  29.9359274 112.5919134
  25.4954096  29.7836004 113.1786728  20.9240000  41.7960000 122.7500000
  20.2260000  41.2820000 123.6010000  20.7530000  43.0830000 122.3200000
  19.7730000  43.9850000 122.9640000  20.2623193  44.4014266 123.8301787
  18.9468521  43.3661583 123.2830604  19.2970000  45.0960000 122.0430000
  20.1421974  45.4465530 121.4747018  18.7320000  46.2140000 122.9060000
  18.5704564  47.1188503 122.3337041  19.4243016  46.4473444 123.7092975
  17.5030000  45.7010000 123.4140000  16.4830000  46.6560000 124.1370000
  15.2140000  45.7150000 124.2970000  14.9580000  44.8840000 125.4320000
  13.9523419  44.4902308 125.3264366  15.0255173  45.3854251 126.3881351
  15.9340000  43.7100000 125.3970000  16.9456510  44.1057914 125.3221044
  15.6300000  42.9320000 124.2330000  16.0827688  42.1035857 124.3292918
  15.7030000  42.8800000 126.6700000  16.3257992  41.9995257 126.5986828
  16.0548110  43.4772434 127.5021721  17.0930000  46.9710000 125.3530000
  15.9690000  47.8600000 123.3930000  18.2510000  44.7110000 121.1570000
  17.7240000  45.4640000 120.1050000  18.2280000  46.5600000 119.9290000
  14.3000000  42.5160000 126.8590000  14.2122907  42.0648612 127.6856280
  16.7690000  44.7950000 119.1290000  17.3762315  44.3068825 118.3736430
  16.2379932  43.9984122 119.6441569  15.7590000  45.8360000 118.4950000
  15.0172067  46.0821343 119.2468122  16.2950482  46.7571063 118.2894555
  15.0420000  45.3510000 117.2180000  15.7945177  45.0818922 116.4811471
  14.5184854  44.4310887 117.4665167  14.0360000  46.3370000 116.6070000
  13.1564087  46.4056940 117.2444216  14.4490235  47.3411603 116.5497664
  13.5780000  45.9010000 115.1870000  14.3736266  46.0332754 114.4566696
  13.3307858  44.8412050 115.1769676  12.3120000  46.7170000 114.7330000
  11.5832664  46.6904292 115.5416671  12.5854570  47.7601141 114.6008933
  11.6390000  46.2030000 113.4110000  12.3578044  46.2232327 112.6001419
  11.3498486  45.1606700 113.5386149  10.3890000  47.0190000 113.0620000
   9.6346209  47.1963998 113.8136618  10.1820000  47.5440000 111.8640000
   9.3846209  48.2642414 111.7497682  10.9380000  47.2640000 110.6010000
  11.5242505  48.1488278 110.3589026  11.6494268  46.4583915 110.7443455
  10.0280000  46.9380000 109.3880000   9.6068308  47.8917942 109.0724083
  10.7096577  46.6309791 108.5970891   8.9060000  45.9010000 109.5170000
   9.2183070  45.0099049 110.0615373   8.0286788  46.2805677 110.0334687
   8.5210000  45.5050000 108.0670000   8.0193467  46.3164087 107.5444055
   9.3888749  45.2449886 107.4634503   7.5550000  44.2440000 108.1670000
   8.0358739  43.4135192 108.6804705   6.6509978  44.4579216 108.7305978
   7.2030000  43.7900000 106.7900000   6.7012537  44.5945689 106.2553949
   8.1137481  43.5791735 106.2323943   6.3190000  42.5600000 106.7490000
   6.1837249  42.2321143 105.7213295   6.8468846  41.7517846 107.2504366
   4.9010000  42.7450000 107.4350000   4.3545300  41.8067955 107.4495578
   4.2881179  43.4700114 106.9101429   5.0052520  43.0830481 108.4621300
  -1.2920000  24.2340000 118.2180000  -0.3636940  23.7461295 118.4968967
  -2.0172088  23.4361090 118.0788989  -1.1400000  25.0680000 116.9450000
  -2.0539122  25.5950449 116.6939039  -0.3691947  25.8274253 117.0296484
  -0.7850000  24.0770000 115.7860000   0.1070344  23.4951621 116.0036998
  -1.5859255  23.3579674 115.6324570  -0.5850000  24.8920000 114.4630000
  -1.4977510  25.3699047 114.1120032   0.1680530  25.6747047 114.5128649
  -0.1400000  23.8250000 113.3910000   0.6273240  23.1600386 113.7820770
  -0.9777605  23.1892433 113.1110860   0.4050000  24.5490000 112.0880000
   1.2700891  25.1408921 112.3829331   0.7715596  23.7918167 111.4005224
  -0.5900000  25.4430000 111.3460000  -1.0717077  26.1361801 112.0257346
  -0.0711457  26.0502147 110.6054417  -1.6090000  24.5790000 110.6350000
  -1.7771477  23.5581720 110.9435295  -2.3830000  25.0600000 109.5670000
  -2.9152361  24.3705328 108.9274927  -2.5720000  26.5460000 109.1870000
  -3.5923848  26.8385617 109.4287508  -1.9248199  27.1945291 109.7668697
  -2.3480000  26.7930000 107.7360000  -1.6103261  26.0674762 107.3951812
  -3.2777421  26.5408752 107.2295696  -1.8840000  28.2910000 107.2900000
  -2.6690698  29.0254079 107.4700485  -1.0146540  28.6337302 107.8443262
  -1.5540000  28.2600000 105.7870000  -0.4805624  28.3816833 105.6602328
  -1.7988246  27.2792165 105.3830079  -2.2930000  29.3250000 104.9970000
  -3.3520806  29.0744442 104.9843510  -2.2189250  30.2745342 105.5199940
  -1.8220000  29.4910000 103.5200000  -1.6034019  28.4966438 103.1348330
  -2.6742091  29.8551579 102.9490686  -0.5990000  30.4160000 103.2280000
  -0.6291272  31.3449167 103.7920222   0.3273548  29.9243227 103.5168482
  -0.5410000  30.7390000 101.6910000   0.3514820  31.3087399 101.4502898
  -1.3962276  31.3221996 101.3666468  -0.5205084  29.8271534 101.1008671
  -1.1040000  24.9840000 119.5570000  -0.9600000  24.4700000 120.6140000
  -1.1090000  26.3170000 119.3480000  -0.7680000  27.1420000 120.4880000
  -1.2859367  26.9631263 121.4169003  -1.0522828  28.1097271 120.1007371
   0.7520000  27.0590000 120.7010000   1.1835542  26.0799274 120.5769562
   1.1500000  27.6700000 122.1120000   0.6166949  27.1909764 122.9234771
   0.9149464  28.7297367 122.1389442   2.5410000  27.4500000 122.2170000
   3.2780000  28.1500000 123.4130000   4.8160000  28.0140000 123.1510000
   5.3100000  26.8070000 122.5890000   4.6462325  25.9497095 122.6338519
   4.9285874  27.5646844 123.2602815   6.7080000  26.3560000 123.0560000
   6.6865759  26.3466720 124.1446469   7.7110000  27.2550000 122.6020000
   8.5461892  26.8223245 122.7276700   6.7910000  26.0400000 124.5190000
   7.0129052  26.9519477 125.0550127   5.8187916  25.6865865 124.8397660
   2.8180000  29.5120000 123.4640000   2.9910000  27.4730000 124.6890000
   1.3500000  28.0480000 119.8620000   1.7820000  27.7710000 118.5730000
   1.8860000  26.6470000 118.1490000   7.8420000  24.9940000 124.7750000
   7.8283022  24.7685356 125.6934286   1.9700000  29.0730000 117.8580000
   1.1351977  29.7275020 118.0866597   2.8584172  29.5886987 118.2139169
   2.0760000  28.7540000 116.2610000   2.9311750  28.1001544 116.1297653
   1.2045448  28.1662413 115.9905588   2.2120000  29.9670000 115.3020000
   1.4196876  30.6944874 115.4590259   3.1463443  30.4924647 115.4835285
   2.1990000  29.4850000 113.8590000   3.0115668  28.7853575 113.6720732
   1.2821557  28.9634634 113.5951853   2.3740000  30.7000000 112.9120000
   1.5604324  31.4182512 112.9902562   3.2871914  31.2523495 113.1250083
   2.4470000  30.1650000 111.4670000   3.1596400  30.7964380 110.9386713
   2.8863889  29.1721145 111.5048637   1.1330000  30.0930000 110.6600000
   0.4069857  29.4533793 111.1482301   0.6753135  31.0788964 110.5901615
   1.4410000  29.6000000 109.2560000   1.3607372  28.5606234 108.9752719
   1.8090000  30.4480000 108.3180000   2.1723724  29.9845631 107.4120217
   1.8100000  31.9020000 108.2820000   0.9396569  32.2458027 108.8383484
   2.6767977  32.2973682 108.7997130   1.7410000  32.5220000 106.8150000
   2.6167106  32.3238449 106.1980960   0.8812227  32.1883230 106.2371577
   1.6210000  34.0670000 107.0740000   0.7999667  34.2123266 107.7760623
   2.5223147  34.3848968 107.5907953   1.3980000  34.9520000 105.8490000
   2.2568852  34.8436803 105.1904197   0.5403478  34.5741707 105.2951383
   1.1710000  36.4550000 106.1830000   0.7257599  36.9721009 105.3350862
   0.4720526  36.5777927 107.0058119   2.5270000  37.1630000 106.5210000
   2.8979580  36.7186768 107.4428731   3.2341960  36.8796801 105.7435441
   2.5540000  38.6870000 106.6700000   1.7831172  39.0857392 107.3247227
   3.4994348  39.0369245 107.0786796   2.3800000  39.2700000 105.2630000
   2.4774501  40.3513481 105.2790888   1.4061983  39.0375944 104.8453411
   3.1322038  38.8801733 104.5830253  23.7000000   8.7600000 113.1330000
  24.7569608   8.5223789 113.0703654  23.1933836   8.0297907 112.5068681
  23.4120000  10.1540000 112.6750000  22.3631706  10.2875167 112.9162283
  23.9621252  10.7774088 113.3726795  23.6660000  10.6410000 111.2160000
  24.6654436  11.0632487 111.1491235  23.6598724   9.7716979 110.5630519
  22.5970000  11.6850000 110.6790000  21.6255876  11.2208916 110.5187899
  22.4272401  12.5198693 111.3545566  23.1010000  12.2310000 109.3310000
  24.0639424  12.7310882 109.4119613  23.2322170  11.4381667 108.5971209
  22.0240000  13.2520000 108.7850000  21.2415770  12.7099974 108.2560875
  21.5362201  13.7722776 109.6045730  22.6570000  14.3120000 107.8260000
  23.4472477  14.8819109 108.3006475  23.1010246  13.8438887 106.9484694
  21.5410000  15.2050000 107.3790000  20.8210350  15.5156375 108.1210975
  21.3760000  15.6430000 106.1870000  20.5533404  16.2577701 105.8509957
  22.3790000  15.3160000 105.1100000  23.3857719  15.6650281 105.3331830
  22.4756818  14.2756334 104.8202225  21.8220000  16.1570000 103.8810000
  20.7906908  15.8722050 103.6760653  21.7975461  17.2109628 104.1512285
  22.6810000  15.9780000 102.5840000  22.6639593  14.9272404 102.2946545
  22.2166261  16.5251651 101.7682357  24.0990000  16.4230000 102.7380000
  24.5320112  16.0555627 103.6657048  24.7324998  16.0468236 101.9365923
  24.1200000  17.9190000 102.7220000  23.5596897  18.2604442 101.8536348
  23.5795227  18.2899618 103.5885429  25.5210000  18.5560000 102.6620000
  25.5042606  19.6357341 102.7990294  26.1956782  18.1657937 103.4218568
  26.1180000  18.2470000 101.2720000  26.4924972  17.2339101 101.1482431
  25.4006604  18.3975796 100.4682198  27.2440000  19.2190000 101.1000000
  27.6749279  19.1377932 100.1066342  28.0412128  19.0467306 101.8152035
  26.9003507  20.2414616 101.2289123  23.3240000   8.5080000 114.5760000
  24.0460000   7.9170000 115.3330000  22.1420000   9.0160000 114.9400000
  21.6650000   8.8310000 116.2720000  21.0904738   9.6941758 116.5685759
  22.5333958   8.7434942 116.9088017  20.7770000   7.5320000 116.3470000
  20.0133559   7.5595785 115.5878583  20.1270000   7.4420000 117.7870000
  19.5622752   6.5218277 117.8691087  19.4311419   8.2696082 117.8863180
  21.1570000   7.5060000 118.7800000  20.7420000   8.0230000 120.2240000
  20.2460000   9.5360000 119.8430000  21.2010000  10.6030000 119.6470000
  22.0711287  10.5228284 120.2904241  20.5540908   9.7594968 119.8474763
  20.4560000  11.9340000 119.9990000  19.8457133  11.7701393 120.8857907
  19.6000000  12.2490000 118.8620000  19.3161990  13.1479008 118.9714367
  19.6020000  11.7400000 121.2640000  18.7341541  11.1714805 120.9609669
  20.1947145  11.1244788 121.9294353  19.5480000   7.3260000 120.7760000
  21.6620000   7.7500000 121.3630000  21.5860000   6.3150000 116.1960000
  21.6800000   5.7530000 115.0190000  21.3240000   6.3570000 114.0410000
  19.1940000  13.0310000 121.9560000  18.7305748  12.8153458 122.7517785
  22.3780000   4.3830000 115.0380000  23.4124092   4.6018293 114.7937370
  22.3802334   4.0542907 116.0742684  21.7740000   3.2840000 114.0990000
  20.6983761   3.2250500 114.2239761  21.9420461   3.5220068 113.0534637
  22.4050000   1.8940000 114.4350000  23.4099927   1.7932632 114.0331347
  22.4935481   1.7592212 115.5102018  21.5000000   0.7850000 113.8750000
  21.7995296  -0.1933040 114.2463614  20.4555571   0.9081233 114.1510104
  21.6080000   0.7750000 112.3740000  21.1311089   1.6528060 111.9428012
  22.6531768   0.8200667 112.0740742  20.9920000  -0.4670000 111.7870000
  20.9981275  -0.4090507 110.6996614  21.5646992  -1.3519437 112.0500747
  19.5050000  -0.6580000 112.2920000  19.4213632  -0.9129608 113.3420380
  18.8855132   0.2249632 112.1404809  18.9680000  -1.7970000 111.3980000
  18.7874005  -2.7034938 111.9558592  18.7040000  -1.8210000 110.1420000
  18.5056147  -2.7537822 109.6338950  18.6320000  -0.5810000 109.2300000
  18.1056260   0.2337530 109.7242965  19.5982362  -0.1851143 108.9378646
  17.8390000  -0.9730000 107.9720000  16.9136316  -1.4806021 108.2417005
  17.5462056  -0.0808514 107.4217261  18.6660000  -1.8730000 107.0630000
  19.5679788  -1.3472252 106.7497874  19.0003415  -2.7506836 107.6092520
  17.8750000  -2.3160000 105.8120000  18.1414510  -3.3434674 105.5743877
  16.8108946  -2.3229606 106.0416003  18.1260000  -1.4070000 104.5830000
  17.6336491  -0.4500717 104.7456924  19.1867554  -1.1852862 104.5038426
  17.6240000  -1.9680000 103.2950000  18.1099335  -2.9074390 103.0376949
  16.5568816  -2.1798482 103.3298222  17.8800000  -0.9730000 102.1820000
  18.8623514  -0.5199805 102.2900467  17.9045466  -1.5109743 101.2368576
  16.8030000   0.1430000 102.0930000  16.9776121   0.7792583 101.2305877
  16.8045216   0.7790088 102.9717670  15.8079100  -0.2815982 101.9947490
  11.4760000  19.6000000  94.9900000  12.4040479  19.8784415  95.4786210
  10.8443845  20.4841514  95.0252870  10.8120000  18.4330000  95.6670000
   9.9459709  18.1492825  95.0791573  11.4855459  17.5823654  95.6388999
  10.3680000  18.7040000  97.1250000  11.2328512  18.9316309  97.7429567
   9.7395635  19.5909895  97.1445465   9.5650000  17.5090000  97.7440000
   8.7937177  17.2083274  97.0372995  10.2147163  16.6463358  97.8700207
   8.8940000  17.8230000  99.0850000   8.0576353  18.4838670  98.8667114
   8.4584641  16.8859103  99.4263976   9.7320000  18.4210000 100.2280000
   9.3437979  18.1655997 101.2127694  10.7731406  18.1107377 100.2189704
   9.6700000  19.9830000 100.0330000   9.8226633  20.2176399  98.9859957
   8.6655868  20.3239820 100.2804498  10.6700000  20.7280000 100.9160000
  10.9058574  20.2487076 101.8541919  11.2730000  21.8620000 100.6570000
  11.9150293  22.2976873 101.4090539  11.1820000  22.6690000  99.3810000
  10.6983790  22.0980198  98.5902324  10.6241227  23.5943002  99.4719586
  12.6230000  22.9820000  98.9370000  13.2033633  22.0657594  98.8350853
  12.6183514  23.4489233  97.9539334  13.3190000  23.9230000  99.9420000
  13.0089995  23.7168841 100.9664623  14.3999974  23.8151292  99.9243203
  12.9340000  25.4030000  99.5720000  13.3142513  25.6675492  98.5878417
  11.8540955  25.5324536  99.5258161  13.5240000  26.3720000 100.6510000
  13.1393700  27.3836870 100.5363742  13.2732849  26.0723087 101.6648797
  15.0610000  26.4250000 100.4790000  15.4912092  25.4345695 100.3417032
  15.3513286  27.0040390  99.6042102  15.7230000  27.0910000 101.7690000
  15.3700506  26.6353242 102.6907924  16.7991552  26.9329640 101.7539166
  15.4470000  28.6000000 101.8070000  15.9705078  29.0668234 102.6359056
  14.3907247  28.8161460 101.9266015  15.7806841  29.0811545 100.8919665
  11.9700000  19.4110000  93.5400000  13.1890000  19.5520000  93.2990000
  10.9860000  19.0840000  92.6640000  11.3750000  18.9020000  91.2820000
  12.0480846  19.6867776  90.9750942  10.5130515  18.8952030  90.6306295
  12.1220000  17.4910000  91.2570000  12.9127207  17.4772185  91.9882864
  12.6750000  17.2000000  89.8620000  13.1817216  16.2431690  89.8709783
  13.4118548  17.9647831  89.6357928  11.6250000  17.2090000  88.9260000
  11.6610000  16.2440000  87.6390000  10.2770000  16.4720000  86.8450000
   9.4800000  15.4360000  86.3990000   8.7610192  15.7578678  85.6526665
   9.9294464  16.3171871  86.8368210   8.7130000  14.6350000  87.4990000
   8.1116117  13.8536184  87.0369687   7.8250000  15.6430000  88.1370000
   7.5036801  15.2568847  88.9421152   8.0180000  13.4150000  86.7830000
   8.7855855  12.8266738  86.3004187   7.5562200  12.8056025  87.5500560
  12.7920000  16.6660000  86.7200000  11.9810000  14.9160000  88.0710000
  11.1490000  16.4320000  91.5880000  11.5900000  15.2440000  92.0720000
  12.6730000  14.9830000  92.5460000   7.0260000  13.8620000  85.8250000
   6.5887009  13.1044662  85.4652151  10.5960000  14.0780000  91.9800000
  10.1376303  14.1694702  91.0006719  11.1787528  13.1606820  91.9511226
   9.5800000  14.0340000  93.0690000   9.9493377  14.5791086  93.9306886
   8.6739300  14.5437537  92.7571967   9.2570000  12.6240000  93.4800000
   8.8919350  12.0749813  92.6157315  10.1827103  12.1383394  93.7787629
   8.2230000  12.5120000  94.6690000   7.3441098  13.1198233  94.4620969
   7.8642202  11.4942616  94.8019946   8.8450000  12.9950000  95.9880000
   9.7605474  12.4386429  96.1781071   9.1420358  14.0350413  95.8677307
   7.9060000  12.8850000  97.2280000   7.0063318  13.4852302  97.1014223
   7.5723926  11.8673356  97.4107107   8.6580000  13.3670000  98.4330000
   9.6718206  12.9848067  98.4589997   8.7394891  14.4531371  98.4364227
   7.8640000  12.9270000  99.6850000   6.8708281  13.3105900  99.8639477
   8.3410000  12.0790000 100.5580000   7.7772939  11.9737294 101.4738404
   9.6120000  11.1770000 100.4860000   9.3876739  10.2132571 100.9399807
   9.9091297  10.9693491  99.4641017  10.8120000  11.8120000 101.2560000
  11.0625185  12.7938906 100.8562047  10.5560046  11.9669532 102.3023818
  12.0590000  10.8800000 101.1660000  12.0195195  10.3374971 100.2214160
  12.9568059  11.4907479 101.1281100  12.1760000   9.8430000 102.3590000
  12.1084049  10.3877541 103.2980521  11.3183125   9.1730703 102.3334802
  13.4860000   9.0010000 102.3260000  13.3828490   8.1844268 103.0381503
  13.5776016   8.5333415 101.3495115  14.7620000   9.7570000 102.6630000
  14.8662360  10.6266331 102.0166594  14.7107601  10.1413480 103.6800964
  16.0260000   8.8970000 102.5310000  15.8611882   8.1953609 101.7170868
  16.8043987   9.5736884 102.1853104  16.5270000   8.1620000 103.7250000
  17.4704546   7.6705360 103.5072261  15.8303551   7.3976748 104.0524658
  16.6910897   8.8381423 104.5592944  18.2690000  -2.8850000  93.2830000
  19.0598639  -3.6184811  93.4017128  18.4557194  -2.1220131  94.0345942
  16.8400000  -3.5240000  93.4660000  16.0653517  -2.7885524  93.2786560
  16.6705776  -4.3261552  92.7547504  16.6900000  -4.0610000  94.9090000
  15.9148645  -4.8231008  94.9136219  17.6162455  -4.5691481  95.1657486
  16.3920000  -2.9890000  96.0010000  17.2126927  -2.2743269  96.0212961
  15.5014677  -2.4218429  95.7412172  16.2150000  -3.5760000  97.4400000
  15.3686764  -4.2597470  97.4512929  17.0912204  -4.1746006  97.6814458
  16.0320000  -2.5390000  98.5110000  15.9580176  -3.0784057  99.4540107
  16.9464386  -1.9546893  98.5629707  14.8370000  -1.5740000  98.3810000
  15.2035883  -0.6706804  97.9074953  14.1404795  -2.0281131  97.6774472
  14.0790000  -1.2500000  99.6860000  14.3935232  -1.9705661 100.4258741
  13.2410000  -0.3820000 100.0500000  12.9354932  -0.3784981 101.0864668
  12.5580000   0.7390000  99.1740000  12.9956924   0.6415728  98.1819545
  11.5065426   0.4967885  99.0669859  12.7030000   2.2140000  99.6250000
  12.2743911   2.8651578  98.8640842  12.1056610   2.3623892 100.5225666
  14.1740000   2.6460000  99.9110000  14.5855401   2.2055853 100.8191722
  14.8693030   2.4012548  99.1127786  14.1000000   4.2040000 100.0800000
  15.1096406   4.5961980  99.9802426  13.5314825   4.6115829  99.2458843
  13.4820000   4.6830000 101.3920000  13.2224779   5.7312958 101.2566700
  12.5392969   4.1580175 101.5197860  14.3380000   4.5650000 102.6880000
  15.3853733   4.7236353 102.4375464  14.0642108   5.3716991 103.3655766
  14.2110000   3.2140000 103.4520000  13.1797441   3.0215828 103.7373101
  14.4887600   2.4034977 102.7817401  15.1210000   3.1510000 104.7190000
  15.0758324   2.1677275 105.1774802  14.8209966   3.8739254 105.4700778
  16.1582843   3.3502248 104.4650477  18.4070000  -2.0890000  92.0320000
  17.6970000  -2.1550000  91.0200000  19.5790000  -1.4100000  92.0760000
  20.2110000  -0.7800000  90.8560000  20.5252201  -1.6625526  90.3216998
  21.0819351  -0.2440679  91.2046169  19.3410000   0.1110000  89.9500000
  18.4723609  -0.4785120  89.7088555  20.0960000   0.5380000  88.6460000
  20.8966111   1.2078003  88.9336845  19.3812948   1.1064813  88.0585960
  20.5850000  -0.5500000  87.9320000  19.5440000  -1.4510000  87.1150000
  20.4500000  -2.7120000  86.9850000  19.9490000  -4.0640000  86.8800000
  18.9782135  -4.0180018  86.3972954  19.8093572  -4.4429442  87.8835343
  20.8310000  -5.0270000  86.0840000  21.8614706  -4.8043062  86.3564624
  20.6530000  -4.8460000  84.6850000  21.0473643  -5.5959787  84.2577403
  20.5570000  -6.5190000  86.4630000  21.1461350  -7.1513789  85.8139877
  20.8933845  -6.6715840  87.4811083  18.2270000  -1.6240000  87.7180000
  19.2430000  -0.8920000  85.7810000  18.9230000   1.2530000  90.6170000
  17.8660000   1.9860000  90.1350000  17.0670000   1.4800000  89.3750000
  19.1270000  -6.8280000  86.3430000  18.9823352  -7.7146886  86.6386154
  17.5460000   3.3190000  90.7260000  18.1508664   4.0425231  90.1891538
  16.5131010   3.5575630  90.4849308  17.7990000   3.3820000  92.3090000
  18.8504353   3.1727875  92.4726305  17.6439573   4.4078195  92.6278872
  16.9680000   2.4460000  93.1640000  15.9008522   2.5985339  93.0240605
  17.1621264   1.4076752  92.9065868  17.3450000   2.6650000  94.6490000
  18.4131738   2.5020833  94.7800297  17.1540975   3.6905030  94.9557601
  16.5600000   1.6760000  95.6340000  15.5086542   1.9466899  95.7068010
  16.5848823   0.6596232  95.2457475  17.1600000   1.6810000  96.9790000
  17.3583530   2.7175414  97.2472147  16.4249477   1.3154663  97.6906187
  18.4720000   0.8450000  97.1410000  18.3096166  -0.1909832  96.8672294
  19.2441554   1.2217480  96.4715352  18.9750000   0.9630000  98.5850000
  18.4255971   0.4352926  99.3500068  20.0090000   1.6310000  98.9610000
  20.1000353   1.8078301 100.0230987  21.1400000   2.2150000  98.1380000
  21.9734111   1.5256838  98.0135413  20.8858443   2.5665323  97.1442641
  21.6190000   3.3990000  98.9910000  22.3831750   3.9170967  98.4127981
  20.7767043   4.0844041  99.0632365  22.1520000   3.1070000 100.3960000
  21.3566852   2.9565348 101.1260284  22.7790784   2.2209674 100.4431485
  22.9710000   4.3300000 100.7910000  23.8346327   4.4246804 100.1365391
  22.3866406   5.2386531 100.6569900  23.4320000   4.2340000 102.2610000
  22.5914023   4.2541017 102.9520727  23.9709194   3.3152978 102.4758889
  24.3300000   5.4600000 102.5670000  25.1574049   5.4971173 101.8606669
  23.7625527   6.3764542 102.4155100  24.8900000   5.4720000 103.9580000
  24.1431422   5.1975204 104.6987965  25.6777908   4.7265572 104.0417475
  25.4640000   6.8240000 104.3010000  25.9459383   6.8025878 105.2738032
  24.6992898   7.5926821 104.3339710  26.2074858   7.1293867 103.5701725
  24.3670000  11.4480000  91.3980000  24.5589309  10.4077785  91.1558126
  25.2489009  11.7973155  91.9291652  23.0780000  11.6180000  92.2720000
  22.8998363  12.6814502  92.3877250  22.2342168  11.2318695  91.7090025
  23.1220000  10.9770000  93.6280000  23.3550502   9.9202505  93.5249364
  23.9425663  11.4148752  94.1910286  21.8940000  11.1450000  94.3910000
  22.0818570  10.9425536  95.4438206  21.5268231  12.1670881  94.3388552
  20.7400000  10.1540000  93.8850000  19.7968512  10.4579302  94.3344416
  20.6238882  10.2957511  92.8122439  20.9770000   8.6680000  94.1590000
  21.8455653   8.2875903  93.6236649  21.1442108   8.4485566  95.2098107
  19.7040000   7.9020000  93.6860000  18.8029434   8.2040314  94.2070125
  19.5066438   8.0441013  92.6243015  20.0130000   6.4310000  93.9310000
  20.6967728   5.8811473  93.3019763  19.4830000   5.8010000  94.8990000
  19.8749543   4.8018742  95.0244172  18.4650000   6.1610000  95.8630000
  18.3851990   7.2467439  95.8666127  17.4957613   5.7864355  95.5532277
  18.7570000   5.6960000  97.2970000  18.9243417   4.6196044  97.2883886
  19.6957104   6.1462787  97.6140660  17.6190000   6.0500000  98.3610000
  17.4978663   7.1275300  98.4721874  16.6479627   5.6644371  98.0627855
  17.9950000   5.4760000  99.6420000  17.0869271   5.2988709 100.2139912
  18.4415222   4.4982678  99.4695391  18.9840000   6.3540000 100.4710000
  19.9440069   6.3367770  99.9584767  18.6405110   7.3837347 100.4231799
  19.2230000   5.9440000 101.9410000  18.3590930   6.0956708 102.5856267
  19.5102555   4.9010565 102.0617771  20.3610000   6.8190000 102.4440000
  21.2296849   6.7642066 101.7926174  20.0491757   7.8611066 102.4343918
  20.7810000   6.4300000 103.9120000  21.5317291   7.1159676 104.2926880
  21.1987179   5.4301634 103.9627884  19.9286237   6.4660118 104.5845317
  24.4220000  12.2060000  90.0630000  23.5390000  12.9900000  89.7670000
  25.4780000  11.7730000  89.2540000  25.6030000  12.3740000  87.9240000
  24.6271309  12.4935857  87.4807295  26.1576839  11.6292277  87.3717999
  26.3420000  13.7040000  87.9390000  25.7882247  14.4293546  88.5111910
  26.6690000  14.2530000  86.5440000  27.2869120  15.1317481  86.6794977
  25.7201548  14.5746073  86.1253360  27.3310000  13.2680000  85.6740000
  27.4350000  13.5440000  84.0810000  28.9820000  13.6010000  83.8190000
  29.4250000  13.1740000  82.4310000  30.4316209  12.7734622  82.3691145
  29.2855535  13.5849120  83.4219016  29.2870000  14.3120000  81.3640000
  29.7760421  15.1831100  81.7972472  27.9830000  14.6120000  81.0660000
  27.9948901  15.1389454  80.2768681  30.0260000  15.6450000  81.6490000
  31.0535415  15.5233105  81.3366698  29.5693982  16.4024268  81.0238597
  26.6710000  12.4970000  83.3860000  26.7130000  14.7290000  83.6170000
  27.6950000  13.4680000  88.5260000  27.8200000  13.5020000  89.8440000
  26.9690000  13.8670000  90.6440000  29.9500000  16.0190000  83.0200000
  30.3587026  16.8652255  83.1267593  29.1750000  13.0040000  90.2290000
  29.3052353  12.1314209  89.5971792  29.8674513  13.7515705  89.8501114
  29.4480000  12.6970000  91.6750000  29.6675207  13.6230961  92.1948246
  28.5506104  12.2986199  92.1376210  30.6760000  11.6690000  91.8850000
  30.4369891  10.6876564  91.4831388  31.5475628  12.0172407  91.3362090
  31.0610000  11.5490000  93.4270000  31.3345072  12.5261623  93.8207686
  30.2226874  11.2033488  94.0269661  32.2280000  10.6100000  93.6320000
  32.0909105   9.7064092  93.0415500  33.1369434  11.0794196  93.2607208
  32.4430000  10.2210000  95.1360000  33.4212822   9.7470845  95.1997898
  32.5095363  11.1401826  95.7113210  31.4010000   9.3150000  95.7830000
  31.7524749   9.0528626  96.7741253  30.4957860   9.9040141  95.9244076
  31.0670000   8.1270000  95.0140000  31.2537523   8.1954239  93.9528705
  30.5660000   6.9550000  95.4790000  30.2103259   6.1550355  94.8456259
  30.4670000   6.6650000  96.9380000  30.5149312   5.5883719  97.0922583
  31.2911462   7.0892305  97.5005767  29.1350000   7.1760000  97.5180000
  28.9133275   8.1892756  97.1850754  28.3025627   6.5587003  97.1856626
  29.2050000   7.1450000  99.0330000  30.2450316   7.2536984  99.3406132
  28.6775515   8.0049733  99.4364203  28.6010000   5.7970000  99.6730000
  27.5538924   5.7249524  99.3874831  29.0991722   4.9410399  99.2210689
  28.7330000   5.7130000 101.1800000  28.5211539   6.7027170 101.5802143
  27.9408417   5.0676412 101.5496245  30.0870000   5.2570000 101.7410000
  30.2468508   4.1983541 101.5445321  30.9009932   5.7823054 101.2447105
  30.2100000   5.5080000 103.3310000  30.3291896   6.5626597 103.5663757
  29.2901119   5.1974283 103.8215753  31.3660000   4.7250000 103.9230000
  31.3885875   4.8288625 105.0036347  32.3233103   5.0661190 103.5436112
  31.2785809   3.6666344 103.6941744  -1.0330000  15.9570000  93.4910000
  -1.7801123  16.4755718  92.8990038  -1.5815260  15.2527344  94.1115128
  -0.2040000  16.9300000  94.3550000   0.5723266  16.4316794  94.9251356
   0.2948011  17.7062366  93.7834345  -1.2090000  17.5610000  95.3220000
  -0.7788170  18.4763520  95.7204060  -2.0782024  17.8618195  94.7422933
  -1.6950000  16.6190000  96.5170000  -2.3182936  17.2049427  97.1899653
  -2.3270134  15.8210486  96.1348553  -0.5500000  15.9970000  97.3360000
   0.0737448  15.3849414  96.6877503   0.0902444  16.7950594  97.7069034
  -1.0140000  15.1750000  98.5000000  -1.4714341  14.2743922  98.0933545
  -0.1393951  14.8501096  99.0566242  -2.0260000  15.8690000  99.5050000
  -1.7515532  16.9083595  99.6428070  -3.0219552  15.8706256  99.0640730
  -2.0860000  15.1250000 100.8570000  -2.1379430  14.0469359 100.8318275
  -2.0650000  15.7250000 102.1010000  -2.0333563  15.0998593 102.9817995
  -2.0770000  17.2360000 102.4030000  -1.0980852  17.4817401 102.8111159
  -2.1685097  17.7931469 101.4773141  -3.1420000  17.7150000 103.3920000
  -2.8862017  18.7392602 103.6606320  -4.0741858  17.7718602 102.8332017
  -3.3590000  16.9250000 104.6170000  -4.1603954  17.4353518 105.1512410
  -3.7707227  15.9751364 104.2872310  -2.1770000  16.6660000 105.5930000
  -2.3129206  15.7578743 106.1760765  -1.2218033  16.5592498 105.0818360
  -2.1170000  17.9060000 106.5430000  -1.2044287  17.8233272 107.1303405
  -1.9953555  18.7942488 105.9291256  -3.3250000  18.1020000 107.5460000
  -4.2596388  18.2808643 107.0174729  -3.4865965  17.2125293 108.1522693
  -3.0620000  19.2790000 108.4760000  -2.1336768  19.1253307 109.0205336
  -2.9021737  20.1626744 107.8620879  -4.2240000  19.5750000 109.4950000
  -4.0155573  20.4743484 110.0666581  -4.3591029  18.7640460 110.2027017
  -5.1681559  19.7228150 108.9784137  -0.2890000  15.4770000  92.2870000
  -0.7430000  14.5200000  91.8070000   0.8370000  16.1780000  92.0040000
   1.8190000  15.6690000  91.0790000   1.3181088  15.5638961  90.1296996
   2.1168104  14.6937417  91.4360227   3.0330000  16.5980000  90.9400000
   2.7959919  17.6404116  91.0719626   3.7270000  16.3690000  89.5900000
   4.6139818  16.9860603  89.5201939   3.0461449  16.6743572  88.8011963
   4.0550000  14.9810000  89.4850000   4.4300000  14.4500000  88.0240000
   3.0140000  14.3050000  87.3030000   2.2940000  13.1090000  87.5640000
   1.9085590  13.2851323  88.5629788   2.8335448  12.1714368  87.5708268
   1.1000000  13.0120000  86.6010000   0.6642673  12.0197825  86.7074870
   1.5770000  13.1910000  85.2630000   0.8157723  13.3427860  84.7170738
   0.1390000  14.1930000  86.8070000   0.1103144  14.4107211  87.8652885
   0.5695066  15.0460986  86.2972277   5.2000000  15.4790000  87.2590000
   5.2500000  13.2840000  87.8240000   3.9250000  16.1990000  92.0450000
   4.6550000  17.0920000  92.8190000   4.6990000  18.2310000  92.5180000
  -1.1790000  13.9170000  86.3010000  -1.7089744  14.6947472  86.3946449
   5.0190000  16.5140000  94.2330000   5.9934403  16.9463000  94.4358197
   4.3305453  16.9955609  94.9229538   5.0160000  15.0180000  94.4190000
   5.5095661  14.5302694  93.5855899   5.5707242  14.7302565  95.3064219
   3.5680000  14.5040000  94.5180000   3.0084446  14.8782968  95.3714950
   2.9690873  14.7313760  93.6395532   3.7300000  12.9590000  94.6220000
   4.5378627  12.7367053  95.3167294   2.8341612  12.5098897  95.0438706
   4.0590000  12.2420000  93.2150000   3.5396126  12.7653742  92.4148642
   5.1219766  12.3553684  93.0110164   3.7020000  10.7350000  93.1600000
   2.7811534  10.5059555  93.6941171   3.5733626  10.3551183  92.1503167
   4.9020000   9.9690000  93.8380000   5.8549863  10.3907782  93.5405100
   4.8495200  10.0638791  94.9217849   4.8190000   8.5210000  93.4810000
   5.4574715   8.1524978  92.6922578   4.0180000   7.6370000  94.0770000
   4.0844424   6.6011396  93.7766856   2.9910000   7.9020000  95.1640000
   3.0928281   8.9353655  95.4911204   1.9778389   7.7999799  94.7914715
   3.1710000   7.0320000  96.3300000   2.8647997   6.0108497  96.1059497
   4.2230193   6.9799354  96.6038680   2.3350000   7.5770000  97.5680000
   2.5811044   8.6082618  97.8210588   1.2609522   7.5521621  97.4058013
   2.6850000   6.6910000  98.7190000   2.2836065   5.6879395  98.5929132
   3.7607920   6.5753529  98.8389265   2.1090000   7.3250000  99.9680000
   2.6478384   8.2485081 100.1714111   1.0789536   7.6170758  99.7827406
   2.1880000   6.4480000 101.2210000   1.4097177   6.6810231 101.9454722
   2.0820595   5.3886051 100.9945204   3.5510000   6.6690000 101.8830000
   4.3873329   6.2815946 101.3064765   3.7559087   7.7275861 102.0269472
   3.5150000   5.9780000 103.2650000   4.4273976   6.1767256 103.8191731
   3.4158055   4.9013128 103.1775582   2.6810967   6.3388821 103.8604077
   8.2690000  37.1960000  93.7910000   7.6528518  38.0010037  94.1781479
   8.1563339  36.3720728  94.4912552   9.7200000  37.6060000  93.6610000
  10.2568513  36.7931683  93.1843908   9.7834129  38.4480798  92.9791545
  10.4200000  37.9600000  95.0040000   9.8652929  38.6732481  95.6083436
  10.5719778  37.0849036  95.6310358  11.8370000  38.5590000  94.6200000
  12.5175035  37.7708948  94.3029650  11.7831168  39.2643614  93.7943100
  12.4520000  39.2680000  95.8400000  11.7376254  39.9208902  96.3372969
  12.7775294  38.5488278  96.5891348  13.6690000  40.0930000  95.3890000
  13.4789523  40.5932246  94.4406550  13.9290110  40.8722744  96.0999456
  14.8800000  39.1420000  95.2320000  15.0840364  38.7103440  96.2049451
  14.5601071  38.3201439  94.5928074  16.1500000  39.7720000  94.6260000
  16.6114543  39.2415647  93.8067001  16.7260000  40.9210000  95.0120000
  17.3521667  41.4662229  94.3204386  16.5900000  41.5750000  96.3670000
  15.9166568  40.9103588  96.9055926  17.5575815  41.4811248  96.8472650
  16.0730000  43.0250000  96.5310000  16.7894099  43.6909543  96.0514515
  15.1521429  43.1059992  95.9566131  15.8130000  43.5030000  97.9780000
  15.2967338  42.7034473  98.5093113  16.7701138  43.6300797  98.4762849
  14.9800000  44.8270000  98.1010000  15.6244214  45.6688082  97.8576381
  14.1880947  44.8241500  97.3540308  14.3690000  45.0230000  99.4770000
  13.9318119  46.0195683  99.4594455  13.5316815  44.3325058  99.5293492
  15.1760000  44.9130000 100.6700000  14.5661511  45.1004782 101.5519406
  15.5494166  43.8956565 100.7720107  16.3960000  45.8940000 100.6910000
  16.0942523  46.8624913 100.2999911  16.6621483  46.0649375 101.7317970
  17.6670000  45.3940000  99.9220000  18.4945678  46.0842180 100.0554151
  17.4869432  45.3046080  98.8560124  17.9857637  44.4211641 100.2854847
   7.6730000  36.9840000  92.4860000   7.4760000  37.8580000  91.6930000
   7.3100000  35.7080000  92.3320000   6.6300000  35.2570000  91.0830000
   7.4185671  35.3499199  90.3531796   5.7628372  35.8051816  90.7441631
   6.2850000  33.7560000  91.3170000   7.0918969  33.4489602  91.9610908
   6.2660000  32.8860000  89.9960000   7.0358454  33.2002727  89.3024989
   5.3064262  32.9939870  89.4994369   6.4860000  31.4970000  90.4410000
   6.0990000  30.2720000  89.4510000   4.5560000  30.2020000  89.8500000
   3.4670000  30.4090000  88.8080000   3.5802100  31.3356876  88.2548458
   2.4869062  30.4067539  89.2658113   3.5780000  29.2250000  87.7990000
   3.7850501  28.3355846  88.3921008   4.5900000  29.4240000  86.8890000
   4.4627548  28.7918569  86.1927631   2.2280000  28.8780000  86.9940000
   1.3907404  29.1339548  87.6277851   2.2008062  29.5191138  86.1215239
   6.3790000  30.5410000  88.0570000   6.9110000  29.0880000  89.7010000
   5.0040000  33.5960000  92.1090000   3.7830000  33.9670000  91.5530000
   3.6880000  34.6400000  90.5720000   2.1740000  27.4500000  86.5910000
   1.3976322  27.3112128  86.0689616   2.6380000  33.3690000  92.2850000
   2.4659088  33.9725351  93.1702587   1.7372650  33.4602411  91.6831208
   2.9300000  31.8580000  92.6470000   3.0676650  31.3179787  91.7166848
   3.8823102  31.8101782  93.1655088   1.8090000  31.1320000  93.5090000
   0.8418067  31.5759829  93.2874818   1.7483260  30.0959598  93.1849561
   2.0730000  31.1580000  95.0670000   2.6340020  32.0470941  95.3489476
   1.1529239  31.1829375  95.6458265   2.8960000  29.9070000  95.4860000
   2.6239126  29.0951539  94.8146019   3.9401201  30.1339020  95.2793365
   2.7770000  29.4300000  96.9320000   3.1603528  30.2160275  97.5807699
   1.7273019  29.3088226  97.1845232   3.5170000  28.1050000  97.2410000
   3.0469402  27.2783380  96.7211407   4.5393509  28.1595355  96.8692870
   3.5570000  27.8620000  98.7130000   3.0296508  28.5234108  99.3838149
   4.2130000  26.8400000  99.2600000   4.1803532  26.5782478 100.3078693
   5.0770000  25.9360000  98.4300000   5.1449077  24.9817398  98.9496124
   4.6045190  25.7293119  97.4762062   6.4980000  26.4540000  98.1920000
   6.4776133  27.3207816  97.5324706   6.9229715  26.7987215  99.1327578
   7.4050000  25.3810000  97.5950000   7.5029885  24.5983343  98.3472896
   6.8700601  24.9352426  96.7609474   8.8340000  25.8250000  97.1220000
   8.7386576  26.6758148  96.4510537   9.4105585  26.1746188  97.9766531
   9.5930000  24.7010000  96.4310000  10.6634577  24.8532064  96.5556735
   9.3715598  23.7484774  96.9045925   9.2980000  24.6200000  94.9170000
   8.2324077  24.4972245  94.7317373   9.5873628  25.5414996  94.4150621
  10.0280000  23.4790000  94.2740000   9.8236295  22.5214413  94.7464711
   9.7276587  23.3662186  93.2345826  11.5810000  23.7700000  94.3250000
  12.1343491  23.0046674  93.7891457  11.9565590  23.7902748  95.3424897
  11.8140397  24.7276654  93.8681515  43.4980000  23.0570000  95.2600000
  44.4311673  22.5035699  95.2383924  43.7289925  24.0114450  95.7264592
  42.3810000  22.2940000  96.0570000  41.4550750  22.8511337  95.9657533
  42.2014786  21.3339561  95.5835860  42.6940000  22.0940000  97.5160000
  41.9195973  21.4700916  97.9549679  43.6163496  21.5218758  97.5793255
  42.8640000  23.4160000  98.3570000  43.7699584  23.9587389  98.0935994
  42.0441076  24.1215518  98.2466587  42.9600000  23.0100000  99.7870000
  42.2500418  22.1975320  99.9275564  43.9490853  22.5719219  99.9060749
  42.7560000  24.0510000 100.8740000  43.3943710  24.9066861 100.6595592
  41.7333263  24.4165238 100.8448658  43.0510000  23.5430000 102.2760000
  42.2046904  23.7955529 102.9041378  43.0822938  22.4553916 102.2262543
  44.3470000  24.0370000 102.8820000  44.9990842  24.7419952 102.3887233
  44.7120000  23.6150000 104.0680000  45.7070161  23.7872863 104.4525392
  43.8170000  22.8700000 105.0050000  44.0151030  23.1240825 106.0449126
  42.7538776  23.0196772 104.8531828  44.1520000  21.4120000 104.8030000
  43.3859706  20.7458849 105.1982146  44.2584447  21.1604342 103.7495090
  45.4950000  21.1440000 105.5290000  46.2627271  21.8348944 105.1806223
  45.4008056  21.3090186 106.5987665  45.9630000  19.6870000 105.2700000
  45.9222938  19.5611149 104.1903515  47.0173296  19.6609569 105.5398070
  45.2340000  18.5230000 105.9620000  45.4317010  18.5529633 107.0318628
  44.1583337  18.6338365 105.8557820  45.6790000  17.1360000 105.4340000
  45.6345651  17.0566834 104.3492800  46.7000951  16.8828783 105.7135141
  44.7080000  16.0580000 106.0560000  43.6715199  16.3796404 105.9914130
  44.7716026  15.1447319 105.4684550  45.0290000  15.7510000 107.4220000
  44.4023113  14.9458715 107.7936159  44.8822622  16.6048649 108.0747816
  46.0641585  15.4359322 107.5185410  43.2150000  22.8680000  93.7890000
  42.1310000  23.0020000  93.2550000  44.3760000  22.5870000  93.1440000
  44.4710000  22.4970000  91.7040000  43.7686935  21.7295624  91.4195440
  45.4583654  22.2227501  91.3616820  44.0350000  23.8790000  91.1100000
  42.9715459  23.9578579  91.2618415  44.3690000  24.0120000  89.6640000
  43.7586074  23.3111676  89.1084572  45.4059903  23.7086468  89.5560832
  44.1710000  25.3310000  89.2080000  44.3220000  25.6140000  87.6010000
  45.9230000  25.3890000  87.6220000  46.7280000  26.4970000  88.0540000
  46.8164231  27.2710282  87.2986143  46.2825005  25.6253693  87.5935978
  48.1540000  26.1500000  88.5590000  48.6216214  27.0861753  88.8600051
  48.9140000  25.5440000  87.5210000  49.6808716  25.1612888  87.9284091
  48.8700000  27.3600000  89.1440000  48.4632410  27.5086598  90.1342764
  49.9093218  27.0723999  89.2443862  43.7040000  24.6020000  86.6530000
  43.8230000  26.9200000  87.0750000  44.6640000  24.9340000  91.8610000
  45.9960000  25.0480000  91.8730000  46.7510000  24.2080000  91.4250000
  48.7490000  28.5970000  88.3260000  49.2715438  29.2769173  88.7249906
  46.5140000  26.3830000  92.4610000  47.5945159  26.4177442  92.3670256
  46.1387248  27.2313656  91.8941214  46.0580000  26.4550000  93.9410000
  46.1645710  27.4805223  94.2771662  44.9970519  26.2315440  93.9908961
  46.8200000  25.5440000  94.8800000  46.8302666  24.5289399  94.4911536
  47.8583449  25.8638718  94.9198360  46.2440000  25.5560000  96.3180000
  46.4458685  26.5089035  96.8037262  45.1641131  25.4301727  96.3326222
  46.8890000  24.4330000  97.1630000  46.6592795  23.4769457  96.6970711
  47.9689677  24.5502076  97.0973257  46.5030000  24.3880000  98.5950000
  45.4290543  24.5256428  98.7107411  46.7401003  23.4302517  99.0497743
  47.2520000  25.5080000  99.3740000  48.3065004  25.4440611  99.1320894
  46.9070083  26.4673770  98.9906954  47.0310000  25.4780000 100.8840000
  46.9292008  24.5291786 101.3889048  46.9680000  26.5750000 101.6360000
  46.5858575  26.5001026 102.6439521  47.3820000  27.9540000 101.2430000
  48.3789423  28.2036731 101.6021522  47.3814135  28.1632208 100.1790887
  46.3460000  28.9010000 101.9640000  45.4166586  28.3492275 102.1002961
  46.7261377  29.1061498 102.9629334  46.0430000  30.2760000 101.2280000
  46.0457117  30.0971784 100.1527686  45.0352583  30.5942355 101.4803623
  47.0670000  31.4430000 101.5670000  47.1504247  31.5280205 102.6481831
  48.0561472  31.1662184 101.2063551  46.6610000  32.8270000 100.9510000
  46.4656216  32.7260112  99.8850645  45.7379702  33.1980006 101.3880351
  47.7260000  33.8120000 101.1210000  48.1331604  33.6856901 102.1225734
  48.5273629  33.5466704 100.4337943  47.3800000  35.3000000 100.9170000
  48.3100189  35.8590744 100.8505491  46.9202845  35.3724215  99.9337758
  46.4280000  35.9870000 101.9740000  46.1898439  37.0033337 101.6749741
  46.8825235  36.0356931 102.9577573  45.4928188  35.4424726 102.0692212
  29.8480000  40.6390000  94.2750000  30.5576035  41.3469070  94.6907926
  29.3349943  41.1671357  93.4751220  28.8680000  40.1420000  95.3160000
  28.2787123  39.3680811  94.8365726  29.4488369  39.6435388  96.0855440
  27.9220000  41.1690000  95.9590000  28.4576658  42.0554959  96.2889108
  27.1860120  41.5112175  95.2356233  27.1800000  40.5260000  97.1490000
  26.5947554  39.7014011  96.7462204  27.9175035  40.0799648  97.8118296
  26.2600000  41.4090000  97.9650000  26.7764194  42.2908654  98.3385310
  25.4368761  41.7757800  97.3548193  25.6650000  40.5980000  99.1790000
  24.7946421  41.1060202  99.5914242  25.3292150  39.6093513  98.8787664
  26.7250000  40.4440000 100.2710000  27.6088208  39.8950369  99.9675525
  27.0763968  41.3942971 100.6707520  25.9660000  39.7020000 101.3710000
  24.9351007  39.4297001 101.2017272  26.4990000  39.3530000 102.5310000
  25.8844242  38.8848017 103.2864448  27.9770000  39.5440000 102.9490000
  28.4888786  38.5930373 102.8116272  28.4759465  40.2539791 102.2988745
  28.1470000  39.9590000 104.3450000  27.5462763  40.8374390 104.5777678
  27.8164201  39.1765924 105.0254515  29.6370000  40.2680000 104.6120000
  30.2940746  39.4736843 104.2578496  29.9730438  41.1795635 104.1255531
  29.7920000  40.4120000 106.1260000  29.1347749  41.1967686 106.4938837
  29.4850001  39.4970645 106.6297153  31.2600000  40.7330000 106.5010000
  31.9481376  40.0567514 105.9972693  31.5480083  41.7340232 106.1917609
  31.4610000  40.5730000 108.0020000  30.8321286  39.7891127 108.4202398
  32.4856968  40.3024513 108.2502615  31.1140000  41.9320000 108.7230000
  31.7470560  42.7397494 108.3642579  30.0960877  42.2178462 108.4671494
  31.2310000  41.8310000 110.2770000  30.9023177  42.7520364 110.7489416
  32.2517241  41.6487154 110.5958036  30.6155102  41.0234640 110.6632627
  29.1540000  41.1310000  92.9630000  29.7690000  41.7910000  92.2170000
  27.8240000  40.7570000  92.9130000  27.0790000  41.0480000  91.7250000
  27.2575442  42.0452055  91.3551175  26.0434095  40.9557261  92.0188076
  27.4210000  40.0680000  90.7130000  28.4922985  39.9875283  90.6352004
  26.8230000  40.4680000  89.3910000  26.9960184  39.6773350  88.6717737
  27.3551009  41.3508089  89.0496277  25.4250000  40.7300000  89.5430000
  24.3540000  40.5440000  88.2880000  24.1010000  38.9440000  88.3830000
  23.4900000  38.5430000  89.6680000  23.6762564  37.5243177  89.9922545
  23.8396192  38.6421684  88.6491222  21.9640000  38.7940000  89.7220000
  21.6967341  38.7083166  90.7741052  21.1890000  37.8580000  88.9430000
  20.3149627  38.2197588  88.8672940  21.3540000  38.9050000  91.1550000
  21.9119125  39.6244070  91.7375696  20.3297581  39.2493941  91.0821843
  23.2790000  41.5440000  88.4690000  24.9220000  40.9210000  87.0090000
  26.7970000  38.7700000  90.9430000  27.2450000  37.9310000  91.8060000
  28.3120000  38.0890000  92.4240000  21.4020000  37.6650000  91.7300000
  20.9771155  37.7052850  92.5740280  26.3140000  36.8630000  92.0810000
  25.4224935  37.2038274  91.5646611  26.6956453  36.0293364  91.4968263
  26.0030000  36.4200000  93.5740000  25.3583936  35.5481796  93.5522600
  26.9221245  36.1017103  94.0555961  25.3290000  37.5250000  94.4110000
  25.9780566  38.3926888  94.4975781  24.4298716  37.8682731  93.9052364
  24.9520000  37.0300000  95.7690000  25.8585368  36.6458522  96.2330339
  24.6364997  37.8768572  96.3735614  23.8930000  35.9600000  95.8400000
  23.0321226  36.1914376  95.2161189  24.2744417  35.0037668  95.4871525
  23.4230000  35.7940000  97.3430000  22.9626504  36.7343789  97.6421098
  22.6373394  35.0443019  97.3747533  24.5040000  35.4140000  98.3590000
  25.0581206  36.3052163  98.6296730  24.0119028  35.0708777  99.2680948
  25.4530000  34.2970000  97.8580000  25.8670718  34.4705785  96.8761807
  25.8190000  33.1870000  98.4790000  26.5043497  32.4666303  98.0559477
  25.3230000  32.8290000  99.8240000  25.1689965  33.7442756 100.3930118
  24.3596358  32.3333659  99.7797591  26.3060000  31.9550000 100.5860000
  26.5130006  31.0613403  99.9984388  27.2497377  32.4912543 100.6650529
  25.8360000  31.5460000 101.9960000  25.4201396  32.4382294 102.4640746
  25.0082621  30.8526434 101.8751255  26.9440000  30.8960000 102.9790000
  27.2186415  29.8819424 102.6972125  27.8726871  31.4625348 103.0197866
  26.2800000  30.8950000 104.3910000  26.1982661  31.9009218 104.7984690
  25.2691494  30.4966780 104.3789305  27.1610000  30.0680000 105.3450000
  27.0609440  28.9993028 105.1640079  28.2171676  30.2981600 105.2170535
  26.7740000  30.3540000 106.8010000  27.4960671  29.8542396 107.4419163
  26.9359746  31.4196522 106.9475015  25.3510000  30.0030000 107.2630000
  25.1837866  30.3359033 108.2829432  25.1679167  28.9341299 107.2358303
  24.6066741  30.4813566 106.6326867  39.7050000  32.6450000  94.6880000
  38.9991953  33.4603140  94.8090612  39.1223729  31.7968858  94.3370656
  40.4640000  32.2970000  96.0630000  41.2068689  31.5200525  95.9196150
  40.9979530  33.1522648  96.4648077  39.4280000  31.8160000  97.0680000
  38.7645119  32.6382841  97.3235123  38.8076122  31.0644835  96.5859139
  40.0090000  31.2300000  98.3000000  39.3479844  30.4542818  98.6821330
  40.9606435  30.7451535  98.0962830  40.2170000  32.3000000  99.4270000
  40.8195668  33.1384684  99.0838018  39.2647539  32.7209819  99.7438321
  40.8980000  31.6460000 100.6480000  40.1847478  31.0438666 101.2087207
  41.6994235  30.9750499 100.3515809  41.4710000  32.7140000 101.5530000
  40.7723472  33.5043814 101.8015188  41.8356245  32.3180110 102.4998832
  42.6310000  33.2450000 100.7800000  43.1398410  32.5292508 100.1520367
  43.1080000  34.5380000 100.7720000  44.0978109  34.7078486 100.3732070
  42.4320000  35.7600000 101.2430000  41.5864358  35.4812061 101.8695111
  43.0762546  36.3768348 101.8595484  41.8860000  36.6200000 100.0260000
  41.6303773  37.6054464 100.4136306  42.7231220  36.7691501  99.3467063
  40.7210000  36.0660000  99.2590000  41.0182878  35.1456478  98.7563284
  39.9195692  35.7945142  99.9405483  40.2010000  37.0440000  98.2370000
  39.9132102  37.9660005  98.7372370  40.9965838  37.3098594  97.5431338
  39.0550000  36.5030000  97.4790000  39.3963506  35.7751359  96.7453219
  38.3700454  35.9681072  98.1311901  38.2880000  37.6420000  96.7100000
  38.0801499  38.5051384  97.3398202  38.8505559  38.0187929  95.8577137
  36.9480000  37.0740000  96.1990000  36.5277211  37.7565984  95.4646022
  37.1749346  36.1588086  95.6565625  35.8610000  36.7540000  97.3030000
  34.9905036  36.2790705  96.8605669  35.5200319  37.6512324  97.8084264
  36.2574208  36.0806237  98.0576893  40.4520000  32.6030000  93.3770000
  39.9050000  32.3650000  92.3250000  41.7270000  32.9750000  93.5630000
  42.6690000  32.9660000  92.4570000  42.3338235  32.1625700  91.8203941
  43.6642507  32.7465688  92.8156238  42.6410000  34.2870000  91.6990000
  41.5874379  34.3677270  91.4899570  43.4840000  34.3640000  90.3560000
  43.3607450  35.3395543  89.9027064  43.0863874  33.6244270  89.6675568
  44.8110000  34.1150000  90.6490000  45.6340000  33.5630000  89.4690000
  47.0800000  33.2540000  90.2490000  47.0990000  32.1600000  91.2560000
  46.8578835  31.1966610  90.8185223  46.3677640  32.3745887  92.0237406
  48.5040000  32.0620000  91.8890000  48.7276664  33.0342216  92.3254132
  49.4960000  31.7390000  90.8650000  50.2871864  31.4791875  91.3200423
  48.5880000  31.0260000  93.1190000  49.6070266  31.0641321  93.4772327
  47.9429245  31.4311077  93.8889002  45.1260000  32.3300000  88.8050000
  45.8980000  34.4600000  88.3400000  43.0990000  35.4040000  92.4370000
  42.3070000  36.0210000  93.3340000  41.1620000  35.7080000  93.6280000
  48.2050000  29.6820000  92.8000000  48.2243640  29.1649592  93.5917239
  43.0000000  37.2590000  93.9110000  43.9175826  36.9304642  94.3881367
  43.3050147  37.9166921  93.1008678  42.0630000  37.9920000  94.9010000
  41.0933554  38.0752988  94.4225529  41.9186391  37.3462834  95.7613737
  42.5220000  39.4020000  95.3700000  41.8829224  39.7943811  96.1569377
  43.5249697  39.3586174  95.7874142  42.5320000  40.4110000  94.1110000
  43.2727878  40.1164597  93.3699296  41.5798712  40.4556206  93.5878730
  42.9090000  41.9060000  94.6480000  42.3290373  42.6492873  94.1047982
  42.6103567  41.9918393  95.6909884  44.3990000  42.2430000  94.5360000
  44.9618703  41.5076886  95.1088832  44.7191078  42.1373651  93.5031930
  44.7770000  43.7000000  95.0380000  44.2145235  44.5200432  94.6070366
  44.7439184  43.8393919  96.1177321  46.1960000  43.7340000  94.5980000
  46.5350319  43.2330997  93.7037348  47.0790000  44.3870000  95.2770000
  48.1449006  44.2101845  95.2627780  46.6590000  45.5000000  96.1770000
  45.6498264  45.8083631  95.9092281  46.6165996  45.1914880  97.2156065
  47.6060000  46.7460000  96.0410000  48.6468394  46.4374112  96.1311742
  47.5017766  47.1740977  95.0458473  47.2970000  47.8320000  97.0960000
  47.1792412  47.3410977  98.0620511  48.1636268  48.4807465  97.1886825
  46.0590000  48.6760000  96.8070000  46.2472882  49.2305306  95.8903821
  45.2327305  48.0012299  96.5900923  45.6530000  49.6190000  97.9020000
  46.4753787  50.2969566  98.1225857  44.8301799  50.2477567  97.5729756
  45.2850000  48.9160000  99.1680000  46.2001557  48.5127644  99.5978535
  44.9296379  49.6701699  99.8678425  44.2760000  47.8260000  99.0970000
  43.3050933  48.1754618  98.7547549  44.5872201  47.0686661  98.3808293
  44.1190000  47.1410000 100.5330000  43.4518679  46.2858249 100.4812388
  43.7111365  47.8274307 101.2673033  45.0775063  46.7907183 100.9054371
  47.4190000   2.4460000  10.4290000  47.3750149   3.0766445  11.3109897
  47.4321205   3.1237866   9.5790940  46.2010000   1.4650000  10.3490000
  46.3286840   0.8031735   9.4994451  46.1799127   0.8264217  11.2263859
  44.8180000   2.2320000  10.2070000  44.0608468   1.4521910  10.2234576
  44.7153667   2.7739881  11.1438993  44.5510000   3.1950000   9.0570000
  43.4944058   3.4563465   9.0534276  45.0937854   4.1256898   9.2032959
  44.9060000   2.6310000   7.7000000  45.8959760   2.1859294   7.7758991
  44.2183692   1.8093688   7.5090364  44.8700000   3.5740000   6.5220000
  43.8733114   4.0038045   6.4349312  45.5499865   4.4063111   6.6807278
  45.2530000   2.8590000   5.1600000  45.1044822   3.5342731   4.3254170
  46.3124277   2.6061520   5.1651819  44.4550000   1.5900000   4.9820000
  43.4346691   1.5143162   5.3266024  44.9550000   0.5580000   4.4020000
  44.3787409  -0.3552616   4.3634153  46.3220000   0.4610000   3.7270000
  46.7008790   1.4590751   3.5136511  47.0703575  -0.0219964   4.3453498
  46.1880000  -0.3170000   2.3640000  45.9674756  -1.3506657   2.6278357
[truncated: 1,742,183 more chars]
