# Supplementary material for: Tilted State Population of Antimicrobial Peptide PGLa Is Coupled to the Transmembrane Potential
Source: J Chem Inf Model. 2022 Oct 3;62(20):4963–9. doi: 10.1021/acs.jcim.2c00667 (PMC9597656; doi:10.1021/acs.jcim.2c00667)
Supplement: Supplementary file 2 — ci2c00667_si_002.zip [file ci2c00667_si_002.zip › parm7.inpcoord/NIIMB/system.rst7]

default_name
 88296
  63.1233530  62.9123530 244.7630000  63.2203530  61.9083530 245.2220000
  63.4883530  62.8543530 243.7150000  62.0443530  63.1333530 244.6140000
  63.5963530  64.0623530 245.7130000  63.2653530  65.0113530 245.2340000
  63.2373530  63.8603530 246.7360000  65.0533530  64.4753530 245.9540000
  65.1633530  64.2783530 244.8880000  65.4093530  65.4993530 245.9840000
  65.7983530  63.6933530 247.0420000  65.3173530  63.8853530 248.0080000
  65.4103530  62.7953530 246.5680000  67.2813530  63.7143530 247.5730000
  68.1103530  63.1673530 247.1090000  67.5833530  64.6813530 247.3210000
  67.6573530  63.0533530 248.9430000  67.0593530  63.4563530 249.7260000
  67.1443530  62.1273530 249.2880000  69.1753530  62.6443530 248.9410000
  69.6493530  62.1013530 248.0650000  69.6023530  63.6473530 248.9750000
  69.5253530  61.9393530 250.2050000  68.9743530  60.9793530 250.2920000
  70.6003530  61.7143530 250.2880000  69.0883530  62.9013530 251.2790000
  69.3263530  63.9603530 250.9870000  67.9863530  62.8483530 251.3670000
  69.6973530  62.5533530 252.6130000  70.7593530  62.8783530 252.5860000
  69.1223530  63.1373530 253.3600000  69.7693530  61.0663530 252.9870000
  68.8683530  60.5003530 252.6870000  70.6063530  60.6373530 252.3820000
  70.0813530  60.9043530 254.4920000  70.3663530  59.8623530 254.7520000
  70.9543530  61.5653530 254.6940000  68.9803530  61.3923530 255.4610000
  69.4183530  61.8473530 256.3590000  68.3313530  62.1183530 254.9170000
  68.1113530  60.2863530 256.0240000  67.8063530  60.0693530 255.0320000
  68.6113530  59.4073530 256.4780000  66.7773530  60.6633530 256.6290000
  66.4193530  61.5823530 256.1300000  66.0273530  59.8393530 256.5350000
  66.9243530  60.8973530 258.0770000  67.5183530  60.1493530 258.8170000
  66.2063530  61.9553530 258.3860000  66.0243530  62.1953530 259.7930000
  65.0363530  62.6973530 259.8980000  65.9453530  61.2453530 260.3670000
  67.1873530  63.0703530 260.3780000  68.1333530  62.5373530 260.1200000
  67.1093530  63.2403530 261.9280000  66.0573530  63.5473530 262.1090000
  67.2553530  62.2663530 262.4570000  68.0043530  64.2663530 262.4060000
  68.4403530  64.3553530 263.9380000  67.5033530  65.5543530 264.4100000
  66.1313530  65.6683530 264.0690000  65.6883530  64.6833530 263.8080000
  65.5913530  65.9903530 264.9850000  65.9123530  66.6523530 262.9000000
  66.4943530  66.3633530 261.9990000  64.8443530  66.6843530 262.6030000
  66.3913530  68.0333530 263.2620000  66.9953530  68.3193530 262.4710000
  65.6153530  68.7063530 263.4030000  66.9783530  67.9333530 264.1160000
  68.0843530  63.0893530 264.6260000  69.8203530  64.8663530 264.0380000
  67.0973530  64.3813530 259.7860000  68.1663530  64.9043530 259.2340000
  69.2913530  64.4523530 259.1770000  67.7093530  66.1773530 258.5570000
  67.7703530  67.0003530 259.3020000  66.6503530  66.1233530 258.2440000
  68.5193530  66.4583530 257.2850000  68.7373530  65.6713530 256.5560000
  69.5853530  66.5363530 257.5830000  67.8913530  67.7223530 256.6720000
  68.4243530  68.1013530 255.7470000  67.8193530  68.4713530 257.4980000
  66.6703530  67.8233530 255.9380000  66.6453530  68.8243530 255.4450000
  65.9373530  67.8773530 256.7670000  66.7763530  66.7293530 254.8860000
  67.1483530  65.7803530 255.3510000  67.5183530  66.9633530 254.1170000
  65.4603530  66.4913530 254.2190000  65.5343530  65.6713530 253.4850000
  64.9963530  67.3593530 253.7340000  64.5483530  66.1863530 255.3150000
  63.5533530  66.2093530 254.9570000  64.6833530  66.8563530 256.0850000
  65.0723530  64.9913530 255.8310000  65.4533530  64.8013530 256.8590000
  64.6263530  64.0523530 255.1980000  64.9383530  63.3223530 255.9590000
  63.5863530  63.8263530 254.0150000  62.5033530  64.1163530 254.0830000
  62.9853530  62.9223530 254.0970000  63.9013530  63.8563530 252.6230000
  63.7463530  64.9323530 252.5710000  63.1283530  63.2493530 252.1200000
  65.2783530  63.4363530 252.3150000  66.0523530  63.6483530 253.1330000
  65.5653530  63.6433530 251.2960000  65.3113530  61.9903530 252.0620000
  65.1833530  61.9863530 253.1310000  66.3593530  61.6643530 252.0750000
  64.2203530  61.1073530 251.1880000  64.2703530  61.8133530 250.3990000
  63.2373530  60.9053530 251.6280000  64.4753530  59.6513530 250.5250000
  64.2933530  58.7483530 251.1550000  65.5173530  59.7523530 250.2460000
  63.9723530  58.6263530 249.6450000  63.1323530  59.2173530 249.6730000
  63.6863530  57.6583530 250.0750000  64.9743530  58.4953530 248.5220000
  66.0823530  58.3343530 248.6270000  65.2963530  59.3753530 248.5810000
  64.5913530  58.2893530 247.5350000  70.3533530  64.6603530 243.3120000
  70.5223530  65.6903530 242.9630000  69.4213530  64.4583530 242.7820000
  71.0113530  63.8833530 242.8910000  70.4103530  64.5153530 244.8460000
  70.2833530  63.4403530 245.1300000  71.4283530  64.8263530 245.1360000
  69.5573530  65.4363530 245.7200000  69.4313530  66.4363530 245.2990000
  68.5593530  65.0973530 245.8120000  69.8703530  65.3533530 247.1930000
  68.9943530  65.6863530 247.8110000  70.1313530  64.2933530 247.3560000
  70.9583530  66.2503530 247.6150000  71.8603530  66.0543530 247.0030000
  70.5413530  67.2683530 247.4360000  71.2623530  66.1433530 249.0900000
  70.3383530  66.4133530 249.6530000  71.5473530  65.1163530 249.4160000
  72.3663530  67.1423530 249.4020000  73.2673530  66.9343530 248.7800000
  72.0123530  68.1633530 249.1320000  72.7023530  67.0583530 250.8800000
  71.7553530  67.1503530 251.4520000  73.0793530  66.0323530 251.0690000
  73.6673530  68.1493530 251.3510000  74.6143530  68.1113530 250.7700000
  73.1793530  69.1383530 251.1770000  74.0463530  68.0043530 252.8260000
  74.3623530  66.9633530 253.0420000  74.9433530  68.5983530 253.0440000
  72.9333530  68.4953530 253.7490000  72.7443530  69.5713530 253.5160000
  71.9933530  67.9393530 253.5490000  73.3293530  68.3953530 255.2240000
  73.9873530  67.5253530 255.4070000  73.9343530  69.2883530 255.4380000
  72.1483530  68.2843530 256.1690000  71.6173530  67.3243530 255.9100000
  72.4503530  68.2003530 257.2360000  71.2003530  69.4763530 256.0700000
  71.4903530  70.4433530 256.4940000  70.8083530  69.5323530 255.0160000
  70.0223530  69.2123530 256.9150000  69.1293530  69.8123530 256.5950000
  70.0373530  68.1633530 256.5430000  70.0173530  69.0143530 258.4170000
  70.2223530  67.9763530 259.0290000  69.6433530  70.1283530 258.9690000
  70.2263530  70.1603530 260.2760000  69.9243530  71.1323530 260.6930000
  69.8773530  69.3303530 260.9370000  71.7763530  70.1023530 260.2290000
  72.1073530  69.0773530 259.9670000  72.3963530  70.5803530 261.5560000
  72.0613530  69.9073530 262.3610000  73.5073530  70.4833530 261.5010000
  71.9643530  71.9093530 261.8390000  72.4633530  72.7153530 263.0890000
  72.3073530  71.5153530 264.0800000  71.5503530  71.5263530 265.2600000
  72.1483530  70.9863530 266.0240000  71.4363530  72.5513530 265.6570000
  70.1353530  70.9493530 265.0430000  70.1373530  69.8643530 264.8570000
  69.5333530  71.1093530 265.9520000  69.3673530  71.6163530 263.9180000
  69.6463530  71.2313530 262.9930000  68.3533530  71.5103530 264.0780000
  69.6043530  72.6403530 263.8530000  73.8583530  73.1393530 263.0250000
  71.4233530  73.7003530 263.4830000  72.2383530  70.8863530 259.1800000
  73.5593530  70.7243530 259.0100000  74.3173530  69.9043530 259.4040000
  73.9903530  71.6323530 258.1230000  73.9073530  72.5373530 258.6970000
  73.1033530  71.4363530 257.3970000  75.4403530  72.1283530 257.5420000
  75.6413530  71.0463530 257.2800000  76.1223530  72.3723530 258.3180000
  75.5903530  73.4013530 256.2320000  76.5443530  72.9573530 256.2140000
  75.6843530  74.4143530 256.4730000  74.1983530  73.8453530 254.4760000
  73.7983530  72.8883530 253.8640000  74.6093530  74.3213530 253.6940000
  72.6283530  73.4713530 254.1190000  72.0613530  72.6403530 254.6690000
  72.3903530  73.2613530 253.0110000  72.2453530  74.8253530 254.4020000
  73.0153530  75.4323530 253.8590000  72.2843530  75.1533530 255.4450000
  70.8553530  75.0173530 254.0400000  70.8253530  74.6793530 252.9880000
  70.8343530  76.1193530 254.1230000  69.8383530  74.3323530 254.9280000
  69.6943530  74.7743530 255.9310000  69.2083530  73.1713530 254.6760000
  68.4273530  72.8383530 255.3730000  69.3553530  72.2743530 253.4770000
  69.3483530  71.2293530 253.8530000  70.3143530  72.4243530 252.9350000
  68.2133530  72.4133530 252.4660000  68.2953530  73.4063530 251.9720000
  67.2503530  72.3603530 253.0290000  68.2143530  71.2883530 251.4130000
  67.2763530  71.3483530 250.8180000  68.2023530  70.3253530 251.9720000
  69.4073530  71.2703530 250.4310000  69.4903530  70.2253530 250.0480000
  70.3503530  71.4723530 250.9780000  69.2803530  72.2943530 249.2760000
  69.0053530  73.2803530 249.7200000  68.4563530  72.0043530 248.5910000
  70.5893530  72.5633530 248.5020000  70.9523530  71.6723530 247.9480000
  71.3603530  72.8143530 249.2650000  70.5363530  73.7873530 247.5630000
  71.5753530  73.9683530 247.1970000  70.1873530  74.6623530 248.1570000
  69.6363530  73.6723530 246.3390000  68.6043530  73.4163530 246.6650000
  70.0683530  72.9013530 245.6670000  69.5913530  74.6263530 245.7670000
  63.9053530  70.7483530 245.4480000  63.7183530  71.0613530 244.4040000
  63.3823530  69.7793530 245.6050000  64.9883530  70.6303530 245.6430000
  63.3523530  71.8023530 246.3690000  63.8993530  72.7623530 246.2180000
  62.3123530  72.0513530 246.0770000  63.5573530  71.4303530 247.8490000
  64.6023530  71.4083530 248.1430000  63.4773530  72.2943530 248.4270000
  62.6923530  70.3443530 248.5170000  61.6113530  70.4913530 248.2550000
  62.9983530  69.4363530 247.9900000  63.0173530  70.0873530 250.0520000
  62.4033530  69.2763530 250.5010000  64.0943530  70.1813530 250.2510000
  62.5523530  71.1143530 251.0310000  63.1413530  71.8583530 250.5410000
  61.5043530  70.8553530 250.7460000  62.7713530  71.5263530 252.5150000
  62.3183530  70.6323530 252.9240000  63.8413530  71.5953530 252.6650000
  62.1973530  72.8173530 253.2470000  62.4923530  73.7813530 252.7800000
  61.1003530  73.0303530 253.2910000  62.3423530  72.7113530 254.6590000
  62.0493530  71.7403530 255.0900000  63.3973530  73.0393530 254.7530000
  61.3863530  73.6623530 255.2040000  61.7933530  73.6163530 256.1960000
  61.6063530  74.6033530 254.7080000  59.8973530  73.4233530 255.3820000
  59.3563530  74.2483530 255.7470000  59.3563530  73.5213530 254.4270000
  59.5873530  72.3103530 256.3630000  58.5033530  72.2073530 256.4230000
  60.0233530  71.3973530 255.9440000  60.2273530  72.3293530 257.7330000
  61.3133530  72.1793530 257.5410000  60.0953530  73.3083530 258.2330000
  59.7253530  71.1903530 258.6310000  58.6293530  71.2963530 258.8250000
  59.8493530  70.2193530 258.1040000  60.4643530  71.1663530 259.9960000
  60.6703530  72.1973530 260.3460000  59.8113530  70.6703530 260.7410000
  61.8033530  70.4213530 259.9770000  62.3463530  70.0023530 258.9730000
  62.2763530  70.2873530 261.2190000  63.5623530  69.6353530 261.3180000
  63.5713530  69.0523530 262.2640000  63.6913530  68.8673530 260.5170000
  64.8023530  70.6163530 261.3750000  65.7013530  69.9653530 261.4550000
  64.8143530  71.5673530 262.6340000  64.6533530  70.9993530 263.5620000
  65.8423530  71.9973530 262.7160000  63.8093530  72.5753530 262.6060000
  64.2203530  74.1163530 262.5000000  64.1783530  74.5843530 264.0160000
  62.9833530  74.5113530 264.7730000  62.5793530  75.5413530 264.9620000
  62.1683530  73.9593530 264.2460000  63.3103530  73.8173530 266.0980000
  63.9263530  74.4663530 266.7390000  62.3633530  73.6623530 266.6090000
  64.0363530  72.4913530 265.9380000  64.4523530  72.0673530 266.7880000
  63.4483530  71.7843530 265.4520000  64.8233530  72.7293530 265.3030000
  65.6053530  74.2293530 262.0290000  63.1873530  74.8503530 261.7630000
  64.8453530  71.3293530 260.1290000  65.8333530  72.1913530 259.8790000
  66.8893530  72.2323530 260.4920000  65.4913530  72.9633530 258.5860000
  64.4213530  72.7433530 258.3720000  66.0803530  72.5823530 257.7300000
  65.7243530  74.4913530 258.6780000  66.7833530  74.7653530 258.8510000
  65.1893530  74.8723530 259.5840000  65.1893530  75.1793530 257.4070000
  64.2993530  74.6163530 257.0930000  65.8163530  75.0893530 256.5180000
  64.8233530  76.6303530 257.6800000  65.7813530  77.0873530 257.9060000
  64.2333530  76.7603530 258.6230000  64.1123530  77.4293530 256.5650000
  63.8453530  78.4593530 256.7880000  63.1843530  77.4233530 256.8780000
  64.1513530  77.1053530 255.0930000  63.9473530  76.0253530 254.9320000
  65.1773530  77.3523530 254.8050000  63.2173530  77.9873530 254.2500000
  63.0243530  78.9823530 254.6590000  62.2533530  77.5483530 254.3170000
  63.6933530  78.1973530 252.8400000  64.7353530  78.3963530 252.7880000
  63.0073530  78.1513530 251.6690000  63.4093530  78.2333530 250.6950000
  61.6433530  77.8843530 251.3990000  60.8323530  78.5483530 251.1570000
  61.5783530  77.7773530 252.4190000  61.3233530  76.5493530 251.0840000
  60.3403530  76.6513530 250.6420000  61.4013530  75.8393530 251.9380000
  61.2563530  76.0503530 249.8100000  60.5723530  75.1293530 249.8070000
  62.3533530  75.9033530 250.0650000  61.1093530  76.9263530 248.6360000
  61.3723530  76.3623530 247.7460000  61.7963530  77.7333530 248.8970000
  59.8273530  77.2763530 247.9960000  59.9793530  77.8673530 247.1100000
  59.4293530  77.9223530 248.7690000  58.9813530  76.0903530 247.5410000
  57.8993530  76.3113530 247.4220000  59.1923530  75.4593530 248.4370000
  59.4123530  74.9343530 246.7360000  58.6993530  74.1313530 246.6090000
  60.0423530  74.2933530 247.2750000  59.7853530  75.3513530 245.4300000
  58.8113530  75.2583530 244.9030000  60.5643530  74.6483530 245.0870000
  60.1023530  76.4093530 245.5280000  55.9103530  63.4943530 243.7000000
  55.6413530  63.8143530 244.7490000  56.0303530  62.3873530 243.5070000
  55.2683530  63.8713530 242.9290000  57.3133530  63.8323530 243.4180000
  57.0873530  63.5463530 242.4530000  58.0323530  64.5723530 242.9400000
  57.9853530  63.6393530 244.6570000  57.6373530  62.7173530 244.2350000
  58.7483530  63.5083530 244.0810000  58.8353530  63.9783530 246.1670000
  58.4463530  64.8213530 246.6310000  58.4423530  63.3263530 246.9680000
  60.0163530  63.2493530 247.0570000  60.5123530  62.2823530 246.7840000
  60.7813530  64.0063530 246.9760000  59.6173530  62.9053530 248.5470000
  58.7303530  63.4433530 248.8920000  59.1673530  61.8803530 248.4400000
  60.7193530  63.2463530 249.5770000  61.7103530  63.3503530 249.1510000
  60.7533530  64.3203530 249.7240000  60.8473530  62.4493530 250.8960000
  60.5093530  61.4113530 251.0230000  61.9043530  62.3223530 251.1420000
  60.1473530  63.1983530 251.9330000  60.6333530  64.1973530 251.9050000
  59.0933530  63.2123530 251.6270000  60.3633530  62.6033530 253.2870000
  61.4463530  62.5413530 253.2360000  60.0473530  63.3273530 254.0520000
  59.8923530  61.1793530 253.5350000  58.8353530  61.1113530 253.2680000
  60.5353530  60.5043530 252.9630000  59.8583530  60.6773530 254.9440000
  59.4013530  59.6783530 255.0190000  60.8943530  60.2923530 255.1730000
  59.2273530  61.7603530 255.9270000  59.3773530  61.6723530 256.9980000
  59.6553530  62.7543530 255.9920000  57.8273530  62.0673530 255.8540000
  57.7293530  62.1943530 254.7920000  57.3383530  61.1673530 256.2740000
  57.5323530  63.3773530 256.5810000  58.2293530  64.2203530 256.3970000
  56.5143530  63.6083530 256.2540000  57.5643530  63.1063530 258.0400000
  57.9383530  62.0563530 258.4720000  57.1663530  64.0763530 258.7510000
  57.2213530  63.9843530 260.1900000  56.5503530  64.7843530 260.5310000
  56.8053530  63.0333530 260.5320000  58.6043530  64.2653530 260.8590000
  59.1963530  63.3283530 260.7810000  58.6163530  64.6003530 262.3770000
  58.1433530  65.5743530 262.4690000  58.0333530  63.9093530 263.0230000
  59.9573530  64.6863530 262.8470000  60.4563530  65.8593530 263.7770000
  59.7643530  67.1393530 263.0990000  59.4013530  68.2653530 263.9270000
  59.9343530  68.2983530 264.8930000  59.5583530  69.2123530 263.3490000
  58.0063530  68.2673530 264.4780000  57.5943530  67.2333530 264.6890000
  57.7073530  68.9543530 265.2830000  57.2793530  68.9173530 263.4460000
  56.3213530  68.5743530 263.6820000  57.2003530  69.7663530 262.8560000
  57.4123530  68.2663530 262.6140000  59.7173530  65.7493530 265.0490000
  61.9333530  65.9813530 263.7560000  59.2003530  65.3993530 260.2150000
  60.1253530  65.0773530 259.3520000  60.4143530  63.9613530 258.9580000
  60.7483530  66.3633530 258.8610000  60.9913530  66.9993530 259.7360000
  60.0673530  66.9173530 258.1810000  62.0323530  66.0373530 258.1490000
  61.9653530  65.1583530 257.4630000  62.8223530  65.7933530 258.9050000
  62.4613530  67.2333530 257.3330000  63.3823530  66.8053530 257.1470000
  62.8193530  68.1173530 257.8660000  61.7273530  67.5043530 256.0280000
  62.2753530  68.1943530 255.3380000  60.8153530  68.0223530 256.4050000
  61.2893530  66.2673530 255.2100000  60.6473530  65.6373530 255.8500000
  61.9543530  65.5433530 254.8760000  60.7843530  66.6233530 253.8370000
  60.3533530  65.7833530 253.2360000  61.4513530  67.2363530 253.1860000
  59.7343530  67.5003530 254.2190000  59.6193530  68.1233530 253.3280000
  59.9173530  68.3013530 254.8560000  58.8083530  66.6363530 254.9850000
  58.3843530  67.2993530 255.7840000  58.0213530  65.6723530 254.4950000
  57.2213530  65.6283530 255.2240000  57.6693530  65.0633530 253.0340000
  58.4173530  65.1333530 252.2400000  56.8453530  65.5143530 252.2980000
  56.9153530  63.8403530 252.9420000  57.6913530  63.4763530 253.6040000
  56.9933530  63.6963530 251.8380000  55.4863530  63.7043530 253.4470000
  55.3713530  64.0023530 254.5110000  55.3453530  62.6173530 253.4200000
  54.3613530  64.3093530 252.6050000  54.1393530  65.3683530 252.5530000
  53.4323530  63.9703530 253.1040000  54.3943530  63.9603530 251.1480000
  54.9663530  63.0263530 250.9680000  54.9003530  64.7563530 250.5530000
  52.9163530  63.8423530 250.8450000  52.3753530  64.7973530 250.9780000
  52.4943530  63.0763530 251.5270000  52.7123530  63.3953530 249.4860000
  53.1983530  64.1343530 248.8140000  51.6253530  63.3633530 249.1860000
  53.4533530  62.0943530 249.2940000  53.1333530  61.2603530 249.8390000
  54.4853530  62.0663530 248.9480000  53.0263530  61.5863530 248.5100000
  75.7813530  75.8513530 245.6440000  75.9693530  74.7563530 245.5980000
  76.6573530  76.3843530 245.2240000  74.9133530  76.1203530 245.0100000
  75.5503530  76.2493530 247.0940000  75.7833530  77.3343530 247.2200000
  74.4943530  76.0703530 247.3810000  76.3023530  75.3433530 248.0540000
  75.8153530  75.3933530 249.0500000  76.2913530  74.2953530 247.6740000
  77.6993530  75.8393530 248.2480000  78.1303530  75.9633530 247.2570000
  77.6643530  76.8613530 248.6370000  78.5063530  75.0153530 249.2180000
  78.7273530  74.0713530 248.6870000  79.3983530  75.6303530 249.4750000
  77.8053530  74.6233530 250.4970000  77.4153530  75.5133530 251.0030000
  76.9913530  73.9113530 250.2120000  78.6513530  73.9153530 251.5140000
  78.9963530  73.0873530 250.9840000  79.5023530  74.4033530 252.0090000
  77.8353530  73.2783530 252.5090000  77.0483530  72.6033530 252.0860000
  78.4933530  72.7453530 253.2730000  76.9153530  74.1883530 252.9960000
  77.4163530  75.1383530 253.3140000  75.9893530  74.3163530 252.3880000
  76.6723530  73.3003530 254.0850000  77.5003530  72.9953530 254.7380000
  76.3423530  74.3343530 254.5350000  75.5873530  71.9553530 254.1360000
  75.2433530  72.3623530 253.1170000  75.7333530  71.1973530 253.5090000
  74.1113530  71.7243530 255.4840000  73.2333530  71.2253530 255.2670000
  74.9683530  71.0923530 255.6310000  73.3143530  73.4093530 256.6290000
  73.9853530  73.8893530 257.4640000  73.6673530  74.4863530 256.3770000
  72.1123530  73.5453530 257.3520000  71.5063530  73.4023530 256.4850000
  71.8733530  72.7663530 258.0500000  72.1863530  74.7253530 258.3190000
  72.4953530  75.6353530 257.7830000  71.1393530  74.5833530 258.6150000
  73.0803530  74.5183530 259.5510000  73.0213530  73.5743530 260.2990000
  73.9623530  75.4913530 259.6130000  74.5503530  75.5853530 260.9200000
  74.7413530  76.6633530 261.0650000  73.8563530  75.2543530 261.7280000
  75.8793530  74.8113530 261.0410000  75.6603530  73.7333530 260.8360000
  76.4793530  74.9473530 262.4500000  76.8433530  75.9903530 262.5560000
  75.7263530  74.7553530 263.2510000  77.5643530  74.0483530 262.5540000
  78.4173530  74.0043530 263.8700000  78.6523530  75.5963530 264.0690000
  79.8943530  76.2493530 263.8150000  80.6303530  75.8473530 264.5240000
  80.2783530  76.0013530 262.8010000  79.7723530  77.7783530 264.0320000
  79.1283530  77.9583530 264.9100000  80.7273530  78.3213530 264.2000000
  79.1093530  78.4293530 262.8500000  79.8223530  78.6523530 262.1270000
  78.4143530  77.7573530 262.4550000  78.6423530  79.3153530 263.1510000
  77.5883530  73.4903530 264.9800000  79.7373530  73.4043530 263.5740000
  76.8093530  75.4073530 260.1250000  77.6133530  74.6183530 259.4490000
  77.6853530  73.4103530 259.4840000  78.3603530  75.5243530 258.4610000
  79.0433530  76.1723530 259.0470000  77.6193530  76.1513530 257.9210000
  79.1183530  74.7123530 257.4030000  78.4513530  74.5033530 256.5440000
  79.5533530  73.7743530 257.8230000  80.3323530  75.4103530 256.8830000
  80.8843530  74.6643530 256.2610000  80.9373530  75.5573530 257.8040000
  80.0283530  76.6493530 256.0320000  80.8593530  77.2153530 255.7340000
  79.7023530  77.5513530 256.5470000  79.4563530  76.2233530 254.6740000
  78.4003530  76.0083530 254.8980000  79.9773530  75.3253530 254.2830000
  79.5853530  77.1473530 253.4750000  79.0273530  76.8563530 252.5660000
  80.5783530  77.4393530 253.1910000  79.2123530  78.4913530 253.6860000
  79.1033530  78.9033530 252.6910000  80.1383530  79.0513530 254.1340000
  77.8723530  78.3953530 254.3920000  78.1103530  78.3063530 255.4690000
  76.6463530  78.8723530 253.9830000  76.0543530  79.4723530 254.7150000
  76.3493530  79.5663530 252.6660000  77.2323530  79.6883530 251.9780000
  75.8353530  80.5763530 252.6800000  75.8813530  78.3743530 252.0120000
  76.6733530  77.5733530 252.1060000  75.8973530  78.6473530 250.9410000
  74.5473530  77.9723530 252.5960000  74.2623530  78.4753530 253.5560000
  74.6683530  76.8993530 252.8360000  73.4783530  78.2413530 251.5720000
  73.5473530  79.2913530 251.1920000  72.5173530  78.0733530 252.0950000
  73.6063530  77.2733530 250.4030000  73.0973530  76.3303530 250.6970000
  74.6883530  77.0523530 250.2500000  73.0153530  77.8053530 249.0970000
  72.8903530  76.9683530 248.3750000  73.7123530  78.5343530 248.6320000
  71.6463530  78.4613530 249.2450000  71.7143530  79.4453530 249.7670000
  70.9953530  77.7663530 249.8240000  70.9953530  78.6483530 247.8870000
  70.8873530  77.6363530 247.4340000  71.6313530  79.2663530 247.2170000
  69.9983530  79.1233530 248.0080000  75.2633530  52.1043530 243.0440000
  75.4683530  51.1833530 242.6940000  76.0533530  51.6423530 243.6830000
  75.0503530  51.9423530 241.9600000  73.9693530  52.2313530 243.7870000
  73.7423530  53.2083530 244.1940000  73.0753530  51.6543530 243.3760000
  74.0343530  52.1203530 245.2840000  72.9573530  51.9493530 245.5590000
  74.8603530  51.3113530 245.0840000  74.9013530  52.1253530 246.5020000
  75.9903530  51.9933530 246.2390000  74.7763530  53.1343530 246.6820000
  74.4093530  51.5763530 247.9140000  74.4183530  50.5223530 248.1760000
  75.1673530  51.8933530 248.6040000  73.0393530  51.4703530 248.4260000
  72.5513530  52.2863530 247.9890000  72.6923530  50.6043530 247.9100000
  72.8583530  51.1343530 249.9040000  71.9643530  51.4453530 250.4020000
  72.7983530  50.0503530 250.1390000  73.4713530  52.0983530 250.8140000
  73.8223530  51.2223530 251.3030000  74.1843530  52.7723530 250.3160000
  72.6913530  52.4753530 252.0410000  72.0393530  53.2823530 251.6860000
  72.0663530  51.6103530 252.4040000  73.5263530  52.9113530 253.1950000
  74.0333530  52.0533530 253.6820000  74.3063530  53.6263530 252.8580000
  72.5123530  53.5333530 254.1310000  71.9643530  54.3393530 253.5990000
  71.7533530  52.7633530 254.3740000  73.2083530  53.9853530 255.3870000
  73.5373530  53.0393530 255.8870000  74.0993530  54.5943530 255.1520000
  72.4133530  54.8473530 256.3550000  71.7753530  54.1983530 256.8660000
  73.0373530  54.9873530 257.2540000  71.7083530  56.1343530 255.8090000
  71.2293530  55.9643530 254.8400000  70.9443530  56.5213530 256.5260000
  72.6743530  57.2423530 255.4810000  73.4843530  56.7793530 254.8160000
  72.4643530  58.2483530 255.1310000  73.2623530  57.3963530 256.7730000
  74.2773530  56.8313530 256.6940000  72.6713530  57.9173530 257.8170000
  73.3753530  57.9913530 259.0800000  74.1253530  57.2333530 259.3670000
  73.7543530  59.0193530 259.2620000  72.4243530  57.4883530 260.1180000
  71.6263530  58.2523530 260.0760000  73.0623530  57.4453530 261.5180000
  73.9493530  56.7763530 261.5640000  73.4173530  58.4973530 261.6740000
  72.1133530  57.0043530 262.4870000  71.6403530  58.1033530 263.5150000
  70.7993530  57.1993530 264.4910000  69.6453530  56.5413530 264.0170000
  68.7783530  56.9643530 264.5730000  69.4273530  56.7113530 262.9280000
  69.9113530  55.0713530 264.2660000  70.8423530  54.6923530 263.7940000
  69.9123530  54.8893530 265.3570000  68.8453530  54.2993530 263.6540000
  68.8293530  53.2603530 263.7920000  67.9223530  54.6113530 264.0130000
  68.7663530  54.3953530 262.6160000  72.7863530  58.6093530 264.2940000
  70.6873530  59.0583530 262.9270000  72.0173530  56.1743530 259.6910000
  70.7613530  55.9853530 260.0070000  70.0003530  56.7813530 260.5150000
  70.3443530  54.5913530 259.6330000  70.2373530  53.9713530 260.5430000
  71.1893530  54.1663530 259.0480000  68.9623530  54.7183530 258.8930000
  69.1543530  55.3873530 258.0080000  68.2493530  55.0723530 259.6400000
  68.0683530  53.5183530 258.4990000  68.1523530  52.5213530 258.9100000
  68.5673530  53.5683530 257.5870000  66.8543530  53.3343530 257.6560000
  66.2073530  53.1813530 258.5170000  66.9453530  52.3223530 257.1340000
  66.4973530  54.5403530 256.7880000  66.5113530  55.4253530 257.4250000
  65.5463530  54.2033530 256.3510000  67.2573530  55.0313530 255.5770000
  67.0833530  54.1213530 255.0210000  68.3353530  55.3023530 255.7380000
  66.5923530  55.6903530 254.4090000  65.5623530  55.2813530 254.2410000
  67.2353530  55.5793530 253.5330000  66.9203530  57.0033530 254.8900000
  66.3053530  57.3383530 255.7350000  67.7683530  57.7813530 254.2120000
  67.3283530  58.7323530 254.2190000  68.4973530  57.5763530 252.8700000
  68.4813530  58.4953530 252.2030000  68.0453530  56.7983530 252.2300000
  69.9033530  57.5653530 252.6790000  70.1263530  56.6163530 253.1840000
  70.1713530  58.4883530 253.2350000  70.2623530  57.5883530 251.1800000
  70.1503530  58.6093530 250.7380000  69.6033530  56.9403530 250.5530000
  71.6993530  57.0793530 251.1780000  71.7173530  56.0523530 251.5850000
  72.2443530  57.8123530 251.8340000  72.4073530  56.9773530 249.8300000
  73.4933530  57.0813530 249.9120000  72.1313530  58.0243530 249.5570000
  71.9963530  55.6993530 248.9000000  70.8823530  55.6763530 248.9520000
  72.3633530  54.7833530 249.3930000  72.3643530  55.5603530 247.3260000
  73.3993530  55.6323530 247.1770000  72.1613530  56.2463530 246.4920000
  71.8363530  54.5173530 246.3990000  72.0003530  53.6343530 246.9720000
  72.4253530  54.6703530 245.4450000  70.7713530  54.6043530 246.1330000
  64.1133530  80.0093530 247.3810000  64.7273530  80.7093530 246.7760000
  63.0413530  80.2503530 247.2180000  64.2913530  78.9693530 247.0260000
  64.4653530  80.1643530 248.8600000  64.0153530  81.0943530 249.2660000
  63.9913530  79.3463530 249.4190000  65.9583530  80.0113530 249.1710000
  66.1773530  78.9583530 248.8640000  66.6103530  80.7033530 248.5950000
  66.2423530  80.0273530 250.6760000  65.2883530  79.7363530 251.1550000
  67.0053530  79.2433530 250.8940000  66.7383530  81.3493530 251.2680000
  67.6893530  81.6143530 250.7620000  66.0183530  82.1743530 251.0670000
  67.0093530  81.2483530 252.7790000  66.0653530  81.0043530 253.3170000
  67.7203530  80.4243530 253.0030000  67.6233530  82.5393530 253.3140000
  68.7173530  82.5293530 253.1430000  67.1963530  83.3823530 252.7150000
  67.3453530  82.7533530 254.8000000  66.2483530  82.7233530 254.9340000
  67.8683530  82.0863530 255.4970000  67.7043530  84.1133530 255.2610000
  68.7563530  84.4003530 255.0620000  67.1563530  84.5803530 254.4070000
  67.3093530  84.3553530 256.7780000  67.6053530  83.5303530 257.3880000
  67.9913530  84.9413530 257.4550000  65.9863530  85.0723530 256.9750000
  65.9033530  85.5563530 257.9810000  65.8373530  85.9173530 256.2660000
  64.8703530  84.1243530 256.8110000  64.0643530  84.7503530 256.4010000
  64.8953530  83.4983530 255.9400000  64.5783530  83.4173530 258.1530000
  64.6403530  84.0673530 259.0250000  63.5223530  83.0583530 258.1430000
  65.4403530  82.3263530 258.5850000  66.5033530  82.6213530 258.6390000
  65.1333530  82.0913530 259.6370000  65.0653530  81.2383530 257.6380000
  63.9643530  81.0853530 257.6010000  65.4283530  81.3773530 256.5950000
  65.7473530  80.0243530 258.0350000  65.8113530  79.1393530 257.2390000
  66.3843530  80.0673530 259.1810000  66.8413530  78.7623530 259.5700000
  65.9523530  78.1413530 259.8400000  67.4113530  78.2383530 258.7590000
  67.7763530  78.9103530 260.7890000  68.1733530  77.8913530 260.9960000
  66.9863530  79.3793530 262.0680000  65.9853530  78.8893530 262.1020000
  67.5473530  79.0143530 262.9610000  66.8303530  80.8013530 262.0980000
  66.6973530  81.6353530 263.4380000  68.1183530  81.3713530 264.1310000
  69.3163530  81.4313530 263.3590000  69.3143530  80.6413530 262.5840000
  69.4223530  82.4113530 262.8300000  70.5203530  81.2043530 264.2770000
  71.4823530  81.2073530 263.7210000  70.5163530  82.0033530 265.0490000
  70.4493530  79.8623530 264.9660000  71.0013530  79.9033530 265.8510000
  69.4533530  79.6213530 265.1790000  70.8503530  79.1553530 264.3120000
  66.5413530  83.0623530 263.1160000  65.6593530  81.0093530 264.2890000
  68.8413530  79.8543530 260.4910000  69.8193530  79.5433530 259.6530000
  70.0043530  78.4373530 259.1740000  70.7463530  80.7813530 259.4250000
  71.2863530  80.6323530 258.4660000  71.5463530  80.7573530 260.1870000
  70.0003530  82.1543530 259.5100000  69.2843530  82.1043530 260.3590000
  69.3833530  82.3253530 258.5990000  70.8443530  83.4113530 259.8150000
  71.2863530  83.3283530 260.8270000  70.1433530  84.2833530 259.8690000
  71.9703530  83.6563530 258.8030000  72.6693530  82.7953530 258.7950000
  72.5673530  84.5303530 259.1430000  71.4153530  83.8073530 257.3750000
  70.5783530  84.5273530 257.4240000  70.9303530  82.8733530 257.0680000
  72.4683530  84.1823530 256.3180000  73.4013530  83.5793530 256.2920000
  72.8003530  85.1033530 256.7290000  71.9633530  84.4693530 254.8940000
  72.8373530  84.8543530 254.3370000  71.2093530  85.2883530 254.9220000
  71.4143530  83.1593530 254.3700000  70.9453530  82.5743530 255.1390000
  71.3013530  82.6283530 253.1410000  70.9603530  81.6343530 252.8980000
  71.6893530  83.1773530 251.8920000  72.5303530  82.5103530 251.5670000
  71.9343530  84.1963530 252.2720000  70.9663530  83.2713530 250.5520000
  70.8313530  82.2503530 250.1870000  71.4683530  83.7713530 249.6800000
  69.7793530  84.1093530 250.7360000  70.1343530  85.1253530 250.9230000
  69.2713530  83.8053530 251.6530000  68.9713530  83.9113530 249.4690000
  68.5433530  82.9223530 249.4870000  69.6093530  84.1543530 248.5730000
  67.6623530  84.6223530 249.3860000  68.2863530  85.2493530 249.8060000
  67.0053530  84.9753530 250.1830000  67.3063530  85.0583530 248.0230000
  68.1553530  85.1673530 247.2850000  66.6393530  85.9163530 248.1790000
  66.5033530  84.0033530 247.5320000  65.8303530  83.8193530 248.4010000
  67.3373530  83.2703530 247.4140000  65.8973530  84.3663530 246.2180000
  65.5043530  83.4313530 245.8020000  66.7333530  84.7153530 245.5780000
  65.0973530  85.1383530 246.2490000  65.2723530  55.7073530 245.7850000
  65.9583530  56.4143530 246.2930000  64.4333530  56.3153530 245.4480000
  65.7733530  55.2793530 244.8930000  64.6693530  54.6523530 246.7130000
  64.1813530  53.8753530 246.1020000  65.4673530  54.1913530 247.3270000
  63.6033530  55.1743530 247.6480000  62.9173530  55.8893530 247.0970000
  63.0133530  54.4423530 248.2120000  64.2323530  55.9453530 248.7340000
  65.0773530  56.3893530 248.1860000  63.2913530  56.5293530 248.8740000
  64.9333530  55.4223530 250.0010000  64.2093530  54.6853530 250.3740000
  65.8653530  55.0043530 249.5900000  65.3973530  56.3203530 251.2300000
  64.4523530  56.5813530 251.7490000  66.0023530  55.7753530 251.9280000
  66.3603530  57.5203530 250.9810000  67.2243530  57.5373530 250.2920000
  65.8323530  57.4523530 250.1540000  66.3283530  58.7683530 251.9600000
  66.2953530  58.0743530 252.6910000  67.1333530  59.5523530 251.6450000
  65.1513530  59.1603530 252.9800000  65.5823530  59.9233530 252.3590000
  64.0323530  59.1293530 252.7930000  65.1033530  59.9923530 254.0900000
  65.3073530  59.2783530 254.8390000  66.0653530  60.5683530 253.9490000
  63.6793530  60.6853530 254.2300000  63.4613530  61.3593530 253.3950000
  62.7223530  60.2093530 254.0070000  63.9303530  61.4583530 255.5060000
  64.4283530  60.8953530 256.2420000  64.8843530  61.8463530 255.0430000
  62.9693530  62.4963530 256.3300000  63.3283530  63.0823530 257.1780000
  62.5943530  63.5133530 255.9360000  61.7463530  62.0713530 256.4200000
  61.2073530  62.9503530 256.8640000  61.5773530  62.0463530 255.3040000
  61.8543530  60.8453530 257.2870000  62.4253530  60.0953530 256.7290000
  62.4423530  61.2503530 258.1380000  60.6613530  60.0413530 257.8060000
  59.7183530  59.5313530 257.2060000  60.8633530  59.8823530 259.0620000
  59.7183530  59.1843530 259.5360000  59.0093530  59.9693530 259.6470000
  59.3003530  58.3893530 258.8760000  59.9063530  58.4833530 260.8680000
  59.0173530  57.8233530 261.0180000  59.9123530  59.4653530 262.0500000
  59.0053530  60.1053530 262.0150000  59.8563530  58.8473530 262.9730000
  61.0603530  60.2993530 262.0070000  62.1003530  60.3363530 263.1810000
  62.7543530  58.8853530 263.2070000  63.7183530  58.5833530 264.2180000
  64.7633530  58.7953530 263.8750000  63.5403530  59.1403530 265.1640000
  63.6213530  57.1123530 264.5980000  63.9253530  56.4413530 263.7750000
  64.3153530  56.9483530 265.4190000  62.2463530  56.7333530 265.0910000
  61.8763530  57.4163530 265.7830000  61.5963530  56.7363530 264.2820000
  62.2783530  55.7973530 265.5360000  63.1533530  61.3093530 262.8750000
  61.3083530  60.4203530 264.4370000  61.1253530  57.7353530 260.8570000
  61.2683530  56.8963530 259.8530000  60.3773530  56.4373530 259.1620000
  62.7433530  56.5803530 259.6930000  62.9533530  55.6253530 260.2230000
  63.3433530  57.4213530 260.0910000  63.0683530  56.3483530 258.2220000
  62.3393530  55.5983530 257.8770000  64.0953530  55.9453530 258.0990000
  62.8503530  57.5313530 257.2970000  63.3763530  58.4463530 257.6260000
  61.7583530  57.7403530 257.3330000  63.3143530  57.1583530 255.8880000
  64.2623530  56.5843530 255.9440000  63.4963530  58.0633530 255.2890000
  62.3243530  56.2493530 255.2120000  62.2683530  55.3843530 255.9030000
  62.6733530  55.7913530 254.2700000  60.9623530  56.9253530 255.0260000
  60.4833530  57.3033530 255.9390000  60.3243530  56.1273530 254.8140000
  60.7223530  57.7633530 253.7840000  61.3023530  58.6753530 253.8700000
  59.6293530  58.0123530 253.7590000  61.1723530  57.0343530 252.5720000
  61.0053530  55.9403530 252.6140000  61.3843530  57.5663530 251.3620000
  61.5983530  56.9013530 250.5110000  61.2103530  58.9823530 250.9890000
  62.1273530  59.4393530 251.3380000  60.3833530  59.4513530 251.5150000
  60.9383530  59.1013530 249.4730000  59.9043530  58.7783530 249.2830000
  61.6423530  58.5043530 248.8900000  61.0983530  60.4343530 248.7650000
  60.2953530  60.8343530 249.3530000  60.6953530  60.4893530 247.7600000
  62.4033530  61.2263530 248.6800000  62.6753530  61.4903530 249.6670000
  62.4613530  62.1623530 248.1130000  63.4333530  60.6983530 247.8090000
  63.2223530  60.7183530 246.7670000  63.1563530  59.6733530 247.8960000
  64.8063530  61.3053530 248.0860000  65.3163530  61.1613530 249.0440000
  64.4943530  62.3203530 248.2940000  65.9323530  60.6893530 247.0990000
  65.6193530  60.8903530 246.0920000  66.2203530  59.6453530 247.0470000
  67.3963530  60.6393530 247.5250000  66.8863530  61.5783530 247.5740000
  68.2393530  61.0413530 247.0200000  67.8853530  60.6263530 248.4820000
  84.6713530  75.1603530 245.7720000  84.7653530  75.8663530 244.9020000
  85.5893530  74.7333530 246.0950000  84.6093530  75.8603530 246.5310000
  83.4423530  74.2383530 245.8080000  82.4853530  74.7363530 245.8920000
  83.5503530  73.9683530 244.7920000  82.8823530  73.2663530 246.8850000
  82.1913530  72.5073530 246.4880000  83.7433530  73.0413530 247.4950000
  81.9493530  73.8233530 247.9400000  82.6993530  74.3283530 248.5970000
  81.1183530  74.3963530 247.5830000  81.0343530  73.4263530 248.9770000
  80.7703530  74.3623530 249.5600000  80.1873530  72.9773530 248.4180000
  81.8983530  72.6793530 249.8180000  82.3403530  72.0073530 249.0510000
  82.6563530  73.3763530 250.2670000  81.0213530  71.9663530 250.7540000
  81.6693530  71.1983530 251.1710000  80.7483530  72.6593530 251.5740000
  79.8383530  71.2853530 250.0130000  79.0173530  71.9183530 249.5970000
  80.2443530  70.9273530 249.0770000  79.2083530  70.1913530 250.8450000
  78.8623530  69.4043530 250.1700000  79.9713530  69.8663530 251.5890000
  77.9453530  70.5993530 251.5520000  78.4593530  71.2033530 252.2910000
  77.2233530  71.1573530 250.9010000  77.2873530  69.6943530 252.5670000
  76.2003530  69.8533530 252.5130000  77.4923530  68.6883530 252.2140000
  77.8303530  69.8553530 254.0040000  78.9013530  70.1213530 253.9660000
  77.3473530  70.6523530 254.5880000  77.6713530  68.5923530 254.8240000
  76.5773530  68.4243530 254.9590000  78.1043530  67.7373530 254.2620000
  78.2873530  68.7193530 256.2210000  77.9263530  69.6603530 256.7040000
  77.9413530  67.8303530 256.7920000  79.8263530  68.7243530 256.2650000
  80.1863530  67.6993530 256.0310000  80.1803530  69.4563530 255.5130000
  80.3523530  69.2203530 257.6290000  80.2963530  70.3713530 258.0060000
  80.8163530  68.1773530 258.3150000  81.3073530  68.4363530 259.6470000
  80.6913530  69.1713530 260.2170000  81.2893530  67.4803530 260.2050000
  82.7813530  68.8653530 259.6480000  83.3173530  68.1563530 258.9840000
  83.3753530  68.9983530 261.0580000  83.5713530  67.9583530 261.3920000
  84.3543530  69.5413530 261.0910000  82.4063530  69.6753530 261.8690000
  82.5893530  69.5653530 263.4210000  82.5923530  67.9823530 263.5620000
  81.4403530  67.1663530 263.3360000  80.6213530  67.7263530 262.8250000
  81.7063530  66.3253530 262.6530000  80.9963530  66.6913530 264.7280000
  81.8423530  66.2353530 265.2770000  80.6453530  67.5883530 265.2790000
  79.8813530  65.6933530 264.7860000  80.1223530  64.7093530 264.5240000
  79.4333530  65.6653530 265.7290000  79.1143530  65.8963530 264.1060000
  83.9173530  70.0903530 263.7710000  81.4313530  70.0933530 264.1770000
  82.8603530  70.1133530 259.0760000  84.0563530  70.2613530 258.5730000
  85.0183530  69.5403530 258.5650000  84.0493530  71.4883530 257.9960000
  85.0393530  71.9483530 257.8760000  83.5503530  72.0103530 258.8900000
  83.2053530  71.4733530 256.6510000  82.8823530  72.4103530 256.1360000
  82.1513530  71.6753530 256.9100000  84.0573530  71.5203530 255.4060000
  84.7393530  70.7283530 255.7380000  84.6873530  72.4173530 255.1480000
  83.1233530  71.2083530 254.2520000  82.3833530  72.0323530 254.0870000
  82.4993530  70.3563530 254.5980000  83.9143530  70.8723530 252.9950000
  84.2833530  71.8323530 252.5680000  83.2203530  70.3933530 252.2800000
  85.1103530  69.9213530 253.2250000  84.7723530  69.1133530 253.9200000
  85.9343530  70.5103530 253.6900000  85.6403530  69.1973530 251.9630000
  84.8413530  68.4743530 251.6950000  86.5293530  68.5783530 252.2240000
  85.9993530  70.1193530 250.8190000  86.9993530  70.5553530 250.8860000
  85.2763530  70.3633530 249.7140000  85.6033530  71.1043530 248.9710000
  83.9603530  69.7293530 249.4450000  83.1233530  70.3273530 249.8640000
  83.9213530  68.7043530 249.8690000  83.5823530  69.5223530 248.0140000
  84.2503530  68.7853530 247.5030000  83.6693530  70.4643530 247.4160000
  82.0953530  68.9893530 248.1760000  81.4643530  69.7663530 248.5620000
  81.9863530  67.9263530 248.5420000  81.1723530  69.1793530 247.0180000
  82.1243530  68.6443530 246.9380000  81.2893530  70.1293530 246.4520000
  80.0903530  68.3163530 246.3370000  79.8693530  67.4133530 246.9030000
  80.1833530  67.8523530 245.3540000  79.1083530  69.3343530 245.8430000
  79.2323530  70.1503530 246.5700000  78.1403530  68.8173530 245.8970000
  79.2323530  69.9893530 244.4560000  79.3323530  69.1463530 243.7610000
  80.1233530  70.5773530 244.1600000  77.9923530  70.8953530 244.2920000
  77.0583530  70.2903530 244.1820000  78.0563530  71.5233530 243.3790000
  77.8503530  71.4983530 245.2010000  55.9243530  71.3183530 245.4810000
  56.9293530  71.2743530 244.9960000  55.1893530  71.6373530 244.7600000
  55.6013530  70.3463530 245.6030000  55.8723530  71.5003530 246.9870000
  55.0673530  71.0223530 247.5400000  56.4093530  70.8393530 247.6580000
  56.8103530  72.6223530 247.2110000  57.6863530  72.6393530 246.5480000
  56.2023530  73.2743530 246.5620000  57.0073530  72.8563530 248.7440000
  56.0963530  72.6983530 249.3360000  57.7783530  72.2953530 249.2660000
  57.1483530  74.3123530 248.9260000  57.9023530  74.2193530 248.2250000
  56.5593530  75.0713530 248.4480000  57.5183530  74.9303530 250.1720000
  56.7693530  74.9023530 250.9660000  58.5563530  74.5803530 250.4050000
  57.5313530  76.3813530 249.9630000  58.4683530  76.4503530 249.5860000
  57.0283530  77.0513530 249.2220000  58.2173530  76.9613530 251.0370000
  58.9103530  77.7473530 250.5570000  57.2173530  77.3163530 251.2960000
  58.9353530  76.2953530 252.2080000  58.2923530  75.5553530 252.6240000
  59.5503530  75.4483530 251.8970000  59.7173530  77.2403530 253.2400000
  60.1253530  78.2673530 253.1140000  59.3403530  78.0333530 253.8640000
  60.2633530  76.3383530 254.1980000  59.5553530  75.5063530 254.1330000
  61.2583530  76.1103530 253.8100000  60.2703530  76.8733530 255.5740000
  61.0623530  77.5823530 255.7160000  59.3153530  77.2703530 255.7310000
  60.5353530  76.0443530 256.7640000  59.8683530  76.2173530 257.5940000
  60.4633530  75.1213530 256.5820000  61.9533530  75.6123530 257.0440000
  62.6463530  75.4053530 256.2070000  61.8193530  76.5903530 257.1400000
  62.2873530  74.8673530 258.2930000  62.1573530  73.8153530 258.2120000
  63.3013530  75.0023530 258.6850000  61.7393530  75.6053530 259.3500000
  62.0983530  76.7493530 259.3730000  61.0223530  74.8713530 260.1000000
  60.2873530  75.3543530 261.2130000  60.2013530  74.5173530 261.9310000
  60.8423530  76.1433530 261.7740000  58.8843530  75.7813530 260.6830000
  59.0343530  76.6843530 260.0430000  57.9173530  76.1523530 261.8280000
  58.1973530  77.0613530 262.3140000  56.9283530  76.3723530 261.4790000
  57.8683530  75.2423530 262.8850000  56.6703530  74.2283530 263.0030000
  55.5173530  75.1373530 263.6860000  55.7703530  76.2953530 264.4800000
  56.7373530  76.2473530 265.0300000  55.8583530  77.1613530 263.8100000
  54.6003530  76.6013530 265.4310000  54.4583530  75.8263530 266.2070000
  54.7093530  77.6073530 265.8990000  53.3383530  76.6483530 264.6340000
  52.5733530  77.1293530 265.1570000  53.5823530  77.1673530 263.7620000
  53.0313530  75.6913530 264.3340000  56.2003530  73.8393530 261.6620000
  57.1073530  73.1953530 263.9520000  58.3293530  74.7273530 259.8740000
  57.6303530  75.1613530 258.8520000  57.4813530  76.3223530 258.5670000
  57.1533530  74.0083530 257.9810000  56.1303530  73.7973530 258.3320000
  57.8143530  73.1593530 258.1910000  56.9923530  74.3663530 256.4870000
  57.6853530  74.0853530 255.7420000  57.0063530  75.4393530 256.4530000
  55.8943530  73.7173530 255.6860000  55.9763530  73.9463530 254.5880000
  54.9713530  74.0903530 256.1330000  55.8333530  72.2373530 255.7780000
  55.3783530  71.9473530 256.7470000  56.8503530  71.7903530 255.7450000
  54.9543530  71.7663530 254.6220000  55.5513530  71.9373530 253.6790000
  54.0323530  72.2603530 254.3880000  54.5933530  70.3443530 254.9520000
  53.9813530  69.8313530 254.1430000  54.0233530  70.1693530 255.8740000
  55.9393530  69.7813530 255.1940000  55.6753530  68.8273530 255.1690000
  56.7183530  69.7713530 255.9670000  56.3853530  69.8953530 253.8740000
  55.5753530  69.2913530 253.3590000  57.6563530  70.1313530 253.5260000
  58.2173530  69.5693530 252.8170000  58.8153530  70.3403530 254.3210000
  59.8533530  69.9193530 254.2180000  58.5443530  70.2533530 255.3600000
  59.0803530  71.4883530 253.4160000  59.9073530  71.7873530 254.0280000
  58.3373530  72.2653530 253.1720000  59.8963530  71.2983530 252.1840000
  59.5263530  70.6543530 251.4870000  60.5663530  70.4543530 252.4780000
  60.1413530  72.6373530 251.3030000  61.1333530  72.8343530 251.4630000
  59.9133530  73.5653530 251.8290000  60.8973530  72.8163530 249.9230000
  60.0163530  72.7783530 249.3400000  61.2833530  72.0213530 249.3290000
  62.2723530  73.6523530 249.7920000  63.3473530  73.6003530 250.0920000
  62.0933530  74.2053530 250.7170000  62.2933530  74.0643530 248.3280000
  61.2823530  74.2603530 248.3840000  62.0563530  73.3083530 247.5860000
  63.2323530  75.1063530 247.7510000  64.2973530  74.9633530 247.8680000
  63.1703530  76.0253530 248.3400000  62.8583530  75.3473530 246.7230000
  73.9523530  86.7613530 246.3390000  74.9943530  87.0863530 246.1090000
  73.2443530  87.2883530 245.7150000  73.6573530  85.8573530 245.9010000
  73.6213530  86.9243530 247.7850000  74.2513530  87.6673530 248.1000000
  72.6163530  87.2653530 248.1210000  74.5313530  86.1263530 248.6160000
  75.5023530  86.0793530 248.0620000  74.7513530  86.6083530 249.6000000
  73.6853530  84.9393530 248.4970000  72.6003530  85.2433530 248.6170000
  73.8323530  84.5553530 247.4720000  74.0063530  83.9663530 249.5260000
  73.3583530  83.0743530 249.2820000  75.0383530  83.6233530 249.6090000
  73.5723530  84.5943530 250.8100000  72.5393530  84.9993530 250.6760000
  73.8193530  83.7593530 251.5170000  73.9973530  85.6553530 251.7450000
  73.6853530  86.6173530 251.3190000  73.4193530  85.5623530 252.6970000
  75.3923530  85.2863530 252.0100000  75.4913530  84.1843530 252.2070000
  75.9303530  85.5453530 251.0780000  75.8723530  85.9603530 253.2370000
  76.0493530  87.0113530 252.9380000  75.1303530  85.8773530 254.0720000
  77.1293530  85.2743530 253.6730000  76.9073530  84.2053530 253.9050000
  77.8733530  85.2933530 252.8490000  77.6793530  85.9483530 254.8950000
  77.9633530  87.0023530 254.6540000  76.8873530  85.9693530 255.6920000
  78.8793530  85.1263530 255.3620000  78.6203530  84.0603530 255.4100000
  79.7973530  85.3913530 254.7890000  79.1473530  85.4423530 256.7680000
  79.0773530  86.5103530 256.5130000  78.2753530  85.2913530 257.4250000
  80.4193530  84.9573530 257.5060000  80.2953530  83.8603530 257.5030000
  81.3453530  85.2483530 256.9740000  80.6143530  85.2603530 259.0260000
  81.7223530  85.2553530 259.1460000  80.9223530  86.2233530 259.4360000
  79.6183530  84.2923530 260.0380000  79.8083530  83.3653530 260.8770000
  78.5573530  84.7383530 260.0300000  77.6293530  84.3173530 261.1020000
  78.0723530  84.2523530 262.1140000  76.7073530  84.9163530 261.4120000
  76.8833530  83.3663530 260.3080000  76.3543530  83.9663530 259.5060000
  75.9383530  82.6863530 261.2300000  75.0933530  83.3923530 261.3800000
  75.6533530  81.7783530 260.6880000  76.6483530  82.4103530 262.4270000
  76.0023530  81.8353530 263.7260000  74.7203530  82.8183530 263.9330000
  74.9943530  84.1353530 264.4480000  75.0413530  84.1043530 265.5580000
  75.9863530  84.5213530 264.0990000  73.8923530  85.1653530 264.1230000
  72.9673530  84.9863530 264.7070000  74.2433530  86.2023530 264.3260000
  73.5203530  85.0953530 262.6780000  73.0983530  84.1653530 262.4690000
  72.8713530  85.8833530 262.4500000  74.4123530  85.1753530 262.1530000
  75.5483530  80.4633530 263.4440000  76.9463530  81.9993530 264.8390000
  77.8563530  82.5533530 259.7250000  77.6793530  81.6783530 258.9650000
  76.6083530  81.2343530 258.5660000  79.0923530  81.1623530 258.6610000
  79.4213530  80.5313530 259.4940000  79.8303530  81.9643530 258.4160000
  78.9673530  80.3613530 257.4390000  78.1913530  79.5593530 257.5840000
  79.9253530  79.8413530 257.1950000  78.6343530  81.4523530 256.4080000
  79.4723530  82.0203530 255.9670000  77.6273530  81.9373530 256.4520000
  78.3673530  80.7423530 255.2780000  77.4693530  80.1953530 255.7450000
  79.2563530  80.0963530 255.3160000  78.2593530  81.4353530 253.9150000
  77.2913530  81.9353530 253.8560000  78.0083530  80.7453530 253.1870000
  79.3833530  81.4133530 252.8320000  79.8033530  80.5003530 252.3410000
  80.1993530  81.7253530 253.4670000  78.9373530  82.1193530 251.5490000
  78.3093530  82.9683530 251.8790000  78.3333530  81.4373530 250.8940000
  80.1933530  82.5303530 250.8560000  80.9453530  82.9433530 251.5310000
  80.5083530  82.3813530 249.5690000  81.5093530  82.6903530 249.2440000
  79.6783530  81.7683530 248.4740000  79.1503530  80.8683530 248.8080000
  80.3873530  81.5363530 247.6530000  78.6023530  82.6303530 247.9070000
  77.6493530  82.7063530 248.4800000  78.3133530  82.2953530 246.8590000
  79.1343530  84.0043530 248.0360000  80.1483530  84.3173530 247.7220000
  78.7573530  84.5343530 248.9700000  78.5633530  84.4363530 246.8930000
  78.1773530  85.3413530 247.5190000  77.4913530  84.1053530 246.6700000
  79.6013530  84.7893530 245.4140000  79.3993530  83.7283530 245.2250000
  80.4633530  85.1573530 245.8430000  79.4683530  86.1593530 243.9960000
  79.6573530  87.2263530 244.0880000  78.4733530  86.6663530 243.7480000
  79.5093530  86.1113530 242.5460000  79.0943530  87.0043530 241.9430000
  79.3143530  85.1103530 242.1580000  80.7183530  85.8593530 242.6820000
  81.2153530  85.9903530 241.8740000  80.9803530  84.8143530 242.9230000
  81.1223530  86.6693530 243.2640000  59.8393530  85.7073530 244.1330000
  60.4853530  86.2123530 243.4680000  59.3083530  86.4183530 243.4800000
  59.3313530  84.7403530 244.0460000  59.4723530  86.4503530 245.2550000
  59.3533530  87.5093530 244.9760000  58.5443530  86.4453530 245.6780000
  59.5153530  85.8053530 246.4090000  60.5173530  86.0683530 246.3080000
  59.6003530  86.7493530 247.0090000  59.1033530  84.1593530 246.8090000
  58.0563530  83.8613530 246.9750000  59.2713530  83.6253530 245.9080000
  59.4013530  83.3663530 248.1810000  60.5113530  83.3123530 248.1960000
  59.0343530  83.8653530 249.1550000  59.0563530  82.0543530 248.4880000
  58.0263530  82.1333530 248.9030000  59.2093530  81.6733530 247.4660000
  60.0993530  81.6343530 249.4970000  61.1193530  81.6313530 249.0450000
  60.1773530  82.2363530 250.4410000  59.6453530  80.3093530 249.9070000
  59.2223530  79.7673530 249.0290000  60.6243530  79.9013530 250.1150000
  58.6993530  80.5773530 251.0940000  59.1263530  81.0803530 251.9590000
  57.7853530  80.9573530 250.6440000  58.1583530  79.3903530 251.6950000
  57.5513530  79.0683530 250.8230000  59.1393530  78.9773530 251.8050000
  57.5993530  78.8883530 253.0400000  57.6783530  79.7943530 253.6300000
  56.6693530  78.4473530 252.6540000  57.1063530  77.4773530 253.6490000
  56.7803530  76.6393530 252.9900000  57.8693530  77.0643530 254.2860000
  56.3503530  77.4783530 254.8380000  55.3183530  77.5873530 254.4300000
  56.2923530  76.5123530 255.2860000  57.1123530  78.5523530 255.6770000
  58.1053530  78.3953530 255.9200000  57.0033530  79.6093530 255.3880000
  57.1223530  78.4403530 257.1660000  56.3333530  78.8293530 257.3700000
  56.3603530  77.6143530 257.1590000  57.1663530  79.9083530 257.8970000
  58.0643530  80.6453530 257.6500000  56.1713530  80.3583530 258.7330000
  56.7753530  80.9213530 259.9540000  57.2073530  81.8423530 259.7400000
  55.8403530  81.4693530 260.3100000  57.5193530  79.8793530 261.1730000
  56.9993530  78.9933530 261.6300000  57.7323530  80.5513530 262.5230000
  56.7653530  80.7993530 263.0190000  58.1973530  79.9063530 263.3160000
  58.4323530  81.6973530 262.1790000  59.2003530  82.4553530 263.2830000
  60.0153530  81.3163530 264.0340000  61.3313530  80.9763530 263.6470000
  61.5543530  79.9703530 264.0710000  61.4073530  80.8773530 262.5380000
  62.3323530  82.0553530 264.1000000  63.3793530  81.7123530 264.0430000
  62.2083530  82.9613530 263.4680000  62.1103530  82.4873530 265.5160000
  61.9913530  81.6323530 266.0950000  62.9413530  83.0423530 265.7910000
  61.2423530  83.0683530 265.5620000  60.1623530  83.3683530 262.6800000
  58.3093530  83.0053530 264.3010000  58.6353530  79.2823530 260.5720000
  59.6243530  78.8773530 261.3130000  59.6723530  78.5403530 262.4800000
  60.7253530  78.6423530 260.4090000  60.5893530  77.5763530 260.4160000
  61.6803530  78.7603530 260.9340000  60.5303530  79.2603530 259.0020000
  60.4053530  80.3343530 259.1950000  59.6263530  78.8273530 258.5050000
  61.6683530  79.1343530 258.0070000  61.4683530  78.1893530 257.5800000
  62.6363530  79.0843530 258.5430000  61.7323530  80.0593530 256.7850000
  62.6953530  79.8993530 256.2670000  61.7483530  81.0623530 257.2170000
  60.6133530  79.9923530 255.7430000  59.6343530  79.9093530 256.2350000
  60.6903530  79.1433530 255.0660000  60.6783530  80.9833530 254.5840000
  59.8503530  80.6403530 253.9200000  61.6043530  80.8273530 253.9860000
  60.5293530  82.4513530 254.9640000  61.4873530  82.8533530 255.3500000
  59.7913530  82.5443530 255.7940000  60.1823530  83.2093530 253.7080000
  60.9873530  83.2693530 252.9690000  59.0233530  83.7953530 253.3990000
  58.9593530  84.3103530 252.4260000  57.8113530  83.8023530 254.2890000
  57.6253530  84.8203530 254.6800000  57.9543530  83.1523530 255.1890000
  56.5443530  83.2713530 253.6210000  55.7943530  83.3083530 254.4440000
  56.7593530  82.2183530 253.3160000  55.9363530  84.0873530 252.4870000
  56.6663530  84.1143530 251.6350000  55.5813530  85.0573530 252.8320000
  54.5833530  83.6883530 251.9530000  53.8293530  83.1323530 252.5420000
  55.1833530  83.0373530 251.4140000  54.2653530  83.7413530 250.5110000
  54.1273530  84.8273530 250.3990000  53.3273530  83.1953530 250.4770000
  55.2793530  83.0213530 249.4400000  54.9693530  82.1243530 248.8310000
  56.3273530  82.9963530 249.7020000  55.4063530  83.6353530 248.2470000
  55.3743530  84.6353530 248.1520000  54.4623530  83.8543530 248.6000000
  55.5463530  82.9443530 246.9530000  55.5043530  83.5003530 246.0500000
  54.6063530  82.5113530 246.6120000  56.5723530  82.5473530 246.8940000
  84.3303530  53.8373530 243.2800000  84.5253530  53.7373530 242.2110000
  83.7023530  54.6363530 243.5110000  83.8333530  52.9163530 243.2070000
  85.5853530  54.0153530 244.1150000  86.3443530  53.2113530 244.0960000
  85.9643530  55.0303530 243.9750000  85.5223530  54.3193530 245.5380000
  84.9663530  53.5123530 245.5050000  86.4843530  54.4103530 246.0630000
  84.2423530  54.8853530 246.0540000  84.9783530  55.6023530 245.6280000
  83.3543530  54.7723530 245.4720000  83.7763530  55.3003530 247.5100000
  83.7293530  54.6213530 248.2720000  84.8843530  55.0963530 247.5140000
  82.7813530  56.6883530 247.9740000  82.5473530  57.6703530 247.3610000
  81.8283530  56.4163530 247.6120000  83.0443530  57.6003530 249.2170000
  84.0593530  57.9663530 249.4680000  82.7073530  58.6503530 249.2030000
  82.3843530  56.7283530 250.1870000  81.3753530  56.6673530 249.7110000
  82.9093530  55.7423530 250.1410000  82.3673530  57.3373530 251.5420000
  83.4233530  57.3793530 251.8920000  81.9853530  58.3793530 251.4370000
  81.4723530  56.5043530 252.4410000  80.4993530  56.3183530 251.9260000
  81.9653530  55.5183530 252.6000000  81.2113530  57.1593530 253.7930000
  80.8183530  58.1913530 253.6800000  80.4173530  56.5633530 254.2860000
  82.4753530  57.1663530 254.6490000  82.8723530  56.1303530 254.7190000
  83.2523530  57.7543530 254.1110000  82.3323530  57.7673530 256.0600000
  83.3123530  57.5893530 256.5520000  82.1673530  58.8633530 255.9460000
  81.2493530  57.1623530 256.9690000  80.2643530  57.5713530 256.6460000
  81.2313530  56.0563530 256.8410000  81.3493530  57.4953530 258.4870000
  82.1543530  56.9933530 259.0440000  81.5793530  58.5553530 258.6170000
  79.9973530  57.1443530 259.1370000  79.2873530  57.9263530 259.7310000
  79.7143530  55.9303530 258.7210000  78.4403530  55.2653530 258.7040000
  77.6123530  55.7933530 259.0450000  78.1703530  54.9343530 257.6840000
  78.1583530  54.2383530 259.8040000  77.1313530  53.8193530 259.6460000
  78.2193530  54.8273530 261.2410000  77.5993530  55.7493530 261.2880000
  77.7683530  54.0173530 261.8680000  79.5393530  55.1833530 261.6580000
  80.0973530  54.7993530 263.1030000  79.1163530  55.5453530 264.1120000
  78.8063530  56.9213530 264.0500000  79.4723530  57.4933530 264.7320000
  78.9943530  57.3413530 263.0270000  77.3103530  57.0703530 264.4050000
  77.0033530  58.0893530 264.1180000  76.7323530  56.3213530 263.8180000
  76.9183530  56.8683530 265.8690000  75.8803530  56.8223530 265.9360000
  77.3173530  55.9783530 266.2420000  77.2143530  57.6603530 266.4790000
  79.8383530  53.3723530 263.3880000  81.4663530  55.2973530 263.2900000
  79.0723530  53.2213530 259.6520000  78.9823530  52.6293530 258.5360000
  78.0793530  52.5743530 257.7090000  80.2073530  51.9493530 258.4650000
  79.7813530  51.0063530 258.8560000  81.0843530  52.3073530 259.0580000
  80.5753530  51.8913530 257.0520000  80.0103530  51.1713530 256.4480000
  81.5283530  51.4203530 257.1410000  80.8173530  53.2633530 256.4160000
  81.7133530  53.7393530 256.9060000  79.8753530  53.7573530 256.5540000
  80.9113530  53.5133530 254.9120000  81.8563530  53.1213530 255.1040000
  81.5233530  54.3473530 254.5250000  79.9663530  52.7413530 253.8740000
  79.2413530  53.5373530 253.7430000  79.6223530  51.7893530 254.3140000
  80.2173530  52.3153530 252.3760000  80.6293530  51.2643530 252.4380000
  80.8063530  53.0793530 251.8330000  79.1753530  51.8343530 251.4630000
  78.6393530  52.7533530 251.2100000  78.6953530  51.1593530 252.1990000
  79.6043530  51.0563530 250.2410000  79.6853530  49.9753530 250.4210000
  79.9713530  51.5803530 249.0610000  80.2973530  50.9013530 248.2540000
  80.0333530  53.0583530 248.7480000  81.0153530  53.3443530 248.4060000
  79.9023530  53.7723530 249.5870000  79.2923530  53.4793530 247.5260000
  78.2093530  53.4613530 247.7480000  79.5593530  52.7773530 246.7060000
  79.7953530  54.8573530 247.1860000  80.8863530  54.9433530 247.1360000
  79.4563530  55.5393530 248.0090000  79.3803530  55.2823530 245.8180000
  79.6623530  56.3633530 245.7380000  78.2903530  55.1043530 245.7430000
  79.3903530  54.4013530 244.6150000  78.7223530  54.7843530 243.8010000
  78.9873530  53.4283530 244.8940000  80.7383530  54.3213530 244.1400000
  80.8333530  53.7103530 243.2450000  81.4053530  54.1493530 245.0070000
  81.1403530  55.5363530 243.5400000  82.1943530  55.4023530 243.5380000
  80.7913530  56.4133530 244.1600000  80.8533530  55.8333530 242.1230000
  79.9203530  56.0953530 242.5920000  80.4683530  55.1753530 241.3890000
  81.1983530  56.8003530 241.6410000  54.2573530  55.4543530 242.8140000
  53.9773530  54.3873530 242.8380000  55.2913530  55.5443530 242.5170000
  53.8343530  55.9923530 241.9550000  53.9513530  56.1343530 244.1460000
  54.3973530  57.1553530 244.0880000  52.8433530  56.2013530 244.2280000
  54.4463530  55.4683530 245.4470000  55.4513530  55.0173530 245.3110000
  54.5133530  56.2733530 246.2100000  53.5353530  54.3463530 245.9460000
  52.5913530  54.5473530 246.3420000  53.2653530  53.7053530 245.1140000
  53.9103530  53.6053530 247.1950000  53.1253530  52.8953530 247.5230000
  54.6773530  52.9703530 246.8000000  54.2623530  54.4933530 248.3620000
  55.2073530  55.0343530 248.0820000  53.5053530  55.2793530 248.5750000
  54.2953530  53.6263530 249.6220000  53.6213530  54.0313530 250.3860000
  54.0593530  52.5713530 249.5460000  55.6543530  53.5723530 250.0620000
  56.0143530  52.9003530 250.8690000  56.1303530  53.0803530 249.2760000
  55.8113530  54.9593530 250.3620000  56.8603530  55.0513530 250.3110000
  55.9113530  55.9403530 249.7600000  55.1633530  54.6973530 251.8280000
  55.2263530  55.9313530 251.6650000  54.2163530  54.9773530 252.1300000
  55.6313530  53.6023530 253.4920000  55.2583530  52.6493530 253.3690000
  56.7593530  53.3013530 253.9320000  55.5523530  54.6543530 255.1820000
  54.7133530  55.3993530 255.0760000  55.7913530  53.8683530 255.8190000
  56.0973530  56.2743530 255.7080000  57.1193530  56.6373530 255.8140000
  55.9503530  57.1393530 255.0250000  56.3643530  56.5553530 257.1620000
  55.3023530  56.8053530 257.1250000  56.6173530  55.6033530 257.6800000
  57.4493530  57.6703530 257.3820000  58.4853530  57.2703530 257.4740000
  57.5093530  58.3733530 256.5100000  56.8903530  58.2443530 258.5560000
  56.2663530  57.6093530 259.3870000  57.1573530  59.5003530 258.5650000
  56.7623530  60.1333530 259.8170000  56.8063530  59.4653530 260.6740000
  57.4973530  60.8833530 260.1220000  55.5093530  60.9193530 259.6620000
  55.7473530  61.8793530 259.1510000  54.6633530  61.1713530 260.9040000
  55.2473530  61.9023530 261.5040000  53.7133530  61.6413530 260.5630000
  54.3733530  59.9743530 261.6380000  53.6163530  60.1623530 263.0220000
  54.7623530  60.9273530 263.8060000  56.1123530  60.4523530 263.7410000
  56.3823530  60.0573530 262.7340000  56.7943530  61.3123530 263.9150000
  56.4113530  59.2953530 264.7130000  55.9433530  58.3403530 264.3980000
  57.4963530  59.1043530 264.7020000  55.9873530  59.5653530 266.1300000
  55.1133530  59.0213530 266.2420000  56.7373530  59.2903530 266.8010000
  55.7543530  60.5873530 266.2660000  52.4703530  61.0903530 262.8970000
  53.4083530  58.8723530 263.7400000  54.8533530  60.1883530 258.7650000
  54.1513530  60.8713530 257.9770000  53.6213530  61.9613530 258.0670000
  53.7383530  59.8853530 257.1510000  53.0403530  59.9393530 258.0110000
  54.1073530  58.8273530 257.0570000  53.0593530  60.3763530 255.9700000
  52.1433530  60.9833530 255.8960000  52.5003530  59.4993530 256.0680000
  54.0403530  60.0973530 254.8800000  54.4113530  59.0443530 254.9910000
  54.6773530  60.9143530 255.2290000  53.7183530  60.3653530 253.4530000
  54.4633530  60.8623530 252.8400000  52.9613530  61.1533530 253.6420000
  53.5813530  58.9843530 252.7710000  52.6403530  59.0043530 252.3330000
  53.5083530  58.1383530 253.4380000  53.7573530  58.5863530 251.3220000
  54.7903530  58.3383530 251.2400000  53.8463530  59.5763530 250.7750000
  52.5833530  57.3673530 250.7900000  52.9303530  56.4073530 251.1320000
  53.4963530  57.1693530 250.0630000  50.8433530  57.4283530 250.1530000
  50.2273530  56.7183530 250.6390000  49.9843530  58.5083530 249.2140000
  49.1303530  58.2523530 248.6290000  50.3273530  60.0783530 248.3870000
  51.3333530  60.6933530 248.4720000  50.4343530  61.1003530 248.9360000
  50.7723530  60.2593530 246.9930000  50.8043530  61.2913530 246.8350000
  49.8193530  60.1963530 246.5690000  52.0453530  59.5833530 246.3820000
  51.8663530  58.5803530 246.1470000  53.1243530  59.6293530 246.6470000
  52.1273530  59.1923530 245.0210000  51.0043530  59.6053530 245.1190000
  52.0243530  58.2153530 244.5310000  53.4723530  59.8513530 244.0440000
  54.3523530  59.5023530 244.1340000  53.0273530  60.3203530 244.9490000
  53.1623530  61.0683530 242.0730000  52.1983530  61.4423530 241.7810000
  52.7713530  60.5693530 241.2320000  53.7533530  62.0093530 241.2780000
  54.0353530  62.8433530 241.9120000  53.1643530  62.1893530 240.3140000
  54.5743530  61.0043530 241.3470000  55.2763530  61.7153530 241.0680000
  54.4793530  60.0623530 240.7700000  54.7973530  60.5473530 242.3710000
  88.9013530  59.8033530 244.1230000  88.4143530  58.8513530 243.8030000
  89.9523530  59.6403530 244.1260000  88.8793530  60.5913530 243.3560000
  88.2843530  60.1753530 245.4180000  87.2563530  60.6013530 245.3010000
  88.3333530  59.2563530 246.0190000  89.0253530  61.2833530 246.0320000
  90.1063530  61.1573530 246.0150000  88.6453530  62.0893530 245.3800000
  88.7533530  61.6643530 247.4300000  89.3533530  62.5333530 247.7460000
  87.7153530  61.9973530 247.4050000  88.9043530  60.4483530 248.2900000
  88.0633530  59.8013530 247.9790000  89.8463530  59.9393530 248.1740000
  88.9563530  60.7273530 249.7560000  90.0103530  60.9723530 250.0420000
  88.2943530  61.5983530 249.8870000  88.5013530  59.5323530 250.5670000
  89.1133530  58.6413530 250.2660000  88.6913530  59.7113530 251.6380000
  87.0153530  59.2063530 250.3870000  86.9113530  58.9173530 249.3180000
  86.7863530  58.3693530 251.0890000  85.9343530  60.2593530 250.4570000
  86.1093530  60.9583530 249.6150000  84.9403530  59.8283530 250.2050000
  85.8733530  60.9113530 251.8270000  86.0603530  60.1933530 252.6570000
  86.7203530  61.5943530 251.8480000  84.5303530  61.6243530 252.0050000
  84.4563530  62.4083530 251.2240000  83.7243530  60.8723530 251.8220000
  84.2773530  62.2613530 253.3750000  83.2273530  62.6313530 253.4140000
  84.4023530  61.4653530 254.1440000  85.2423530  63.3863530 253.7680000
  86.2633530  62.9613530 253.6650000  85.2163530  64.2473530 253.0650000
  85.0453530  63.8283530 255.2330000  85.3523530  62.9893530 255.9030000
  85.7083530  64.6943530 255.4560000  83.6103530  64.1953530 255.6600000
  83.3323530  65.1693530 255.2080000  82.8613530  63.4393530 255.3460000
  83.6053530  64.3273530 257.1950000  83.9873530  65.3113530 257.8020000
  83.1033530  63.2573530 257.7420000  82.7743530  63.3913530 259.1460000
  83.3833530  64.1023530 259.7220000  81.7723530  63.8543530 259.2400000
  82.9173530  62.0133530 259.8360000  82.1573530  61.3063530 259.4690000
  82.7553530  62.1813530 261.3600000  81.9553530  62.9193530 261.6160000
  82.4503530  61.2093530 261.8090000  83.9993530  62.6063530 261.8510000
  84.3753530  62.4303530 263.3510000  85.1773530  61.0553530 263.4230000
  84.6043530  59.7443530 263.5540000  83.7003530  59.7263530 264.2090000
  84.3093530  59.3253530 262.5650000  85.6063530  58.7703530 264.1840000
  85.1843530  57.7493530 264.3150000  86.5493530  58.7193530 263.5960000
  85.9733530  59.2773530 265.5410000  85.1123530  59.4813530 266.0960000
  86.5943530  58.5753530 265.9890000  86.4883530  60.1703530 265.3770000
  85.3743530  63.4683530 263.6760000  83.1713530  62.3083530 264.2030000
  84.1743530  61.4763530 259.4230000  84.3253530  60.2003530 259.6230000
  83.5393530  59.4383530 260.1590000  85.6033530  59.7773530 258.8950000
  85.7593530  58.6893530 259.0230000  86.4333530  60.3503530 259.3520000
  85.5153530  60.0763530 257.3770000  85.1533530  61.1143530 257.2140000
  84.7613530  59.3943530 256.9320000  86.8163530  59.8263530 256.6090000
  86.6433530  59.8583530 255.5220000  87.2043530  58.8133530 256.8770000
  87.8983530  60.8613530 256.8290000  88.8103530  60.2453530 257.0150000
  87.6153530  61.5703530 257.6470000  88.4203530  61.6903530 255.7110000
  88.7953530  62.6583530 256.1370000  87.5433530  61.8543530 255.0690000
  89.6043530  60.9623530 255.0690000  89.4053530  59.8883530 254.8860000
  90.4923530  61.0543530 255.7470000  89.8203530  61.3313530 253.6430000
  88.9423530  61.1723530 253.0130000  90.7653530  60.9253530 253.2460000
  90.0143530  62.7053530 253.5740000  90.7773530  62.9623530 254.2940000
  89.5183530  63.4613530 252.6160000  89.9323530  64.3513530 252.4250000
  88.7303530  63.4073530 251.4270000  87.9003530  62.9173530 251.8850000
  89.5163530  63.0233530 250.7670000  88.1753530  64.6543530 250.7940000
  89.0183530  65.2743530 250.4690000  87.4523530  65.0423530 251.5430000
  87.6703530  64.8463530 249.4510000  88.3853530  64.1873530 248.9080000
  87.7763530  65.9373530 249.1680000  86.2373530  64.5973530 249.7090000
  85.7953530  65.5683530 250.0380000  86.1173530  63.8873530 250.5680000
  85.7203530  63.9723530 248.4720000  86.0813530  62.9263530 248.5240000
  86.2493530  64.4443530 247.6160000  84.2043530  63.8743530 248.4570000
  83.8653530  63.6553530 249.4770000  83.9143530  63.0493530 247.7750000
  83.4643530  65.1073530 248.0780000  83.6013530  65.9453530 248.8050000
  82.3763530  64.9303530 247.8920000  84.0533530  65.5543530 246.8460000
  85.1123530  65.4733530 246.6680000  83.9453530  66.6693530 246.9690000
  83.5703530  65.1153530 245.9350000  82.0113530  73.2143530 243.2690000
  81.3263530  72.5333530 242.8140000  82.6953530  72.6653530 243.9390000
  82.8013530  73.5723530 242.5740000  81.1263530  74.3473530 243.8640000
  81.8533530  74.9593530 244.3010000  80.6943530  75.0663530 243.1470000
  80.3073530  74.1983530 245.0990000  79.4363530  73.6513530 244.7180000
  80.7823530  73.4613530 245.7210000  79.9683530  75.4393530 246.0190000
  79.2303530  76.0553530 245.4880000  79.4673530  74.7983530 246.7770000
  80.7883530  76.5453530 246.9030000  80.7333530  77.4213530 246.2900000
  80.2263530  76.9323530 247.7420000  82.0553530  76.3963530 247.8630000
  81.6733530  75.9013530 248.7230000  82.7153530  75.7473530 247.3310000
  83.4813530  76.8183530 248.1590000  84.1513530  75.9573530 248.5330000
  83.9653530  77.3143530 247.3210000  83.2443530  77.9173530 249.0010000
  84.2493530  78.3343530 249.1620000  82.6333530  78.5363530 248.2910000
  82.4373530  77.5273530 250.2130000  82.1363530  78.5243530 250.5410000
  81.4543530  77.0263530 250.0790000  83.2943530  76.7953530 251.2290000
  83.3563530  75.6923530 251.0600000  84.2993530  77.2533530 251.2200000
  82.7503530  77.0523530 252.5920000  82.5163530  78.1463530 252.7020000
  81.8433530  76.4033530 252.5710000  83.6053530  76.5683530 253.7390000
  83.9423530  75.5323530 253.5490000  84.3853530  77.3013530 254.0100000
  82.7573530  76.5613530 254.9330000  82.4733530  77.6293530 255.0560000
  81.9163530  75.8583530 254.6710000  83.2543530  76.1983530 256.2820000
  83.9993530  76.7803530 256.8160000  82.4243530  76.3203530 257.0110000
  83.6213530  74.8243530 256.1990000  82.7193530  74.2983530 255.7100000
  84.4163530  74.3913530 255.5920000  83.6473530  74.5633530 257.6730000
  83.0263530  73.6273530 257.8140000  84.0023530  75.2533530 258.8000000
  84.3503530  74.2393530 259.8530000  84.2203530  74.8343530 260.7460000
  83.7623530  73.3283530 260.2360000  85.8293530  73.8823530 259.6990000
  86.0113530  72.9743530 259.0890000  86.4073530  73.5793530 261.0800000
  85.6963530  72.9333530 261.6530000  87.3493530  72.9933530 260.9610000
  86.6303530  74.8313530 261.7200000  87.1153530  74.7673530 263.2020000
  85.7563530  74.5743530 263.9490000  84.6203530  75.3763530 263.7020000
  84.4393530  75.5443530 262.6140000  83.7533530  74.8193530 264.1110000
  84.7163530  76.7113530 264.4360000  85.3813530  77.3893530 263.8700000
  83.7173530  77.1553530 264.6040000  85.3793530  76.5783530 265.7580000
  85.6153530  77.5343530 266.0930000  84.7753530  76.0743530 266.4310000
  86.2413530  76.0143530 265.5630000  87.9693530  73.6163530 263.4650000
  87.5433530  76.1373530 263.5750000  86.4163530  75.0193530 259.0420000
  87.6593530  74.8223530 258.7090000  88.3183530  73.8323530 258.9350000
  88.0043530  75.9193530 257.7430000  87.7083530  76.9233530 258.0960000
  87.5023530  75.6723530 256.8010000  89.4303530  75.8943530 257.3310000
  89.8473530  74.8743530 257.1730000  89.9433530  76.2723530 258.1830000
  89.5743530  76.7573530 256.1200000  90.5623530  77.1533530 255.8710000
  89.3923530  77.8273530 256.2910000  89.0683530  75.8953530 254.9220000
  88.0013530  75.7413530 254.9090000  89.4193530  74.8723530 254.7770000
  89.5813530  76.5223530 253.7040000  90.5743530  76.7763530 254.0240000
  89.7453530  77.5333530 253.7350000  89.4073530  75.7793530 252.3990000
  89.5643530  74.7433530 252.5550000  90.2363530  75.7093530 251.7200000
  88.0643530  75.9193530 251.7870000  87.9223530  76.9333530 251.4080000
  87.4923530  75.7443530 252.7170000  87.8493530  74.9283530 250.6770000
  87.9063530  73.8873530 250.9970000  87.5883530  75.2563530 249.3950000
  87.5943530  74.5353530 248.5780000  87.4783530  76.6453530 248.9040000
  88.3073530  77.0993530 249.3350000  86.7653530  77.3343530 249.3770000
  87.4573530  76.9613530 247.4520000  86.5843530  76.5183530 247.0070000
  88.2753530  76.5133530 246.8150000  87.2653530  78.4863530 247.4660000
  88.0593530  79.0193530 247.9640000  86.4743530  78.9313530 248.0430000
  86.9753530  78.9583530 246.1160000  87.4133530  78.0403530 245.6560000
  87.4533530  79.9273530 245.8580000  85.5303530  78.9603530 245.7280000
  85.1763530  79.8973530 246.1700000  85.3033530  77.9983530 246.1990000
  85.0203530  78.9193530 244.2800000  85.3123530  77.9373530 243.7080000
  85.4183530  79.8173530 243.8200000  83.7753530  79.6203530 243.8630000
  83.1413530  79.8903530 244.7050000  83.7433530  78.6203530 244.0100000
  83.1653530  79.3463530 242.4950000  83.5913530  78.3773530 242.2070000
  83.3973530  79.9343530 241.6830000  82.0653530  79.2533530 242.4570000
  83.6883530  82.7263530 245.6910000  82.7303530  82.6283530 246.2390000
  84.1263530  81.9763530 245.0410000  83.4253530  83.4863530 244.9670000
  84.6873530  83.0653530 246.6990000  84.8903530  82.4343530 247.5640000
  85.5633530  83.4743530 246.1780000  84.1003530  84.0463530 247.5710000
  84.1653530  84.7253530 246.8580000  83.0963530  84.1833530 247.8890000
  84.9233530  85.1543530 247.6350000  85.3283530  84.3173530 248.4120000
  85.7523530  85.1483530 246.8300000  85.1873530  87.3713530 248.8540000
  84.9453530  88.1173530 248.3540000  84.7133530  87.5543530 249.7030000
  86.5583530  87.5633530 250.1230000  87.5413530  87.6143530 249.6540000
  86.4313530  88.4953530 250.5060000  87.1723530  86.2643530 251.0910000
  86.5453530  85.5893530 251.6000000  87.6053530  85.3473530 250.7370000
  87.6943530  86.6143530 252.3880000  87.7903530  87.6433530 252.1830000
  87.2093530  87.0913530 253.1610000  88.4863530  85.5963530 253.1140000
  89.2053530  85.2373530 252.3500000  89.0503530  86.1333530 253.9140000
  87.5273530  84.5523530 253.6190000  86.9513530  84.1013530 252.7980000
  88.0433530  83.8703530 254.2530000  86.5643530  84.8243530 254.7510000
  85.6063530  85.1993530 254.5630000  86.1093530  83.9943530 255.2080000
  87.2073530  85.3343530 255.9720000  88.1643530  84.9563530 255.9630000
  87.8883530  86.1213530 255.4500000  86.2943530  85.7193530 257.4840000
  85.3143530  85.8143530 256.9480000  86.3913530  84.8373530 258.0760000
  86.4013530  87.0793530 258.7600000  87.2983530  87.8423530 258.8200000
  86.0943530  88.1963530 258.6080000  86.1893530  86.9493530 260.0100000
  86.6113530  85.9603530 260.2440000  86.7393530  87.8783530 260.4560000
  84.7633530  87.0423530 260.0180000  83.9643530  87.2183530 259.1210000
  84.5933530  87.0023530 261.2650000  83.3383530  86.6383530 261.6420000
  83.2063530  87.0733530 262.5890000  82.5283530  86.9483530 260.9240000
  83.2673530  85.3503530 262.4370000  82.4123530  85.4673530 263.2170000
  84.3903530  84.9163530 263.3070000  85.3113530  85.1503530 262.7750000
  84.3783530  85.4003530 264.3010000  84.3483530  83.5013530 263.3980000
  83.4413530  82.8173530 264.4780000  83.3773530  81.3003530 263.9130000
  84.5253530  80.8083530 263.2260000  84.8543530  81.5163530 262.4290000
  85.3713530  80.6883530 263.9440000  84.1793530  79.4923530 262.5280000
  83.7453530  78.7783530 263.2500000  83.4483530  79.6443530 261.7110000
  85.4373530  78.9023530 261.9450000  85.8683530  79.5743530 261.2650000
  86.1143530  78.7713530 262.7250000  85.2813530  77.9843530 261.4720000
  84.2753530  82.8093530 265.6970000  82.0893530  83.3903530 264.5290000
  83.2473530  84.3123530 261.4960000  82.1063530  84.2473530 261.1630000
  81.2943530  85.1283530 261.5530000  82.0783530  83.1263530 259.9430000
  81.3233530  83.1733530 259.1410000  81.6743530  82.1753530 260.2830000
  83.2463530  83.2103530 259.0140000  83.4593530  84.2703530 258.7350000
  83.0423530  82.6283530 258.0860000  84.3513530  82.6393530 259.8310000
  83.9363530  82.3313530 260.8250000  85.0123530  83.4983530 260.0590000
  84.9443530  81.4163530 259.2010000  84.1613530  80.6883530 258.9050000
  85.5893530  80.9563530 259.9650000  85.7243530  81.6963530 257.9300000
  86.3393530  82.5773530 258.1860000  85.0533530  82.0343530 257.1270000
  86.3453530  80.3783530 257.4440000  85.7413530  79.5733530 257.9050000
  87.3613530  80.1923530 257.7660000  86.5723530  80.1493530 255.9790000
  87.3793530  80.7713530 255.5460000  85.6843530  80.2673530 255.3610000
  86.9493530  78.7493530 255.8420000  86.8243530  77.9863530 256.6430000
  87.6713530  78.4623530 254.8160000  87.6483530  77.4413530 254.7940000
  88.2693530  79.2183530 253.6640000  89.1043530  78.8963530 253.0280000
  88.8633530  80.0013530 254.0580000  87.3613530  79.2783530 252.5160000
  86.5293530  79.8203530 252.9440000  86.9993530  78.2653530 252.2420000
  87.9943530  80.0023530 251.3420000  88.3953530  79.2143530 250.7380000
  88.8643530  80.6183530 251.6150000  86.9293530  80.6883530 250.5190000
  86.5193530  81.4863530 251.1770000  86.2053530  79.8953530 250.2480000
  87.3373530  81.3563530 249.2360000  86.4633530  81.8923530 248.8030000
  87.6033530  80.7083530 248.4100000  88.5693530  82.1723530 249.5370000
  89.4673530  81.6253530 249.8130000  88.3153530  83.0243530 250.2200000
  89.2093530  82.7393530 248.3610000  89.7353530  83.6873530 248.6510000
  88.2133530  82.7953530 247.8910000  89.6873530  82.1753530 247.0940000
  88.8303530  81.6173530 246.6300000  90.4343530  81.4773530 247.3100000
  90.0213530  83.0293530 246.4220000  75.7433530  42.1143530 246.4560000
  75.8433530  42.4003530 245.3940000  76.3063530  41.2883530 246.6330000
  76.5583530  42.4493530 246.9140000  74.7243530  41.8623530 247.3860000
  73.9093530  41.2813530 246.9730000  75.2053530  41.2583530 248.0730000
  74.0493530  42.7823530 248.1490000  73.8893530  43.3883530 247.3430000
  73.2723530  42.3683530 248.8100000  74.5313530  44.0353530 248.5740000
  75.0373530  43.2953530 249.0960000  75.0833530  44.7013530 247.8320000
  74.2723530  44.4893530 249.8330000  74.1003530  45.3063530 249.1200000
  73.4823530  43.8193530 250.2230000  75.0173530  45.1363530 250.8340000
  75.9473530  45.7613530 250.8470000  74.2503530  45.8943530 250.6830000
  74.4133530  44.6203530 252.0730000  75.1663530  45.2213530 252.5010000
  73.3683530  44.7023530 252.4090000  74.7063530  43.4863530 252.7590000
  74.2123530  42.9183530 251.9450000  75.8243530  43.6553530 252.7270000
  74.0053530  42.9373530 254.0370000  72.9773530  42.9233530 253.7950000
  74.1453530  41.9113530 254.3540000  74.6013530  43.4513530 255.3200000
  75.6683530  43.6363530 255.1920000  73.8503530  44.1793530 254.9560000
  74.6653530  43.2413530 256.8320000  74.5993530  44.0323530 257.5670000
  73.9973530  42.6973530 257.3040000  75.7123530  42.5273530 257.3750000
  75.5333530  42.2963530 258.4450000  75.6563530  41.5643530 256.7910000
  76.8673530  43.4623530 257.2820000  77.2763530  42.5033530 257.5160000
  77.2243530  43.8813530 256.3520000  77.2043530  44.6763530 258.0540000
  76.6773530  45.4763530 257.4970000  76.8323530  44.4763530 259.0540000
  78.6903530  45.0573530 258.0240000  79.3403530  44.2503530 258.4160000
  79.0473530  45.3383530 257.0030000  79.1473530  45.8813530 259.1450000
  80.2723530  46.3103530 259.2360000  78.3243530  45.8983530 260.0930000
  78.6763530  46.9403530 261.0230000  79.0813530  46.5153530 261.9590000
  79.3703530  47.7723530 260.6880000  77.3023530  47.4763530 261.2980000
  77.3803530  48.2973530 262.0360000  76.4763530  46.3383530 261.9240000
  76.5783530  45.4073530 261.3180000  76.8873530  46.1103530 262.9270000
  75.1033530  46.6813530 261.9410000  74.4013530  47.4523530 263.0970000
  75.6283530  48.1193530 263.9120000  75.7213530  49.5443530 263.9210000
  75.5853530  49.9743530 262.8990000  74.9213530  49.9623530 264.5710000
  77.0573530  50.0163530 264.5090000  77.9063530  49.7933530 263.8320000
  77.0163530  51.1023530 264.7330000  77.2613530  49.2973530 265.8090000
  77.1353530  48.2803530 265.5660000  78.1773530  49.4903530 266.2650000
  76.4933530  49.6243530 266.4280000  73.5713530  48.5353530 262.5280000
  73.7503530  46.5053530 264.0150000  76.6683530  47.8543530 260.0600000
  77.0533530  48.9703530 259.5210000  77.7123530  49.8363530 260.0590000
  76.6303530  48.9613530 258.0710000  76.5643530  47.9053530 257.8220000
  77.4203530  49.3233530 257.4010000  75.3373530  49.7763530 257.9130000
  75.3843530  50.6743530 258.5560000  74.5083530  49.1833530 258.2940000
  75.0513530  50.2893530 256.5100000  75.9783530  50.7333530 256.0960000
  74.1553530  50.9393530 256.4320000  74.7553530  49.2363530 255.5600000
  73.6693530  48.9393530 255.6530000  75.4893530  48.4333530 255.8460000
  74.7143530  49.6643530 254.1480000  73.7753530  50.1523530 253.8990000
  74.2503530  48.8903530 253.7440000  76.0653530  49.8143530 253.4550000
  76.8553530  49.2183530 253.9460000  76.1733530  50.8883530 253.5970000
  76.4423530  49.2633530 252.0960000  76.1973530  48.2143530 251.9290000
  77.4443530  49.4583530 251.7440000  75.7873530  50.0543530 251.1800000
  75.4733530  51.0173530 251.5860000  75.6553530  49.7293530 249.9540000
  74.9633530  50.4563530 249.7480000  76.0583530  48.5853530 249.0540000
  75.2553530  47.8603530 248.7200000  76.7123530  48.0403530 249.7080000
  77.0183530  48.9523530 247.8810000  77.3773530  48.0653530 247.3260000
  77.8443530  49.6373530 248.1290000  76.2803530  49.7673530 246.8580000
  76.7453530  49.9793530 245.8800000  76.3803530  50.6533530 247.4900000
  74.8723530  49.1913530 246.6590000  74.1793530  48.8533530 247.4290000
  75.5403530  48.3073530 246.6900000  73.7033530  49.6333530 245.5830000
  73.8013530  50.0693530 244.6350000  73.2243530  50.2873530 246.2360000
  72.7423530  49.1913530 244.5560000  72.7393530  48.7703530 243.5350000
  72.0963530  49.9773530 243.8990000  72.4573530  48.2853530 245.9410000
  72.7583530  47.6603530 246.5100000  71.8483530  48.1503530 244.9990000
  71.5973530  48.5733530 247.7740000  71.4503530  49.5303530 248.1500000
  70.8113530  48.0613530 248.3590000  70.4193530  48.7013530 247.6970000
  66.3363530  87.9923530 246.9890000  65.6233530  88.8213530 246.9140000
  65.8443530  87.0263530 246.8310000  67.0183530  88.0593530 246.1670000
  67.1923530  88.0823530 248.2210000  67.3163530  89.0293530 248.5230000
  66.6433530  87.8273530 249.1370000  68.6193530  87.5523530 248.1020000
  68.3763530  86.9003530 247.3220000  69.5183530  87.7633530 247.5340000
  69.0513530  87.0703530 249.3640000  68.0833530  86.9523530 250.0130000
  69.8603530  86.2953530 249.3540000  69.5353530  87.8543530 250.2560000
  70.5463530  88.1113530 249.8790000  68.8203530  88.6423530 249.9410000
  69.3793530  87.0653530 251.6110000  70.3473530  86.7593530 252.0310000
  69.5313530  87.9973530 251.7500000  68.1883530  87.1043530 252.6170000
  67.6103530  88.0833530 252.5970000  67.6053530  86.2423530 252.2970000
  68.6563530  86.8723530 254.0620000  69.4383530  86.1083530 254.0970000
  69.3583530  87.5103530 254.6080000  67.5213530  87.0043530 255.0380000
  66.7093530  87.7173530 254.9860000  66.8483530  86.2433530 254.7450000
  68.1853530  86.9723530 256.3850000  68.5073530  86.0233530 256.1530000
  69.2613530  86.9693530 256.5050000  67.4553530  87.3883530 257.6280000
  66.3623530  87.4023530 257.7620000  67.8013530  87.0373530 258.5850000
  67.8063530  88.7303530 257.5820000  67.8003530  89.1933530 258.4590000
  68.8913530  88.8473530 257.3070000  66.6143530  89.4513530 257.1260000
  66.7843530  90.5173530 257.2310000  66.3833530  89.1393530 256.1280000
  65.5653530  90.0633530 257.8850000  64.9523530  89.1653530 257.8810000
  65.9343530  90.4223530 258.8980000  64.9243530  91.2943530 257.1230000
  65.5363530  92.2033530 257.2390000  64.7133530  91.1553530 256.0510000
  63.7603530  91.6593530 257.8850000  62.7973530  92.2753530 257.5260000
  63.9523530  91.0773530 259.0680000  62.7933530  90.6273530 259.4800000
  61.9663530  91.4083530 259.6850000  62.6743530  89.8743530 258.6820000
  62.5933530  89.7253530 260.5210000  61.4363530  89.9443530 260.6330000
  62.8843530  90.5183530 261.8130000  63.9233530  90.6783530 261.5310000
  62.0733530  91.3263530 261.7530000  62.6633530  89.8883530 263.0660000
  63.7273530  90.0293530 264.1730000  64.9793530  89.4083530 263.4040000
  65.0743530  88.0883530 262.8440000  64.1503530  87.4523530 262.9250000
  65.2753530  88.1643530 261.7490000  66.2683530  87.4073530 263.5230000
  66.1323530  87.4423530 264.6230000  66.4043530  86.3523530 263.2130000
  67.5173530  88.1923530 263.1850000  68.3263530  87.9843530 263.8070000
  67.7823530  87.9873530 262.2010000  67.2353530  89.2013530 263.2440000
  63.8333530  91.4873530 264.3410000  63.3903530  89.2253530 265.3770000
  63.2253530  88.2493530 260.0700000  62.7643530  86.7733530 259.8770000
  61.7153530  86.1673530 259.8600000  63.5993530  85.9283530 259.4640000
  63.3593530  85.0733530 260.2010000  64.5783530  86.3423530 259.6350000
  62.8673530  85.8653530 258.0760000  61.8413530  85.4543530 257.8540000
  63.0153530  84.8693530 257.8900000  63.2623530  86.8963530 257.0260000
  64.2323530  86.7413530 256.5690000  63.4273530  87.8823530 257.4740000
  62.2323530  86.9883530 255.9190000  61.2323530  86.8033530 256.3670000
  62.4163530  86.2123530 255.1380000  62.2903530  88.3433530 255.2410000
  62.0473530  89.1833530 255.8920000  61.5033530  88.3473530 254.4710000
  63.6813530  88.6443530 254.6850000  64.1083530  87.7513530 254.1960000
  64.2983530  89.0863530 255.4900000  63.6753530  89.6753530 253.6140000
  63.1313530  90.4943530 254.1300000  63.1223530  89.1903530 252.7820000
  64.8803530  90.4123530 253.1760000  65.4143530  90.7323530 254.0580000
  65.2813530  90.7693530 251.9420000  66.1513530  91.3853530 251.7580000
  64.6463530  90.5283530 250.6450000  64.9933530  91.2353530 249.8680000
  63.7503530  91.0113530 250.6560000  64.2063530  89.0643530 250.3350000
  63.9463530  88.4413530 251.1680000  65.1203530  88.7943530 249.7760000
  62.8793530  88.7143530 249.6080000  63.4733530  89.5253530 249.3180000
  61.8813530  89.2273530 249.7270000  62.9483530  87.5573530 248.5790000
  62.6423530  86.8043530 249.3240000  63.8873530  87.2453530 248.1490000
  62.2433530  87.3973530 247.2010000  61.2223530  87.6573530 247.4440000
  62.2463530  86.3193530 246.9130000  62.6343530  88.0923530 245.9170000
  63.5563530  87.6713530 245.5550000  62.5903530  89.1443530 246.0660000
  61.6163530  87.9523530 244.8620000  60.8183530  88.2133530 245.5640000
  61.7293530  86.8883530 244.6240000  61.3643530  88.8363530 243.6740000
  60.4463530  88.5673530 243.0880000  62.2403530  88.7153530 243.0280000
  61.2313530  89.8623530 244.0660000  94.2143530  64.6643530 244.1060000
  94.7753530  63.8913530 243.6340000  93.6713530  64.6083530 243.1790000
  93.7883530  64.2733530 245.0500000  95.3893530  65.4103530 244.3180000
  96.1843530  64.6733530 244.3500000  95.5103530  66.1513530 243.5370000
  95.4213530  66.0143530 245.6270000  94.5713530  66.5483530 245.2950000
  95.2473530  65.1493530 246.2650000  96.5583530  66.9093530 246.0470000
  97.1933530  66.1443530 245.9910000  97.3113530  67.4453530 245.5380000
  96.7103530  67.5853530 247.2740000  95.9693530  67.0553530 247.7140000
  97.6413530  67.5053530 247.8410000  96.5023530  69.0303530 247.5610000
  97.3663530  69.1913530 246.9630000  95.8743530  69.5643530 247.0590000
  96.0503530  69.7553530 248.8800000  96.8313530  69.8393530 249.6160000
  95.8923530  70.7933530 248.7160000  94.9883530  69.2963530 249.8180000
  94.1153530  68.9113530 249.3510000  95.2463530  68.4963530 250.4770000
  95.0223530  70.0593530 251.0830000  96.0933530  70.1593530 251.3790000
  94.5843530  70.9873530 250.7220000  94.3903530  69.1953530 252.1710000
  93.4913530  68.6903530 251.7470000  95.1123530  68.3753530 252.4390000
  94.1013530  69.9943530 253.3880000  95.0563530  70.2083530 253.9110000
  93.7083530  70.9783530 253.0510000  93.1073530  69.2373530 254.2580000
  92.1293530  69.1893530 253.7310000  93.4183530  68.1883530 254.4420000
  92.9343530  69.9243530 255.5870000  92.3423530  69.2713530 256.2690000
  93.9533530  70.0733530 256.0250000  92.2553530  71.2743530 255.3870000
  92.7573530  71.8253530 254.5620000  91.1673530  71.1863530 255.2030000
  92.4673530  72.0823530 256.6190000  93.5133530  71.9213530 256.8520000
  92.3963530  73.1683530 256.5270000  91.6163530  71.5713530 257.7780000
  90.4883530  71.9413530 258.0020000  92.3903530  70.8313530 258.5990000
  91.8263530  70.5563530 259.8990000  92.6673530  70.3303530 260.6010000
  91.2533530  71.4173530 260.3250000  90.9713530  69.2763530 259.7890000
  90.0943530  69.5153530 259.1390000  90.3983530  68.7723530 261.1550000
  89.6823530  69.5513530 261.5290000  89.8163530  67.8413530 260.9860000
  91.4473530  68.5043530 262.0850000  91.1443530  68.1713530 263.5850000
  90.1443530  66.9473530 263.4250000  88.9603530  66.7543530 264.1830000
  89.1623530  66.7423530 265.2780000  88.2213530  67.5623530 263.9790000
  88.2833530  65.4393530 263.7560000  87.3423530  65.3073530 264.3310000
  88.0463530  65.4543530 262.6730000  89.1383530  64.2183530 264.0030000
  89.8893530  64.1213530 263.2800000  89.5863530  64.2863530 264.9420000
  88.5053530  63.3893530 263.9480000  92.3723530  67.6533530 264.2280000
  90.4083530  69.2683530 264.2200000  91.8363530  68.3063530 259.1590000
  91.2483530  67.2323530 258.7040000  90.0503530  67.0253530 258.6460000
  92.3193530  66.2213530 258.2950000  92.6143530  65.6403530 259.1810000
  93.1963530  66.7703530 257.8930000  91.8733530  65.2283530 257.2360000
  90.9853530  64.5913530 257.4770000  92.7323530  64.5443530 257.0210000
  91.5233530  65.9803530 256.0000000  92.3713530  66.4463530 255.4500000
  90.6383530  66.6513530 256.0940000  91.1233530  64.9523530 255.0950000
  90.2033530  64.4113530 255.4770000  91.9723530  64.2183530 254.9880000
  90.8783530  65.6483530 253.8050000  91.3713530  64.8193530 253.2190000
  91.5333530  66.2463530 253.1850000  89.3683530  66.1423530 253.7710000
  89.2043530  67.0303530 254.3770000  88.6233530  65.3383530 254.0610000
  88.9053530  66.7013530 252.4350000  87.8143530  66.7303530 252.1920000
  89.4253530  65.9113530 252.0310000  89.5883530  67.6133530 251.5440000
  89.1703530  68.5383530 251.8500000  90.3763530  67.5143530 250.4590000
  90.9023530  68.4243530 250.1970000  90.9113530  66.3683530 249.6810000
  90.8643530  65.3933530 250.2010000  91.9733530  66.6233530 249.6950000
  90.2753530  66.2763530 248.2760000  89.2163530  66.4713530 248.1990000
  90.2363530  65.3733530 247.6330000  90.9683530  67.0743530 247.3120000
  92.0473530  66.8603530 247.1470000  90.8203530  68.1283530 247.6180000
  90.2433530  66.7293530 246.0780000  89.1163530  66.7473530 246.2020000
  90.4333530  65.7643530 245.6190000  90.8943530  67.7913530 245.3710000
  90.9673530  68.8403530 245.6470000  89.8073530  68.0583530 245.1540000
  92.1073530  67.3913530 244.3450000  91.9523530  66.4783530 243.7970000
  92.9783530  67.2513530 244.9110000  92.5323530  68.1053530 242.9900000
  92.4323530  69.1713530 242.9900000  91.8553530  67.9863530 242.1310000
  93.1133530  67.3483530 241.8650000  94.0993530  67.2523530 242.2550000
  93.0413530  67.9873530 240.9100000  92.7773530  66.3503530 241.6030000
  49.9503530  71.6303530 246.2530000  51.0083530  71.9473530 246.3110000
  49.8823530  70.8533530 245.4580000  49.6333530  71.1683530 247.2080000
  49.0623530  72.8323530 245.9270000  49.4313530  73.3463530 245.0350000
  48.0993530  72.4343530 245.5780000  48.8293530  73.9153530 247.0000000
  48.2053530  74.7003530 246.5170000  48.2403530  73.4893530 247.8380000
  50.0593530  74.6373530 247.5600000  50.5883530  73.9703530 248.2740000
  50.7593530  74.9183530 246.7460000  49.7113530  75.9553530 248.2620000
  50.6893530  76.4483530 248.4710000  49.1703530  76.6273530 247.5550000
  48.8893530  75.7153530 249.5400000  47.9073530  75.2493530 249.3140000
  49.4173530  75.0003530 250.2110000  48.5783530  76.9883530 250.3090000
  48.0093530  77.6803530 249.6500000  47.8703530  76.7143530 251.1260000
  49.8663530  77.6253530 250.8430000  50.6283530  76.9073530 251.1560000
  50.2683530  78.3663530 250.0980000  49.6963530  78.2083530 252.2000000
  49.0523530  78.8993530 251.7880000  49.0503530  77.9063530 253.0340000
  50.7183530  79.0513530 252.8090000  51.1113530  79.8223530 252.2550000
  50.0013530  79.6883530 253.2850000  52.1413530  79.1473530 252.4440000
  52.2183530  78.8153530 251.3720000  52.7443530  80.1323530 252.5930000
  52.3773530  78.2273530 253.5160000  51.8903530  77.2583530 253.3370000
  53.4663530  78.1533530 253.4370000  51.7323530  78.7413530 254.8260000
  51.9183530  79.8433530 254.8960000  50.6843530  78.8013530 255.1000000
  52.2903530  77.9083530 255.8910000  51.9773530  76.8903530 256.0130000
  53.3313530  77.6613530 255.6330000  51.9123530  78.5733530 257.1770000
  52.5163530  79.5093530 257.1860000  51.4703530  79.5473530 257.1600000
  52.0743530  77.5643530 258.4970000  52.2453530  76.3613530 258.3990000
  52.3563530  78.1203530 259.7250000  52.1773530  77.1853530 260.8490000
  52.7693530  76.2833530 260.7940000  52.9853530  77.5723530 261.4670000
  50.6363530  77.1143530 261.5260000  49.8633530  77.9233530 261.5920000
  50.7873530  76.9293530 263.0500000  51.4003530  76.0223530 263.1330000
  51.2773530  77.6913530 263.6820000  49.5253530  77.1353530 263.6390000
  48.8733530  75.8643530 264.2180000  47.4813530  76.4723530 264.6120000
  46.9603530  77.6673530 264.0460000  46.0923530  77.9443530 264.6780000
  47.6923530  78.5063530 264.1380000  46.5433530  77.4533530 262.5750000
  46.2643530  78.3753530 262.0300000  47.3593530  76.9533530 262.0110000
  45.3673530  76.5413530 262.4690000  45.5773530  75.6653530 263.0020000
  44.4913530  76.9823530 262.8130000  45.2723530  76.2903530 261.4630000
  48.7143530  74.9803530 263.0560000  49.7923530  75.5583530 265.3380000
  49.9163530  76.3613530 260.6320000  49.1943530  77.0203530 259.6680000
  48.8433530  78.1653530 259.5510000  48.4623530  75.9663530 259.0260000
  47.4763530  76.0383530 259.5350000  49.0093530  75.0423530 259.2890000
  48.3463530  76.1703530 257.5200000  49.3303530  76.3953530 257.0480000
  47.6883530  77.0483530 257.3290000  47.7343530  74.8973530 256.9290000
  47.0853530  75.1693530 256.0700000  47.0823530  74.4323530 257.7010000
  48.7803530  73.8373530 256.5320000  48.2753530  72.8673530 256.3360000
  49.4653530  73.6683530 257.3950000  49.5103530  74.2083530 255.2340000
  50.0913530  75.1403530 255.3900000  48.7243530  74.4483530 254.4750000
  50.4073530  73.1103530 254.6270000  49.8423530  72.1533530 254.5760000
  51.3373530  72.9143530 255.2100000  50.7153530  73.4283530 253.1580000
  49.7603530  73.7603530 252.7000000  51.0173530  72.4853530 252.6540000
  51.7343530  74.5073530 252.9610000  51.8923530  75.1833530 253.8170000
  52.3743530  74.7423530 251.8090000  53.1233530  75.5463530 251.7850000
  52.2103530  73.9953530 250.5090000  52.3533530  74.7243530 249.6860000
  51.1963530  73.5603530 250.3470000  53.2773530  72.9053530 250.3770000
  53.1333530  72.1303530 251.1620000  54.2793530  73.3543530 250.5550000
  53.3163530  72.2243530 249.0000000  52.3923530  71.6353530 248.8440000
  54.1793530  71.5293530 249.0920000  53.4053530  73.1743530 247.7850000
  52.4953530  73.7503530 247.6750000  53.6503530  72.6353530 246.8340000
  54.4073530  74.2683530 247.9790000  55.0913530  73.5623530 248.0170000
  54.5813530  74.6783530 248.9860000  54.7983530  75.1513530 246.8270000
  54.8503530  74.7283530 245.8150000  55.8503530  75.5573530 246.8860000
  53.7563530  76.1643530 247.0810000  53.3003530  76.1243530 248.0930000
  53.0793530  76.3593530 246.2290000  54.4503530  77.3293530 247.3020000
  55.0723530  77.4713530 248.1850000  53.7793530  78.2123530 247.1790000
  55.1893530  77.1983530 246.4730000  77.5673530  89.1183530 243.9590000
  77.9043530  88.3993530 243.2230000  78.5273530  88.7213530 243.6940000
  76.6703530  88.5623530 243.7660000  77.5483530  89.1603530 245.6150000
  77.0403530  88.2863530 246.0880000  78.5453530  89.0053530 246.0240000
  77.4083530  90.1353530 246.5740000  77.7983530  89.5243530 247.4940000
  77.7463530  91.1573530 246.6640000  76.2463530  90.3003530 245.8700000
  75.9723530  91.3573530 245.7200000  75.8153530  89.7133530 244.9620000
  75.7833530  89.5173530 247.1020000  75.1413530  89.8953530 246.4970000
  75.5193530  88.5183530 247.0440000  75.8953530  89.7973530 248.6320000
  76.7593530  89.5183530 248.9920000  75.9703530  90.9083530 247.9460000
  74.4653530  89.4353530 250.1890000  73.2893530  89.9513530 250.1870000
  74.0673530  88.4903530 250.1600000  74.2983530  90.1073530 251.5370000
  74.4113530  91.1123530 251.4090000  73.3673530  90.4123530 252.0670000
  75.6553530  89.7673530 251.9550000  75.2753530  88.7423530 251.9990000
  76.4373530  90.0523530 251.2290000  76.0443530  90.3443530 253.1920000
  76.1983530  91.3043530 253.3950000  75.1743530  90.7343530 253.3630000
  77.1713530  90.2563530 254.0980000  77.0433530  89.1833530 254.0050000
  77.9453530  90.7933530 253.4630000  76.9173530  91.0473530 255.4470000
  77.9183530  91.1453530 255.8700000  76.4693530  92.0573530 255.2620000
  76.1753530  90.4513530 256.6660000  75.4153530  91.0753530 257.1980000
  75.4143530  89.8393530 256.3110000  76.5423530  89.0653530 257.0750000
  76.2323530  88.2433530 256.3480000  77.6293530  89.0893530 257.0100000
  75.8313530  88.8753530 258.3950000  76.2593530  89.5893530 259.1380000
  74.7403530  88.9673530 258.5460000  75.9743530  87.4953530 258.6930000
  75.6663530  86.4623530 258.0990000  76.5133530  87.6873530 259.8230000
  77.4753530  86.8123530 260.0040000  77.1553530  86.4723530 260.8950000
  77.4323530  85.9863530 259.1790000  78.8643530  87.1563530 260.8140000
  79.4853530  86.2953530 261.1040000  78.5243530  87.4323530 262.2670000
  78.0193530  88.4073530 262.1810000  77.8693530  86.6073530 262.6520000
  79.7273530  87.3883530 263.0350000  79.7443530  88.1973530 264.3780000
  79.7873530  89.6293530 263.7210000  80.9453530  90.3863530 263.4820000
  80.6023530  91.4253530 263.3100000  81.5953530  90.4083530 264.3930000
  81.6573530  89.9263530 262.2140000  81.0193530  89.5993530 261.3950000
  82.2683530  90.5263530 261.5570000  82.7553530  89.1003530 262.6400000
  82.9163530  88.5473530 261.7700000  83.6663530  89.4803530 262.9710000
  82.4083530  88.3793530 263.3170000  78.4683530  88.0613530 265.1230000
  81.0763530  88.0273530 265.0320000  79.6443530  88.2523530 260.2470000
  79.7343530  88.0383530 258.9450000  79.0773530  87.2963530 258.3390000
  80.7343530  88.7153530 258.1250000  81.6463530  88.8373530 258.7150000
  80.0743530  89.5893530 257.9760000  81.0493530  88.0583530 256.7410000
  80.1973530  87.8253530 256.0660000  81.7463530  87.1993530 256.7840000
  81.7003530  89.0163530 255.8360000  82.6783530  89.3153530 256.2780000
  81.0063530  89.8693530 255.7860000  81.8593530  88.4033530 254.4790000
  80.9673530  88.3283530 253.8130000  82.4473530  87.4693530 254.4600000
  82.7113530  89.3463530 253.8550000  83.6103530  89.6783530 254.4060000
  82.2463530  90.2183530 253.7240000  82.9493530  88.9863530 252.4990000
  83.2903530  88.1443530 252.7300000  83.8773530  89.5583530 252.3410000
  82.0493530  88.3053530 251.3950000  81.2863530  88.9723530 251.8080000
  81.5353530  87.4093530 251.7300000  82.5983530  88.2573530 249.8610000
  82.9963530  87.3093530 249.8530000  82.8453530  89.1893530 248.7190000
  83.6113530  89.2123530 248.0630000  82.7573530  90.6873530 248.2100000
  82.5573530  91.5903530 248.9000000  81.9283530  90.1613530 247.9770000
  82.7523530  91.7523530 247.1880000  82.9083530  91.1403530 246.3270000
  83.7023530  92.1043530 247.6920000  81.6643530  92.9083530 247.2370000
  82.5343530  93.4653530 247.1960000  81.4613530  93.5853530 248.0860000
  80.3713530  93.1993530 246.3880000  79.9753530  93.9983530 246.8380000
  79.2943530  92.8613530 246.5890000  80.4763530  92.9233530 244.9940000
  79.4323530  92.7963530 244.6300000  81.2213530  92.0713530 245.0860000
  81.0153530  93.7113530 244.0490000  82.0923530  93.4233530 244.2840000
  80.4843530  94.6253530 244.3430000  80.8383530  93.2923530 242.7060000
  81.5573530  93.8583530 242.1010000  79.7893530  93.3013530 242.3550000
  81.3753530  91.9943530 242.5930000  80.5273530  91.3363530 242.5250000
  82.2083530  91.5903530 243.2230000  81.7043530  91.9073530 241.5920000
  47.6603530  55.3823530 245.7900000  46.6573530  55.7013530 245.3980000
  47.6163530  54.7293530 246.6370000  48.1613530  54.8683530 244.9180000
  48.4803530  56.5993530 246.2270000  47.8163530  57.3833530 245.8520000
  48.2643530  57.2703530 247.0490000  49.9673530  56.4933530 245.7530000
  50.2843530  55.9053530 244.8390000  50.4803530  57.4303530 245.5710000
  50.7443530  55.7693530 246.6340000  50.3153530  54.7763530 246.9040000
  51.7283530  55.9853530 246.2170000  50.9713530  56.4493530 247.8150000
  49.8793530  56.6383530 248.0300000  51.2583530  55.7213530 248.5400000
  52.1463530  57.5913530 247.9480000  52.8943530  57.4603530 247.1370000
  51.1973530  57.9383530 247.4970000  52.5203530  59.0883530 248.9860000
  53.0293530  58.2513530 248.8700000  53.4243530  59.6053530 248.7390000
  51.5723530  59.8083530 250.5330000  50.4683530  60.1563530 250.5090000
  51.0423530  59.1583530 251.2140000  51.5053530  60.8323530 251.4460000
  52.5403530  60.7513530 251.4690000  51.2643530  61.7123530 250.8320000
  50.7403530  60.2633530 252.7560000  51.2473530  61.0753530 253.2400000
  49.7223530  60.5633530 252.8030000  50.7503530  58.6823530 253.3340000
  50.1123530  57.9313530 252.9200000  51.5573530  57.9123530 253.1780000
  50.9573530  58.7323530 254.7560000  51.7153530  59.4733530 254.4680000
  50.2803530  59.3693530 255.3070000  51.5183530  57.5263530 255.5580000
  51.0813530  56.6353530 255.0880000  52.6403530  57.3773530 255.5170000
  50.9293530  57.5913530 256.9980000  50.0223530  58.2363530 257.1050000
  51.0193530  56.6523530 257.5510000  51.6803530  58.3743530 257.9820000
  52.7253530  57.9703530 258.0980000  51.4553530  59.3973530 257.5000000
  51.4273530  58.8023530 259.3760000  51.9653530  58.3133530 260.3350000
  50.7783530  59.9673530 259.2950000  50.1643530  60.3433530 260.4750000
  49.4153530  59.5503530 260.6480000  50.9133530  60.3743530 261.2870000
  49.4073530  61.6853530 260.3410000  50.1613530  62.4893530 260.1810000
  48.7473530  61.9303530 261.7260000  48.8333530  60.9883530 262.3100000
  49.3933530  62.7043530 262.2110000  47.3603530  62.2773530 261.6850000
  46.7543530  62.8573530 263.0300000  46.9313530  61.5973530 264.0160000
  46.5173530  60.2833530 263.6430000  45.4413530  60.3063530 263.4100000
  47.0313530  59.9223530 262.7170000  46.8303530  59.2703530 264.7660000
  46.6883530  58.2083530 264.4700000  47.9003530  59.3943530 265.0390000
  46.0303530  59.5233530 266.0250000  45.0253530  59.2533530 265.9500000
  46.4503530  58.9103530 266.7550000  46.1313530  60.5233530 266.3160000
  47.5803530  63.9333530 263.6110000  45.2963530  63.0803530 262.8600000
  48.4813530  61.6393530 259.2320000  47.8913530  62.7853530 258.9330000
  48.1053530  63.8853530 259.3920000  46.9133530  62.5283530 257.8170000
  46.1123530  61.8813530 258.2300000  47.4393530  62.0503530 256.9640000
  46.3423530  63.8573530 257.3350000  47.1733530  64.4293530 256.9110000
  45.8443530  64.3823530 258.1890000  45.3283530  63.7223530 256.2580000
  45.6483530  63.3993530 255.2460000  44.8473530  64.7303530 256.1250000
  44.3913530  62.6323530 256.7010000  43.7033530  63.0283530 255.9770000
  43.9543530  62.7033530 257.7280000  44.4833530  61.3183530 256.0140000
  45.4063530  60.9563530 256.4750000  44.5403530  61.5533530 254.9250000
  43.3773530  60.2383530 256.1290000  42.5333530  60.3393530 255.4630000
  42.8323530  60.2613530 257.0950000  43.3963530  59.1083530 255.2030000
  43.2833530  59.1813530 254.1270000  42.4853530  58.5293530 255.6060000
  44.7933530  58.8743530 255.6040000  44.7033530  58.9233530 256.7090000
  45.9663530  58.5893530 254.9880000  46.6963530  57.9273530 255.4990000
  46.0703530  58.4533530 253.5290000  45.1273530  58.8753530 253.1400000
  46.1923530  57.4103530 253.1420000  47.2073530  59.3183530 253.0910000
  48.1123530  58.6783530 252.9970000  47.4603530  60.1193530 253.8270000
  46.7583530  59.9893530 251.8060000  46.0153530  60.7833530 252.0220000
  46.2613530  59.2743530 251.1130000  47.9483530  60.5123530 251.0760000
  48.5943530  59.6163530 250.9550000  48.4843530  61.3123530 251.6220000
  47.5993530  61.1373530 249.7750000  48.4813530  61.7183530 249.4290000
  46.6863530  61.7743530 249.8290000  47.2413530  60.1733530 248.7380000
  46.4413530  59.4543530 249.0230000  48.0703530  59.6163530 248.2880000
  46.7843530  61.0313530 247.6330000  45.7423530  61.3663530 247.5980000
  46.7373530  60.0693530 247.1540000  47.7573530  62.0333530 246.9550000
  48.0423530  62.8463530 247.5750000  47.2493530  62.5803530 246.1150000
  48.5613530  61.4973530 246.3970000  82.9613530  48.5813530 243.4490000
  83.6313530  47.7033530 243.3320000  82.8603530  48.6233530 242.3990000
  81.8873530  48.5563530 243.6200000  83.3443530  49.6223530 244.5210000
  83.9913530  49.3373530 245.3790000  84.2353530  49.7903530 244.3420000
  82.5813530  50.9103530 244.7190000  82.1513530  51.4223530 243.8450000
  81.8673530  50.6363530 245.4690000  83.2943530  52.0193530 245.3130000
  84.2063530  52.0733530 244.7210000  82.7223530  52.9583530 245.3540000
  83.8413530  51.7963530 246.6140000  84.3023530  50.8493530 246.7330000
  84.7903530  52.2783530 246.5770000  82.8403530  52.2693530 247.6240000
  82.5933530  53.3253530 247.5710000  82.1383530  51.4273530 247.6840000
  83.1803530  52.3033530 249.0750000  83.7053530  51.3513530 248.9270000
  83.7933530  53.1923530 249.2530000  82.5163530  52.7983530 250.3820000
  82.3453530  53.8933530 250.3660000  81.8533530  51.9413530 250.4390000
  83.1223530  52.7493530 251.8290000  83.4163530  51.7333530 251.4030000
  83.7953530  53.5493530 252.2750000  82.6663530  52.2983530 253.1440000
  82.2063530  53.2523530 253.1900000  82.2653530  51.4723530 252.6420000
  83.1253530  51.6163530 254.4030000  83.9083530  51.1203530 254.1900000
  83.7213530  52.2233530 255.0790000  82.1583530  50.5373530 254.8760000
  81.5523530  51.2393530 255.2810000  81.4583530  50.1193530 254.1400000
  82.7183530  49.6373530 255.9570000  81.9283530  48.9803530 256.2220000
  83.2853530  48.7293530 255.6840000  83.5973530  50.4543530 256.9440000
  84.0333530  51.4143530 256.7460000  82.9253530  50.5693530 257.7710000
  84.6873530  49.8033530 257.6860000  84.1213530  48.8943530 257.3070000
  85.4433530  49.2253530 257.7330000  85.3513530  49.9643530 259.1550000
  85.6743530  49.1323530 260.0280000  85.2173530  51.1523530 259.3420000
  85.4923530  51.3743530 260.7210000  85.1633530  52.3973530 260.8480000
  84.8243530  50.8523530 261.4350000  86.9603530  51.0683530 261.1710000
  87.3553530  50.0903530 260.7840000  86.9183530  50.8753530 262.7090000
  86.4563530  49.8893530 262.9710000  87.9423530  50.8443530 263.1330000
  86.0613530  51.8513530 263.2770000  86.5943530  53.0993530 264.0510000
  87.9583530  53.5303530 263.3150000  88.1643530  54.8563530 262.8100000
  87.6943530  55.0073530 261.8110000  87.6563530  55.5813530 263.4590000
  89.6653530  55.2193530 262.7260000  90.1573530  54.5793530 261.9620000
  89.8443530  56.2863530 262.4750000  90.3423530  54.9383530 264.0340000
  91.3673530  55.0793530 263.9540000  89.9633530  55.5023530 264.8050000
  90.0793530  53.9523530 264.2220000  85.6643530  54.2363530 263.9400000
  87.0023530  52.7243530 265.4210000  87.8013530  52.1143530 260.6870000
  88.1003530  52.0183530 259.3890000  87.9143530  51.0573530 258.6690000
  88.7943530  53.3093530 258.9890000  89.8693530  53.1643530 259.2140000
  88.3873530  54.1493530 259.5880000  88.6873530  53.5803530 257.4830000
  89.0313530  52.6893530 256.9130000  89.3953530  54.3993530 257.2230000
  87.2703530  53.9653530 257.0490000  86.8073530  54.6123530 257.8290000
  86.6563530  53.0383530 256.9320000  87.3033530  54.7273530 255.7260000
  88.0463530  55.5483530 255.8250000  86.3113530  55.1833530 255.5220000
  87.7293530  53.8313530 254.5590000  86.9933530  53.0143530 254.4180000
  88.6983530  53.3423530 254.8120000  87.9053530  54.6363530 253.2690000
  88.6773530  55.4023530 253.5060000  86.9673530  55.1783530 253.0050000
  88.3433530  53.7833530 252.0650000  87.4303530  53.5473530 251.5210000
  88.7153530  52.7883530 252.3930000  89.3093530  54.5403530 251.1790000
  90.3453530  54.6123530 251.5330000  89.0343530  55.1213530 250.0040000
  89.8023530  55.7073530 249.5110000  87.7263530  55.1493530 249.3050000
  87.1513530  54.2943530 249.6400000  87.7853530  55.1823530 248.1900000
  86.9033530  56.2813530 249.7770000  87.3973530  57.1773530 249.4720000
  86.5733530  56.1583530 250.8440000  85.6703530  56.4263530 249.0300000
  84.8693530  56.4353530 249.7690000  85.4023530  55.3733530 249.1850000
  85.7713530  57.1373530 247.5230000  86.3533530  56.5143530 246.8440000
  86.0903530  58.1863530 247.6140000  84.6443530  57.6993530 246.5480000
  84.2223530  58.3783530 247.2790000  83.8933530  56.9873530 246.2600000
  84.1903530  57.5803530 245.0810000  84.3533530  56.6893530 244.3950000
  84.8533530  58.3653530 244.8420000  82.7013530  57.5033530 244.8300000
  81.9903530  58.1173530 245.4110000  82.1473530  56.6803530 245.3430000
  82.7693530  57.5803530 243.3000000  81.7323530  57.7503530 243.0710000
  83.0613530  56.7603530 242.6710000  83.1823530  58.2953530 242.7010000
  54.8103530  48.8013530 243.5100000  55.4923530  49.6883530 243.5170000
  53.8613530  49.1463530 243.9170000  54.5433530  48.4443530 242.5190000
  55.8943530  48.0293530 244.1220000  55.3173530  47.1143530 244.1850000
  56.8343530  47.9043530 243.5570000  56.4733530  48.7343530 245.3180000
  57.2803530  48.1603530 245.7370000  57.3483530  49.2923530 245.0830000
  55.4613530  49.3353530 246.2780000  55.7643530  49.8483530 247.2570000
  54.5663530  50.0003530 245.9840000  54.9843530  48.1573530 246.3390000
  54.3973530  48.7853530 247.1980000  54.1933530  48.0493530 245.5850000
  55.6383530  46.5543530 246.6990000  56.0543530  46.0353530 245.8930000
  56.5803530  47.1033530 246.9790000  55.0313530  45.3173530 248.1050000
  54.1523530  45.0543530 248.5290000  55.7593530  44.6193530 248.3020000
  53.7433530  45.8273530 249.6620000  54.1773530  45.5583530 250.5750000
  53.5833530  47.0223530 249.8230000  52.6023530  45.6393530 250.5350000
  51.9273530  46.3673530 250.0090000  52.6763530  44.5523530 250.3600000
  52.8533530  46.2353530 252.0030000  51.9813530  45.8393530 252.5230000
  53.6193530  45.7103530 252.5980000  52.9973530  47.7933530 252.1590000
  53.9103530  48.3413530 251.7940000  52.1003530  48.3013530 251.8090000
  52.9913530  48.2333530 253.5740000  52.4273530  47.4993530 254.1960000
  54.0463530  48.1403530 253.7150000  52.8053530  49.7073530 253.8840000
  53.1683530  50.3063530 253.0330000  51.7313530  49.7103530 254.1220000
  53.3713530  50.4523530 255.0810000  54.3983530  50.6093530 255.2540000
  52.9403530  51.4243530 255.2750000  53.1443530  49.7933530 256.3010000
  52.4503530  48.9563530 256.0690000  54.0233530  49.1783530 256.4000000
  53.3253530  50.7013530 257.5980000  53.9353530  51.7623530 257.6370000
  52.8423530  50.1133530 258.6190000  52.8533530  50.5113530 259.9530000
  52.7443530  49.6533530 260.6950000  53.7913530  51.0613530 260.1510000
  51.5173530  51.0773530 260.1000000  51.4643530  51.7583530 259.2210000
  51.5233530  51.7843530 261.4340000  51.7823530  51.0563530 262.2460000
  52.3553530  52.5223530 261.4060000  50.2643530  52.4193530 261.5710000
  49.3803530  52.3083530 262.8660000  50.4273530  52.9583530 263.8940000
  50.5213530  54.3823530 264.0270000  51.2293530  54.8113530 263.2800000
  49.5443530  54.9063530 263.8480000  50.9113530  54.6873530 265.4750000
  50.8843530  55.7713530 265.6930000  50.1953530  54.1713530 266.1520000
  52.2833530  54.1853530 265.8340000  52.9853530  54.8723530 265.5060000
  52.2853530  54.0983530 266.8680000  52.5013530  53.2683530 265.3920000
  48.2433530  53.2303530 262.7510000  49.1673530  50.8923530 263.2290000
  50.5203530  50.0143530 260.0600000  49.3683530  50.4593530 259.5940000
  49.2023530  51.4933530 258.9700000  48.2443530  49.4823530 259.8940000
  47.5053530  50.0833530 260.4600000  48.5653530  48.6353530 260.5300000
  47.5763530  49.0633530 258.5930000  47.4293530  49.9003530 257.8820000
  46.5793530  48.6163530 258.8050000  48.3113530  47.9943530 257.8780000
  48.1383530  47.0763530 258.4880000  49.3703530  48.0953530 257.5770000
  47.6323530  47.7743530 256.5870000  46.5863530  47.4823530 256.7840000
  48.2653530  46.9173530 256.4050000  47.8343530  48.5843530 255.3170000
  48.8763530  48.4413530 254.9560000  47.6663530  49.6393530 255.5560000
  47.0053530  48.2123530 254.0860000  45.9133530  48.1613530 253.9110000
  46.4483530  47.3583530 254.3250000  47.6833530  48.8423530 252.8980000
  47.3063530  48.6553530 251.9340000  48.7093530  48.4443530 252.9070000
  47.5023530  50.2643530 252.5200000  46.7923530  50.3713530 251.7050000
  48.2053530  51.3353530 252.6290000  47.6363530  52.2583530 252.4470000
  49.5433530  51.3253530 253.2560000  49.8273530  50.2833530 253.5300000
  49.5173530  51.9423530 254.1640000  50.5843530  51.9063530 252.2890000
  51.5883530  51.8353530 252.7230000  50.3423530  52.9703530 252.0780000
  50.6573530  51.1853530 250.9620000  49.8403530  51.7443530 250.4550000
  50.5173530  50.1083530 251.1570000  51.8823530  51.3713530 250.0740000
  52.7113530  51.2153530 250.7860000  51.8083530  52.4243530 249.7300000
  52.1743530  50.3843530 248.9010000  52.5343530  49.4473530 249.3740000
  52.8763530  50.7533530 248.1390000  50.9783530  50.0223530 248.0810000
  50.3913530  50.9413530 248.0700000  50.5943530  49.2963530 248.7650000
  50.9323530  49.1343530 246.7960000  51.7493530  48.5263530 246.9360000
  51.3243530  49.8193530 246.0400000  49.6863530  48.1923530 246.3360000
  48.6613530  48.5013530 246.3960000  49.2593530  47.5613530 247.1480000
  49.5553530  47.9403530 245.2870000  91.0263530  49.2223530 243.2570000
  91.7293530  48.4293530 242.9850000  91.6913530  49.9723530 243.1030000
  90.2793530  49.2903530 242.4190000  90.3243530  49.0963530 244.5770000
  89.5593530  48.5343530 244.0550000  90.8743530  48.5723530 245.3240000
  89.2473530  49.8723530 245.1550000  89.6303530  50.8343530 244.9830000
  88.3143530  49.6813530 244.6160000  88.4153530  49.5693530 246.2980000
  87.5263530  48.9083530 246.0460000  89.0983530  49.0733530 246.9830000
  88.0253530  50.9753530 246.5980000  88.8693530  51.5273530 247.0290000
  87.8103530  51.6683530 245.7610000  86.9263530  50.9713530 247.5290000
  86.0533530  50.5293530 247.0380000  87.0873530  50.3953530 248.4390000
  86.9233530  52.3793530 247.8980000  87.7013530  52.8133530 248.5170000
  86.7373530  52.9753530 247.0250000  85.9053530  52.5943530 248.8070000
  85.6013530  53.6343530 248.7540000  85.1303530  52.6473530 248.1780000
  85.7773530  51.6053530 249.9750000  85.0853530  50.6913530 249.8900000
  86.7003530  51.2193530 250.3120000  85.5613530  52.3793530 251.2130000
  85.2073530  53.4763530 251.1070000  84.7713530  52.3353530 250.5590000
  85.2703530  51.3713530 252.4770000  86.2833530  51.1093530 252.6600000
  85.1313530  52.1263530 253.3510000  84.2003530  49.9623530 252.3490000
  83.0833530  49.9823530 252.1640000  84.3833530  49.3363530 251.5200000
  84.0893530  48.9053530 253.4320000  84.0443530  49.4483530 254.2840000
  83.1233530  48.3643530 253.6840000  85.4633530  48.8533530 253.9370000
  85.8683530  48.6033530 252.9470000  85.9013530  49.8513530 254.2590000
  85.6423530  47.6673530 254.8220000  84.8043530  46.9743530 254.7120000
  86.6553530  47.3643530 254.5190000  85.9933530  47.9083530 256.1920000
  86.7433530  48.8463530 256.3390000  85.2113530  47.1213530 257.1230000
  84.6813530  47.2183530 258.6030000  84.4933530  46.3073530 259.1780000
  85.6983530  47.4613530 258.9220000  83.3083530  48.2393530 259.2160000
  83.2943530  49.3253530 259.1690000  83.0543530  48.6163530 260.6770000
  83.7713530  49.3513530 261.0970000  82.2633530  49.4023530 260.9150000
  83.1973530  47.4223530 261.2740000  83.0923530  47.3033530 262.7610000
  81.9633530  48.3703530 263.0610000  81.2913530  48.3783530 264.2970000
  80.5683530  49.2173530 264.2200000  80.7353530  47.4223530 264.3900000
  82.2463530  48.5283530 265.5080000  82.8393530  47.5933530 265.6340000
  82.9343530  49.3923530 265.3920000  81.4943530  48.6983530 266.8030000
  80.5223530  49.0153530 266.6450000  81.4783530  47.7803530 267.3030000
  81.9653530  49.3973530 267.4120000  82.6163530  45.9453530 262.9840000
  84.3373530  47.7653530 263.4130000  82.2353530  47.6993530 258.4750000
  81.2973530  48.6683530 258.3790000  81.3333530  49.7163530 258.9420000
  80.0943530  48.2603530 257.5970000  79.3173530  48.4303530 258.3630000
  80.4803530  47.2543530 257.3750000  79.6313530  48.3973530 256.1690000
  79.7303530  49.4323530 255.8760000  78.5513530  48.1093530 256.1720000
  80.3283530  47.4303530 255.2000000  80.9293530  46.6003530 255.6510000
  81.0483530  48.0583530 254.6390000  79.2683530  46.9143530 254.2500000
  78.6423530  47.8073530 254.0070000  78.5913530  46.1773530 254.7270000
  79.8153530  46.3903530 252.9380000  80.2183530  47.2783530 252.3950000
  78.9853530  45.9423530 252.3460000  80.9283530  45.3533530 252.9970000
  80.5903530  44.3903530 253.4470000  81.7773530  45.7353530 253.6080000
  81.3723530  45.1133530 251.5570000  81.2253530  46.0303530 250.9410000
  80.7303530  44.3513530 251.1210000  82.7353530  44.5203530 251.5360000
  82.7243530  43.4983530 251.9250000  83.9163530  45.1173530 251.3480000
  84.8133530  44.4853530 251.3850000  84.1543530  46.5813530 251.1130000
  84.9853530  46.8733530 251.7870000  83.2563530  47.1743530 251.4100000
  84.5693530  47.0753530 249.7190000  85.3853530  46.4593530 249.2900000
  85.0423530  48.0683530 249.9000000  83.3343530  47.2283530 248.8210000
  82.4583530  47.5053530 249.4510000  83.0533530  46.2533530 248.3600000
  83.4153530  48.3293530 247.7690000  84.4553530  48.5583530 247.4510000
  82.9983530  49.2803530 248.1720000  82.5813530  47.9163530 246.5800000
  82.1863530  48.8183530 246.1340000  81.5793530  47.5443530 246.7770000
  83.3043530  46.9753530 245.6250000  83.9233530  46.2683530 246.1870000
  84.1913530  47.4213530 245.0930000  82.1653530  46.3503530 244.7310000
  81.6243530  46.8303530 243.8950000  81.4053530  45.9243530 245.3560000
  82.6773530  45.3813530 243.8530000  83.5193530  45.1783530 244.5370000
  83.0983530  45.7943530 242.8900000  82.1003530  44.4543530 243.6750000
  42.0783530  65.5553530 248.1790000  41.9973530  64.7163530 247.4540000
  41.2783530  66.2933530 247.9860000  41.9273530  65.1723530 249.1860000
  43.4643530  66.1733530 248.1980000  44.1583530  65.3543530 248.5040000
  43.7233530  66.5293530 247.1800000  43.5993530  67.3563530 249.1650000
  43.1533530  68.2643530 248.7050000  43.0243530  67.1253530 250.0890000
  45.0513530  67.6863530 249.5460000  45.5363530  66.7393530 249.8590000
  45.5983530  68.0803530 248.6580000  45.1073530  68.7133530 250.6900000
  44.5163530  69.5853530 250.3300000  44.5563530  68.3193530 251.5700000
  46.5203530  69.2243530 251.0540000  47.1353530  69.2793530 250.1280000
  46.4273530  70.2553530 251.4680000  47.3353530  68.3873530 252.0530000
  47.6073530  67.4193530 251.5730000  48.2823530  68.9253530 252.2610000
  46.6703530  68.1773530 253.4140000  46.4793530  69.1673530 253.8900000
  45.7163530  67.6443530 253.2910000  47.5143530  67.3303530 254.3490000
  48.0403530  66.5253530 253.7760000  48.2293530  68.0473530 254.7830000
  46.7923530  66.6913530 255.5190000  46.0253530  66.0243530 255.0950000
  47.5153530  66.0473530 256.0590000  46.2073530  67.6973530 256.5140000
  45.6053530  68.4773530 256.0090000  45.6463530  67.1503530 257.3010000
  47.2823530  68.4293530 257.2730000  47.8713530  67.5963530 257.7240000
  47.8573530  69.0143530 256.5110000  46.8033530  69.3943530 258.3360000
  46.0893530  68.8513530 258.9880000  47.6843530  69.7303530 258.9410000
  46.1193530  70.5763530 257.6510000  46.7013530  70.7033530 256.7110000
  45.0913530  70.3113530 257.3240000  46.1933530  71.9083530 258.4320000
  47.2533530  72.1073530 258.6940000  45.8233530  72.7503530 257.8110000
  45.3983530  71.9423530 259.7340000  45.0663530  70.9773530 260.3910000
  45.2503530  73.2303530 260.0810000  44.6713530  73.4733530 261.3690000
  45.1353530  72.8483530 262.1580000  44.8753530  74.5193530 261.5740000
  43.1253530  73.4443530 261.4470000  42.7743530  74.5083530 261.4560000
  42.6863530  72.7393530 262.7650000  43.1523530  73.2333530 263.6480000
  41.5803530  72.8373530 262.8130000  43.1283530  71.3943530 262.7880000
  42.2103530  70.1363530 263.1480000  43.2863530  69.2863530 263.9550000
  44.0493530  69.8473530 264.9800000  43.6883530  70.8363530 265.3220000
  43.9883530  69.1603530 265.8300000  45.4593530  70.0183530 264.4790000
  45.5013530  70.5923530 263.5320000  45.9863530  70.5743530 265.2580000
  46.1213530  68.6883530 264.2720000  45.8013530  68.2673530 263.3710000
  47.1433530  68.8403530 264.2320000  45.8713530  68.0263530 265.0410000
  41.1633530  70.5943530 264.0910000  41.8893530  69.4133530 261.9060000
  42.6783530  72.8263530 260.2450000  41.4083530  72.6253530 259.9870000
  40.4843530  72.8803530 260.7360000  41.2803530  72.3223530 258.4750000
  42.2943530  72.3523530 258.0250000  40.7003530  73.1453530 258.0130000
  40.5973530  70.9893530 258.1140000  39.4993530  71.1043530 258.2200000
  40.9183530  70.1963530 258.8280000  40.9123530  70.4953530 256.6920000
  40.5263530  69.4533530 256.6240000  42.0093530  70.4863530 256.5000000
  40.2723530  71.3183530 255.5770000  40.6433530  72.3613530 255.6760000
  39.1733530  71.3703530 255.7630000  40.6503530  70.7483530 254.1840000
  41.6523530  71.0733530 253.8500000  40.0163530  71.0743530 253.3770000
  40.4543530  69.2563530 253.9670000  39.5683530  68.9573530 254.5740000
  41.3683530  68.7763530 254.3490000  40.1073530  68.8463530 252.5130000
  39.1833530  69.3843530 252.2120000  39.8833530  67.7693530 252.4910000
  41.0713530  68.9313530 251.4010000  42.1533530  68.8163530 251.6100000
  40.7943530  69.5023530 250.2430000  41.7533530  69.6213530 249.7020000
  39.5653530  70.2453530 249.6210000  39.7433530  71.2053530 249.0230000
  38.7663530  70.5793530 250.3340000  38.9963530  69.4183530 248.5930000
  38.0573530  69.9223530 248.2780000  38.7893530  68.5513530 249.2500000
  40.0523530  69.1273530 247.5300000  39.7703530  68.1683530 247.1270000
  41.0483530  68.9233530 247.9560000  40.2503530  70.1573530 246.4190000
  40.4973530  71.1563530 246.8570000  39.2863530  70.2243530 245.8710000
  41.2993530  69.6933530 245.3700000  41.3473530  70.4593530 244.5620000
  40.9413530  68.7493530 244.9540000  42.7093530  69.2503530 245.8090000
  43.4153530  69.2783530 244.9360000  42.7183530  68.3123530 246.3650000
  43.2223530  70.1773530 246.7660000  44.2253530  69.9693530 247.2390000
  42.4533530  70.2963530 247.5440000  43.2053530  71.3083530 245.8450000
  42.3833530  71.9483530 245.5270000  44.0443530  71.1873530 245.1150000
  43.4093530  72.1303530 246.4740000  98.5723530  61.0773530 246.0470000
  99.4623530  61.2773530 246.3090000  98.0343530  60.7163530 246.3180000
  98.3943530  60.2753530 245.1350000  97.0093530  62.0283530 247.4440000
  97.8153530  62.3553530 248.0230000  96.4633530  62.8783530 247.3340000
  94.9133530  61.3423530 248.7470000  94.2103530  60.2013530 248.6040000
  94.8983530  60.2443530 249.2610000  93.8413530  61.7503530 249.3340000
  94.1283530  62.2893530 248.3970000  92.9383530  61.0493530 249.2000000
  94.1943530  61.9713530 250.7070000  95.1283530  62.5153530 250.5360000
  93.4753530  62.7063530 251.0050000  94.2753530  60.6823530 251.5680000
  93.3063530  60.2273530 251.4780000  94.7323530  59.7713530 251.0900000
  95.1413530  60.7873530 252.8600000  94.4953530  61.3713530 253.5320000
  95.4903530  59.7783530 253.1520000  96.3203530  61.6743530 253.1970000
  97.4043530  61.5773530 253.0110000  96.0853530  62.7273530 253.0530000
  97.0263530  61.2503530 254.3850000  97.4073530  62.0813530 254.8940000
  96.2523530  61.3883530 255.0540000  97.9683530  60.0383530 254.2980000
  97.2453530  59.2513530 254.4190000  98.6103530  59.8003530 253.4330000
  98.9213530  60.0583530 255.3930000  99.4303530  59.1253530 255.6330000
  99.7043530  60.8343530 255.2320000  98.1383530  60.1723530 256.6180000
  98.8373530  59.9493530 257.3930000  97.9373530  61.1733530 256.6600000
  96.7513530  59.6533530 256.9130000  95.9813530  60.1713530 256.3120000
  96.9163530  58.6213530 256.6040000  96.3433530  59.7023530 258.3920000
  97.1093530  59.1203530 258.9490000  96.3023530  60.6723530 258.9270000
  94.8803530  59.4243530 258.6240000  94.5523530  58.6483530 257.9280000
  94.8053530  59.0783530 259.6740000  94.0223530  60.7093530 258.4400000
  94.2193530  61.6103530 257.6420000  93.0563530  60.6603530 259.3320000
  92.0153530  61.6633530 259.2870000  92.3633530  62.6623530 259.6190000
  91.5403530  61.7123530 258.2730000  90.8523530  61.3103530 260.2390000
  90.0413530  62.0613530 259.9540000  91.0433530  61.7143530 261.7310000
  91.3113530  62.7893530 261.8260000  90.0363530  61.6103530 262.2020000
  92.0323530  60.9303530 262.3800000  91.9113530  60.5793530 263.9300000
  93.2843530  59.8223530 264.1200000  93.8473530  59.1933530 262.9650000
  93.0773530  58.7593530 262.2670000  94.4413530  59.9213530 262.3670000
  94.6363530  57.9993530 263.4610000  94.0123530  57.4923530 264.2220000
  94.8083530  57.3023530 262.6320000  95.9633530  58.3873530 264.0690000
  96.4903530  59.1013530 263.5170000  95.7923530  58.8013530 264.9950000
  96.6063530  57.5783530 264.2180000  91.9013530  61.8483530 264.6760000
  90.7953530  59.6273530 264.1400000  90.6353530  59.8543530 260.0540000
  89.5673530  59.7073530 259.2900000  88.8093530  60.6373530 259.1590000
  89.2683530  58.2453530 258.8050000  88.1693530  58.0993530 258.8910000
  89.7573530  57.6143530 259.5630000  89.6763530  57.7353530 257.3800000
  89.3873530  58.4023530 256.5460000  89.1583530  56.7733530 257.1480000
  91.1723530  57.4683530 257.2920000  91.3993530  56.5693530 257.9120000
  91.6943530  58.3553530 257.7190000  91.6313530  57.1823530 255.8460000
  91.1003530  57.8073530 255.1140000  91.4353530  56.0923530 255.6680000
  93.1093530  57.5183530 255.5690000  93.4763530  57.1813530 256.5480000
  93.4763530  58.5403530 255.5800000  93.7343530  56.9533530 254.2380000
  93.2843530  57.2603530 253.3080000  93.2453530  55.9183530 254.2620000
  95.3773530  57.1303530 253.9810000  95.8823530  57.2713530 255.0560000
  95.9933530  57.9913530 254.1220000  95.9263530  55.9853530 252.9350000
  96.2653530  54.9573530 253.2000000  95.7983530  55.8373530 251.6830000
  96.0423530  54.8623530 251.1840000  95.0213530  56.9513530 251.1980000
  95.6093530  57.2923530 250.3520000  94.9653530  57.8183530 251.8780000
  93.6503530  56.5873530 250.8180000  92.9683530  57.4643530 250.8160000
  93.1333530  55.7443530 251.3570000  93.8753530  56.2633530 249.4210000
  94.7023530  55.5353530 249.3560000  94.3133530  56.9533530 248.6840000
  92.5083530  55.9693530 249.0280000  92.0023530  55.0933530 249.5120000
  93.0023530  55.6963530 248.1060000  91.6153530  57.0393530 248.3820000
  91.4193530  57.7143530 249.2070000  90.6063530  56.7063530 248.0340000
  92.2623530  57.6073530 247.1080000  92.6313530  56.8723530 246.3440000
  93.1233530  58.1613530 247.5070000  91.3113530  58.4983530 246.3580000
  90.6433530  58.9333530 247.0470000  90.5363530  57.9323530 245.8290000
  91.9913530  59.6543530 245.6590000  91.3293530  60.2763530 245.0740000
  92.6653530  59.3693530 244.8470000  92.4173530  60.3383530 246.4260000
  96.0433530  72.0993530 246.0890000  95.7453530  71.2433530 246.6330000
  97.0463530  72.0433530 245.6590000  95.5023530  71.8843530 245.2800000
  95.4993530  72.7613530 247.2340000  96.2783530  72.5003530 247.9340000
  95.6433530  73.7443530 246.8390000  94.1693530  72.3073530 247.9360000
  93.2143530  72.4003530 247.3690000  94.1213530  71.2463530 248.2830000
  93.8273530  73.3463530 248.8930000  93.6493530  74.2193530 248.2050000
  92.9003530  73.0163530 249.4000000  94.9673530  73.6073530 249.8260000
  95.0683530  72.8143530 250.5760000  95.9233530  73.7883530 249.2920000
  94.6553530  74.8053530 250.5950000  94.3563530  75.5743530 249.8910000
  93.8523530  74.6083530 251.2990000  95.7633530  75.3583530 251.3530000
  96.1983530  74.7463530 252.1780000  96.5793530  75.6283530 250.6360000
  95.0973530  76.5943530 251.9280000  95.1243530  77.5133530 251.5050000
  94.5643530  76.5413530 252.8160000  96.0243530  77.3173530 252.7020000
  96.1263530  76.6133530 253.5850000  96.8713530  76.8693530 252.0620000
  96.1193530  79.0183530 253.0060000  96.2473530  79.5893530 252.0610000
  95.3973530  79.3063530 253.7800000  97.2343530  80.0003530 253.7320000
  97.9153530  80.5643530 252.9980000  97.3163530  80.9083530 254.2070000
  97.8423530  79.5723530 255.0970000  98.7113530  78.9523530 254.9620000
  98.9693530  79.6523530 255.1580000  96.7493530  78.9453530 256.0620000
  96.4283530  79.7843530 256.6350000  96.0403530  78.2053530 255.6040000
  96.9743530  78.1983530 257.3420000  97.0573530  77.1423530 256.9290000
  97.7933530  78.8643530 257.7770000  96.5133530  78.1273530 258.6450000
  97.0813530  77.4683530 259.3150000  96.3823530  79.0733530 259.0870000
  95.5573530  77.2453530 258.5310000  95.1463530  76.5703530 257.6000000
  95.2173530  77.2953530 259.7830000  94.1903530  76.5903530 260.0340000
  93.6393530  77.2343530 260.7410000  93.6833530  76.7523530 259.1390000
  94.1323530  75.0603530 260.3920000  93.1023530  74.5853530 260.4200000
  94.2663530  75.1743530 261.8610000  95.1033530  75.8813530 261.9990000
  93.3373530  75.6573530 262.3030000  94.4493530  73.8613530 262.3000000
  94.2983530  73.6573530 263.8310000  95.0863530  72.2923530 263.9340000
  96.1533530  71.9923530 263.0440000  96.4503530  70.9443530 263.2560000
  95.8493530  72.0503530 261.9660000  97.3543530  72.9233530 263.2670000
  98.1663530  72.6183530 262.5820000  97.1133530  73.9943530 263.0970000
  97.8013530  72.8353530 264.6950000  97.0873530  73.3843530 265.2380000
  97.7883530  71.8473530 265.0070000  98.7173530  73.3043530 264.8200000
  95.1283530  74.6453530 264.5410000  92.9083530  73.4693530 264.2430000
  95.0093530  74.2843530 259.5940000  94.3393530  73.3533530 258.9500000
  93.1473530  73.1903530 258.9570000  95.3163530  72.5233530 258.2510000
  94.9603530  71.4763530 258.1700000  96.1953530  72.5413530 258.9100000
  95.6933530  73.1003530 256.8990000  96.1483530  74.1133530 256.9690000
  94.8643530  73.1493530 256.1520000  96.7123530  72.1383530 256.4100000
  96.3763530  71.0933530 256.6190000  97.6523530  72.3153530 256.9970000
  96.7683530  72.3203530 254.9150000  97.0203530  73.3673530 254.6030000
  95.8723530  71.9563530 254.4160000  97.7953530  71.4693530 254.3480000
  97.8523530  70.4303530 254.6950000  98.3933530  71.9643530 255.0820000
  97.8853530  71.7653530 252.8550000  96.9233530  71.4943530 252.4310000
  98.1953530  70.7473530 252.4670000  98.6933530  73.2223530 252.3730000
  98.0343530  73.9283530 252.8400000  98.7523530  73.4433530 251.3290000
 100.2223530  73.7153530 252.3370000 101.0763530  73.0893530 252.1950000
 101.0263530  74.6763530 252.3440000 102.0493530  74.5803530 252.7850000
 100.3053530  75.8053530 252.4110000 100.4703530  76.1073530 253.4490000
  99.1993530  75.7163530 252.2340000 101.1753530  76.3663530 251.3100000
 102.2163530  76.6253530 251.5850000 100.8043530  77.3333530 251.0350000
 100.8513530  75.9863530 249.8990000 101.0593530  74.9533530 249.6770000
 101.6653530  76.5503530 249.3640000  99.3233530  76.2473530 249.6550000
  98.9413530  77.2673530 249.7900000  98.7123530  75.8543530 250.4520000
  98.7313530  75.7223530 248.3750000  97.8093530  76.3333530 248.1270000
  98.5433530  74.6493530 248.4100000  99.5853530  75.7573530 247.1850000
 100.5513530  75.2593530 247.0080000  99.6593530  76.8253530 247.0710000
  98.7333530  75.6043530 246.0550000  99.3343530  76.0333530 245.2800000
  97.9173530  76.3693530 246.1400000  98.4803530  74.2993530 245.3860000
  99.4493530  73.8443530 245.0690000  97.8983530  74.3463530 244.4590000
  97.7153530  73.8353530 245.9620000  73.9943530  43.6753530 245.0900000
  74.2873530  42.8503530 244.4240000  73.7973530  42.8053530 245.6890000
  74.8643530  44.3193530 245.0710000  72.7333530  44.2953530 245.4800000
  72.6733530  44.9623530 244.6270000  71.7793530  43.7663530 245.5610000
  72.7143530  45.1073530 246.6900000  73.6093530  45.6893530 246.6630000
  71.9463530  45.6203530 246.2620000  71.9423530  44.7613530 247.9630000
  71.0553530  44.1553530 247.8820000  72.2583530  43.8973530 248.4600000
  72.0343530  45.8843530 248.9830000  72.9273530  46.5633530 248.8700000
  71.3233530  46.5173530 248.6820000  71.6913530  45.5193530 250.4110000
  70.9873530  44.6853530 250.4380000  72.4183530  45.0783530 251.0110000
  71.4173530  46.7333530 251.2470000  70.5863530  47.1543530 250.6570000
  71.1043530  46.4283530 252.2620000  72.4853530  47.8193530 251.3140000
  72.6923530  48.1843530 250.2850000  72.1403530  48.6363530 251.9880000
  73.8623530  47.5973530 251.8740000  74.6203530  47.5283530 251.0610000
  74.1523530  48.6043530 251.9750000  74.0263530  46.9143530 253.2610000
  73.2253530  47.2933530 253.8860000  73.5713530  46.0063530 253.5240000
  75.4783530  46.8193530 253.8860000  76.3123530  46.4603530 253.2170000
  75.9513530  47.6173530 254.3300000  75.4223530  45.9573530 255.0820000
  75.4513530  45.1793530 254.3280000  76.3633530  45.6253530 255.5410000
  74.1023530  46.0203530 255.9490000  73.1083530  45.9143530 255.4770000
  73.7993530  45.2313530 256.5930000  74.2563530  46.7543530 257.1470000
  75.2913530  46.7813530 257.3960000  73.9773530  47.4513530 256.4510000
  73.1123530  46.9513530 258.0660000  73.3133530  47.8613530 258.6340000
  72.1553530  47.0953530 257.5200000  73.0853530  45.8853530 259.0850000
  73.9453530  45.0633530 259.3220000  71.9353530  46.0533530 259.6810000
  71.7073530  45.1083530 260.7190000  72.6333530  44.7843530 261.2480000
  71.0323530  45.5803530 261.4650000  70.9553530  43.9103530 260.1240000
  70.1473530  44.3813530 259.5140000  70.3173530  43.0973530 261.2920000
  69.7263530  43.8483530 261.8660000  69.5973530  42.3413530 260.9320000
  71.2983530  42.4443530 262.0960000  71.2503530  42.5763530 263.6760000
  69.6443530  42.6403530 263.9360000  69.0683530  41.4243530 264.4410000
  69.4383530  40.5563530 263.8370000  69.3743530  41.2583530 265.4960000
  67.5363530  41.3813530 264.3300000  67.1083530  40.4163530 264.6610000
  66.9853530  42.1663530 264.8760000  67.2643530  41.5203530 262.8780000
  67.6853530  40.6693530 262.4490000  66.2413530  41.6233530 262.6930000
  67.7813530  42.3813530 262.6100000  71.7553530  41.3613530 264.3440000
  71.8023530  43.8653530 264.0920000  71.8473530  43.1513530 259.2770000
  71.2553530  42.1563530 258.6520000  70.0673530  41.9013530 258.6870000
  72.1923530  41.4293530 257.7370000  71.9083530  40.3953530 257.5390000
  73.1913530  41.3893530 258.2530000  72.1813530  42.2043530 256.3980000
  73.0623530  41.7223530 255.9020000  72.3233530  43.3083530 256.5920000
  71.1753530  42.1663530 255.3700000  71.3933530  42.9123530 254.5810000
  70.2533530  42.5033530 255.8530000  71.1513530  40.7983530 254.7920000
  71.0123530  40.1203530 255.6640000  72.0973530  40.5063530 254.2710000
  69.9783530  40.8703530 253.8530000  69.2183530  41.5663530 254.2770000
  69.5683530  39.8533530 253.8260000  70.4423530  41.3373530 252.4760000
  71.2063530  40.5753530 252.2220000  70.9653530  42.3213530 252.5570000
  69.3913530  41.3663530 251.3530000  68.5423530  42.0443530 251.5860000
  68.9713530  40.3523530 251.2010000  70.0813530  41.8643530 250.1150000
  69.8783530  42.9133530 249.8830000  70.9183530  41.1853530 249.3230000
  71.5323530  41.7263530 248.5970000  71.3723530  39.7733530 249.4780000
  71.5893530  39.2993530 248.4940000  70.7013530  39.1193530 250.0900000
  72.6513530  39.8483530 250.3080000  72.3933530  39.0943530 251.0800000
  72.7923530  40.8183530 250.8260000  73.9273530  39.6553530 249.4330000
  73.8053530  40.5903530 249.0210000  73.5633530  38.9663530 248.6510000
  75.5513530  39.5233530 249.7500000  76.5993530  39.4343530 249.4690000
  76.0863530  38.5513530 249.8350000  75.7913530  40.2093530 250.7060000
  76.7223530  39.8653530 251.1840000  75.5653530  39.8703530 251.7920000
  75.9473530  41.6043530 249.9760000  75.8753530  42.5103530 250.5670000
  74.8333530  41.8093530 250.1660000  77.4073530  41.8543530 248.7570000
  77.0763530  41.0423530 248.2360000  78.1843530  41.2953530 249.0320000
  78.9163530  43.0163530 247.9510000  78.1273530  43.0903530 247.7270000
  79.2103530  43.7293530 247.1470000  78.9823530  44.1903530 248.1430000
  87.7183530  83.1893530 245.3020000  88.6693530  82.7463530 245.0800000
  87.3853530  83.2153530 244.2760000  87.0863530  82.5223530 245.9400000
  87.9023530  84.5863530 245.7980000  88.7653530  85.0753530 245.3140000
  86.9543530  84.9403530 245.3590000  88.2863530  85.0983530 247.2160000
  89.1513530  84.5783530 247.2020000  88.7903530  86.0103530 247.5540000
  87.4543530  84.7613530 248.3190000  86.9033530  83.8993530 247.9660000
  87.5293530  84.3973530 249.2930000  86.7873530  85.7843530 248.6650000
  87.1353530  86.8193530 248.1580000  86.4593530  86.4603530 247.6270000
  84.6403530  85.4243530 249.8830000  83.6723530  85.9013530 249.1830000
  83.9623530  84.5333530 249.6810000  84.4033530  85.5323530 251.2010000
  83.3493530  85.2843530 251.3980000  85.1093530  84.6473530 251.1590000
  84.6793530  86.8533530 251.8590000  85.5433530  87.4933530 251.9430000
  84.4803530  87.7963530 251.3990000  84.7913530  86.7763530 253.2710000
  83.8273530  86.3493530 253.5590000  85.5563530  86.0593530 253.1000000
  85.3273530  88.1053530 253.8500000  86.2593530  88.5643530 253.4700000
  85.0223530  88.9713530 253.4490000  85.1563530  88.2423530 255.2670000
  85.3563530  89.1853530 255.7780000  84.3183530  87.5873530 255.6950000
  86.5543530  87.8313530 255.4340000  85.9933530  86.8973530 255.3050000
  87.3893530  88.0363530 254.7810000  87.3043530  87.9083530 256.6770000
  87.4513530  88.8523530 257.0580000  86.1113530  87.8023530 256.9080000
  88.6333530  86.8683530 257.4260000  88.6753530  85.7173530 257.4760000
  89.4493530  87.1283530 256.8530000  88.9983530  86.5123530 258.9600000
  89.0493530  87.4783530 259.4780000  88.2893530  85.7443530 259.4090000
  90.3043530  85.9603530 259.2710000  91.2953530  86.1303530 258.6130000
  90.1343530  85.3873530 260.4450000  91.3413530  85.0373530 261.0630000
  91.0603530  84.1833530 261.6810000  92.1223530  84.7463530 260.3190000
  91.9103530  86.1503530 261.9400000  92.9863530  85.9403530 262.2200000
  91.1903530  86.4503530 263.2490000  90.1643530  86.0423530 263.1660000
  91.7023530  85.8683530 264.0190000  91.2643530  87.8453530 263.5680000
  90.1133530  88.8173530 263.9880000  88.8763530  87.8373530 264.0230000
  87.5683530  88.3823530 264.1660000  87.3703530  88.6523530 265.2230000
  87.4093530  89.3043530 263.5430000  86.6413530  87.2573530 263.8130000
  86.9243530  86.2923530 264.2760000  85.5663530  87.5093530 263.9380000
  86.8623530  86.9663530 262.4310000  86.5003530  87.7633530 261.8530000
  87.8173530  86.8313530 262.0460000  86.2223530  86.2323530 262.0350000
  90.3873530  89.3133530 265.3460000  89.7803530  89.7363530 262.8820000
  91.7693530  87.2873530 261.2010000  92.7813530  87.8503530 260.9070000
  93.9183530  87.4323530 260.7020000  92.1693530  89.2173530 260.7080000
  93.1993530  89.3723530 261.1410000  91.7783530  89.8433530 261.4850000
  91.4263530  89.3703530 259.2250000  90.5443530  88.7483530 259.3120000
  92.0503530  88.7423530 258.5670000  90.8533530  90.7313530 258.4370000
  91.3473530  91.7373530 258.3850000  90.2733530  91.2813530 259.1560000
  90.7983530  90.9103530 256.8950000  91.5243530  90.5743530 256.1440000
  90.8333530  91.9873530 256.5850000  89.7623530  90.0233530 256.4510000
  89.0013530  90.2273530 257.2290000  90.1373530  88.9743530 256.5240000
  89.3763530  90.4813530 255.0790000  89.4193530  91.5933530 255.0460000
  88.3373530  90.1213530 254.9960000  90.2623530  90.0363530 253.9330000
  91.3503530  90.1573530 254.0550000  89.9683530  90.6013530 253.0320000
  90.1833530  88.6093530 253.7170000  90.2723530  87.9363530 254.5980000
  89.9763530  88.0953530 252.5310000  89.9883530  87.0443530 252.5130000
  89.7333530  88.3893530 251.0950000  88.8413530  87.9123530 250.7820000
  90.2893530  87.6663530 250.4850000  89.3083530  89.7223530 250.5520000
  89.1643530  89.5253530 249.4640000  90.2233530  90.2993530 250.7240000
  88.0463530  90.4113530 251.1300000  88.2503530  90.9133530 252.0940000
  87.2013530  89.7773530 251.4100000  87.5403530  91.5113530 250.1960000
  88.4063530  92.2033530 250.0730000  86.7083530  92.0053530 250.7430000
  86.9913530  91.0823530 248.8210000  85.9633530  91.4913530 248.7100000
  86.9153530  89.9723530 248.7920000  87.8353530  91.6713530 247.6700000
  88.8723530  91.2723530 247.7870000  87.8303530  92.7693530 247.7120000
  87.3893530  91.4163530 246.2510000  88.2243530  91.5813530 245.5230000
  86.4363530  91.8433530 245.8890000  87.1423530  90.0403530 246.1940000
  86.8683530  89.7413530 245.2090000  86.2453530  89.6373530 246.7020000
  88.1173530  89.5273530 246.4050000  63.8263530 101.0843530 245.8350000
  63.4143530 101.4113530 246.8320000  62.9333530 100.9793530 245.2020000
  64.4233530 101.8613530 245.3980000  64.7223530 100.2873530 246.6050000
  65.4953530 100.0473530 245.8690000  65.1573530 100.9083530 247.4540000
  63.7563530  99.2683530 247.0390000  62.8563530  99.6503530 247.5830000
  63.3963530  98.8333530 246.0810000  64.3913530  98.3553530 248.0020000
  65.3673530  98.0103530 247.6030000  64.5433530  98.9293530 248.9460000
  63.4133530  97.2273530 248.1360000  62.3733530  97.6333530 248.2600000
  63.4803530  96.6683530 247.1830000  63.7413530  96.3233530 249.2710000
  63.3703530  95.2953530 249.0620000  64.8153530  96.2843530 249.5630000
  63.0353530  96.8043530 250.4500000  63.1893530  97.8673530 250.7270000
  61.9223530  96.6783530 250.2940000  63.6453530  95.9753530 251.5730000
  63.2993530  94.8833530 251.5020000  64.6753530  96.0343530 251.9010000
  63.1913530  96.6113530 252.7810000  62.2763530  96.2713530 252.1590000
  63.3803530  95.9823530 253.6750000  63.2253530  98.0013530 253.4360000
  63.1363530  98.6833530 252.6150000  62.4543530  98.4333530 254.1530000
  64.3893530  97.9843530 254.4110000  64.7753530  96.9593530 254.5980000
  65.1853530  98.5443530 253.9250000  64.1023530  98.7103530 255.7110000
  63.7343530  99.6523530 255.2660000  63.2373530  98.4293530 256.2950000
  65.3643530  98.8543530 256.5740000  66.0373530  99.3493530 255.8470000
  65.1943530  99.5333530 257.4340000  66.0833530  97.5913530 257.1020000
  66.5133530  97.0383530 256.2250000  66.8563530  97.8293530 257.8450000
  65.1633530  96.6893530 257.9110000  64.5063530  97.1563530 258.6550000
  64.6583530  96.5433530 257.0130000  65.6173530  95.3183530 258.3420000
  65.1963530  94.2373530 257.9680000  66.6143530  95.5223530 259.1410000
  67.2573530  94.3263530 259.5910000  66.5313530  93.4943530 259.7470000
  67.9933530  93.9973530 258.8260000  67.8893530  94.5783530 260.9880000
  67.9673530  93.5923530 261.5120000  66.9203530  95.4293530 261.8700000
  66.9353530  96.4773530 261.4960000  65.8973530  95.0283530 261.7020000
  67.1403530  95.3523530 263.2790000  68.4753530  95.6923530 264.0100000
  69.1933530  96.6633530 263.0110000  68.9863530  98.0353530 262.8560000
  68.9383530  98.2753530 261.7670000  68.0223530  98.3903530 263.2950000
  70.1913530  98.6233530 263.5320000  70.2903530  98.2743530 264.5850000
  71.1313530  98.3643530 262.9930000  69.9823530 100.0743530 263.6040000
  70.6203530 100.4073530 264.3480000  70.2613530 100.5653530 262.7270000
  69.0003530 100.3173530 263.8470000  68.2183530  96.4543530 265.2560000
  69.3123530  94.4803530 264.0970000  69.1593530  95.2733530 260.8680000
  70.1793530  94.4073530 260.8750000  70.0093530  93.2203530 260.7050000
  71.5193530  95.1313530 261.0490000  71.8223530  95.0623530 262.1120000
  71.4293530  96.2033530 260.7890000  72.5903530  94.5373530 260.1200000
  72.8153530  93.4783530 260.3260000  73.5413530  95.0623530 260.3250000
  72.1953530  94.6783530 258.6500000  71.2723530  94.0753530 258.4950000
  73.0023530  94.2663530 258.0000000  71.8623530  96.1053530 258.2370000
  72.7173530  96.7763530 258.5050000  70.9223530  96.4923530 258.6700000
  71.6433530  96.2173530 256.7640000  72.1513530  95.3933530 256.2630000
  72.0293530  97.2423530 256.5980000  70.2493530  96.2253530 256.1870000
  69.7343530  97.0873530 256.6570000  69.7793530  95.2743530 256.5040000
  70.2413530  96.3823530 254.6480000  70.8643530  95.5703530 254.1950000
  70.7373530  97.3423530 254.3950000  68.8283530  96.3623530 254.1150000
  68.3123530  95.4083530 254.2860000  68.1603530  97.3613530 253.4920000
  67.1523530  97.1843530 253.0850000  68.6403530  98.7503530 253.1590000
  69.5523530  99.0753530 253.7070000  67.8743530  99.5303530 253.3620000
  68.9523530  98.7133530 251.6710000  69.0293530  99.7663530 251.3150000
  68.1963530  98.1843530 251.0530000  70.2733530  98.0303530 251.4360000
  70.3033530  96.9493530 251.6590000  70.9633530  98.5083530 252.1320000
  70.7023530  98.2103530 250.0200000  71.7503530  97.8263530 250.0520000
  70.7553530  99.2953530 249.7760000  69.7903530  97.5093530 248.9650000
  68.7903530  97.9563530 249.0260000  69.8383530  96.4103530 249.0700000
  70.0443530  97.7563530 247.4900000  70.9793530  97.1963530 247.5090000
  70.0003530  98.8483530 247.2410000  69.6753530  96.9143530 246.3310000
  69.8713530  95.8513530 246.5990000  70.2733530  97.1783530 245.4310000
  68.2783530  97.2973530 246.1230000  67.9113530  97.7603530 247.0730000
  67.7443530  96.3663530 245.9210000  68.1943530  98.0233530 245.2890000
  53.8273530  41.6763530 245.7320000  54.0993530  41.0283530 244.8730000
  53.7303530  42.7463530 245.4760000  52.9103530  41.1523530 245.9990000
  54.9163530  41.5283530 246.7470000  55.2333530  40.5613530 246.4100000
  55.8103530  42.1533530 246.5890000  54.4183530  41.5823530 248.1770000
  54.3933530  42.6503530 248.4700000  53.4253530  41.1253530 248.2540000
  55.3033530  40.9023530 249.1780000  55.3503530  39.7923530 249.1130000
  56.2323530  41.3383530 248.8450000  54.9933530  41.1823530 250.6180000
  54.9113530  42.2483530 250.8770000  54.2673530  40.4123530 250.9180000
  55.8233530  40.6233530 251.6940000  56.1663530  39.5653530 251.7100000
  56.4293530  40.2043530 250.9390000  56.2843530  41.7163530 252.7480000
  57.1113530  41.4773530 253.4590000  56.6593530  42.7023530 252.4320000
  55.4693530  41.5733530 253.8940000  54.4993530  41.6423530 253.4440000
  55.7543530  40.5813530 254.3070000  55.9003530  42.4113530 255.0110000
  56.6263530  41.6633530 255.2910000  56.4503530  43.2863530 254.6490000
  54.8003530  42.7043530 255.9910000  54.0923530  43.1593530 255.2720000
  54.2563530  41.8523530 256.4140000  55.1833530  43.6883530 257.1090000
  55.8463530  44.4303530 256.6390000  54.2453530  44.1223530 257.4950000
  55.8183530  43.1863530 258.4050000  55.0913530  42.6613530 259.0520000
  56.5533530  42.4953530 258.1220000  56.7023530  44.0463530 259.2500000
  55.9683530  44.7383530 259.6980000  57.1603530  43.3893530 260.0430000
  57.8543530  44.6793530 258.4820000  58.5493530  43.8753530 258.1710000
  57.5463530  45.1863530 257.5450000  58.6223530  45.6193530 259.4060000
  58.7783530  45.1423530 260.3950000  59.5933530  45.8683530 258.9460000
  57.8423530  46.8713530 259.6690000  56.8063530  47.1783530 259.1050000
  58.4093530  47.5383530 260.6430000  57.4763530  48.5713530 260.9910000
  57.9353530  49.4123530 261.2480000  57.1133530  49.1933530 260.1670000
  56.5143530  48.2543530 262.1330000  56.1593530  49.2463530 262.5670000
  57.0823530  47.5913530 263.3860000  57.9643530  47.0093530 263.0430000
  57.4803530  48.3773530 264.0720000  56.0493530  46.8263530 264.0470000
  56.0303530  45.2503530 263.8940000  54.6223530  44.7603530 264.3870000
  53.3943530  45.1613530 263.8720000  52.6603530  45.1513530 264.7020000
  53.4263530  46.2233530 263.5340000  52.9363530  44.1523530 262.8040000
  51.8943530  44.4203530 262.5780000  53.5593530  44.1923530 261.8850000
  52.9163530  42.7033530 263.2720000  53.8883530  42.3373530 263.1630000
  52.6813530  42.6403530 264.2820000  52.2483530  42.1183530 262.7180000
  56.2303530  44.7983530 262.4920000  56.8303530  44.6493530 264.9460000
  55.5343530  47.3663530 261.5370000  54.7073530  48.1313530 260.9230000
  54.8213530  49.3513530 260.9850000  53.6073530  47.2143530 260.2720000
  52.8483530  46.9533530 261.0080000  54.1773530  46.4013530 259.7790000
  52.6353530  47.5743530 259.1850000  51.9663530  48.3853530 259.5110000
  51.8043530  46.9673530 258.7960000  53.4943530  47.7883530 258.0110000
  54.3163530  48.5073530 258.2080000  52.5373530  48.2513530 257.6700000
  53.9543530  46.7153530 257.0390000  52.9473530  46.3523530 256.7120000
  54.6133530  46.1443530 257.6780000  54.6303530  46.8233530 255.6470000
  53.8083530  47.3583530 255.3400000  54.9503530  46.0273530 254.9830000
  55.7063530  47.6683530 255.2010000  56.4413530  47.2323530 255.8980000
  55.3753530  48.6653530 255.4660000  56.3153530  47.8013530 253.8260000
  57.2293530  48.4093530 253.6890000  55.7033530  48.0783530 252.9690000
  57.2223530  46.8463530 253.8040000  58.2303530  47.0663530 254.2410000
  56.9823530  45.9893530 252.9310000  57.3703530  45.0813530 253.1520000
  56.1143530  45.6873530 251.9720000  55.2853530  46.1683530 252.4180000
  56.0473530  44.5793530 251.8720000  56.9523530  46.5353530 250.9490000
  57.5883530  46.0043530 250.1840000  56.8663530  47.6463530 251.0000000
  55.8963530  46.7243530 250.1200000  55.1243530  47.1973530 250.7950000
  55.8393530  45.5183530 250.0330000  55.3213530  47.5883530 248.8510000
  56.3373530  46.9553530 248.6720000  55.7463530  48.5173530 248.6970000
  53.4293530  47.1183530 247.7550000  53.1043530  47.4073530 246.7830000
  52.8113530  47.7803530 248.2240000  53.0213530  45.7403530 246.8090000
  52.7663530  44.8933530 247.4990000  53.8243530  45.2953530 246.1330000
  51.9013530  45.6713530 246.0020000  51.8873530  44.6093530 245.6420000
  52.1233530  46.4433530 245.2250000  50.8793530  45.8653530 247.0460000
  51.0243530  46.8383530 247.5620000  50.8493530  45.2203530 247.9270000
  49.9623530  45.8083530 246.4440000  75.0803530  39.1733530 246.6810000
  74.0063530  39.1613530 246.5460000  75.5153530  39.9083530 246.1400000
  74.8373530  39.6703530 247.5390000  76.1443530  38.5353530 247.4160000
  76.9663530  38.5483530 246.6770000  76.8603530  39.2533530 247.8380000
  75.4983530  37.3523530 248.3460000  74.7503530  37.0053530 247.7520000
  76.4683530  36.8503530 248.4060000  74.4593530  37.1443530 249.7840000
  73.4053530  37.2053530 249.3740000  74.6513530  36.1543530 250.1070000
  74.7053530  37.8643530 251.2930000  74.1553530  38.8543530 251.6530000
  74.6883530  37.5443530 252.0740000  76.4353530  37.8503530 251.7440000
  77.2683530  38.0723530 250.9880000  77.1293530  38.5433530 252.2690000
  76.9323530  36.7393530 251.9990000  76.6163530  36.2933530 251.0480000
  78.0843530  36.7543530 251.9990000  76.2053530  36.6033530 253.2870000
  75.1163530  36.6273530 253.3330000  76.1533530  35.6043530 253.6760000
  76.7513530  37.6613530 254.2130000  77.8313530  37.4373530 254.3170000
  76.6683530  38.7373530 253.9700000  75.7953530  37.5883530 255.2640000
  74.7323530  37.3793530 255.0320000  75.9313530  36.5073530 255.3690000
  75.9793530  38.6663530 256.3720000  75.5953530  39.5483530 255.7900000
  75.1943530  38.5383530 257.1490000  77.4533530  38.9473530 256.9910000
  78.1873530  38.8243530 256.2100000  77.2783530  40.0373530 257.2930000
  78.2653530  38.3533530 258.3100000  78.6453530  39.0223530 259.0610000
  77.3113530  38.6573530 258.5730000  78.9253530  36.8873530 258.7520000
  78.3103530  35.9633530 258.8880000  79.3593530  36.7643530 257.7950000
  78.8033530  35.8533530 259.9610000  77.9593530  36.1403530 260.6190000
  78.9123530  34.6983530 259.9050000  79.9113530  36.3673530 260.4320000
  80.9633530  36.5133530 259.8350000  79.5513530  36.7133530 261.5800000
  80.5413530  37.3603530 262.1170000  80.0143530  37.1233530 263.0570000
  81.5403530  36.8743530 261.8920000  80.5893530  38.8193530 262.2370000
  81.5273530  39.0423530 262.8230000  79.4183530  39.2933530 263.1260000
  78.6643530  38.4723530 263.1630000  79.7773530  39.4803530 264.1710000
  78.7633530  40.3923530 262.5610000  79.1393530  41.8773530 262.8800000
  78.2833530  41.9943530 264.2390000  76.8633530  41.8123530 264.2080000
  76.3493530  42.7883530 264.3790000  76.4813530  41.4603530 263.2200000
  76.3213530  40.9313530 265.3550000  76.4523530  41.4393530 266.3340000
  75.2393530  40.8153530 265.1400000  76.8863530  39.5303530 265.4380000
  76.5283530  38.9973530 266.2650000  76.5673530  39.0103530 264.5940000
  77.9293530  39.5293530 265.4630000  80.5583530  42.0083530 263.2100000
  78.5423530  42.6573530 261.7880000  80.6063530  39.2413530 260.8920000
  81.5383530  40.0813530 260.5670000  82.3953530  40.5503530 261.2950000
  81.5863530  40.1393530 259.0480000  81.7143530  39.1313530 258.6100000
  82.4393530  40.7813530 258.7580000  80.3273530  40.7073530 258.4330000
  79.4683530  40.7143530 259.1500000  80.0053530  40.0923530 257.5620000
  80.6323530  42.0793530 257.8890000  81.4843530  42.1433530 257.2140000
  80.7593530  42.7873530 258.7550000  79.4633530  42.4573530 257.0830000
  79.4863530  43.4633530 256.6420000  78.8663530  42.3853530 258.0280000
  79.1213530  41.8063530 255.7890000  79.0363530  40.7173530 255.8940000
  79.9143530  42.1473530 255.1010000  77.8893530  42.2353530 255.0720000
  77.7373530  43.3283530 254.7370000  77.1153530  41.8303530 255.7350000
  77.9343530  41.4823530 253.9080000  78.0803530  40.4173530 253.9280000
  78.6063530  42.2533530 253.4250000  76.5933530  41.4863530 253.6720000
  75.8713530  41.9553530 254.2090000  76.5673530  41.6303530 252.5470000
  75.4153530  41.5243530 252.3310000  77.8293530  41.6933530 251.5670000
  77.8963530  41.0053530 250.7040000  78.5343530  40.8633530 251.4550000
  78.1263530  43.1213530 251.3160000  79.0683530  43.2423530 251.8230000
  77.3743530  43.8943530 251.3170000  78.4513530  43.7373530 250.1250000
  79.1713530  42.6753530 249.9570000  79.4753530  44.1283530 249.8740000
  77.1093530  44.4373530 248.8070000  76.8513530  45.4103530 248.7800000
  76.5463530  43.7073530 248.3530000  77.2253530  44.3943530 246.6310000
  77.8913530  45.1973530 246.6170000  76.6263530  44.2273530 245.7510000
  78.1123530  42.8833530 245.5100000  78.9383530  42.4053530 245.9580000
  78.8753530  42.9933530 244.7670000  78.1323530  41.1403530 245.6860000
  77.2363530  40.8453530 245.1020000  78.0813530  40.7293530 246.7330000
  78.8983530  40.0133530 245.0910000  79.8883530  39.7893530 245.5120000
  78.8513530  40.3683530 244.0650000  78.3293530  39.0473530 245.1120000
  60.3653530  98.1203530 243.9660000  59.3413530  98.4823530 243.7850000
  60.5293530  97.0423530 243.7960000  61.0123530  98.6143530 243.2220000
  60.6683530  97.9833530 245.3540000  61.7573530  97.7873530 245.2870000
  60.2683530  98.9453530 245.6880000  60.0613530  96.8263530 246.1270000
  60.3553530  95.8303530 245.7220000  60.6353530  96.6793530 247.0370000
  58.5333530  96.8963530 246.3480000  58.2313530  97.8043530 246.8850000
  57.8623530  96.9173530 245.4380000  58.3513530  95.6443530 247.2080000
  58.3533530  94.6623530 246.6700000  58.9473530  95.7203530 248.1030000
  57.0993530  95.4793530 247.9660000  56.7063530  95.8583530 246.9560000
  56.5623530  94.5473530 247.8480000  56.5893530  96.2733530 249.3730000
  57.2513530  96.3453530 250.2110000  56.8633530  97.3753530 248.9440000
  54.8443530  95.9153530 249.9530000  53.9443530  95.7143530 249.2530000
  54.5763530  94.8803530 249.9590000  53.8033530  96.8243530 250.7490000
  53.2513530  97.6503530 250.2430000  52.7693530  97.1013530 250.4380000
  54.6193530  97.2933530 251.9640000  55.6503530  97.7693530 251.9960000
  54.5143530  98.2433530 252.4070000  54.5753530  96.0723530 252.5420000
  53.4863530  95.8333530 252.4490000  55.2343530  95.3743530 251.9790000
  55.1963530  96.3143530 253.8170000  54.5833530  95.6353530 254.4100000
  56.2303530  95.9553530 253.5890000  55.0763530  97.7393530 254.3980000
  55.8563530  98.4243530 253.9630000  54.0643530  98.1843530 254.1430000
  55.1103530  97.7493530 255.8690000  54.8283530  98.7773530 256.1810000
  54.3423530  97.0233530 256.2190000  56.5123530  97.4213530 256.3480000
  56.8783530  96.4783530 255.8900000  57.1863530  98.2453530 256.0340000
  56.5483530  97.3173530 257.8660000  55.6383530  97.6143530 258.6150000
  57.7073530  96.8093530 258.1570000  58.0823530  96.6253530 259.5260000
  58.1493530  97.6013530 260.0670000  57.3603530  95.9713530 260.0620000
  59.4543530  95.9013530 259.5280000  59.3163530  94.9083530 259.0360000
  59.9633530  95.6573530 260.9660000  59.1083530  95.2453530 261.5500000
  60.7593530  94.8883530 260.9600000  60.5613530  96.8203530 261.5040000
  60.0993530  97.6033530 262.7760000  59.3203530  96.4743530 263.6880000
  60.2083530  95.6993530 264.5410000  61.1393530  95.3883530 263.9950000
  60.5473530  96.2963530 265.4170000  59.6053530  94.3963530 265.1260000
  59.2483530  93.7453530 264.3040000  60.4083530  93.8853530 265.7010000
  58.4683530  94.6103530 266.1030000  58.3433530  93.7573530 266.7010000
  58.6913530  95.4243530 266.7200000  57.5913530  94.7863530 265.5660000
  61.2293530  98.0533530 263.5990000  59.2113530  98.6713530 262.3280000
  60.3723530  96.6693530 258.7440000  61.4333530  96.0003530 258.4060000
  61.8243530  94.9273530 258.8210000  62.0223530  96.7403530 257.2780000
  62.6863530  97.4743530 257.7880000  61.3103530  97.3333530 256.6750000
  62.7833530  95.7333530 256.4110000  63.4163530  95.0853530 257.0310000
  63.4103530  96.2933530 255.7220000  62.1423530  94.7893530 255.5110000
  61.7913530  93.9923530 256.1760000  62.9523530  94.3163530 254.8820000
  60.9023530  95.4963530 254.9550000  60.2353530  95.9503530 255.6300000
  60.3813530  94.9213530 254.2970000  60.9243530  96.1863530 253.7210000
  61.7013530  95.2823530 253.4100000  61.1803530  97.1943530 254.0600000
  60.0573530  96.7003530 252.5230000  59.6053530  95.8663530 252.0010000
  60.6393530  97.2453530 251.7090000  59.0223530  97.7393530 252.8600000
  58.4793530  97.2163530 253.6720000  58.4293530  97.8103530 251.9160000
  59.6023530  99.0533530 253.3170000  59.9363530  98.9993530 254.3620000
  59.8903530 100.1233530 252.5500000  60.2483530 101.0683530 252.9920000
  59.6683530 100.1593530 251.0730000  60.1323530  99.2843530 250.5840000
  60.1443530 101.0613530 250.6200000  58.2193530 100.1663530 250.6590000
  57.9093530 101.0953530 251.0840000  57.5563530  99.4283530 251.1230000
  58.2083530 100.1013530 249.1640000  58.2733530  99.1193530 248.7180000
  58.9173530 100.8923530 248.7890000  56.9953530 100.1903530 248.4080000
  57.1443530 101.2103530 248.7330000  55.9443530 100.0583530 248.5510000
  57.0283530 100.0553530 246.9970000  56.3743530 100.8523530 246.9230000
  56.1903530  99.6313530 246.5110000  57.8763530 100.9733530 246.3780000
  58.6953530 100.4213530 245.9540000  58.3133530 101.6283530 247.1640000
  57.0093530 101.5943530 245.3210000  57.9873530 102.1023530 245.3820000
  56.4183530 102.5643530 245.4000000  56.7733530 100.6043530 244.0700000
  57.5283530 100.1953530 243.3890000  56.2293530 101.0733530 243.1790000
  56.3143530  99.8023530 244.5730000  98.9953530  63.4263530 244.9330000
  99.7043530  62.8793530 244.3640000  99.4133530  64.3113530 245.2300000
  98.8713530  63.8753530 244.0980000  97.5923530  63.2263530 245.3110000
  98.3233530  63.1793530 246.2160000  97.0403530  63.9363530 245.9320000
  96.6973530  61.9083530 244.7910000  96.4003530  62.3433530 243.9130000
  97.0803530  61.1513530 244.0950000  95.9653530  60.6913530 245.8560000
  95.4173530  61.6113530 246.2930000  95.0033530  60.0483530 245.7010000
  96.6303530  59.3963530 246.6010000  96.1723530  58.7053530 246.0400000
  97.1743530  59.0053530 247.5740000  95.9033530  59.7033530 247.5130000
  94.6763530  60.3343530 247.1370000  95.3753530  58.8383530 247.8380000
  97.0313530  60.3053530 248.9720000  98.0393530  60.4473530 248.6720000
  96.8123530  61.5743530 249.3070000  96.9083530  60.2713530 250.2840000
  96.0863530  60.8313530 250.5640000  96.6083530  59.2703530 250.5270000
  97.7403530  61.3373530 250.9600000  97.4343530  60.5353530 251.6820000
  98.7393530  61.1033530 250.9260000  97.4573530  62.9803530 251.1220000
  97.6903530  63.4303530 250.1470000  96.4423530  63.4383530 251.3110000
  98.2893530  63.8343530 252.1970000  99.2853530  63.9153530 251.7770000
  97.7573530  64.8033530 252.4010000  98.6823530  63.3213530 253.5990000
  97.6293530  63.5173530 253.8940000  99.1813530  62.3093530 253.5750000
  98.9383530  64.0563530 254.9270000  99.7823530  64.1763530 254.3380000
  98.3893530  64.9693530 255.0970000  99.1273530  63.4413530 256.3320000
  99.3423530  62.3683530 256.2790000  99.9603530  63.9153530 256.8980000
  97.8993530  63.3573530 257.1870000  97.2303530  64.1673530 257.2670000
  97.2693530  62.7863530 256.5230000  98.0523530  62.6723530 258.5430000
  98.1163530  61.5063530 258.7520000  97.9953530  63.4643530 259.4830000
  98.4983530  62.8433530 260.7210000  97.7613530  63.1353530 261.4690000
  98.6433530  61.7413530 260.8850000  99.7433530  63.6113530 260.9760000
 100.5773530  63.1853530 260.3350000 100.3603530  63.5513530 262.3440000
 100.6123530  62.5033530 262.6010000 101.3183530  64.1353530 262.3610000
  99.3423530  64.0533530 263.1910000  99.4883530  65.4173530 263.9190000
  97.9753530  65.8173530 264.1950000  96.9863530  65.7483530 263.1640000
  97.3793530  65.8843530 262.1250000  96.4533530  64.7663530 263.2210000
  95.8523530  66.7463530 263.4290000  95.1053530  66.6563530 262.6240000
  95.3643530  66.4433530 264.3640000  96.2703530  68.1953530 263.5200000
  97.3073530  68.2493530 263.5070000  95.8533530  68.7083530 262.7150000
  95.9263530  68.5993530 264.4110000 100.2303530  65.2163530 265.1830000
  99.9433530  66.4983530 263.0180000  99.2923530  64.9403530 260.6960000
 100.1463530  65.5233530 260.1210000 101.2203530  65.0083530 259.7730000
  99.4643530  66.9603530 259.8040000  99.9063530  67.5553530 258.9770000
  99.4793530  67.6823530 260.6320000  98.4673530  66.9103530 258.7330000
  97.7903530  66.6463530 259.5440000  98.8633530  66.0913530 258.0740000
  98.3133530  68.2773530 258.0500000  98.6303530  69.1243530 258.7420000
  97.3113530  68.3183530 257.6610000  99.1383530  68.4743530 256.8210000
 100.0343530  68.0573530 256.9080000  99.4173530  69.4803530 256.9660000
  98.6203530  68.0093530 255.5060000  97.6393530  68.5123530 255.5600000
  98.5233530  66.9123530 255.5390000  99.4363530  68.4083530 254.2790000
 100.5303530  68.2083530 254.3050000  99.3923530  69.4833530 254.2810000
  98.7173530  68.0163530 253.0120000  97.7163530  68.5083530 253.0020000
  98.5903530  66.9253530 253.0300000  99.4933530  68.3093530 251.7930000
 100.2813530  69.0193530 251.8240000  99.2823530  67.7553530 250.6430000
  99.9133530  68.0323530 249.7970000  98.2033530  66.7573530 250.4410000
  97.7273530  66.4203530 251.3500000  98.5463530  66.0613530 249.7800000
  96.8783530  67.1303530 250.0250000  96.7363530  67.7203530 249.3140000
  96.9863530  68.1343530 250.3600000  95.5363530  66.4173530 249.8840000
  94.7353530  67.0153530 249.3310000  95.2513530  66.3503530 250.9210000
  95.5703530  65.2653530 249.0310000  96.5433530  64.7713530 249.1190000
  95.3933530  65.4443530 247.9840000  94.3443530  64.5413530 249.2310000
  94.1203530  64.4253530 250.3010000  94.9103530  63.7213530 248.8470000
  93.1873530  64.8623530 248.3110000  93.3163530  64.8583530 247.2160000
  93.0963530  65.9393530 248.4980000  92.0533530  63.9173530 248.6600000
  91.0763530  64.2083530 248.4910000  91.8813530  63.7593530 249.7350000
  91.7753530  62.7583530 247.7840000  92.5423530  62.1133530 247.7320000
  91.8323530  62.8403530 246.7060000  91.0533530  62.1003530 248.2800000
  44.3573530  91.7003530 246.5960000  44.7663530  92.6953530 246.3210000
  43.4003530  91.5013530 246.1400000  45.0263530  90.9803530 246.1450000
  44.0683530  91.6453530 248.0340000  43.3013530  92.4183530 248.2870000
  43.6293530  90.6463530 248.2370000  45.4213530  91.8603530 248.6480000
  45.9683530  92.6463530 248.0660000  45.2443530  92.2493530 249.6550000
  46.2003530  90.5383530 248.5580000  45.4863530  89.6883530 248.6080000
  46.6593530  90.5303530 247.5380000  47.2523530  90.2353530 249.6340000
  47.8473530  89.3743530 249.2480000  47.9663530  91.0823530 249.7040000
  46.7233530  89.7873530 251.0260000  46.1123530  88.8593530 251.0080000
  47.6333530  89.5303530 251.6190000  45.9243530  90.8323530 251.8150000
  44.9843530  91.1173530 251.3120000  45.6753530  90.4093530 252.8160000
  46.7413530  92.0913530 252.0030000  47.7783530  91.7293530 252.1710000
  46.6973530  92.7273530 251.0880000  46.3333530  92.9073530 253.2150000
  45.4573530  93.5283530 252.9210000  46.0793530  92.2323530 254.0690000
  47.4763530  93.7973530 253.6850000  48.3483530  93.1403530 253.9090000
  47.7713530  94.4723530 252.8550000  47.0723530  94.5853530 254.9330000
  46.2463530  95.2813530 254.6600000  46.7163530  93.8543530 255.7000000
  48.2283530  95.3693530 255.5560000  49.1083530  94.6893530 255.5420000
  48.4383530  96.2453530 254.9080000  47.9203530  95.7923530 257.0030000
  46.9843530  96.4063530 256.9740000  47.7253530  94.8993530 257.6240000
  49.0723530  96.4733530 257.7500000  50.0323530  95.9483530 257.7800000
  49.3943530  97.1993530 257.0400000  48.6923530  97.0753530 259.1270000
  49.4233530  97.8253530 259.4690000  47.6793530  97.5223530 259.1640000
  48.8423530  96.0593530 260.2190000  49.7643530  96.0363530 261.0060000
  47.8793530  95.1513530 260.1150000  48.0443530  94.0063530 260.9730000
  48.5413530  94.2383530 261.9480000  47.0353530  93.6043530 261.1910000
  48.8943530  92.9323530 260.2610000  48.2713530  92.5493530 259.4240000
  49.2413530  91.7423530 261.1990000  48.2983530  91.1873530 261.3750000
  49.9593530  91.0673530 260.6950000  49.8033530  92.2173530 262.4060000
  50.0963530  91.3743530 263.6990000  48.6733530  90.6243530 263.9080000
  47.5923530  91.3983530 264.4610000  47.6363530  91.4473530 265.5790000
  47.6533530  92.4543530 264.1090000  46.2063530  90.8163530 264.1100000
  45.9993530  89.8873530 264.6750000  45.4033530  91.5593530 264.3220000
  46.1033530  90.4383530 262.6690000  46.7813530  89.6633530 262.4650000
  45.1013530  90.2053530 262.4570000  46.4023530  91.2793530 262.1430000
  51.1203530  90.3473530 263.4250000  50.2993530  92.2553530 264.8660000
  50.0453530  93.5943530 259.7310000  50.8893530  92.9103530 259.0310000
  50.7753530  91.7493530 258.6720000  52.0123530  93.8423530 258.5980000
  52.7253530  93.8533530 259.4510000  51.6283530  94.8643530 258.4060000
  52.7383530  93.3143530 257.3480000  53.1213530  92.2973530 257.5930000
  53.6003530  93.9943530 257.1680000  51.8673530  93.2733530 256.0750000
  51.5823530  94.3113530 255.8130000  50.9293530  92.7173530 256.2830000
  52.5443530  92.5763530 254.8850000  52.6273530  91.4843530 255.1220000
  53.5513530  93.0303530 254.7420000  51.8243530  92.6193530 253.5570000
  50.7633530  92.4663530 253.8280000  52.1483530  91.7773530 252.8970000
  52.0983530  93.9063530 252.7900000  53.1553530  93.8773530 252.4320000
  52.0123530  94.7803530 253.4750000  51.1693530  94.0223530 251.5740000
  50.1283530  93.8483530 251.9180000  51.4673530  93.2213530 250.8670000
  51.1723530  95.3323530 250.8680000  51.1753530  96.2133530 251.5290000
  51.3273530  95.5453530 249.5530000  51.4073530  96.5933530 249.2180000
  51.5423530  94.5673530 248.4540000  52.2403530  93.7693530 248.7900000
  52.1223530  95.1113530 247.6770000  50.2473530  93.8913530 247.8940000
  49.9583530  93.0903530 248.5750000  50.5973530  93.3743530 246.9760000
  48.9103530  94.7483530 247.8240000  49.2763530  95.7123530 248.0120000
  48.4323530  94.7623530 248.8120000  47.8003530  94.7233530 246.6450000
  46.8743530  95.1863530 247.0210000  47.7863530  93.6473530 246.3770000
  47.8893530  95.3893530 245.2190000  48.4543530  94.6073530 244.6810000
  48.2383530  96.4243530 245.1760000  46.9343530  95.4733530 244.0870000
  46.3023530  96.2543530 244.5240000  46.6033530  94.4093530 244.0560000
  47.4743530  96.0233530 242.7180000  46.6103530  95.9393530 242.0480000
  48.0813530  95.2773530 242.2540000  48.1653530  97.4243530 242.5720000
  48.0823530  97.8113530 241.5430000  49.2733530  97.5293530 242.6570000
  47.7953530  98.0563530 243.3980000  36.5503530  75.0223530 244.3190000
  36.2503530  74.4533530 245.1880000  36.4413530  74.5653530 243.3280000
  35.5633530  75.5453530 244.0940000  37.8903530  75.9593530 244.8860000
  38.3463530  75.1433530 245.3340000  38.2133530  76.1873530 243.8360000
  38.2203530  77.5043530 245.8210000  39.0623530  77.8133530 245.2500000
  37.8573530  78.6383530 245.9540000  38.0443530  77.3293530 247.2840000
  37.8683530  78.3043530 247.7710000  37.2273530  76.6913530 247.6130000
  39.2303530  76.6323530 247.5590000  39.2723530  75.6333530 247.0340000
  39.7743530  77.5143530 247.1130000  39.6263530  76.6073530 248.9450000
  39.4233530  77.6853530 249.1500000  38.8643530  75.8663530 249.2610000
  41.0493530  76.1943530 249.3900000  40.8743530  76.0743530 250.4640000
  41.3403530  75.1643530 249.0720000  42.1983530  77.2443530 249.1840000
  42.8943530  77.1993530 248.3210000  41.7703530  78.2463530 249.0320000
  43.3853530  77.0833530 250.0210000  44.2583530  77.6373530 249.5990000
  42.9553530  77.5423530 250.9160000  43.8163530  75.6453530 250.1230000
  42.9663530  75.0503530 250.4970000  44.1273530  75.2423530 249.1270000
  44.9423530  75.5893530 251.1270000  45.3343530  74.5543530 251.1860000
  45.7363530  76.2503530 250.7110000  44.4923530  76.1093530 252.5060000
  45.3823530  76.1963530 253.1600000  44.0323530  77.1153530 252.4370000
  43.4873530  75.2213530 253.2410000  42.4563530  75.3543530 252.8400000
  43.8063530  74.1703530 253.0670000  43.4493530  75.5233530 254.7430000
  44.2753530  74.9503530 255.2220000  43.6583530  76.6013530 254.9400000
  42.0973530  75.1203530 255.3630000  41.2613530  75.7493530 254.9930000
  41.8773530  74.0683530 255.0990000  42.1573530  75.2243530 256.8710000
  42.9043530  74.5813530 257.5870000  41.2983530  76.1443530 257.2940000
  41.4183530  76.4173530 258.7060000  41.1373530  75.5243530 259.3120000
  42.4733530  76.6783530 258.9450000  40.4933530  77.5743530 259.2140000
  40.8763530  78.5423530 258.8130000  40.6573530  77.6713530 260.7790000
  40.6493530  76.6503530 261.2210000  41.6703530  78.1203530 260.9170000
  39.6593530  78.4743530 261.4000000  39.5443530  78.7593530 262.9530000
  39.7033530  77.2883530 263.6010000  40.1083530  77.1323530 264.9660000
  40.8523530  77.9123530 265.2610000  39.2403530  77.2263530 265.6620000
  40.7753530  75.7553530 265.1530000  41.6143530  75.6843530 264.4310000
  41.1733530  75.6263530 266.1790000  39.7943530  74.6403530 264.8610000
  38.9823530  74.7073530 265.4950000  39.4203530  74.8113530 263.9030000
  40.1793530  73.6743530 264.9420000  40.7123530  79.5583530 263.3650000
  38.1933530  79.2733530 263.2280000  39.1143530  77.3513530 258.8160000
  38.7623530  77.8903530 257.6440000  39.4683530  78.5903530 256.9430000
  37.3233530  77.5093530 257.2720000  36.7693530  78.4483530 257.0680000
  36.8163530  77.0073530 258.1180000  37.2913530  76.6913530 255.9630000
  38.1183530  75.9473530 255.9410000  37.4853530  77.3923530 255.1170000
  35.9713530  75.9313530 255.7590000  35.0973530  76.6073530 255.8930000
  35.8873530  75.1553530 256.5530000  35.9433530  75.1913530 254.4130000
  35.9253530  75.9283530 253.5780000  35.0053530  74.5973530 254.3380000
  37.1773530  74.2873530 254.2490000  37.3803530  73.6943530 255.1700000
  38.0783530  74.9193530 254.0710000  37.1133530  73.3723530 253.0430000
  36.9583530  73.9933530 252.1360000  36.3313530  72.5803530 253.1560000
  38.4053530  72.6043530 252.8790000  38.2473530  71.9393530 251.9990000
  38.3523530  71.8843530 253.7370000  39.7453530  73.3743530 252.8650000
  40.0413530  73.8743530 253.7860000  40.6933530  73.3583530 251.9040000
  41.7103530  73.7073530 252.0080000  40.6593530  72.6173530 250.6760000
  40.2413530  73.1073530 249.7790000  39.9303530  71.8903530 251.0250000
  41.9353530  71.8943530 250.2740000  41.6343530  71.4563530 249.2850000
  42.2033530  71.1623530 251.0860000  43.2823530  72.4313530 250.0220000
  43.9693530  71.6323530 250.4040000  43.3603530  73.2913530 250.6230000
  43.5413530  72.6943530 248.5710000  42.8553530  73.3633530 248.0190000
  43.0593530  71.8163530 248.2590000  45.0463530  72.6113530 248.1500000
  45.5193530  71.8923530 248.8630000  45.3313530  73.6433530 248.3800000
  45.6143530  72.3333530 246.6880000  45.5753530  71.2363530 246.4690000
  46.6853530  72.3983530 246.7080000  45.0783530  73.2233530 245.4750000
  43.9913530  73.3023530 245.2090000  45.3253530  72.7753530 244.4940000
  44.9863530  74.6663530 245.7510000  44.5683530  75.1583530 244.8430000
  46.0283530  74.8753530 246.0040000  44.2653530  74.8333530 246.5940000
  80.2013530  89.9493530 244.2660000  80.1663530  88.8923530 244.4780000
  81.1983530  90.1763530 244.1360000  79.4723530  90.3483530 243.4580000
  79.7763530  90.5563530 245.4290000  79.1143530  91.3563530 245.5850000
  78.8163530  90.7383530 245.0300000  80.3113530  90.1663530 246.6990000
  80.3903530  89.1223530 246.9500000  81.3043530  90.2713530 246.2220000
  79.7483530  90.8563530 248.0310000  79.7063530  91.8383530 247.8620000
  78.7453530  90.7623530 248.3290000  80.3613530  91.3733530 249.3590000
  80.9613530  92.1883530 249.1160000  80.1973530  92.3313530 249.8020000
  81.1553530  90.4353530 250.1670000  80.4003530  90.0593530 250.8090000
  80.7843530  89.4993530 249.4660000  83.0233530  90.7343530 250.6810000
  83.8343530  89.9213530 250.6850000  83.9703530  90.7713530 249.9650000
  83.4513530  91.9093530 251.2960000  84.4923530  91.6613530 251.6800000
  83.4743530  92.6593530 250.4800000  82.2873530  91.9673530 252.1920000
  81.4423530  92.4933530 251.7560000  81.7453530  90.9933530 252.2180000
  82.8033530  92.3803530 253.5520000  83.6263530  91.6753530 253.8310000
  83.3113530  93.3333530 253.4420000  81.7033530  92.3293530 254.6160000
  80.7453530  92.6713530 254.1910000  81.4383530  91.3103530 254.8210000
  82.0613530  92.8723530 256.0030000  82.8843530  92.3233530 256.5030000
  82.3683530  93.9243530 255.8300000  80.8623530  92.8233530 256.9520000
  80.1093530  93.2413530 256.2550000  80.4423530  91.8233530 257.1650000
  81.0553530  93.5903530 258.3020000  82.0773530  93.3763530 258.6610000
  81.0233530  94.6973530 258.1710000  79.9933530  93.2663530 259.4100000
  79.1153530  93.9433530 259.4670000  79.5903530  92.2463530 259.2720000
  80.6533530  93.4013530 260.7670000  80.5623530  94.3113530 261.5540000
  81.5303530  92.4043530 260.8980000  82.5433530  92.7083530 261.9020000
  82.3643530  93.5573530 262.5700000  82.4963530  92.0043530 262.7330000
  83.9593530  92.4753530 261.3420000  83.9733530  91.6063530 260.6320000
  84.9283530  92.1383530 262.5050000  84.5543530  91.2343530 263.0220000
  85.9583530  91.9433530 262.1270000  84.8713530  93.1633530 263.4620000
  86.0933530  93.9513530 264.0810000  85.4083530  95.3663530 264.1690000
  84.3283530  95.7373530 263.3360000  84.4873530  95.4263530 262.2780000
  83.3703530  95.2953530 263.7100000  84.2793530  97.2513530 263.4000000
  84.1763530  97.5653530 264.4610000  85.2143530  97.6723530 262.9860000
  83.1093530  97.7273530 262.5920000  83.2823530  97.6923530 261.5740000
  82.3373530  97.0633530 262.7850000  82.7983530  98.6903530 262.8480000
  86.3253530  93.5303530 265.4770000  87.2073530  94.0723530 263.1240000
  84.2953530  93.6663530 260.6660000  85.4593530  93.6653530 260.0540000
  86.1303530  92.6883530 259.7750000  85.7293530  95.0833530 259.6160000
  86.6743530  95.1133530 259.0390000  85.8573530  95.7383530 260.5050000
  84.5783530  95.5743530 258.7260000  83.6133530  95.0843530 258.9890000
  84.8063530  95.2813530 257.6750000  84.4223530  97.0733530 258.9080000
  84.1493530  97.2883530 259.9600000  83.5773530  97.4493530 258.3230000
  85.7153530  97.8443530 258.6550000  86.4793530  97.5893530 259.4210000
  85.5023530  98.9133530 258.8280000  86.4513530  97.5933530 257.3280000
  86.9093530  96.6043530 257.2150000  87.1383530  98.4413530 257.2770000
  85.7773530  97.9633530 256.0820000  85.8163530  99.0833530 256.2560000
  84.7953530  97.4533530 256.1070000  86.2983530  97.8223530 254.6760000
  87.3283530  98.1873530 254.7100000  85.7403530  98.4883530 253.9670000
  86.1363530  96.3493530 254.4330000  86.7963530  95.7553530 255.0590000
  85.2373530  95.6953530 253.6950000  85.1973530  94.6073530 253.6600000
  84.1563530  96.2613530 252.9150000  83.9863530  95.7873530 251.9250000
  84.3003530  97.3593530 252.6880000  83.0433530  95.8573530 253.8470000
  83.0293530  96.4063530 254.8510000  82.1723530  95.1473530 253.7260000
  82.3203530  96.6653530 253.0760000  82.4473530  97.6443530 253.5310000
  81.6903530  96.9373530 253.7170000  81.6343530  96.3283530 251.7690000
  82.4803530  96.8223530 251.2310000  80.5363530  96.7323530 251.5930000
  81.0653530  95.3233530 251.0370000  80.2113530  95.0573530 251.7320000
  81.9213530  94.7183530 250.9770000  80.7193530  95.7903530 249.6130000
  80.0133530  96.7183530 249.5000000  80.3683530  94.7903530 249.2440000
  81.4443530  96.2223530 248.5470000  82.3353530  95.6113530 248.6270000
  81.6603530  97.1493530 248.8790000  80.6463530  96.4833530 247.2760000
  79.6243530  96.7803530 247.0550000  80.6523530  95.5043530 246.9110000
  81.3093530  97.0953530 246.6400000  40.1763530  58.0323530 247.7730000
  40.8043530  57.4643530 247.1350000  39.3123530  58.2013530 247.1200000
  40.1953530  57.1793530 248.4650000  40.9563530  59.2843530 248.1910000
  41.5823530  59.0683530 249.0980000  41.4483530  59.8963530 247.3860000
  40.5583530  60.0113530 249.2400000  39.9183530  59.9723530 248.3820000
  39.8783530  59.5133530 249.9640000  41.2213530  61.3563530 249.5420000
  42.1233530  61.1043530 250.0940000  41.2983530  62.0653530 248.6750000
  40.5753530  62.1223530 250.6520000  39.8423530  62.4363530 249.9400000
  40.0603530  61.4773530 251.4030000  40.7783530  63.6103530 251.0320000
  40.8923530  64.1343530 250.1150000  39.9993530  64.3103530 251.4360000
  41.6823530  63.5693530 252.1600000  42.4583530  62.9163530 251.7250000
  41.9973530  64.6133530 252.3170000  41.1243530  62.8913530 253.4030000
  40.6033530  63.6283530 254.0550000  40.4573530  62.0033530 253.2930000
  42.2343530  62.3683530 254.2250000  42.6873530  61.4343530 253.7780000
  43.1043530  63.0593530 254.1910000  41.5033530  62.1853530 255.5910000
  40.9143530  61.2513530 255.7090000  42.2343530  61.9843530 256.3220000
  41.2523530  63.2183530 256.6440000  40.2663530  63.4383530 256.2440000
  41.2463530  62.6933530 257.6560000  42.1773530  64.4253530 256.7030000
  43.1423530  64.3463530 257.1990000  42.4943530  64.7713530 255.7030000
  41.8853530  65.2993530 257.8360000  42.0143530  64.7493530 258.8120000
  42.6513530  66.1103530 257.7850000  40.5173530  65.7463530 257.5350000
  40.4743530  65.9313530 256.4380000  39.7943530  64.9233530 257.7740000
  40.3273530  67.0043530 258.3170000  41.2443530  67.6363530 258.3400000
  39.5093530  67.5673530 257.8390000  39.9953530  66.4503530 259.6890000
  40.6953530  66.4763530 260.6840000  38.7823530  65.9063530 259.6330000
  38.1223530  65.4353530 260.8510000  38.6733530  65.4383530 261.8010000
  37.2643530  66.0083530 261.1650000  36.8563530  64.7813530 260.5810000
  35.9823530  65.4743530 260.1790000  36.3083530  64.1883530 261.8650000
  36.3113530  64.9183530 262.6540000  35.2673530  63.8823530 261.7330000
  37.1583530  63.1513530 262.2420000  37.6303530  62.9513530 263.7060000
  38.7183530  64.1023530 263.8800000  39.8363530  63.9113530 264.7360000
  39.8653530  64.7413530 265.4840000  39.7613530  62.9833530 265.3530000
  41.1253530  63.9963530 263.8920000  41.1713530  65.0403530 263.5180000
  42.0193530  63.7593530 264.5020000  41.1573530  63.0863530 262.6750000
  40.2083530  63.0843530 262.2400000  41.8843530  63.3863530 261.9850000
  41.3603530  62.1163530 262.9540000  36.5053530  63.1903530 264.6310000
  38.3133530  61.6473530 263.7250000  37.2523530  63.9503530 259.5920000
  36.3413530  63.3573530 259.1090000  35.1513530  63.6113530 259.1430000
  37.0713530  62.2993530 258.4400000  37.5353530  61.6013530 259.1940000
  37.8793530  62.6463530 257.7640000  36.0363530  61.7283530 257.5510000
  35.0363530  61.4503530 257.9170000  36.6323530  60.8843530 257.7140000
  36.1023530  62.1133530 256.0880000  37.0773530  62.1903530 255.6380000
  35.9043530  63.1623530 256.3620000  35.0843530  61.4553530 255.0920000
  34.3223530  61.1063530 255.6920000  34.9033530  60.4593530 255.1440000
  35.0963530  61.3713530 253.5090000  36.0893530  61.3773530 253.0990000
  34.6433530  62.2113530 253.7850000  33.8703530  61.2633530 252.4780000
  32.9583530  61.5013530 253.0480000  33.8733530  60.2443530 252.2150000
  33.3453530  61.6483530 251.1430000  33.2803530  62.7303530 251.2460000
  32.3913530  61.1233530 251.0430000  34.2813530  60.9343530 250.3540000
  34.7753530  59.9703530 250.6160000  34.9823530  61.6293530 249.9400000
  35.7623530  60.9073530 249.6820000  35.1753530  63.1273530 249.9340000
  35.9833530  63.1663530 250.4070000  34.5363530  63.7263530 250.4790000
  35.6733530  64.0773530 248.9900000  36.2803530  65.0143530 249.1190000
  34.7203530  64.3733530 248.6080000  36.2843530  63.0553530 248.2650000
  36.1233530  62.0053530 248.3410000  37.2603530  63.3243530 248.6510000
  35.9583530  63.2333530 247.0210000  36.4193530  64.3813530 247.1390000
  35.3913530  63.8533530 246.9820000  36.6073530  62.0983530 243.9580000
  36.6093530  63.1283530 243.2460000  35.7653530  61.7563530 244.0690000
  38.4333530  61.8913530 244.0430000  38.2133530  61.6773530 243.0340000
  38.3693530  61.2513530 244.8860000  39.8013530  63.0233530 244.3720000
  40.0163530  63.9513530 244.9720000  39.1713530  63.7213530 244.2700000
  40.9623530  62.8013530 245.4830000  40.4423530  61.9283530 245.0990000
  41.0523530  61.9133530 246.1190000  41.8893530  63.2373530 245.0610000
  96.6793530  41.8223530 244.7820000  96.5303530  40.6913530 244.5950000
  96.7143530  42.3913530 243.7560000  96.4063530  40.7243530 244.4220000
  95.9393530  42.4733530 245.3580000  95.6193530  41.6483530 245.5360000
  96.3253530  41.6663530 246.0810000  97.0613530  43.3703530 245.3210000
  98.1013530  43.2103530 244.8590000  96.4773530  44.0103530 244.6560000
  97.1053530  43.3313530 246.7140000  97.6673530  42.4273530 246.8880000
  97.7413530  44.1793530 246.6890000  95.7013530  43.4073530 247.3560000
  95.1623530  44.0513530 246.7010000  95.0223530  42.6003530 247.7500000
  95.7183530  44.4893530 248.2530000  96.0743530  43.6083530 248.7270000
  96.5853530  45.1383530 247.9910000  94.5693530  44.6153530 249.2560000
  94.0063530  45.3133530 248.6020000  94.2143530  43.6183530 249.4600000
  94.5863530  45.0413530 250.7960000  94.8213530  45.8533530 249.9930000
  93.7863530  45.4303530 251.3320000  95.5293530  44.7023530 252.2410000
  95.4333530  43.6463530 252.3630000  96.6913530  44.9123530 252.3850000
  95.5333530  45.0883530 253.6180000  96.3823530  45.6693530 253.9000000
  94.7803530  45.7933530 253.7690000  96.3253530  44.2593530 254.5540000
  95.8983530  43.2833530 254.4620000  97.2613530  43.8413530 254.3250000
  96.4783530  45.1323530 255.8010000  97.0423530  46.1003530 255.6380000
  95.4223530  45.3143530 255.9940000  96.8753530  44.2673530 256.9050000
  97.1463530  43.4043530 256.3660000  97.8023530  43.9873530 257.2620000
  96.6223530  44.4873530 258.2810000  95.5473530  44.2903530 258.1290000
  97.1673530  43.7613530 258.9450000  96.9303530  45.8543530 258.6590000
  97.8613530  46.4523530 258.7310000  96.5693530  46.3303530 257.7800000
  96.2043530  45.7343530 259.9200000  95.8963530  44.7233530 260.5650000
  96.2713530  46.8033530 260.2710000  95.7293530  46.7583530 261.5780000
  96.0043530  46.0853530 262.4840000  96.7223530  47.2103530 262.3700000
  93.9693530  47.6953530 261.0930000  94.0293530  48.6673530 260.4140000
  93.0253530  48.0573530 262.5500000  93.3843530  48.8693530 263.4100000
  92.1363530  48.4063530 262.0030000  92.9483530  46.9213530 263.2930000
  91.9033530  46.7593530 264.3340000  90.6463530  46.9943530 263.3500000
  90.3003530  46.0163530 262.3850000  89.8203530  46.4823530 261.4930000
  91.1893530  45.4393530 262.0130000  89.3883530  44.9913530 263.0590000
  89.0403530  44.3053530 262.2720000  90.0203530  44.4393530 263.7820000
  88.1783530  45.5583530 263.7940000  87.8223530  44.8683530 264.4840000
  88.3933530  46.4453530 264.3070000  87.4043530  45.7423530 263.1250000
  91.9893530  45.3643530 264.7830000  91.9353530  47.8613530 265.3220000
  93.0103530  47.0683530 260.2130000  92.3933530  47.6443530 259.1720000
  92.2543530  48.7453530 258.6990000  91.9703530  46.4663530 258.5690000
  91.4353530  46.9753530 257.7590000  91.3283530  45.9673530 259.3330000
  93.2493530  45.7073530 258.2080000  93.7453530  45.2563530 259.1010000
  94.0303530  46.3673530 257.7900000  92.8183530  44.6673530 257.2350000
  91.9193530  44.1603530 257.6580000  93.6273530  43.9143530 257.1780000
  92.4733530  45.3013530 255.8930000  93.3733530  45.7363530 255.4140000
  91.6633530  46.0453530 255.9610000  91.9483530  44.3763530 254.8870000
  92.0253530  44.8513530 253.8800000  90.8773530  44.0873530 255.0430000
  92.8423530  43.2163530 254.7970000  92.5343530  42.5663530 255.6080000
  93.9313530  43.2593530 254.9570000  92.6573530  42.8413530 253.4060000
  93.5353530  42.1003530 253.4470000  92.9393530  43.3723530 252.5040000
  91.1863530  42.4183530 253.3300000  91.0713530  41.7293530 254.1130000
  90.0523530  42.6753530 252.6780000  89.3443530  41.8403530 252.4120000
  90.1513530  43.7133530 251.7020000  90.9173530  44.4193530 252.0750000
  89.1413530  44.1163530 251.8100000  90.5443530  43.4313530 250.2860000
  89.9653530  42.5523530 249.9070000  91.6373530  43.2563530 250.1340000
  90.3603530  44.6783530 249.5180000  91.1873530  45.4073530 249.6970000
  89.4143530  45.1293530 249.8840000  90.3453530  44.2063530 248.1070000
  89.5613530  43.4243530 248.0080000  91.3073530  43.7483530 247.7950000
  90.0913530  45.3493530 247.2140000  89.2313530  45.9513530 247.5800000
  89.8373530  44.8323530 246.2750000  91.2523530  46.3103530 247.0100000
  91.4333530  46.9053530 247.9140000  91.0193530  47.0643530 246.2690000
  92.5183530  45.7063530 246.4550000  92.9733530  45.1143530 247.2340000
  93.1563530  46.5793530 246.1920000  92.3343530  44.7583530 245.2920000
  93.2673530  44.5463530 244.7410000  91.6963530  45.1673530 244.5650000
  91.7033530  43.8863530 245.5350000 101.6283530  52.1023530 247.5690000
 101.9583530  52.8613530 246.8690000 101.2833530  51.8833530 246.5990000
 102.4943530  51.5143530 248.0060000 100.3913530  52.2793530 248.4170000
  99.4703530  52.2953530 247.8420000 100.2463530  51.5193530 249.2520000
 100.7033530  53.2573530 249.2930000 101.6013530  52.6183530 249.5960000
 101.0183530  54.1403530 248.7190000  99.7973530  53.4793530 250.4810000
  98.8193530  53.6833530 250.0160000  99.7063530  52.5783530 251.1050000
 100.2533530  54.6503530 251.3710000 101.2183530  54.4963530 251.8700000
 100.4203530  55.4833530 250.6960000  99.2733530  55.1373530 252.4230000
  99.5193530  56.0733530 252.9300000  98.2613530  55.0533530 251.9880000
  99.3143530  54.2843530 253.5940000  98.6903530  53.5073530 253.0590000
 100.3713530  54.0203530 253.8210000  98.7983530  54.5903530 254.9540000
  99.2583530  54.2053530 255.8690000  99.2543530  55.4603530 255.4020000
  97.3563530  54.1103530 255.0570000  96.9633530  53.5103530 254.1980000
  96.9343530  53.5463530 255.9270000  96.8863530  55.3473530 255.4030000
  97.4463530  55.8883530 256.1630000  97.4033530  56.0283530 254.6150000
  95.3283530  55.0723530 255.4360000  94.9603530  56.0393530 255.8370000
  94.7973530  54.7863530 254.4820000  94.3473530  54.6663530 256.3770000
  93.3103530  55.0283530 256.0930000  94.4493530  53.6233530 256.0630000
  94.7923530  55.3023530 257.6610000  95.8843530  55.1383530 257.6740000
  94.6713530  56.4103530 257.7530000  93.8613530  54.7073530 258.5890000
  93.9493530  55.2763530 259.5250000  92.8263530  54.8353530 258.1670000
  94.2373530  53.2563530 258.6970000  94.1253530  52.6983530 257.7410000
  95.2693530  53.1483530 259.0880000  93.2653530  52.6993530 259.6440000
  92.5773530  53.3393530 260.4320000  93.2993530  51.4293530 259.5040000
  92.5143530  50.9223530 260.5590000  91.4253530  51.1573530 260.5640000
  92.1863530  49.9523530 260.3060000  93.2463530  50.6473530 261.8850000
  92.3583530  50.1363530 262.3450000  93.2793530  51.7163530 262.8550000
  93.7993530  52.5373530 262.3400000  92.2013530  51.8893530 263.0760000
  93.8643530  51.1633530 264.0160000  95.2493530  51.6783530 264.5140000
  95.9683530  52.0963530 263.1410000  97.0903530  52.9623530 263.1720000
  97.3313530  53.3103530 264.2080000  97.9843530  52.4503530 262.7430000
  96.8103530  54.1323530 262.2480000  96.6993530  53.7453530 261.2110000
  95.9153530  54.7123530 262.5530000  98.0023530  55.0343530 262.2740000
  98.1863530  55.3533530 263.2460000  98.8093530  54.4613530 261.9590000
  97.8343530  55.8453530 261.6470000  94.9963530  52.9633530 265.2160000
  96.0193530  50.5763530 265.1230000  94.6673530  50.1923530 261.6450000
  95.5753530  49.2803530 262.1540000  95.3433530  48.5113530 263.0760000
  96.8313530  49.1123530 261.1470000  97.4943530  48.2863530 260.7440000
  97.4933530  49.1663530 261.9930000  96.8733530  50.0213530 260.0160000
  97.9713530  49.9343530 259.8550000  96.4863530  50.8663530 260.5930000
  96.1013530  49.8123530 258.7240000  96.2903530  50.7623530 258.1970000
  95.0023530  49.6503530 258.7810000  96.6163530  48.8043530 257.7680000
  96.0743530  47.9413530 258.0750000  97.7173530  48.6543530 257.8450000
  95.9343530  48.9973530 256.4350000  96.3493530  48.2873530 255.7140000
  96.0773530  50.0453530 256.1270000  94.5543530  48.4563530 256.2950000
  93.9413530  48.8553530 257.0910000  94.6893530  47.3523530 256.3790000
  93.9953530  48.7833530 254.9240000  93.1613530  48.0953530 254.6670000
  94.8463530  48.4873530 254.3650000  93.7463530  50.2243530 254.5800000
  93.0113530  50.6343530 255.2670000  94.3343530  51.0433530 253.6610000
  94.0113530  52.0753530 253.5550000  95.4313530  50.7493530 252.6990000
  96.0053530  50.0633530 253.3240000  96.1313530  51.5853530 252.4890000
  94.9693530  50.2243530 251.3290000  94.2303530  49.4153530 251.5030000
  95.7963530  49.8263530 250.6760000  94.0873530  51.1193530 250.5770000
  93.1133530  51.2663530 251.0970000  93.8423530  50.5623530 249.6380000
  94.7143530  52.4613530 250.4100000  95.6783530  52.4113530 249.8590000
  94.8393530  53.0943530 251.3110000  93.6743530  53.1233530 249.6520000
  94.1473530  53.9303530 249.1420000  92.8013530  53.4683530 250.2590000
  93.3433530  52.3793530 248.4150000  92.6493530  53.1373530 248.2230000
  92.6103530  51.5733530 248.4180000  94.5113530  52.2193530 247.4280000
  95.3123530  51.6643530 247.9280000  94.8693530  53.2313530 247.0780000
  94.2523530  51.3993530 246.1910000  94.5993530  50.3843530 246.0290000
  94.4343530  52.1393530 245.3970000  93.2233530  51.0833530 246.1130000
  46.2143530  48.9363530 243.4830000  46.4113530  48.8133530 244.5530000
  47.1163530  49.3723530 243.1030000  46.3253530  48.1543530 242.7370000
  45.0123530  49.8003530 243.2780000  45.1593530  50.2243530 242.2600000
  44.1553530  49.1473530 243.2810000  44.5223530  50.8223530 244.3040000
  45.1113530  51.4313530 244.9740000  44.2543530  51.6593530 243.6900000
  43.4863530  50.4073530 245.2880000  43.2783530  51.3563530 245.8520000
  42.5673530  50.0683530 244.7850000  43.9713530  49.3633530 246.2010000
  44.2383530  48.4893530 245.5700000  44.8633530  49.7943530 246.7100000
  42.8133530  48.9503530 247.0780000  42.0053530  48.6103530 246.3770000
  43.1473530  48.1023530 247.6940000  42.2833530  50.0533530 247.9930000
  41.8103530  50.7703530 247.3700000  41.4473530  49.7083530 248.6200000
  43.3103530  50.9403530 248.6930000  43.9383530  51.4783530 247.9460000
  42.8063530  51.7283530 249.2680000  44.1723530  50.2153530 249.6920000
  44.3403530  49.1703530 249.3620000  45.1473530  50.7543530 249.6660000
  43.5753530  50.2203530 251.1060000  43.1753530  51.2113530 251.4070000
  42.7853530  49.4593530 251.2350000  44.6533530  49.9553530 252.1100000
  45.2943530  49.1323530 251.6900000  45.1543530  50.9563530 252.1330000
  44.1963530  49.7683530 253.5480000  43.4903530  50.5763530 253.7520000
  43.7853530  48.7333530 253.5870000  45.1313530  50.1213530 254.7150000
  46.0183530  50.0253530 254.2130000  45.8363530  50.9653530 254.7720000
  44.9613530  49.2653530 255.9990000  45.8443530  49.2833530 256.6450000
  44.3223530  49.9853530 256.5070000  44.2843530  47.8373530 256.0480000
  43.3943530  47.8233530 255.3970000  44.9003530  46.9603530 255.7550000
  43.7783530  47.5913530 257.4870000  42.6453530  47.8473530 257.8340000
  44.7613530  47.2013530 258.3010000  44.4893530  47.3233530 259.7250000
  45.4713530  47.4683530 260.2240000  43.8683530  48.2093530 259.9850000
  43.9133530  46.0453530 260.3890000  42.8463530  45.9723530 260.0640000
  43.9143530  46.1623530 261.9720000  43.3643530  47.0903530 262.2750000
  43.3233530  45.3223530 262.4050000  45.2393530  46.1513530 262.5310000
  45.4563530  46.5023530 264.0710000  46.3393530  45.2663530 264.5700000
  47.1163530  44.4103530 263.7410000  47.3823530  43.5093530 264.3420000
  46.5183530  44.0433530 262.8750000  48.3543530  45.1533530 263.2070000
  48.0003530  45.8913530 262.4570000  48.9183530  45.6953530 263.9970000
  49.3133530  44.2523530 262.4670000  49.6363530  43.4493530 263.0470000
  48.8683530  43.8973530 261.6000000  50.1013530  44.8623530 262.1820000
  46.2383530  47.7553530 264.1280000  44.1503530  46.5253530 264.7620000
  44.7553530  44.9663530 259.9110000  44.1953530  43.7973530 259.6740000
  43.0003530  43.5873530 259.6590000  45.2743530  42.7133530 259.4880000
  44.9213530  41.9023530 258.8180000  45.4193530  42.2803530 260.5010000
  46.6523530  43.2363530 259.0660000  47.4163530  42.4583530 259.2470000
  46.9173530  44.1013530 259.7130000  46.7673530  43.6523530 257.6090000
  45.8963530  44.2933530 257.3220000  46.7843530  42.7793530 256.9240000
  48.0873530  44.3933530 257.4680000  48.9253530  43.9033530 257.9960000
  47.9703530  45.3483530 257.9700000  48.5023530  44.6703530 256.0470000
  48.7793530  43.7343530 255.5450000  49.4323530  45.2993530 256.1550000
  47.3493530  45.2303530 255.2030000  46.7803530  46.0403530 255.6110000
  46.3663530  44.7843530 255.3130000  47.7823530  45.6973530 253.8360000
  48.5653530  46.5043530 253.8110000  46.8173530  45.9853530 253.3780000
  48.0423530  44.6793530 252.9260000  48.6883530  43.9813530 253.4290000
  47.5163530  44.5653530 251.7080000  47.7413530  43.6033530 251.3000000
  46.5253530  45.4373530 250.9300000  45.5373530  45.5363530 251.4690000
  46.3953530  44.9313530 249.9750000  46.8353530  46.8993530 250.5610000
  46.7813530  47.0853530 251.6190000  46.0463530  47.5263530 250.0910000
  48.1813530  47.2203530 249.9130000  47.9203530  47.2193530 248.8370000
  48.8863530  46.3983530 250.1400000  48.9053530  48.5473530 250.1870000
  49.9903530  48.3163530 250.1000000  49.0973530  48.8783530 251.1800000
  48.2763530  49.8383530 249.5690000  49.0673530  50.5463530 249.4800000
  47.4283530  50.3503530 249.9990000  47.9703530  49.7923530 248.1340000
  47.4103530  48.9123530 247.8430000  48.8893530  49.3033530 248.0600000
  48.2103530  51.0083530 247.1960000  48.8583530  51.8443530 247.5120000
  47.1933530  51.4073530 247.0750000  48.8833530  50.7213530 245.8760000
  48.3943530  49.8713530 245.3280000  49.8783530  50.6243530 245.5500000
  49.0683530  51.5983530 245.2840000 104.8893530  80.8683530 246.8960000
 104.4263530  79.9693530 247.3440000 105.6103530  81.2883530 247.6340000
 105.4133530  80.5233530 245.9850000 103.8383530  81.9243530 246.5790000
 104.3703530  82.8923530 246.4150000 103.2993530  81.7053530 245.6310000
 102.8533530  82.0803530 247.7370000 101.9993530  81.3893530 247.7470000
 103.3903530  82.0183530 248.7210000 102.1453530  83.3923530 247.7030000
 103.0773530  83.9813530 247.7920000 101.8573530  83.8453530 246.7430000
 100.8633530  83.3743530 248.6410000 100.3923530  84.3803530 248.5970000
 100.1483530  82.6573530 248.2370000 100.9313530  83.0283530 250.1720000
 101.7753530  82.3773530 250.4110000 101.1643530  83.8863530 250.8000000
  99.7323530  83.3003530 251.0750000  99.2743530  84.2853530 250.7790000
  99.0733530  82.4783530 250.8150000 100.1533530  83.4063530 252.5760000
 101.0083530  82.7093530 252.7480000 100.5703530  84.4163530 252.8000000
  98.9713530  83.2223530 253.5130000  98.3593530  84.1523530 253.5670000
  98.3253530  82.4613530 253.0770000  99.3633530  82.8183530 254.9290000
  99.9263530  81.8753530 254.9890000  99.9013530  83.6843530 255.3750000
  98.1803530  82.6163530 255.8280000  97.8893530  83.6203530 255.9580000
  97.3423530  82.2023530 255.3330000  98.3973530  82.1463530 257.2600000
  98.5893530  81.0793530 257.2710000  99.2963530  82.6973530 257.5970000
  97.2463530  82.3193530 258.2540000  97.1363530  83.3223530 258.6000000
  96.2553530  81.9263530 257.9730000  97.3253530  81.6683530 259.5580000
  96.9903530  80.6793530 259.2750000  98.3653530  81.7023530 259.8790000
  96.3413530  82.2673530 260.5660000  96.5063530  83.3413530 260.7570000
  95.3313530  82.2113530 260.1390000  96.5023530  81.5023530 261.8710000
  96.8193530  81.9893530 262.9490000  96.5703530  80.2013530 261.5780000
  97.0173530  79.3103530 262.6200000  97.8483530  79.7533530 263.2100000
  96.1813530  79.0473530 263.2880000  97.5593530  77.9763530 262.0520000
  96.7053530  77.3753530 261.6760000  98.5393530  77.2333530 262.9790000
  98.1653530  77.4273530 263.9900000  98.5203530  76.1463530 262.7460000
  99.8963530  77.6693530 262.7790000 100.8643530  77.9483530 263.9510000
 100.7763530  79.5463530 264.0760000 100.6553530  80.3373530 262.8790000
 101.4893530  80.1583530 262.1490000  99.7163530  80.0943530 262.3380000
 100.6103530  81.8263530 263.2380000 101.5083530  82.0763530 263.8160000
 100.5793530  82.4693530 262.3400000  99.3983530  82.1453530 264.0720000
  99.5083530  81.6543530 264.9850000  99.2753530  83.1623530 264.1740000
  98.5343530  81.7993530 263.5840000 100.3473530  77.3143530 265.1760000
 102.2113530  77.5623530 263.5100000  98.3403530  78.2593530 260.9620000
  98.8883530  77.1663530 260.3490000  98.5213530  76.0163530 260.4310000
  99.3983530  77.6883530 259.0470000 100.4193530  77.8823530 258.9600000
  99.1613530  78.8083530 259.2140000  99.0483530  76.6333530 257.8180000
  98.0753530  76.0183530 258.0350000  99.5793530  75.8983530 257.1760000
  99.1733530  77.4553530 256.4360000 100.1273530  77.6883530 256.1150000
  99.1333530  78.6403530 256.7010000  98.3613530  76.7483530 255.1100000
  97.2963530  76.2413530 255.2160000  98.8753530  75.9293530 254.6340000
  98.4823530  77.3623530 253.6400000  97.5353530  77.6273530 254.1310000
  98.0053530  77.7803530 252.8850000  99.1743530  78.6553530 252.8700000
  99.3333530  79.6003530 253.3900000  98.5703530  79.1173530 251.9650000
 100.5553530  78.4913530 253.0020000  99.9213530  77.9563530 252.2850000
 100.7333530  77.9393530 253.9300000 101.3723530  79.6993530 252.7540000
 101.2973530  80.3793530 253.6130000 101.7763530  80.1203530 251.5990000
 102.4263530  80.9773530 251.6520000 101.5383530  79.4823530 250.2820000
 101.9843530  78.4873530 250.3480000 102.2313530  79.9343530 249.5820000
 100.1313530  79.4323530 249.6550000  99.7203530  80.4143530 249.4020000
  99.4143530  78.9993530 250.3690000 100.1123530  78.6323530 248.3560000
  99.0823530  78.3273530 248.0840000 100.6753530  77.7293530 248.4740000
 101.0153530  78.9873530 247.2140000 101.9663530  79.2253530 247.7150000
 100.3813530  79.8043530 246.8340000 101.3083530  77.9603530 246.1140000
 101.4793530  76.9073530 246.4090000 102.2843530  78.0873530 245.6420000
 100.2093530  78.1153530 245.0900000  99.9033530  79.1663530 244.9810000
  99.1813530  77.8483530 245.3760000 100.7233530  77.4533530 243.8370000
 101.6883530  77.9173530 243.6080000  99.9553530  77.6943530 243.1240000
 101.0473530  76.0163530 243.5820000 100.4273530  75.3343530 244.1080000
 102.0463530  75.7073530 243.8250000 100.8283530  75.7993530 242.5230000
  94.6463530  83.3873530 243.1030000  94.9953530  84.4463530 243.2700000
  94.1193530  83.2503530 242.1340000  95.5743530  82.8243530 243.0300000
  93.6143530  82.9853530 244.1250000  92.5823530  83.3693530 243.8570000
  93.4683530  81.9303530 244.0060000  94.0943530  83.4723530 245.4880000
  94.1813530  84.5903530 245.5030000  93.3023530  83.1763530 246.1980000
  95.4473530  82.7983530 245.7970000  95.3073530  81.7213530 245.5660000
  96.2693530  83.1803530 245.1430000  96.0153530  82.8933530 247.2140000
  96.8803530  82.1883530 247.2970000  96.4023530  83.9163530 247.3890000
  95.0743530  82.6103530 248.3740000  94.0733530  83.0553530 248.1940000
  94.8853530  81.5273530 248.3400000  95.7973530  83.1533530 249.6500000
  96.8183530  82.7653530 249.7620000  95.7633530  84.2703530 249.5810000
  95.1453530  83.0463530 250.9920000  94.2213530  83.5873530 250.7380000
  94.9103530  82.1013530 251.3850000  95.8683530  82.9943530 252.3610000
  96.7123530  82.2933530 252.1730000  96.0913530  84.0443530 252.5210000
  95.1863530  82.3933530 253.6470000  94.7383530  81.3923530 253.4650000
  95.8323530  81.9643530 254.3820000  94.3783530  83.4433530 254.4500000
  94.6693530  84.4803530 254.2170000  93.3543530  83.4553530 254.1850000
  94.0983530  83.1813530 255.9090000  93.2943530  83.8173530 256.3290000
  93.7933530  82.1113530 256.0740000  95.3233530  83.5323530 256.6620000
  95.0773530  83.4743530 257.7380000  95.8753530  82.6383530 256.3290000
  96.0843530  84.8613530 256.4590000  96.6503530  84.8783530 255.5010000
  95.3383530  85.6473530 256.3730000  97.0553530  85.2793530 257.6070000
  96.5563530  85.2123530 258.6060000  98.0043530  84.6833530 257.6530000
  97.6243530  86.6243530 257.3710000  98.6523530  86.8223530 256.7430000
  96.8983530  87.4913530 257.9820000  97.5513530  88.7303530 258.2730000
  98.6503530  88.6503530 258.2740000  97.2593530  89.5163530 257.5400000
  97.2203530  89.1453530 259.7070000  97.6743530  90.1263530 259.9400000
  97.6723530  88.2023530 260.8160000  97.2633530  87.1673530 260.6800000
  98.7673530  88.1213530 260.6900000  97.3553530  88.8203530 262.0810000
  96.6013530  87.9333530 263.1700000  97.4853530  86.6133530 263.1190000
  97.1233530  85.4983530 263.9150000  96.0273530  85.4413530 264.0870000
  97.4443530  84.5743530 263.3810000  97.7543530  85.5493530 265.2920000
  97.8083530  86.5483530 265.7760000  97.3153530  84.7733530 265.9500000
  99.1003530  85.1443530 265.1470000  99.7453530  85.4153530 265.9150000
  99.3573530  84.1413530 265.1750000  99.6033530  85.5233530 264.3030000
  96.8463530  88.5813530 264.4780000  95.2103530  87.6373530 262.8860000
  95.8543530  89.2193530 259.7530000  95.4293530  90.3933530 259.5990000
  95.8433530  91.4503530 259.9740000  94.1603530  90.2513530 259.4030000
  93.9133530  90.7673530 260.4360000  93.8743530  89.1883530 259.1460000
  93.5273530  91.1653530 258.5750000  93.6473530  92.1923530 258.7820000
  92.7053530  91.2243530 259.3010000  93.5853530  90.6833530 257.1280000
  94.6273530  90.9403530 256.9480000  93.1033530  91.4803530 256.5320000
  93.2533530  89.1833530 256.6410000  92.1833530  88.8603530 256.6030000
  93.6623530  88.4053530 257.3040000  93.7333530  88.9603530 255.2160000
  94.8313530  89.0033530 255.3360000  93.3653530  89.7923530 254.5760000
  93.3893530  87.6373530 254.5150000  92.4113530  87.7223530 254.0060000
  93.3143530  86.8073530 255.2510000  94.4233530  87.3063530 253.4180000
  94.0233530  86.4663530 252.8190000  95.3733530  86.9603530 253.8810000
  94.7263530  88.4643530 252.5070000  95.5493530  89.1123530 252.8560000
  94.1893530  88.7333530 251.3030000  94.5263530  89.6823530 250.8630000
  93.1303530  87.9573530 250.5230000  92.6543530  88.6243530 249.7690000
  92.3003530  87.6783530 251.2110000  93.5443530  86.6243530 249.8070000
  92.8403530  85.8433530 250.1680000  94.5543530  86.3093530 250.1520000
  93.5223530  86.5893530 248.2530000  92.5333530  86.8943530 247.8490000
  93.7353530  85.5613530 247.8720000  94.5513530  87.5433530 247.6570000
  94.3513530  88.4953530 248.1880000  94.4033530  87.7153530 246.5650000
  95.9943530  87.1313530 247.9580000  96.1583530  86.0543530 247.7600000
  96.1853530  87.3083530 249.0350000  97.0073530  87.8953530 247.1320000
  97.8533530  88.2453530 247.7650000  96.4883530  88.8273530 246.8030000
  97.6063530  86.9723530 246.0300000  98.4633530  86.3903530 246.3950000
  98.1153530  87.5343530 245.2800000  96.7213530  86.2283530 245.0230000
  97.3563530  85.8223530 244.2000000  96.0283530  86.8323530 244.4240000
  95.9593530  85.6493530 245.5130000 103.5863530  65.3903530 245.8860000
 102.6343530  65.3023530 246.2950000 104.2403530  65.7113530 246.6330000
 103.4913530  65.2993530 246.9810000 104.3583530  64.1873530 244.8800000
 103.9263530  63.1133530 244.9890000 104.1083530  64.1563530 243.8520000
 105.9463530  64.0773530 244.9800000 106.6653530  63.5323530 244.8770000
 106.8083530  64.3563530 245.0730000 106.2883530  61.2443530 246.8830000
 104.9563530  61.1773530 246.9190000 106.0763530  60.6053530 246.1510000
 107.3213530  61.2183530 248.0580000 108.2613530  61.1353530 247.4310000
 107.7493530  62.2023530 248.6450000 106.8713530  60.7293530 249.1750000
 106.6323530  59.7813530 248.7190000 107.7893530  60.8203530 249.5560000
 106.9413530  61.4233530 250.5720000 106.1433530  61.8313530 250.2450000
 106.7003530  60.6433530 251.2460000 106.9933530  62.9393530 251.1030000
 107.8493530  62.8663530 251.5950000 107.4003530  63.8643530 250.7170000
 106.4683530  63.2683530 252.4560000 106.7043530  62.3663530 253.0480000
 107.0183530  64.1503530 252.8230000 105.1263530  63.8603530 252.4020000
 105.0813530  64.6573530 251.6320000 104.4963530  63.0093530 252.1320000
 104.4583530  64.2283530 253.5810000 104.9253530  63.5213530 254.2710000
 104.9383530  65.1103530 253.9100000 102.8973530  64.1403530 253.3420000
 102.5123530  64.6843530 252.4830000 102.3163530  63.2633530 253.1650000
 102.1383530  64.1363530 254.6080000 102.7723530  64.9993530 254.5200000
 101.2963530  64.6953530 254.6510000 102.3463530  63.3783530 255.9280000
 103.3533530  63.4463530 255.8470000 102.2243530  63.8183530 256.9310000
 101.5973530  62.1243530 256.1860000 100.9043530  62.4753530 255.4680000
 101.6163530  61.2153530 255.6300000 101.4583530  61.8193530 257.6760000
 102.1483530  62.3003530 258.5440000 100.5253530  60.9593530 257.8980000
 100.3893530  60.6793530 259.3220000 100.5003530  61.5353530 259.9010000
  99.4173530  60.3773530 259.7260000 100.9003530  59.4333530 259.8010000
 100.6173530  58.7133530 258.9900000 100.1573530  58.9303530 261.0990000
  99.0693530  58.8103530 260.8540000 100.5953530  57.9393530 261.2920000
 100.2623530  59.8213530 262.2120000  99.7853530  59.3463530 263.6460000
 101.0953530  58.5333530 264.0720000 102.3023530  59.3033530 264.0710000
 102.4733530  59.8163530 263.0910000 102.2733530  60.0993530 264.8600000
 103.4803530  58.3703530 264.2750000 104.4223530  58.9373530 264.2400000
 103.3743530  57.7673530 265.2070000 103.6363530  57.4343530 263.1340000
 102.8363530  56.7693530 263.1630000 103.6443530  57.9193530 262.2140000
 104.5713530  56.9953530 263.2980000  99.6083530  60.5223530 264.5020000
  98.6483530  58.3853530 263.5350000 102.2613530  59.7513530 259.8610000
 103.0253530  58.7723530 259.9270000 102.7273530  57.6153530 260.2050000
 104.4253530  59.2893530 259.7560000 104.8333530  59.6333530 260.7180000
 104.4113530  60.2113530 259.2090000 105.3103530  58.2963530 259.0010000
 105.3183530  57.3373530 259.5540000 106.2993530  58.7903530 259.0810000
 104.9263530  57.9783530 257.5330000 103.8603530  57.6733530 257.5090000
 105.5893530  57.2543530 257.0330000 105.0413530  59.1063530 256.5750000
 106.0363530  59.5023530 256.8130000 104.1163530  59.7053530 256.8390000
 105.5233530  59.0103530 255.1200000 106.5993530  58.8933530 255.0180000
 105.6733530  59.9593530 254.5640000 104.5143530  58.1203530 254.4470000
 103.6913530  57.8093530 255.1260000 105.1553530  57.3223530 254.1120000
 103.7153530  58.6033530 253.3250000 103.6843530  58.0883530 252.3500000
 104.5313530  59.2973530 252.8330000 102.3203530  59.2023530 253.8910000
 102.3693530  60.1563530 254.3780000 101.0783530  59.1603530 253.4090000
 100.6253530  60.2023530 253.2560000 100.7363530  58.3863530 252.2290000
  99.6773530  58.2663530 252.4730000 101.2733530  57.4913530 252.5640000
 100.7113530  58.3083530 250.6870000 100.0383530  59.0233530 250.1960000
 100.2593530  57.3203530 250.4900000 102.0233530  58.0943530 249.9920000
 102.5513530  57.2223530 250.3960000 102.6283530  58.8503530 250.3070000
 101.9553530  58.0923530 248.4820000 101.2283530  57.3403530 248.1850000
 102.9923530  57.9043530 248.0890000 101.4463530  59.3483530 247.8420000
 102.3403530  59.8463530 248.1920000 100.5733530  59.9053530 248.2350000
 101.4193530  59.2393530 246.3410000 100.3843530  59.0533530 245.9860000
 102.0973530  58.4273530 246.0180000 101.9563530  60.4843530 245.6930000
 103.0093530  60.7293530 245.9610000 101.1773530  61.2103530 245.8370000
 101.9983530  60.5713530 244.3140000 101.0873530  60.5023530 243.7110000
 102.2043530  59.5223530 244.4590000 102.8663530  61.0593530 243.7620000
  80.8163530  41.5063530 247.1240000  81.1263530  40.6703530 246.5590000
  80.7863530  42.4263530 246.4790000  79.7973530  41.1723530 247.4670000
  81.4273530  41.8143530 248.4340000  82.4673530  42.0233530 248.1970000
  81.0613530  42.7603530 248.8850000  81.1643530  40.6343530 249.3340000
  81.6403530  40.9503530 250.2800000  80.0853530  40.4023530 249.5310000
  81.7543530  39.3973530 248.6680000  81.0183530  38.9673530 247.9490000
  82.6193530  39.6683530 248.0290000  82.1633530  38.3673530 249.6940000
  83.1263530  38.6513530 250.1750000  81.3843530  38.3503530 250.4890000
  82.3553530  37.0193530 249.0090000  81.5623530  36.8883530 248.2420000
  83.3633530  37.0483530 248.5300000  82.2823530  35.8523530 249.9680000
  81.2643530  35.8073530 250.3950000  82.4713530  34.8853530 249.4390000
  83.3033530  36.0073530 251.0690000  83.6763530  34.9753530 251.1740000
  84.1113530  36.6883530 250.7090000  82.7813530  36.4343530 252.4400000
  82.3263530  37.4343530 252.3840000  82.0073530  35.6803530 252.7100000
  83.7653530  36.4423530 253.6110000  84.0913530  35.4073530 253.6530000
  84.6633530  37.0863530 253.4840000  83.0243530  36.6873530 254.9210000
  82.9053530  37.7763530 255.1060000  82.0213530  36.2183530 254.8410000
  83.7093530  36.1023530 256.1460000  82.9353530  35.8443530 256.9050000
  84.2783530  35.1913530 255.8780000  84.5823530  37.2003530 256.7200000
  85.3453530  37.4593530 255.9300000  83.9443530  38.0453530 257.0030000
  85.3833530  36.8513530 257.9350000  85.9343530  36.0743530 257.3570000
  86.0623530  37.6473530 258.2590000  84.8013530  36.2313530 259.2340000
  83.8533530  36.6753530 259.5330000  84.5013530  35.2343530 258.8020000
  85.6963530  36.2153530 260.6320000  86.8703530  35.9773530 260.8670000
  84.9603530  36.2413530 261.7670000  85.8743530  35.6863530 262.8750000
  85.2993530  35.0613530 263.5740000  86.6733530  34.8823530 262.7230000
  86.6863530  36.7133530 263.5310000  87.2653530  36.1603530 264.3060000
  85.6253530  37.5573530 264.1390000  84.9893530  38.0283530 263.3460000
  84.9673530  36.9453530 264.8010000  86.4213530  38.4123530 264.8830000
  86.1753530  39.9303530 265.0290000  86.0023530  40.4213530 263.5340000
  87.1083530  40.6623530 262.6870000  87.7033530  41.5253530 263.0630000
  87.7793530  39.7783530 262.6640000  86.5633530  40.9973530 261.2950000
  85.9163530  41.9003530 261.3510000  87.3733530  41.1253530 260.5490000
  85.6803530  39.9003530 260.7980000  86.3333530  39.1563530 260.4820000
  85.1143530  39.5783530 261.6160000  85.0503530  40.2543530 260.0460000
  84.8933530  40.0673530 265.7210000  87.3613530  40.5533530 265.6620000
  87.4663530  37.4633530 262.5550000  88.7803530  37.3183530 262.4000000
  89.6053530  36.9233530 263.1540000  89.4153530  37.9563530 261.2340000
  90.5063530  37.6713530 261.2910000  89.3473530  39.0243530 261.4540000
  88.8743530  37.6213530 259.8860000  87.8113530  37.9203530 259.8120000
  89.0073530  36.5363530 259.6810000  89.7283530  38.3623530 258.9230000
  90.7003530  37.8043530 258.9150000  89.9443530  39.3903530 259.3080000
  89.1163530  38.4543530 257.5230000  89.6303530  39.1803530 256.8920000
  88.0823530  38.8223530 257.5760000  89.2793530  37.1813530 256.7220000
  88.8063530  36.4543530 257.3730000  90.3463530  36.8843530 256.6120000
  88.5323530  37.1523530 255.3840000  87.4793530  37.4723530 255.4630000
  88.6163530  36.1173530 255.0060000  89.1343530  37.9443530 254.2860000
  89.0683530  37.6133530 253.3030000  90.2313530  37.6493530 254.3090000
  88.6043530  39.3483530 254.0700000  89.1113530  40.1473530 254.6230000
  87.7573530  39.7593530 253.1280000  87.6973530  40.8423530 252.9610000
  87.1083530  38.9083530 252.0840000  87.0823530  37.8533530 252.4310000
  87.5813530  38.9493530 251.0770000  85.6673530  39.3993530 251.9940000
  85.2093530  39.4213530 253.0150000  85.0913530  38.6423530 251.4260000
  85.5043530  40.8033530 251.3790000  85.9763530  41.5513530 252.0470000
  84.4133530  41.0273530 251.3880000  86.0633530  41.0903530 249.9690000
  87.1613530  40.9663530 249.8490000  85.8563530  42.1743530 249.8160000
  85.3273530  40.3133530 248.8820000  84.2463530  40.5173530 249.0330000
  85.5013530  39.2303530 249.0640000  85.7443530  40.6803530 247.4480000
  86.5933530  40.0303530 247.1610000  86.0883530  41.7363530 247.3860000
  84.6483530  40.4613530 246.4060000  83.7863530  41.1363530 246.5990000
  84.2683530  39.4253530 246.5390000  85.1003530  40.6603530 244.9580000
  85.8963530  39.9443530 244.6610000  85.5393530  41.6553530 244.7870000
  84.2053530  40.5673530 244.3020000 102.3053530  70.7973530 246.5340000
 102.7503530  70.0413530 245.8610000 102.9083530  71.7333530 246.5680000
 101.2923530  71.0533530 246.1530000 102.3373530  70.0413530 247.8320000
 101.6963530  70.6203530 248.5220000 101.8673530  69.0443530 247.6530000
 103.7523530  69.9053530 248.4340000 104.5563530  69.6813530 247.6960000
 103.9703530  70.9173530 248.8430000 103.8353530  68.8363530 249.5360000
 102.7973530  68.6463530 249.8920000 104.1633530  67.8733530 249.0890000
 104.6953530  69.2473530 250.7510000 105.7733530  69.4053530 250.5310000
 104.3263530  70.2253530 251.1300000 104.5483530  68.2833530 251.9280000
 103.4513530  68.1403530 252.0600000 104.9783530  67.2843530 251.6880000
 105.2113530  68.8463530 253.2020000 106.2913530  69.0293530 253.0190000
 104.7473530  69.8033530 253.5280000 105.1663530  67.8903530 254.3710000
 105.7423530  66.9863530 254.0920000 105.6533530  68.3193530 255.2780000
 103.7573530  67.5633530 254.7610000 103.2613530  68.4673530 255.1690000
 103.1063530  67.1823530 253.9310000 103.8283530  66.5683530 255.8620000
 104.2763530  65.6193530 255.5180000 104.4253530  66.7343530 256.7630000
 102.4333530  66.2593530 256.2010000 101.6573530  66.2333530 255.3930000
 102.7213530  65.4043530 256.7570000 101.7043530  66.8213530 257.1660000
 101.6913530  67.7363530 256.5300000 100.7053530  66.2443530 257.2030000
 102.5733530  67.0123530 258.3980000 103.0203530  66.0083530 258.6580000
 103.1523530  67.8893530 258.2050000 101.9583530  67.7383530 259.5430000
 101.3213530  68.6393530 259.4500000 101.4703530  66.8923530 259.1150000
 102.0433530  67.7143530 261.0510000 102.8053530  68.4833530 260.9320000
 101.1653530  68.1343530 261.6100000 102.5573530  66.5713530 261.8040000
 103.0523530  65.5893530 261.3210000 102.5633530  66.9143530 263.0790000
 103.4483530  66.0383530 263.7750000 103.0023530  65.7883530 264.7440000
 103.5223530  65.0093530 263.3450000 104.8583530  66.7153530 263.9540000
 105.4253530  65.8943530 264.4700000 104.8663530  68.0133530 264.7170000
 103.9733530  68.0473530 265.3610000 105.8193530  67.9513530 265.3020000
 104.8573530  69.1073530 263.7840000 105.1313530  70.5493530 264.2540000
 104.6063530  71.3553530 263.0000000 103.3043530  71.1353530 262.4730000
 103.3393530  71.3843530 261.3900000 102.9773530  70.0693530 262.5230000
 102.2653530  71.9953530 263.2120000 101.3043530  71.9913530 262.6630000
 102.0903530  71.6513530 264.2490000 102.6963530  73.4243530 263.2880000
 101.8693530  74.0213530 263.4760000 103.4163530  73.5773530 264.0260000
 103.0953530  73.6243530 262.3500000 104.1843530  70.8203530 265.3620000
 106.5613530  70.8093530 264.4510000 105.4363530  67.0933530 262.6840000
 106.7013530  67.5963530 262.6010000 107.5813530  67.3113530 263.3960000
 106.9393530  68.0623530 261.0730000 106.5173530  67.4543530 260.1980000
 108.0153530  68.0283530 260.9900000 106.0613530  69.0243530 260.4260000
 106.4653530  69.8343530 261.0450000 105.0453530  68.6353530 260.7020000
 106.2833530  69.0853530 258.8960000 105.8453530  68.2333530 258.3130000
 107.3773530  69.0593530 258.6830000 105.6703530  70.3873530 258.4780000
 106.0233530  70.6593530 257.4650000 105.9843530  71.1513530 259.2300000
 104.1523530  70.3283530 258.4220000 103.7263530  69.9823530 259.3920000
 103.8833530  69.5743530 257.6530000 103.6023530  71.6733530 257.9340000
 103.9293530  71.8263530 256.8790000 104.0343530  72.4883530 258.5500000
 102.0883530  71.7643530 258.0170000 101.7023530  72.7543530 257.6880000
 101.8173530  71.6033530 259.0710000 101.5093530  70.6813530 257.2010000
 101.5803530  69.6493530 257.5480000 100.9253530  70.8753530 256.0570000
 100.5363530  70.0263530 255.5310000 100.7373530  72.1233530 255.3930000
 100.3343530  72.9933530 255.9620000 100.0043530  72.0053530 254.6940000
 101.7803530  72.1183530 254.3110000 102.7653530  72.0013530 254.7240000
 101.6163530  73.1943530 254.1590000 101.7383530  71.1463530 253.0280000
 101.7453530  70.0443530 253.1740000 102.4003530  71.5703530 252.2730000
 100.4373530  71.0563530 252.2900000 100.0863530  71.7023530 252.9860000
  99.8623530  70.5713530 253.0070000 100.0133530  71.3103530 250.7410000
 100.2553530  70.3273530 250.3800000 100.6633530  72.0433530 250.2390000
  98.5783530  71.6043530 250.0920000  98.1963530  72.6453530 249.8810000
  97.7143530  71.1923530 250.6250000  98.5753530  71.2053530 248.6790000
  99.1153530  71.8603530 248.0120000  97.5793530  71.4403530 248.3980000
  98.9703530  69.7933530 248.4610000  99.0023530  69.5373530 247.4220000
  98.3203530  69.0423530 248.9290000  99.9263530  69.5163530 248.7770000
  60.5733530  39.4353530 243.5080000  60.0743530  39.6493530 242.5390000
  60.2043530  40.2753530 244.0440000  60.2653530  38.3793530 243.7350000
  62.0903530  39.5443530 243.6420000  62.2763530  38.9333530 242.8240000
  62.6683530  40.3183530 243.1010000  62.7333530  38.9493530 244.9320000
  62.6733530  37.8433530 245.1300000  63.7933530  39.0953530 244.9820000
  62.1083530  39.4053530 246.1340000  62.3273530  40.4883530 246.1550000
  61.0473530  39.1473530 245.9270000  62.5743530  38.6123530 247.3300000
  62.2053530  37.5643530 247.2880000  63.6843530  38.5943530 247.4620000
  61.8213530  39.2323530 248.4490000  62.1553530  40.2733530 248.4950000
  60.7353530  39.2533530 248.2310000  62.1343530  38.6533530 249.7910000
  63.2353530  38.7703530 249.9030000  61.6233530  39.3273530 250.5110000
  61.7063530  37.2063530 250.0260000  60.6053530  37.1633530 250.1940000
  61.9553530  36.5323530 249.1780000  62.4273530  36.6313530 251.2410000
  62.2553530  35.5413530 251.2580000  63.5233530  36.8003530 251.1570000
  61.8753530  37.2233530 252.5280000  61.8473530  38.2923530 252.3660000
  60.8093530  36.9493530 252.6020000  62.6093530  36.8133530 253.8080000
  63.5713530  37.3673530 253.9230000  61.9803530  36.9923530 254.7040000
  62.9003530  35.3433530 253.8770000  61.9583530  34.7923530 253.6550000
  63.6463530  35.1573530 253.0810000  63.4053530  34.8603530 255.2340000
  64.4553530  35.1813530 255.4300000  62.7653530  35.2523530 256.0590000
  63.3153530  33.3413530 255.2500000  62.2633530  33.0303530 255.0660000
  63.9423530  32.9363530 254.4210000  63.7253530  32.7733530 256.6010000
  63.1173530  33.1643530 257.4300000  63.4953530  31.7213530 256.6770000
  65.2213530  32.9623530 256.7770000  66.0943530  32.6133530 255.9980000
  65.3983530  33.6263530 257.8800000  66.7333530  34.1183530 258.0550000
  67.4793530  33.2923530 258.0940000  66.9883530  34.8243530 257.2290000
  66.8023530  34.8543530 259.4070000  67.8453530  35.2103530 259.5730000
  66.4563530  33.9383530 260.5940000  65.4733530  33.4503530 260.3660000
  67.2313530  33.1503530 260.7170000  66.3993530  34.7453530 261.7670000
  65.7583530  34.1453530 263.0620000  66.3463530  35.1173530 264.1620000
  66.1693530  36.5273530 264.0680000  67.1763530  36.9753530 264.1300000
  65.7623530  36.8503530 263.0760000  65.2973530  37.0343530 265.2330000
  65.6503530  36.6213530 266.2020000  65.2813530  38.1413530 265.3080000
  63.8823530  36.5963530 265.0120000  63.8923530  36.0163530 264.1380000
  63.5433530  36.0043530 265.7980000  63.2743530  37.4333530 264.8850000
  64.3013530  34.4113530 263.0570000  66.3303530  32.7913530 263.2960000
  65.8603530  35.9373530 259.4120000  66.2173530  36.9883530 258.7440000
  67.3253530  37.2183530 258.2920000  64.9833530  37.8553530 258.6070000
  64.6003530  38.1103530 259.6090000  64.2133530  37.2603530 258.0630000
  65.2893530  39.1263530 257.8290000  66.2533530  39.6133530 258.0550000
  64.5143530  39.8813530 258.0580000  65.3663530  38.7573530 256.3780000
  64.3913530  38.7073530 255.9930000  65.7173530  37.7323530 256.2130000
  66.0963530  39.7593530 255.5720000  67.1833530  39.6583530 255.6410000
  65.7593530  40.7893530 255.8760000  65.7563530  39.6373530 254.1380000
  66.3753530  40.5053530 253.7890000  64.6733530  39.7663530 254.1420000
  65.9953530  38.4753530 253.2120000  65.3233530  38.5033530 252.3090000
  65.7963530  37.5733530 253.8050000  67.4253530  38.6183530 252.7700000
  67.9363530  38.8443530 253.7310000  67.4913530  39.5063530 252.1080000
  67.9923530  37.3723530 252.1830000  68.4623530  36.7523530 252.9590000
  67.9783530  36.9803530 250.8930000  68.3823530  35.9833530 250.6560000
  67.3663530  37.7323530 249.7240000  68.0853530  37.8693530 248.8820000
  67.0833530  38.7643530 250.0240000  66.1123530  36.9943530 249.1990000
  65.5133530  37.6853530 248.5660000  65.4573530  36.7323530 250.0590000
  66.4813530  35.7243530 248.4100000  67.1173530  35.0653530 249.0380000
  67.0783530  35.9843530 247.5060000  65.3243530  34.8333530 247.9800000
  64.6853530  34.4783530 248.8170000  65.8373530  33.9033530 247.6040000
  64.3973530  35.4833530 246.8770000  65.0463530  35.7883530 246.0240000
  63.7383530  36.2493530 247.2650000  63.2653530  34.6283530 246.2910000
  64.0423530  34.0033530 246.7000000  63.1933530  34.4253530 245.2150000
  61.9633530  34.1423530 247.0110000  61.3173530  34.9783530 246.7190000
  62.2223530  34.1273530 248.0860000  61.1433530  32.8173530 246.6970000
  60.8883530  32.6653530 245.6290000  60.2693530  32.7523530 247.3520000
  61.6183530  31.8573530 246.9480000  75.1003530 100.4543530 244.4030000
  74.1773530  99.9633530 244.7410000  75.3823530  99.8573530 243.5270000
  74.8943530 101.5273530 244.1620000  75.9823530 100.2503530 245.5320000
  75.3563530 100.5793530 246.3590000  76.1353530  99.1713530 245.6110000
  77.2893530 100.9613530 245.4640000  77.9233530 100.4103530 244.7390000
  77.1073530 101.9953530 245.1240000  77.9943530 100.9023530 246.7850000
  78.8693530 101.5793530 246.7820000  77.3273530 101.3313530 247.5800000
  78.4373530  99.4433530 246.9840000  77.9573530  98.6483530 246.4120000
  79.5363530  99.3133530 247.0810000  77.8443530  99.0093530 248.1890000
  76.8023530  98.9883530 248.1140000  77.8893530  97.9753530 248.5480000
  78.5353530  99.9523530 249.0950000  78.5403530  98.9923530 249.7360000
  79.5123530  99.8983530 248.7790000  78.2173530 101.5263530 249.7700000
  78.8923530 101.9333530 250.5480000  78.6583530 102.1753530 249.0580000
  77.4113530 102.0523530 251.0690000  76.6423530 101.9203530 250.4840000
  76.9043530 101.6733530 252.0000000  77.1823530 103.3133530 251.4160000
  77.4873530 103.7863530 250.4560000  76.0433530 103.4483530 251.5370000
  78.0853530 103.4953530 252.6570000  79.0573530 103.8693530 252.3390000
  77.9393530 104.3323530 253.2810000  77.9343530 102.5193530 253.8020000
  76.8643530 102.2633530 254.0300000  78.4573530 101.6753530 253.3860000
  78.6123530 102.8913530 255.0820000  78.6643530 101.9533530 255.6740000
  79.6383530 103.2873530 254.9440000  77.7693530 103.9693530 255.6840000
  78.1263530 104.9413530 255.2950000  76.6863530 103.7853530 255.5810000
  77.8303530 104.1243530 257.1150000  77.7793530 103.2363530 257.7380000
  78.9733530 104.2033530 257.2070000  76.5693530 105.1703530 257.7610000
  75.5313530 105.2583530 257.2630000  76.5843530 105.7743530 259.0900000
  76.1783530 106.7473530 260.0430000  77.0953530 107.1853530 260.6150000
  75.7093530 107.6193530 259.5500000  75.2983530 105.8783530 260.7790000
  74.7373530 106.6763530 261.2970000  76.0473530 104.8933530 261.6760000
  76.6113530 104.1213530 261.1060000  76.7823530 105.4343530 262.3380000
  75.1043530 104.1063530 262.3140000  74.5493530 104.7243530 263.6170000
  73.7743530 103.4503530 264.1290000  73.1073530 102.6023530 263.2030000
  73.0073530 103.0133530 262.1570000  73.6273530 101.6083530 263.1020000
  71.6873530 102.4153530 263.6900000  70.9723530 103.2043530 263.4210000
  71.4753530 101.5583530 263.0600000  71.4913530 102.1903530 265.1820000
  72.0053530 101.3673530 265.5810000  71.8713530 103.0233530 265.6950000
  70.4753530 102.1763530 265.4200000  75.6623530 105.1123530 264.5050000
  73.5593530 105.7753530 263.3370000  74.4973530 105.0623530 259.8760000
  73.7183530 105.7633530 259.0960000  73.5423530 106.9693530 259.1700000
  73.0423530 104.8843530 258.0300000  73.6153530 104.8153530 257.1050000
  72.1423530 105.4173530 257.7080000  72.7413530 103.4513530 258.4690000
  72.3073530 103.5183530 259.4840000  73.6733530 102.8413530 258.5010000
  71.7073530 102.8103530 257.5560000  70.9323530 103.5553530 257.2860000
  71.1993530 101.9603530 258.0650000  72.3223530 102.2673530 256.2970000
  73.1163530 102.8973530 255.8310000  71.5243530 102.0983530 255.5400000
  72.9473530 100.9593530 256.5800000  72.2323530 100.2133530 257.0270000
  73.8293530 101.0033530 257.2730000  73.5003530 100.5433530 255.2330000
  73.4163530  99.6093530 255.6770000  74.5513530 100.8533530 255.1280000
  72.6713530 100.2853530 253.9470000  72.7783530 101.2843530 253.5000000
  71.6403530 100.1203530 254.3220000  73.0243530  99.1673530 252.9540000
  72.8563530  98.0983530 253.0610000  73.3253530  99.1853530 251.7760000
  73.7153530  98.2443530 251.2830000  73.3263530 100.5593530 251.3560000
  73.5473530  99.8863530 250.5780000  74.2293530 101.1163530 251.7420000
  72.5213530 101.2493530 250.3020000  71.6313530 101.3453530 250.9180000
  72.2403530 100.5333530 249.5240000  73.1523530 102.5443530 249.7240000
  73.6823530 103.0033530 250.5820000  72.2763530 103.1453530 249.4230000
  74.0953530 102.5703530 248.4750000  73.6793530 102.0523530 247.5980000
  75.1063530 102.1553530 248.6420000  74.4923530 103.8933530 247.9780000
  75.3073530 104.1813530 248.6940000  73.6013530 104.5653530 248.0590000
  75.0703530 103.9213530 246.5280000  74.2343530 103.5683530 245.9140000
  75.9303530 103.2323530 246.5540000  75.5813530 105.2433530 245.9050000
  76.5293530 105.4883530 246.4490000  74.7413530 105.9923530 245.9930000
  76.0113530 105.5383530 244.5310000  76.2403530 106.6503530 244.4950000
  75.1173530 105.3183530 243.9240000  76.8933530 104.9383530 244.3060000
  96.2963530  95.9743530 247.1970000  95.4583530  95.6203530 246.5560000
  96.2523530  95.5653530 248.2140000  97.2513530  95.8743530 246.6770000
  96.2003530  97.4023530 247.4400000  96.7473530  97.9353530 246.7190000
  95.3373530  97.5903530 246.8420000  96.2173530  97.8353530 248.9240000
  97.0163530  97.9093530 249.5000000  96.2893530  98.9213530 249.2240000
  95.6353530  97.1373530 250.0410000  94.5713530  97.0133530 249.8190000
  96.0123530  96.1613530 250.2790000  95.7183530  98.1783530 251.1390000
  95.5133530  99.2353530 250.8690000  94.8833530  97.7283530 251.5900000
  96.9013530  98.4803530 251.9140000  97.1863530  97.5223530 252.3780000
  97.6113530  98.8013530 251.1310000  96.8733530  99.6263530 252.9320000
  97.8743530 100.0713530 253.0340000  96.3083530 100.5253530 252.5760000
  96.4593530  98.9743530 254.2580000  95.5923530  98.3163530 254.0850000
  97.1903530  98.3253530 254.6970000  96.3173530  99.9453530 255.3820000
  97.1693530 100.5683530 255.3670000  95.6093530 100.6053530 254.9970000
  95.8263530  99.7003530 256.7880000  96.6703530  99.4823530 257.4330000
  95.4763530 100.6733530 257.1400000  94.7173530  98.7233530 257.0030000
  94.6823530  97.9563530 256.2270000  94.6693530  98.3573530 258.0440000
  93.4333530  99.2873530 256.8820000  93.2273530 100.1113530 257.5510000
  93.2263530  99.6843530 255.9540000  92.3513530  98.3703530 257.0740000
  92.3693530  98.0593530 258.0890000  91.7813530  99.2703530 256.8160000
  92.0293530  97.1673530 256.2860000  92.2173530  97.4943530 255.2450000
  92.8063530  96.4953530 256.6910000  90.5953530  96.5303530 256.4690000
  89.6563530  97.0203530 256.2900000  90.4993530  95.7973530 255.6780000
  90.1933530  96.0393530 257.8420000  89.0793530  96.0483530 258.3340000
  91.2593530  95.5433530 258.2640000  91.2523530  95.0383530 259.5720000
  91.1683530  95.8813530 260.2850000  90.4013530  94.3293530 259.6990000
  92.6383530  94.3963530 259.7230000  92.6963530  93.7123530 258.8510000
  92.7693530  93.6333530 261.0870000  91.7813530  93.1373530 261.2800000
  93.5053530  92.8063530 261.0480000  93.2263530  94.5143530 262.1140000
  92.4893530  94.7873530 263.4760000  93.2913530  93.8063530 264.4610000
  94.5963530  94.1523530 264.9300000  94.6593530  95.2113530 265.2960000
  94.8303530  93.5303530 265.8260000  95.5823530  93.8463530 263.8010000
  95.3253530  94.4403530 262.9050000  96.6263530  94.0313530 264.0080000
  95.5353530  92.3953530 263.4340000  96.2543530  92.1773530 262.7160000
  95.6483530  91.7933530 264.2730000  94.5973530  92.2363530 263.0190000
  92.7863530  96.1583530 263.9030000  91.1083530  94.3253530 263.3440000
  93.6303530  95.4363530 259.5550000  94.8713530  94.9773530 259.6290000
  95.2073530  93.8393530 259.4440000  95.8133530  96.0883530 260.0630000
  95.3993530  96.5553530 260.9570000  95.7203530  96.8233530 259.2530000
  97.2203530  95.7013530 260.5690000  97.3243530  94.7253530 261.1280000
  97.7973530  96.5553530 260.9430000  98.1783530  95.8223530 259.5120000
  97.7593530  94.8013530 259.3360000  99.1603530  95.2123530 259.5440000
  97.6033530  96.9213530 258.2990000  98.7223530  97.1983530 258.0470000
  97.3813530  97.9373530 258.5040000  96.3993530  96.2533530 256.8330000
  96.3323530  97.1013530 256.1070000  95.5463530  95.8823530 257.2660000
  96.6033530  94.8213530 255.5890000  97.6493530  94.4723530 255.2360000
  96.9753530  94.9523530 254.5120000  96.0263530  93.3733530 255.8890000
  96.0253530  92.9683530 256.9290000  96.4753530  92.4693530 255.3900000
  94.6933530  93.7973530 255.9240000  94.2523530  93.9283530 256.9310000
  94.1563530  94.0353530 254.7620000  93.1363530  94.3563530 254.7990000
  94.8523530  93.8683530 253.4240000  94.5993530  92.8723530 253.0380000
  95.9663530  93.8353530 253.4420000  94.5333530  94.9813530 252.4300000
  95.1893530  94.8433530 251.5420000  94.8203530  95.9413530 252.9230000
  93.0663530  95.1263530 251.9820000  93.0333530  96.0543530 251.3740000
  92.4213530  95.3293530 252.8640000  92.4233530  93.9673530 251.1930000
  91.4203530  94.2983530 250.8230000  92.2643530  93.0993530 251.8690000
  93.1853530  93.3773530 250.0010000  92.5153530  92.5373530 249.6900000
  94.1733530  92.9673530 250.2700000  93.3703530  94.3083530 248.8280000
  93.9873530  93.7933530 248.0450000  93.9703530  95.1983530 249.1110000
  91.9703530  94.7513530 248.3900000  91.5333530  95.4883530 249.0820000
  91.3173530  93.9153530 248.0440000  92.0603530  95.5723530 247.2610000
  92.5553530  96.5123530 247.3970000  91.1923530  95.8413530 246.6130000
  92.8393530  94.9433530 246.7570000  85.1973530 103.1973530 244.2120000
  84.6223530 102.2763530 244.0500000  85.1123530 103.6953530 243.2800000
  84.3873530 103.4493530 244.8760000  86.8143530 102.9663530 244.5620000
  87.0133530 102.1833530 245.2170000  87.6003530 102.5523530 243.9040000
  87.5783530 103.7393530 245.3840000  88.0843530 103.2093530 246.1730000
  88.2123530 104.2973530 244.6700000  87.0093530 103.9083530 246.6490000
  86.1313530 103.9613530 246.1480000  86.6133530 103.1283530 247.2900000
  87.6363530 105.0383530 247.2300000  88.2033530 105.6023530 246.4570000
  87.1213530 105.7633530 247.8480000  88.2113530 104.3683530 248.2420000
  88.8153530 103.6443530 247.9280000  89.1353530 104.8603530 248.1590000
  87.4783530 103.6313530 249.3610000  87.0493530 102.6963530 249.0140000
  88.0953530 102.9823530 249.9840000  86.7343530 104.6693530 250.1770000
  87.4823530 105.4573530 250.4300000  86.1193530 105.1983530 249.4390000
  85.9193530 104.1393530 251.4510000  85.5593530 105.0693530 251.8880000
  85.3383530 103.3613530 250.9010000  86.2443530 103.2953530 252.7510000
  86.6013530 102.5453530 252.0400000  86.9373530 103.6193530 253.6020000
  85.5353530 102.5943530 253.7870000  85.3483530 103.4713530 254.4450000
  84.8433530 102.1243530 253.0940000  86.4133530 101.7023530 254.6350000
  85.7663530 100.9923530 255.1360000  86.9503530 101.0423530 253.9730000
  87.2473530 102.4753530 255.6520000  88.1453530 101.9993530 255.8350000
  87.6673530 103.4713530 255.4310000  86.7043530 102.5233530 256.9850000
  85.8983530 103.2763530 256.7950000  86.3303530 101.5483530 257.3050000
  87.8663530 102.8443530 257.8750000  88.5563530 102.1753530 258.3650000
  88.4783530 103.6883530 257.4470000  87.1813530 103.3603530 258.9360000
  87.3373530 104.5213530 258.7670000  86.5433530 102.4943530 259.7590000
  85.6303530 102.3843530 260.9250000  85.9243530 101.9163530 261.9050000
  85.7973530 103.1893530 261.4150000  84.1203530 102.7163530 260.8170000
  83.8583530 103.6663530 260.3740000  83.3283530 103.0563530 262.1150000
  83.6733530 103.8983530 262.7120000  82.3663530 103.5463530 261.8210000
  83.2893530 101.9493530 262.9790000  81.8913530 101.3453530 263.3170000
  81.0823530 102.7233530 263.5440000  81.4193530 103.3523530 264.7950000
  80.9773530 102.8183530 265.6600000  82.5353530 103.4633530 264.9270000
  80.8073530 104.7003530 264.8720000  79.7643530 104.7113530 264.4500000
  80.7933530 105.2153530 265.8340000  81.7643530 105.4673530 264.0750000
  82.6593530 105.9273530 264.2840000  81.6303530 105.1023530 263.0980000
  81.1703530 106.3243530 263.9540000  81.4513530 100.5633530 262.1470000
  82.0523530 100.6443530 264.5960000  83.7003530 101.6383530 260.0590000
  83.0813530 101.8913530 258.9600000  82.6593530 102.9473530 258.5310000
  82.9493530 100.5873530 258.2840000  81.9473530 100.5773530 257.8200000
  83.0623530  99.7573530 259.0180000  83.9823530 100.4893530 257.2010000
  84.9533530 100.2333530 257.6590000  84.2193530 101.3893530 256.6140000
  83.5383530  99.4203530 256.2870000  83.3783530  98.4363530 256.7870000
  84.2913530  99.4293530 255.4540000  82.5243530  99.5543530 255.2680000
  81.5783530  99.6123530 255.7960000  82.8143530  98.5333530 254.9430000
  82.8973530 100.5993530 254.2500000  83.7893530 100.2263530 253.6640000
  83.0493530 101.5303530 254.7830000  81.8493530 101.1063530 253.3020000
  80.8023530 101.0913530 253.6670000  82.0183530 100.2083530 252.8660000
  82.3263530 101.6213530 251.9160000  83.1653530 100.9763530 251.5520000
  82.5363530 102.5953530 252.3090000  81.4263530 101.9043530 250.7790000
  80.5043530 102.1423530 251.3080000  81.4293530 101.4873530 249.4690000
  80.4863530 101.3313530 248.9460000  82.3933530 100.5933530 248.7920000
  83.2993530 100.6483530 249.4060000  82.3663530 100.9893530 247.7730000
  82.2793530  99.1313530 248.4220000  81.2343530  98.8453530 248.1470000
  82.6763530  98.5593530 249.3010000  83.2483530  98.5503530 247.4050000
  83.0183530  98.9453530 246.4060000  83.1603530  97.4423530 247.3570000
  84.6523530  98.7853530 247.9070000  84.6903530  98.4163530 248.9560000
  84.8213530  99.8793530 247.9200000  85.7093530  98.0803530 247.0630000
  85.7433530  98.6093530 246.0910000  85.4153530  97.0383530 246.8330000
  87.0823530  98.0023530 247.7440000  87.8023530  97.5213530 247.0460000
  87.0043530  97.3943530 248.6700000  87.6413530  99.3493530 248.1690000
  86.9543530  99.8103530 248.9020000  87.5983530  99.9893530 247.2920000
  89.0713530  99.3243530 248.7060000  89.5073530 100.3473530 248.6390000
  89.7423530  98.6513530 248.1270000  89.0453530  98.9693530 249.7520000
  54.6253530  35.1063530 243.3140000  54.8653530  34.4483530 242.4470000
  55.4693530  35.0123530 244.0260000  54.6623530  36.1263530 242.9240000
  53.3583530  34.7293530 244.0170000  52.4823530  34.6383530 243.3520000
  53.6333530  33.7403530 244.4360000  52.9503530  35.3753530 245.3020000
  52.7733530  36.4283530 245.2730000  52.0633530  34.8013530 245.6890000
  54.0033530  35.2133530 246.3230000  53.7773530  34.2233530 246.1330000
  55.0303530  35.4023530 245.9510000  53.4873530  35.6083530 247.7090000
  53.7073530  36.6113530 247.8820000  52.5163530  35.2463530 248.0050000
  54.2043530  35.4553530 248.9740000  53.8353530  34.4463530 249.1730000
  55.1793530  35.8053530 248.5760000  53.8563530  35.9313530 250.2420000
  54.4323530  36.8793530 250.2690000  53.0303530  35.3323530 250.7240000
  54.6963530  35.4693530 251.3440000  54.4323530  34.4303530 251.4650000
  55.7403530  35.7573530 251.0410000  54.7223530  35.8203530 252.7160000
  54.1643530  35.4493530 253.5500000  55.4003530  35.0413530 253.0360000
  55.2063530  37.1543530 252.7850000  56.2423530  37.3303530 252.3940000
  54.4493530  37.5353530 252.0680000  54.8543530  37.5313530 254.1850000
  54.1463530  36.8543530 254.6800000  55.6963530  37.6243530 254.8980000
  54.4203530  38.8443530 254.1020000  55.4143530  39.0713530 253.6290000
  53.6953530  39.0913530 253.3360000  54.0923530  39.3093530 255.5030000
  54.8613530  39.0303530 256.2610000  54.0783530  40.3823530 255.3820000
  52.6723530  38.9383530 255.9050000  52.0363530  39.2213530 255.0360000
  52.6563530  37.8373530 256.0220000  52.1153530  39.7093530 257.1230000
  52.5973530  39.3523530 258.0420000  52.3543530  40.7903530 257.0360000
  50.5893530  39.6083530 257.3050000  49.7923530  39.1303530 256.5190000
  50.3213530  40.1523530 258.4840000  49.0063530  39.9673530 259.0040000
  48.6083530  40.9063530 259.4080000  48.2293530  39.7433530 258.2410000
  49.1693530  38.9993530 260.1900000  48.1583530  38.8193530 260.6010000
  49.6423530  39.5423530 261.5100000  50.7013530  39.7603530 261.3270000
  49.0503530  40.4423530 261.8030000  49.4713530  38.4823530 262.4570000
  49.7503530  38.7753530 263.9640000  50.2783530  37.3413530 264.4090000
  49.4763530  36.1593530 264.2490000  49.0623530  35.8193530 265.2330000
  48.6063530  36.2983530 263.5640000  50.3353530  35.0593530 263.6340000
  51.1753530  34.8023530 264.3140000  49.7083530  34.1723530 263.4060000
  50.9273530  35.5503530 262.3500000  51.7193530  34.9593530 262.0050000
  50.2443530  35.5473530 261.5690000  51.3483530  36.4973530 262.4440000
  50.8333530  39.8003530 263.9850000  48.5043530  39.1123530 264.6600000
  50.1533530  37.9113530 259.8350000  49.3513530  36.9843530 259.4050000
  48.2293530  37.0693530 259.5140000  49.7053530  35.6403530 259.0550000
  49.3043530  35.2673530 260.0560000  50.7693530  35.6203530 258.8630000
  48.9503530  34.5973530 258.1780000  47.9033530  34.2733530 258.4200000
  49.6463530  33.7583530 258.3240000  49.0523530  34.8033530 256.7200000
  49.6213530  35.7613530 256.6150000  47.9903530  34.7843530 256.3770000
  49.6943530  33.8153530 255.7970000  49.1123530  32.8783530 255.7120000
  50.6603530  33.6163530 256.2740000  49.7673530  34.4053530 254.3970000
  50.3163530  35.3643530 254.4340000  48.7473530  34.5933530 254.0180000
  50.4903530  33.4873530 253.4490000  49.8253530  32.7433530 253.0020000
  51.1583530  32.9443530 254.1100000  51.3193530  34.1353530 252.3570000
  51.8453530  33.3373530 251.7900000  52.0893530  34.7393530 252.8750000
  50.4503530  34.9233530 251.4290000  49.9083530  34.3053530 250.6950000
  50.3183530  36.2613530 251.3850000  49.6183530  36.6513530 250.6300000
  51.0143530  37.3033530 252.2540000  51.7443530  36.8323530 252.9490000
  50.3263530  37.8933530 252.9080000  51.7963530  38.3183530 251.3920000
  52.5703530  37.7783530 250.8310000  52.3153530  39.0333530 252.0610000
  50.9053530  39.1903530 250.4920000  50.8783530  40.1953530 250.9750000
  49.8793530  38.7943530 250.5360000  51.3013530  39.3183530 249.0040000
  52.4053530  39.3113530 248.9850000  50.9683530  40.3183530 248.6470000
  50.7743530  38.2093530 248.0630000  50.9893530  37.2123530 248.5030000
  51.1833530  38.2353530 247.0340000  49.3293530  38.2893530 247.6490000
  49.1913530  39.1373530 246.9400000  48.7743530  38.5563530 248.5580000
  48.9133530  36.9293530 247.0550000  47.8153530  36.8413530 246.9880000
  49.4033530  36.0263530 247.4250000  49.0643530  36.8303530 245.6550000
  48.3223530  37.6613530 245.5070000  48.6303530  35.9853530 245.1080000
  50.0873530  37.0413530 245.2840000 101.3013530  49.8173530 245.4630000
 101.8983530  50.4043530 246.1020000 100.5033530  49.8943530 246.1280000
 100.6663530  50.4823530 244.8890000 102.0423530  48.3663530 245.4290000
 101.2953530  47.5963530 245.5020000 102.8303530  48.9893530 245.7450000
 103.0353530  47.5743530 246.8550000 103.8423530  46.9233530 246.4990000
 103.9083530  48.2233530 247.1100000 101.9213530  46.8863530 248.4950000
 102.7583530  46.7703530 248.8410000 101.5563530  47.5803530 249.3870000
 100.5553530  46.1563530 248.7130000  99.6943530  46.3273530 248.0330000
 100.6953530  45.1623530 248.4040000  99.9603530  46.5813530 250.0760000
  99.7493530  47.6183530 250.4360000  99.1263530  45.9373530 249.9150000
 100.9703530  46.3153530 251.0630000 101.6653530  45.7723530 250.3980000
 101.4013530  47.0363530 251.7300000 100.5833530  45.7483530 252.2380000
  99.5623530  46.0513530 252.3130000 100.4333530  45.0053530 251.2770000
 101.5393530  45.0453530 253.7260000 101.5593530  43.9823530 254.1730000
 101.8653530  43.8803530 253.8440000 102.1083530  45.5913530 254.4760000
 102.4753530  46.1403530 253.6020000 101.2113530  46.2433530 254.6320000
 103.0723530  44.5733530 255.5650000 102.1983530  44.2423530 256.1260000
 103.3203530  43.6813530 255.0460000 104.6923530  44.9893530 256.3660000
 104.6963530  45.9943530 256.9300000 104.5073530  45.1093530 257.2670000
 106.1973530  45.5733530 255.6900000 105.9003530  45.1973530 254.7610000
 106.3783530  45.9223530 254.6320000 106.9603530  46.8443530 256.2310000
 107.0973530  46.1593530 257.0660000 107.8113530  46.9493530 255.4830000
 106.2653530  48.2603530 256.6240000 106.7133530  49.1223530 256.0980000
 105.2003530  48.5143530 256.4020000 106.1593530  48.3673530 258.0790000
 106.9973530  47.8693530 258.7700000 105.0283530  48.9823530 258.4580000
 104.9743530  49.3953530 259.8310000 103.9353530  49.5423530 260.1870000
 105.4353530  48.6593530 260.5200000 105.5573530  50.8123530 259.9860000
 106.5493530  50.8083530 259.4840000 105.7773530  51.1183530 261.4910000
 106.5943530  50.4153530 261.8100000 106.1183530  52.1633530 261.6310000
 104.5663530  50.9213530 262.2260000 104.5593530  50.6763530 263.7890000
 104.1673530  52.1573530 264.2460000 102.8953530  52.7553530 264.2870000
 102.0703530  52.0613530 264.1110000 102.7893530  53.2693530 265.2580000
 102.6853530  53.7883530 263.2220000 102.6943530  53.3453530 262.2090000
 101.7133530  54.2933530 263.4150000 103.8173530  54.7353530 263.3230000
 103.9743530  55.0573530 264.3030000 104.6843530  54.2413530 263.0320000
 103.6363530  55.5093530 262.6640000 103.4563530  49.7673530 264.1430000
 105.9203530  50.4873530 264.3230000 104.6493530  51.7783530 259.4000000
 104.6523530  51.8333530 258.0710000 105.5363530  51.4563530 257.3290000
 103.3323530  52.4353530 257.6420000 103.3173530  53.5133530 257.9050000
 102.5363530  51.9203530 258.2180000 103.0983530  52.3023530 256.1330000
 103.0103530  51.2423530 255.7980000 103.9413530  52.7523530 255.5590000
 101.8123530  53.0363530 255.7680000 101.7883530  53.0553530 254.6670000
 101.8233530  54.0693530 256.1740000 100.5733530  52.3623530 256.3350000
 100.2473530  52.8643530 257.2710000 100.9143530  51.4223530 256.7110000
  99.3833530  52.0763530 255.3880000  98.5133530  52.5073530 255.7620000
  98.4973530  51.6233530 255.8350000  99.4583530  51.6193530 253.9230000
 100.0783530  52.3013530 253.3440000  98.4203530  51.6143530 253.4930000
 100.5513530  50.7263530 253.4770000 100.4883530  49.7853530 253.9220000
 101.4573530  51.0263530 254.0070000 100.5523530  50.4833530 252.0120000
  99.5943530  50.1723530 251.5400000 101.6283530  50.7263530 251.3300000
 101.5313530  50.5663530 250.2610000 102.9573530  51.2373530 251.8290000
 103.7973530  50.7443530 251.2990000 103.0923530  50.9773530 252.9050000
 103.1233530  52.7763530 251.8690000 104.0723530  53.0023530 252.3670000
 102.3013530  53.1223530 252.5220000 103.2973530  53.6513530 250.6170000
 103.3643530  54.7333530 250.7260000 102.3443530  53.9823530 250.3870000
 104.1933530  53.0473530 249.5330000 104.1553530  51.9323530 249.5390000
 105.1603530  53.3953530 249.9310000 104.1523530  53.5643530 248.0830000
 104.5093530  54.5943530 248.0240000 103.1543530  53.7973530 247.7550000
 104.8023530  52.6333530 247.0320000 104.3813530  51.5993530 247.0570000
 105.8813530  52.5203530 247.2450000 104.5603530  53.1883530 245.6260000
 105.1783530  54.0583530 245.4160000 103.5333530  53.5753530 245.5090000
 104.7803530  52.2103530 244.5280000 105.8043530  51.7683530 244.5470000
 104.5873530  52.6713530 243.5330000 104.0103530  51.4183530 244.6410000
  43.6273530 102.1683530 247.5160000  44.3423530 101.5063530 248.0410000
  43.1353530 102.6953530 248.3350000  44.2823530 102.7763530 246.8660000
  42.5713530 101.5483530 246.6020000  41.7303530 102.1503530 246.2540000
  43.1643530 101.2473530 245.6840000  41.6093530 100.4963530 247.2120000
  40.8843530  99.9293530 246.5960000  42.3123530  99.9653530 246.8650000
  41.7813530  99.9433530 248.6090000  41.5693530  98.8493530 248.7420000
  42.7613530 100.1433530 249.0940000  40.6543530 100.7573530 249.0410000
  40.8033530 101.8203530 248.7230000  39.7723530 100.3373530 248.4750000
  40.5023530 100.6693530 250.4790000  40.9823530  99.7493530 250.8920000
  40.9013530 101.5673530 250.9930000  39.0513530 100.6763530 250.6470000
  38.4783530 101.3813530 250.0300000  38.7163530  99.6283530 250.4680000
  38.8653530 101.1843530 251.9720000  39.0373530 102.1763530 252.4020000
  37.7753530 101.2433530 251.9940000  39.4933530 100.1593530 252.8360000
  38.6403530  99.5753530 252.7420000  40.1223530  99.2743530 252.8590000
  39.1643530 100.4513530 254.0540000  38.0573530 100.8653530 253.7700000
  39.1243530  99.3873530 254.5380000  40.0613530 101.3073530 254.9530000
  40.9283530 100.6453530 254.7970000  40.1373530 102.3083530 254.5100000
  40.0323530 101.5313530 256.5080000  39.4563530 102.3853530 256.9430000
  39.7463530 100.6803530 257.1730000  41.4443530 101.7983530 256.9280000
  41.4233530 101.5493530 257.9960000  42.1353530 101.0863530 256.4880000
  41.9573530 103.1423530 256.4880000  41.8423530 103.3723530 255.4260000
  41.1703530 103.8703530 256.6530000  43.4303530 103.4313530 256.9590000
  44.0673530 102.6813530 256.4940000  43.6433530 104.4983530 256.7120000
  43.9493530 103.4213530 258.3770000  43.9093530 104.4153530 259.0450000
  44.3193530 102.1953530 258.7020000  44.6083530 101.7973530 260.0530000
  45.6193530 101.4193530 260.2560000  44.8043530 102.7383530 260.5290000
  43.4923530 100.8363530 260.7080000  42.5003530 101.3133530 260.6440000
  43.6353530 100.5783530 262.2800000  44.3063530 101.2973530 262.7800000
  42.6863530 100.7923530 262.8400000  44.0523530  99.3063530 262.5680000
  45.5903530  98.9883530 262.6760000  45.4243530  98.4143530 264.1310000
  44.2863530  97.6683530 264.5440000  43.8543530  97.0323530 263.7300000
  44.6883530  96.9493530 265.2730000  43.2003530  98.5393530 265.2230000
  42.6033530  99.1033530 264.4770000  42.5003530  97.9003530 265.7930000
  43.8313530  99.5643530 266.1440000  43.2203530 100.3813530 266.3600000
  44.1653530  99.1273530 267.0290000  44.6783530  99.9143530 265.6400000
  45.8693530  98.0053530 261.6240000  46.4073530 100.2203530 262.8210000
  43.4713530  99.7083530 259.9450000  42.2773530  99.2483530 259.8120000
  41.2223530  99.6233530 260.2930000  42.5063530  98.1613530 258.8910000
  42.5973530  97.2593530 259.5300000  43.4443530  98.3433530 258.3040000
  41.2433530  98.1813530 258.1030000  40.9943530  99.1083530 257.5620000
  40.4183530  97.7733530 258.7510000  41.3943530  97.2933530 256.9830000
  40.3753530  97.0763530 256.5670000  41.7223530  96.4373530 257.5720000
  42.5823530  97.4673530 256.0110000  42.7093530  96.7983530 255.1430000
  43.5433530  97.3383530 256.5360000  42.3143530  98.4773530 254.9820000
  42.1313530  99.3053530 255.6630000  41.3613530  98.2243530 254.4410000
  43.4623530  98.5463530 253.9630000  43.1663530  99.3693530 253.2960000
  43.5743530  97.6413530 253.3190000  44.8843530  98.7143530 254.5040000
  45.5403530  98.6963530 253.6020000  45.2163530  97.8403530 255.0970000
  45.0483530  99.9553530 255.3260000  44.5463530  99.9743530 256.3130000
  45.6743530 101.0593530 254.9130000  45.6943530 101.8763530 255.6490000
  46.3443530 101.3383530 253.5660000  47.0043530 100.4963530 253.3190000
  47.0843530 102.1723530 253.5790000  45.4293530 101.4373530 252.3160000
  44.6523530 100.6483530 252.3300000  46.0243530 101.4773530 251.3860000
  44.5903530 102.6173530 252.0250000  43.7903530 102.5653530 252.7900000
  43.7673530 102.4113530 251.3280000  45.4313530 103.9163530 251.6920000
  46.4383530 103.8723530 252.1050000  45.1353530 104.9273530 252.0870000
  45.3923530 104.3233530 250.2730000  44.5253530 104.9013530 250.0190000
  45.3683530 103.3973530 249.6910000  46.3533530 105.4463530 250.1670000
  47.2873530 105.0193530 250.5600000  46.0763530 106.3433530 250.7780000
  46.5643530 105.8763530 248.7880000  46.6343530 105.0113530 248.0780000
  47.5473530 106.3133530 248.9230000  45.6993530 106.9643530 248.2450000
  44.7153530 106.5283530 248.3840000  45.9213530 107.1663530 247.1650000
  45.6203530 107.8923530 248.8020000  88.8823530  41.4003530 246.6640000
  89.5643530  42.2423530 246.4300000  88.1833530  41.7213530 247.4530000
  88.3263530  41.1663530 245.7290000  89.7273530  40.2253530 247.0940000
  90.3813530  39.8253530 246.2860000  90.3783530  40.5073530 247.9470000
  88.9313530  39.0403530 247.4440000  88.3903530  39.1433530 248.4170000
  88.1913530  38.7653530 246.6520000  89.8773530  37.8923530 247.5340000
  89.2863530  37.4953530 248.3770000  89.8563530  37.3603530 246.5500000
  91.3383530  38.0443530 247.9380000  91.9133530  37.7263530 247.0290000
  91.5133530  38.9983530 248.4080000  91.9023530  37.1783530 249.0310000
  90.9843530  36.6273530 248.8860000  92.8393530  36.6423530 248.7880000
  91.7683530  37.3263530 250.5020000  92.2093530  38.2483530 250.7530000
  90.6523530  37.4963530 250.5820000  92.3683530  36.0993530 251.3280000
  91.8073530  36.0413530 252.3220000  92.2593530  35.1233530 250.7810000
  93.7083530  35.8773530 251.6800000  93.8203530  34.7813530 251.9500000
  94.1323530  36.0753530 250.6830000  93.7993530  36.8703530 252.8000000
  93.3703530  37.8313530 252.4650000  93.1613530  36.5873530 253.6750000
  95.2243530  36.9383530 253.1800000  95.5043530  35.8613530 253.2630000
  95.8483530  37.3973530 252.3820000  95.4763530  37.5913530 254.5190000
  94.8633530  37.1923530 255.3430000  96.5123530  37.2543530 254.6540000
  95.4973530  39.1053530 254.5300000  95.4733530  39.4363530 253.4810000
  94.7513530  39.5603530 255.2060000  96.7883530  39.6383530 254.9620000
  97.4253530  38.8543530 254.5280000  97.1513530  40.5903530 254.4910000
  96.8993530  39.6113530 256.4610000  96.7703530  38.6593530 256.9490000
  97.8593530  39.9103530 256.5410000  96.3873530  40.7353530 257.2020000
  96.1243530  41.7253530 256.5980000  96.1553530  40.4633530 258.4600000
  95.3363530  41.4593530 259.1140000  95.9413530  41.9323530 259.9130000
  94.9453530  42.2773530 258.4560000  94.1193530  40.8013530 259.8140000
  93.5313530  41.6333530 260.2720000  94.6033530  39.8493530 260.9310000
  95.1323530  38.9953530 260.4540000  95.3443530  40.4413530 261.5240000
  93.5393530  39.3173530 261.7310000  93.3893530  39.8573530 263.2140000
  94.7343530  39.3893530 263.9360000  95.5003530  38.2553530 263.5450000
  94.9013530  37.4393530 263.0560000  96.2613530  38.5833530 262.8010000
  96.1493530  37.6703530 264.8080000  95.3493530  37.5263530 265.5680000
  96.6653530  36.7153530 264.6000000  97.1573530  38.6303530 265.3790000
  98.0843530  38.4803530 264.9300000  96.8003530  39.5823530 265.1650000
  97.2473530  38.5483530 266.4190000  93.4493530  41.3243530 263.2110000
  92.2673530  39.1893530 263.9050000  93.3293530  40.0403530 258.8940000
  92.6833530  40.7413530 258.0120000  92.5613530  41.9433530 257.9660000
  92.0573530  39.7553530 257.0670000  91.3233530  39.2893530 257.6670000
  92.7663530  38.9503530 256.8240000  91.5203530  40.3973530 255.7930000
  92.4353530  40.8503530 255.4910000  90.6543530  41.1113530 255.9440000
  91.5803530  39.4733530 254.5420000  90.7393530  39.1613530 255.1030000
  92.4053530  38.7803530 254.6300000  91.2323530  39.6643530 253.0050000
  90.4153530  40.3503530 253.0640000  90.5333530  39.2133530 252.2920000
  92.4733530  40.0253530 252.2380000  93.4353530  39.8623530 252.7210000
  92.6143530  40.7783530 252.8530000  92.3663530  40.8303530 250.9440000
  91.6723530  41.6403530 251.0460000  91.8113530  40.1413530 250.3130000
  93.6833530  41.3353530 250.3610000  94.1373530  42.1693530 250.9480000
  93.4763530  41.6923530 249.3270000  94.5223530  40.1013530 250.4730000
  94.9553530  39.9713530 251.4620000  94.8043530  39.1853530 249.5550000
  95.3473530  38.2813530 249.7870000  94.3433530  39.2083530 248.1790000
  93.4013530  39.7963530 247.9970000  94.3543530  38.2543530 247.5960000
  95.4123530  40.0083530 247.6450000  96.4673530  39.8223530 247.4260000
  95.4913530  40.9703530 248.1150000  94.7993530  39.9023530 246.3950000
  94.5913530  40.9773530 246.5370000  93.8783530  40.3583530 246.0540000
  95.7473530  38.9143530 245.6980000  96.8163530  39.1223530 245.3710000
  95.8153530  39.2263530 244.8620000  95.5233530  37.4133530 245.2550000
  95.6503530  37.3703530 246.3250000  96.3093530  37.1673530 244.5110000
  94.2013530  36.7703530 244.9290000  93.6163530  37.5283530 245.4430000
  94.4473530  35.8663530 245.4820000  93.6493530  36.2653530 243.5680000
  93.3373530  36.6253530 242.5850000  92.8193530  36.9303530 243.2740000
  94.7823530  35.8003530 242.7970000  95.8523530  36.0613530 242.8640000
  94.7173530  35.9423530 241.6660000  94.7813530  34.8093530 243.1190000
 105.1813530  93.1023530 247.8900000 104.4513530  92.5083530 247.3490000
 105.7653530  93.2933530 247.0190000 104.7733530  94.0563530 247.8640000
 106.1473530  92.4123530 248.9710000 106.0443530  91.3743530 249.2340000
 106.6153530  91.5633530 248.5880000 107.2883530  93.0503530 249.6970000
 107.7243530  92.3843530 250.2590000 108.4083530  93.1553530 249.5310000
 106.7763530  94.2603530 249.9730000 107.7033530  94.8243530 250.1350000
 106.2503530  94.7003530 249.1040000 105.9183530  93.7363530 251.0780000
 105.1453530  92.9483530 250.8670000 106.6203530  93.4143530 251.8610000
 105.2283530  94.8743530 251.5370000 105.9203530  95.7073530 251.2660000
 104.2843530  94.8493530 251.0520000 104.6963530  94.8443530 252.9020000
 103.9463530  94.0243530 252.9750000 105.5783530  94.7123530 253.5380000
 103.9463530  96.0543530 253.3470000 104.5613530  96.7433530 253.8560000
 103.3963530  96.6323530 252.5890000 103.2143530  95.6793530 254.5730000
 102.3963530  95.0243530 254.2330000 103.8143530  95.4293530 255.4630000
 102.5373530  96.7223530 255.2190000 103.0853530  97.5793530 255.6730000
 102.6183530  97.4033530 254.3420000 101.1223530  96.0353530 255.8180000
 101.2363530  95.6723530 256.8210000 100.5073530  96.7593530 256.1880000
  99.6433530  96.2953530 255.3480000  99.2253530  97.4153530 255.0300000
  99.5493530  95.4803530 254.6430000  98.6213530  96.3603530 255.9710000
  98.2553530  97.4243530 256.3350000  97.9113530  96.3993530 255.0400000
  98.8173530  95.1543530 257.0350000  99.6183530  95.3803530 257.7070000
  97.8483530  95.0513530 257.5960000  98.6633530  93.7123530 256.9990000
  97.6433530  93.5223530 257.1100000  99.2003530  93.4203530 256.1540000
  98.5383530  92.9563530 258.1540000  97.5483530  92.4493530 258.6560000
  99.6603530  93.0643530 258.5180000  99.7773530  92.0513530 259.4090000
  98.9773530  92.0213530 260.1910000  99.8293530  91.1083530 258.8070000
 100.9903530  92.3943530 260.1640000 100.9353530  91.4143530 260.7210000
 101.0183530  93.6203530 261.0960000 100.9353530  94.5243530 260.4500000
 100.1803530  93.5223530 261.7950000 102.2663530  93.7083530 261.7840000
 102.5183530  94.3593530 263.1490000 101.2583530  93.8113530 263.9470000
 101.4843530  92.6993530 264.7820000 102.0433530  91.9023530 264.2390000
 102.0983530  93.0313530 265.6570000 100.1293530  92.2203530 265.2910000
 100.2153530  91.6143530 266.1910000  99.5233530  93.0963530 265.5850000
  99.3293530  91.4073530 264.3040000  99.8623530  90.6713530 263.7980000
  98.5883530  90.9283530 264.8560000  98.9593530  92.0683530 263.5980000
 103.7723530  93.8463530 263.7630000 102.2923530  95.7933530 263.0280000
 102.0593530  92.6593530 259.2330000 103.0793530  92.1893530 259.8140000
 102.9663530  91.5903530 260.9130000 104.3473530  92.3043530 258.7210000
 105.0633530  92.2763530 259.5340000 104.4053530  93.2943530 258.2790000
 104.9273530  91.4603530 257.3760000 105.5013530  90.3953530 257.5510000
 105.9133530  91.5333530 257.1850000 103.9483530  91.7603530 256.0940000
 103.9733530  92.8373530 256.0750000 102.8343530  91.5543530 256.1280000
 104.1973530  91.3153530 254.6120000 104.4093530  90.3333530 254.5710000
 105.2313530  91.0283530 254.4450000 102.9253530  91.1403530 253.6440000
 103.2873530  92.0593530 253.1930000 101.9283530  91.2233530 254.1080000
 102.5903530  90.1533530 252.4720000 102.2913530  89.0743530 252.4750000
 103.4173530  89.9513530 251.8240000 102.3913530  90.9533530 251.3140000
 102.2263530  90.2953530 250.5050000 103.1803530  91.7573530 251.1650000
 100.9963530  90.9713530 251.2520000 100.5653530  89.9633530 251.0720000
 100.3243530  92.0063530 251.5790000  99.2633530  91.8723530 251.5010000
 100.8663530  93.3093530 252.0570000 101.9773530  93.4263530 252.1650000
 100.4623530  93.4843530 253.0740000 100.2803530  94.3293530 251.0890000
 100.2843530  95.2093530 251.7360000  99.2283530  94.1683530 250.8230000
 101.0773530  94.4583530 249.7800000 101.2743530  93.5343530 249.2460000
 102.0553530  94.6023530 250.2790000 100.5483530  95.4743530 248.6750000
 100.9553530  96.3943530 249.0520000  99.4503530  95.4803530 248.7380000
 100.9453530  95.6423530 247.1460000 101.9323530  95.7613530 246.6090000
 100.8413530  96.6243530 246.7420000 100.8533530  94.3583530 246.5380000
 101.0633530  93.5593530 247.2320000 101.6713530  94.1233530 245.8080000
  99.4783530  94.6523530 246.1020000  99.3983530  95.4763530 245.4170000
  98.8543530  95.0193530 246.9260000  99.0243530  93.4903530 245.4010000
  98.2363530  93.6973530 244.6740000  98.6973530  92.8363530 246.2350000
  99.9303530  93.0763530 244.8750000  43.4113530  40.4763530 247.6700000
  44.2853530  40.2453530 247.0210000  42.8063530  41.2633530 247.1710000
  42.8153530  39.5443530 247.7700000  43.8963530  40.9883530 249.0280000
  44.5863530  40.2493530 249.4770000  44.3983530  41.9673530 248.8730000
  42.8693530  41.1633530 250.1340000  42.1053530  41.9093530 249.8310000
  42.3963530  40.1643530 250.2990000  43.5153530  41.5433530 251.4710000
  44.5243530  41.0793530 251.5590000  43.6633530  42.6423530 251.5800000
  42.6713530  41.0063530 252.6240000  42.8223530  39.9043530 252.7020000
  43.0743530  41.4903530 253.5390000  41.1703530  41.2553530 252.4310000
  40.9673530  42.3463530 252.2820000  40.7383530  40.6563530 251.6050000
  40.3343530  40.8663530 253.5950000  39.2813530  40.9533530 253.2750000
  40.4393530  39.8303530 253.9770000  40.5983530  41.8953530 254.6200000
  41.5863530  41.9313530 255.1010000  40.2073530  42.9203530 254.3440000
  39.7813530  41.4793530 255.6940000  39.7653530  42.4883530 256.2110000
  38.8183530  41.5543530 255.2840000  40.0173530  40.0693530 256.4370000
  39.2663530  39.6073530 257.1320000  39.9003530  39.1593530 255.8580000
  41.2303530  40.2373530 257.3280000  41.9673530  40.0953530 256.5240000
  41.3203530  41.2653530 257.7590000  41.4223530  39.2593530 258.4760000
  42.4633530  39.4213530 258.8420000  40.7593530  39.4093530 259.3620000
  41.2033530  37.8343530 258.0380000  40.1463530  37.6763530 257.7310000
  41.8603530  37.6383530 257.1520000  41.4043530  36.9073530 259.2410000
  42.4193530  37.0993530 259.6730000  40.6423530  36.9803530 260.0170000
  41.1883530  35.4913530 258.8070000  40.2793530  35.2553530 258.2510000
  41.9703530  35.7193530 258.0730000  41.3613530  34.3273530 259.7800000
  40.6383530  33.3533530 259.8300000  42.3643530  34.5753530 260.5030000
  42.5933530  34.2003530 261.7880000  41.8873530  33.4483530 262.1340000
  43.4493530  33.6773530 261.7350000  43.8043530  34.7973530 262.5510000
  44.2973530  34.0713530 263.2580000  42.9163530  35.6833530 263.2530000
  42.0123530  35.0833530 263.5410000  43.5873530  35.9453530 264.0790000
  42.5143530  36.6643530 262.3320000  42.4663530  38.1663530 262.6800000
  41.9223530  38.0693530 264.1730000  40.5673530  37.6453530 264.2950000
  39.8763530  38.5093530 264.1320000  40.3253530  36.8623530 263.5400000
  40.2863530  37.1433530 265.7130000  40.5083530  37.9673530 266.4260000
  39.2363530  36.7973530 265.7940000  41.1783530  36.0283530 266.1440000
  41.2693530  36.1253530 267.1720000  40.8173530  35.0763530 265.8710000
  42.0973530  36.2183530 265.7000000  43.8223530  38.7143530 262.6580000
  41.4273530  38.7673530 261.8370000  44.8053530  35.4223530 261.7290000
  45.9013530  35.7433530 262.3520000  46.2223530  35.4333530 263.4920000
  46.7503530  36.3513530 261.3130000  47.0723530  35.5353530 260.6130000
  47.7163530  36.7033530 261.7440000  45.9743530  37.4973530 260.5100000
  46.5443530  38.3763530 260.3170000  45.2643530  38.0423530 261.1170000
  45.6713530  37.3303530 258.9790000  44.8313530  37.9733530 258.6950000
  45.6453530  36.2563530 258.9600000  46.6443530  37.3233530 257.7710000
  47.2313530  36.3583530 257.8180000  47.2873530  38.1973530 257.8580000
  46.1133530  37.1443530 256.4450000  45.5853530  38.0863530 256.2630000
  45.4993530  36.2373530 256.6590000  47.2093530  36.9833530 255.4060000
  48.1003530  36.5183530 255.7510000  47.6703530  37.9433530 255.1710000
  46.7053530  36.3433530 254.1560000  47.5443530  36.0413530 253.4910000
  46.1183530  37.1383530 253.6730000  45.8663530  35.1893530 254.5750000
  46.5023530  34.3533530 254.8940000  44.5503530  34.9723530 254.3610000
  44.3043530  33.9063530 254.4930000  43.4583530  35.7943530 253.6100000
  43.9383530  36.7853530 253.4880000  42.5533530  35.8503530 254.2150000
  42.7143530  35.4833530 252.1900000  42.1713530  34.5283530 252.1220000
  43.2743530  35.3463530 251.2800000  41.9503530  36.5963530 251.5990000
  42.6353530  37.4653530 251.7470000  41.1223530  36.4903530 252.3180000
  41.4713530  36.3683530 250.1370000  40.8023530  37.2223530 249.9300000
  40.9343530  35.4003530 250.0580000  42.5543530  36.3423530 249.0540000
  43.0243530  35.3383530 249.0840000  43.2353530  37.1403530 249.4130000
  42.2213530  36.5813530 247.5840000  41.7243530  37.5643530 247.5100000
  41.5293530  35.7763530 247.2660000  43.4113530  36.4573530 246.6150000
  43.9303530  35.5113530 246.7920000  44.1933530  37.1883530 246.6920000
  43.1123530  36.6963530 245.1650000  43.0393530  37.7743530 244.9110000
  42.1593530  36.2093530 244.9310000  43.9563530  36.2793530 244.5860000
  97.3633530  34.1643530 245.3420000  96.9393530  34.3453530 244.4220000
  96.6883530  34.5733530 246.1130000  97.7753530  33.1503530 245.4930000
  98.7113530  34.5743530 245.4420000  99.1683530  34.6323530 244.4390000
  98.4723530  35.2013530 244.8330000  99.0313530  35.6973530 246.2070000
  99.8723530  34.9303530 246.2450000  98.6333530  36.6323530 245.4150000
  98.8713530  35.8473530 247.7550000  98.3563530  36.5433530 248.3770000
  97.8703530  35.4923530 247.7000000  99.8303530  35.7873530 248.9590000
  99.1293530  35.1293530 249.1720000 100.6803530  35.1043530 249.0830000
  99.7353530  36.9613530 249.9800000  98.7603530  37.1823530 250.4240000
 100.3583530  36.6863530 250.7800000 100.0603530  38.2303530 249.4200000
 100.8873530  38.2903530 248.7990000  99.2763530  38.1933530 248.7170000
 100.4623530  39.5033530 249.9980000 101.0873530  39.9753530 249.2100000
  99.4753530  39.9043530 250.1150000 101.5493530  39.8173530 250.9200000
 102.5633530  39.6283530 250.5870000 101.5243530  40.9223530 250.9200000
 101.3053530  39.1703530 252.1870000 101.5093530  38.0733530 252.1810000
 102.0603530  39.5843530 252.8640000  99.9203530  39.6493530 252.5090000
  99.8283530  40.7173530 252.5430000  99.0883530  39.1763530 251.8990000
  99.6773530  39.4903530 253.9150000  98.9113530  39.9103530 254.4540000
  99.2003530  38.5983530 253.7120000 100.6263530  39.8433530 254.9900000
 101.4863530  39.1653530 254.7160000 101.3543530  40.6333530 254.7290000
  99.8543530  39.6253530 256.5300000 100.7123530  40.2923530 256.8300000
  99.5013530  40.2283530 257.3340000  99.0043530  38.0283530 257.2500000
  98.2483530  37.5173530 256.6540000  99.3403530  36.8873530 257.0490000
  99.1683530  37.7493530 258.7160000  99.3673530  38.6863530 259.4360000
  99.4313530  36.4323530 258.9640000  99.6203530  35.9013530 260.2410000
 100.0263530  34.8543530 260.1490000 100.3193530  36.5243530 260.8120000
  98.2223530  35.9533530 260.7780000  97.7713530  36.9503530 260.5940000
  98.1143530  35.6333530 262.2540000  99.0523530  36.0703530 262.6680000
  97.2243530  36.1833530 262.6060000  97.9323530  34.2483530 262.5420000
  98.4093530  33.7093530 263.9550000  97.5973530  32.3193530 263.9750000
  97.8933530  31.4373530 262.8830000  97.5083530  31.8533530 261.9150000
  98.9923530  31.2803530 262.7740000  97.2403530  30.0593530 263.0830000
  96.1423530  30.1523530 262.9760000  97.6263530  29.3673530 262.3050000
  97.5133530  29.4163530 264.4270000  97.3723530  30.0953530 265.2040000
  96.8103530  28.6653530 264.5520000  98.4753530  29.0093530 264.4410000
  99.8403530  33.3803530 263.8640000  97.9263530  34.5893530 265.0340000
  97.5513530  35.0683530 259.9810000  96.3393530  35.0763530 260.0420000
  95.5123530  35.7263530 260.6660000  96.1533530  34.0443530 259.0970000
  95.9323530  33.2083530 259.8280000  96.9613530  33.5663530 258.5350000
  95.1403530  34.7143530 258.1460000  94.2053530  35.0833530 258.6370000
  94.9743530  33.8693530 257.4200000  95.1993530  35.4393530 256.9370000
  95.0523530  36.4303530 257.3590000  94.2623530  35.2773530 256.3450000
  96.5063530  35.0783530 256.3590000  97.2653530  35.2063530 257.1460000
  96.5723530  35.8193530 255.6350000  96.7933530  33.7423530 255.7150000
  96.0393530  33.3443530 255.1330000  97.3003530  33.0603530 256.4230000
  97.2653530  33.5823530 254.2830000  96.6503530  34.0903530 253.4770000
  97.7403530  32.6553530 253.9250000  98.4123530  34.2253530 254.4520000
  97.8223530  35.1713530 254.4540000  98.7243530  34.2033530 253.4700000
  99.4253530  33.8813530 255.5130000  99.2633530  34.1943530 256.5540000
 100.6303530  33.5153530 255.3410000 101.1683530  33.5323530 256.2150000
 101.5183530  33.2803530 254.2310000 102.0283530  34.2523530 254.3200000
 101.0093530  33.2143530 253.3810000 102.2273530  32.0163530 253.8930000
 101.3623530  31.4733530 254.0990000 103.0893530  31.6693530 254.4840000
 102.8263530  31.8123530 252.5890000 103.1863530  30.7773530 252.8310000
 103.8463530  32.1033530 252.2220000 101.9813530  32.1803530 251.3230000
 101.0333530  32.2343530 251.7070000 101.3063530  31.4903530 251.2110000
 102.3393530  31.6053530 249.7890000 101.5293530  31.1923530 249.3380000
 103.0873530  30.5693530 249.4480000 102.7363530  32.8883530 250.1280000
 103.6803530  33.2343530 250.4880000 102.1433530  33.7113530 249.7010000
 103.8973530  32.1443530 249.9220000 103.4673530  30.8603530 250.9140000
 104.3193530  31.8073530 248.9550000 104.0663530  33.5333530 248.6770000
 104.9493530  34.0913530 249.0040000 103.4993530  34.4613530 248.6920000
 104.2843530  33.7483530 247.5890000  97.9603530  38.0523530 246.9170000
  97.4143530  37.0563530 246.7910000  97.4823530  37.7253530 246.0970000
  97.3773530  38.3023530 247.7650000  99.3723530  38.3583530 246.2930000
  99.9533530  37.6183530 245.8120000  99.0913530  38.8943530 245.4570000
 100.8343530  38.1163530 246.6260000 101.6463530  38.7003530 246.4600000
 100.2953530  38.7773530 247.2460000 101.4903530  36.8253530 247.0660000
 100.6373530  37.0343530 247.5460000 101.1783530  35.8193530 246.8940000
 102.4953530  36.6323530 248.1990000 102.2553530  35.5853530 248.3560000
 103.2373530  36.9443530 247.4840000 102.6083530  37.3183530 249.5500000
 102.6063530  38.3623530 249.2470000 101.9403530  37.2303530 250.3940000
 103.7323530  37.3863530 250.3880000 104.4393530  37.8323530 249.6800000
 103.4903530  38.0843530 251.2390000 103.8793530  36.0513530 250.9620000
 102.9093530  35.5663530 251.2680000 104.3163530  35.4893530 250.1420000
 104.8423530  36.3183530 252.0810000 105.5013530  37.1253530 251.7070000
 104.2633530  36.6513530 252.9700000 105.7873530  35.2143530 252.4400000
 106.5123530  34.9473530 251.6650000 106.1613530  35.3283530 253.4740000
 105.0663530  34.0193530 252.5470000 104.5833530  33.9113530 251.6490000
 105.5123530  33.0583530 252.6770000 104.0573530  34.2723530 253.5320000
 103.1373530  34.3223530 252.9110000 103.9563530  33.2593530 253.6330000
 104.3963530  33.8903530 254.9770000 105.2253530  33.1863530 254.8000000
 104.7583530  34.8463530 255.3180000 103.3973530  33.3583530 256.0350000
 102.8263530  34.2803530 256.1180000 102.7363530  32.4143530 256.0360000
 103.7733530  33.2433530 257.3760000 103.9093530  32.1063530 257.2860000
 104.7103530  33.8303530 257.3960000 102.6713530  33.5843530 258.3880000
 101.4923530  33.5233530 258.1450000 103.1273530  34.0273530 259.5210000
 102.6863530  34.5003530 260.8890000 101.7923530  34.1153530 261.3610000
 103.0543530  33.9083530 261.8060000 103.2813530  35.6043530 261.4700000
 104.4003530  35.7183530 261.3890000 103.0033530  35.3993530 263.0110000
 101.9413530  34.9943530 263.1230000 103.5573530  34.5663530 263.5260000
 103.3583530  36.5443530 263.6490000 102.1583530  37.3593530 264.1800000
 103.0033530  38.5763530 264.7430000 104.2753530  38.7883530 264.1720000
 104.8203530  39.6003530 264.7070000 104.9673530  37.8993530 264.2030000
 103.9413530  39.1123530 262.7510000 104.9443530  39.0173530 262.3420000
 103.4533530  38.4443530 262.0450000 103.1473530  40.4063530 262.6010000
 102.3423530  40.7253530 263.1430000 103.8483530  41.0763530 262.9780000
 103.1943530  40.7463530 261.6010000 101.3333530  37.8053530 263.0350000
 101.5653530  36.6533530 265.3000000 102.7693530  36.5893530 260.7200000
 103.4063530  36.9053530 259.6670000 104.5763530  36.8653530 259.3620000
 102.5173530  37.7853530 259.1010000 102.7123530  38.7693530 259.5680000
 101.4703530  37.4933530 259.3210000 102.9883530  37.6923530 257.6740000
 102.8563530  36.6853530 257.1610000 103.8883530  38.2343530 257.3870000
 102.1253530  38.5623530 256.9920000 102.5303530  39.2963530 256.3110000
 101.5883530  39.1183530 257.8770000 101.2833530  37.4943530 256.3050000
 100.3933530  37.8273530 255.7520000 101.0183530  37.2013530 257.3170000
 100.8483530  36.9243530 254.9980000 101.4583530  36.0703530 255.1050000
 101.0863530  37.4703530 254.0970000  99.3673530  36.6663530 254.5780000
  98.4593530  37.2813530 254.6460000  98.9643530  36.1383530 255.4210000
  99.3493530  36.4483530 253.0590000  99.8203530  37.2433530 252.5420000
  98.3433530  36.2693530 252.6420000 100.3823530  35.5273530 252.7360000
 100.7593530  35.2023530 253.6300000 100.2073530  34.6253530 251.8590000
 100.7603530  33.8343530 251.8580000  99.1983530  34.2323530 251.0160000
  99.9243530  33.8513530 250.2600000  98.7813530  35.2433530 250.9750000
  97.8833530  33.6383530 250.6770000  97.2133530  34.1493530 251.3750000
  98.1853530  32.5863530 250.7120000  97.2383530  33.8583530 249.3230000
  96.9013530  34.9053530 249.1530000  96.3523530  33.2303530 249.1780000
  98.0543530  33.4113530 248.1840000  99.0223530  33.8353530 247.9630000
  97.5033530  33.5673530 247.3460000  99.1203530  32.6143530 248.2720000
  98.1283530  32.1263530 248.0480000  99.5163530  32.4253530 249.2530000
 100.1013530  32.4473530 247.1630000  99.5183530  32.3773530 246.2230000
 100.1973530  31.5703530 247.8390000 101.6023530  32.6523530 247.0960000
 101.5233530  33.0873530 248.0890000 101.6973530  33.3523530 246.2570000
 102.7213530  31.5193530 246.9820000 102.6473530  30.7923530 247.7840000
 103.7353530  31.8853530 246.8450000 102.6853530  30.6763530 246.3120000
  67.3393530  64.4593530 243.9600000  66.8653530  63.8933530 244.7330000
  67.1033530  64.9243530 244.8860000  68.2593530  63.9013530 243.9600000
  66.6323530  64.7063530 242.6280000  65.6763530  65.0883530 242.8930000
  67.4993530  65.2883530 242.1730000  66.0523530  63.9213530 241.4210000
  67.0983530  63.7113530 241.4900000  65.3873530  63.0293530 241.1120000
  65.9203530  64.4493530 240.1190000  66.6433530  65.1983530 240.2370000
  66.3633530  64.0623530 239.2080000  64.4363530  64.4173530 240.0230000
  63.9493530  63.4013530 239.8650000  64.1623530  64.7623530 241.0560000
  64.3993530  65.3183530 238.8870000  63.3903530  65.7323530 238.9380000
  65.1883530  66.0853530 239.0400000  64.6883530  64.6383530 237.5600000
  65.5513530  63.9323530 237.4580000  63.7323530  64.1423530 237.5410000
  64.5803530  65.5563530 236.3860000  64.4743530  65.0133530 235.4200000
  63.6573530  66.1273530 236.6080000  65.7893530  66.4393530 236.3200000
  66.1413530  66.6753530 237.3460000  66.6073530  65.8453530 235.8600000
  65.5053530  67.7123530 235.5340000  65.4643530  67.4533530 234.4550000
  64.5143530  68.1513530 235.7970000  66.6163530  68.7333530 235.7530000
  66.3923530  69.6193530 235.1230000  66.5823530  69.0653530 236.8150000
  67.9993530  68.1843530 235.3470000  68.7723530  68.9373530 235.6090000
  68.2673530  67.2973530 235.9680000  68.0333530  67.8023530 233.8410000
  67.5573530  66.8103530 233.7160000  67.5183530  68.5483530 233.2040000
  69.3963530  67.6003530 233.2250000  69.8683530  68.6053530 233.2060000
  69.8593530  66.8603530 233.8870000  69.4183530  67.0423530 231.8000000
  68.9473530  66.0543530 231.7710000  68.9073530  67.8283530 231.2200000
  70.7753530  66.7613530 231.2210000  71.7673530  67.2513530 231.6560000
  70.7753530  65.8993530 230.2430000  72.1033530  65.6773530 229.6980000
  72.5583530  66.6213530 229.4910000  72.8083530  65.1463530 230.3750000
  71.9313530  65.0603530 228.3100000  72.9073530  64.8843530 227.7920000
  71.1473530  66.0603530 227.4130000  70.3073530  66.4303530 228.0390000
  71.7793530  66.9443530 227.1610000  70.6473530  65.4203530 226.2440000
  69.9753530  66.2653530 225.0810000  69.3043530  67.5193530 225.8330000
  68.1713530  67.4233530 226.7060000  67.9513530  66.3833530 227.0110000
  68.4603530  67.9793530 227.6340000  66.9233530  68.0713530 226.0250000
  67.0323530  69.1273530 225.7960000  66.7883530  67.6763530 225.0110000
  65.6443530  68.0203530 226.8340000  65.6983530  67.1793530 227.4360000
  65.5493530  68.8713530 227.4310000  64.8053530  67.8943530 226.2290000
  70.9723530  66.7453530 224.1070000  68.8523530  65.4533530 224.5700000
  71.1653530  63.8573530 228.4520000  71.6513530  62.8693530 229.1470000
  72.7433530  62.7683530 229.6820000  70.5903530  61.7623530 229.1850000
  70.8613530  61.1263530 230.0330000  70.6413530  61.1393530 228.2660000
  69.1473530  62.2963530 229.3610000  68.4603530  61.4203530 229.3320000
  68.9003530  62.9113530 228.4690000  68.8933530  63.1773530 230.6130000
  68.0273530  63.8253530 230.4230000  69.7933530  63.7863530 230.8660000
  68.5703530  62.4503530 231.9090000  69.3743530  61.8033530 231.7220000
  67.6623530  61.8183530 231.9160000  68.9903530  63.1873530 233.2010000
  68.5163530  64.1723530 233.1940000  70.1043530  63.2883530 233.1900000
  68.4123530  62.6313530 234.4970000  69.0213530  61.9183530 234.8980000
  67.5413530  62.0083530 234.3040000  68.7193530  63.1563530 235.8870000
  68.5683530  62.3833530 236.6940000  67.9113530  63.8653530 235.9360000
  70.0153530  63.8653530 236.0180000  70.6963530  63.8773530 235.1450000
  70.4513530  64.2753530 237.1890000  71.4233530  64.7783530 237.1510000
  69.8233530  64.1163530 238.5700000  70.0543530  63.1013530 238.9780000
  68.7423530  64.0603530 238.4320000  70.1713530  65.0673530 239.7570000
  71.2223530  64.9713530 240.1030000  69.5253530  64.8103530 240.6240000
  69.9603530  66.5463530 239.4710000  70.5683530  66.7463530 238.5670000
  70.3793530  67.1393530 240.3160000  68.4873530  66.8803530 239.2280000
  67.8713530  66.4423530 240.0220000  68.1883530  66.4313530 238.2600000
  68.1613530  68.3703530 239.1890000  67.1203530  68.5063530 238.8160000
  68.8333530  68.8463530 238.4450000  68.2803530  69.0393530 240.5660000
  68.2573530  70.1393530 240.4150000  69.2463530  68.7863530 241.0520000
  67.2433530  68.5443530 241.5820000  67.5223530  67.5013530 241.8680000
  66.2273530  68.5443530 241.1210000  67.2073530  69.3353530 242.8840000
  68.2233530  69.4863530 243.3100000  66.6053530  68.7603530 243.6230000
  66.7463530  70.3273530 242.7060000  71.5943530  73.8443530 241.1750000
  72.3643530  73.6123530 241.9270000  70.8593530  74.4253530 241.7120000
  72.2473530  74.5943530 240.6770000  71.0843530  72.5443530 240.3430000
  71.7523530  71.7353530 239.8380000  70.7823530  71.6993530 240.9570000
  70.3673530  73.0613530 239.1320000  70.3253530  72.1733530 238.4430000
  69.4083530  73.4143530 239.4310000  70.9933530  74.3443530 238.5220000
  71.2833530  75.2793530 239.0220000  71.9413530  73.9933530 238.7430000
  70.8543530  74.4813530 237.0460000  71.4893530  74.0033530 236.2690000
  69.8043530  74.2343530 236.8580000  71.2523530  75.7323530 236.4910000
  70.7023530  76.5193530 237.0290000  72.3553530  75.9653530 236.5250000
  70.6443530  75.4103530 235.1310000  69.9273530  74.7183530 234.7150000
  69.9853530  76.3253530 235.1870000  71.6833530  75.0043530 233.9860000
  72.4013530  75.7873530 234.4950000  72.5363530  74.3453530 234.1780000
  71.1163530  75.2273530 232.2930000  70.0933530  75.2793530 232.2320000
  70.8433530  76.2773530 231.7040000  72.0213530  75.1613530 231.0820000
  71.6343530  75.7993530 230.1940000  73.1793530  75.3273530 231.2600000
  72.5523530  74.0553530 230.7590000  73.5563530  74.0023530 230.1910000
  72.7323530  73.7013530 231.8150000  71.3693530  73.6823530 230.0240000
  70.6813530  73.4463530 230.8710000  70.8243530  74.4483530 229.4300000
  71.5783530  72.6943530 228.9570000  72.2643530  71.8683530 229.1950000
  70.5763530  72.3153530 228.7800000  72.4573530  72.7673530 227.8160000
  72.2083530  73.6773530 227.2990000  73.4303530  72.8863530 228.3240000
  72.2303530  71.4373530 227.0410000  73.0153530  71.3403530 226.2890000
  72.2693530  70.4863530 227.6230000  70.9203530  71.4663530 226.3230000
  70.7463530  71.9083530 225.2080000  70.0273530  70.8203530 227.0520000
  68.8303530  70.6043530 226.3220000  68.8603530  70.6893530 225.2100000
  68.7503530  69.5673530 226.4350000  67.5783530  71.3303530 226.8520000
  66.6823530  70.8993530 226.3760000  67.6343530  72.7563530 226.3000000
  67.8293530  72.6803530 225.2020000  66.7173530  73.3483530 226.4520000
  68.6573530  73.4023530 226.9630000  68.7863530  74.9153530 226.6850000
  68.7523530  75.0043530 225.0740000  69.3843530  76.0693530 224.3910000
  70.3213530  76.0973530 224.9070000  69.8323530  75.8403530 223.3960000
  68.5043530  77.3353530 224.3420000  67.9603530  77.5153530 225.3000000
  69.0413530  78.2703530 224.0670000  67.4983530  77.1213530 223.2700000
  67.0123530  76.2233530 223.4760000  66.8633530  77.9373530 223.2350000
  67.9933530  76.9933530 222.3600000  67.5693530  75.6483530 227.1150000
  70.0983530  75.2263530 227.2020000  67.4933530  71.1033530 228.2820000
  66.5763530  71.8433530 228.8540000  65.8123530  72.5753530 228.2790000
  66.4433530  71.6953530 230.3220000  67.3473530  71.1843530 230.6900000
  65.5063530  71.1583530 230.6040000  66.4753530  73.1433530 230.8250000
  66.4153530  73.0963530 231.9140000  65.6533530  73.7963530 230.4450000
  67.8163530  73.7683530 230.4610000  67.8323530  73.9853530 229.3710000
  68.6463530  73.0603530 230.6760000  68.1503530  75.0663530 231.1540000
  69.0793530  75.4023530 230.6170000  68.3163530  74.9143530 232.2480000
  67.1513530  76.1723530 231.0390000  66.2743530  75.9093530 231.6690000
  66.7953530  76.1873530 229.9810000  67.7083530  77.5363530 231.5310000
  67.1763530  78.3783530 231.0520000  68.7353530  77.6633530 231.1430000
  67.5473530  77.7493530 233.0640000  68.0083530  76.8803530 233.5690000
  66.4953530  77.7923530 233.4030000  68.1713530  79.0243530 233.5080000
  68.6783530  79.5113530 232.6770000  68.2743530  79.5103530 234.7630000
  68.8753530  80.4063530 234.9920000  67.7563530  78.8253530 235.9710000
  67.2343530  77.8733530 235.7130000  67.0083530  79.5443530 236.3320000
  68.7263530  78.6003530 237.1460000  68.8303530  79.5643530 237.6920000
  69.7373530  78.2983530 236.8120000  68.2693530  77.4543530 238.0640000
  69.0613530  77.1783530 238.7790000  68.0183530  76.5863530 237.4080000
  67.1003530  77.8673530 238.9280000  66.4713530  78.2873530 238.1560000
  67.3463530  78.6213530 239.6840000  66.2613530  76.8063530 239.5890000
  65.9203530  76.2133530 238.7850000  65.3203530  77.2193530 239.9940000
  66.9703530  75.8783530 240.5220000  67.8813530  75.4703530 240.0360000
  66.3463530  75.0503530 240.8670000  67.1523530  76.5403530 241.8440000
  66.2553530  77.1803530 242.0390000  68.0853530  77.1173530 241.7090000
  67.2983530  75.4873530 242.9250000  66.4043530  74.8203530 242.9780000
  67.4953530  75.9443530 243.9150000  68.1753530  74.8833530 242.6170000
  62.3813530  77.0013530 241.7010000  61.5563530  77.5753530 242.1860000
  62.8543530  77.6253530 240.9180000  63.1463530  76.7913530 242.4720000
  61.8793530  75.7133530 241.0580000  61.3033530  75.1673530 241.8430000
  61.1773530  75.9903530 240.2380000  62.9803530  74.7053530 240.6420000
  63.7773530  74.7053530 241.4150000  62.5173530  73.6973530 240.6210000
  63.7163530  74.9073530 239.3140000  63.0783530  74.6583530 238.4740000
  63.9773530  75.9683530 239.2700000  64.8893530  73.9453530 239.0640000
  65.4333530  73.8403530 239.9900000  64.4873530  72.9273530 238.9960000
  65.7613530  74.1223530 237.7920000  65.9573530  75.1323530 237.3990000
  66.7743530  73.7163530 237.9760000  65.0353530  73.5703530 236.5900000
  64.9113530  72.4893530 236.7020000  64.0103530  73.9693530 236.6650000
  65.6293530  74.0003530 235.2480000  65.7223530  75.0943530 235.2130000
  66.6733530  73.6753530 235.1070000  64.7653530  73.6003530 234.0600000
  63.9083530  74.2763530 233.9190000  65.3423530  73.8343530 233.1660000
  64.3193530  72.1383530 234.0470000  65.2123530  71.5063530 233.8520000
  63.9083530  71.8003530 235.0220000  63.3063530  71.9413530 232.9270000
  62.2773530  72.2463530 233.2220000  63.6333530  72.5733530 232.0740000
  63.2283530  70.5323530 232.4330000  62.9983530  70.5103530 231.3380000
  64.1263530  69.9103530 232.6330000  62.1753530  69.7853530 233.1290000
  62.3493530  69.5563530 234.2020000  61.1723530  70.2553530 233.2060000
  62.2163530  68.5093530 232.3500000  63.0883530  67.8523530 232.5440000
  61.4083530  68.2843530 233.0260000  61.7523530  68.3573530 230.8990000
  62.3813530  68.6003530 230.0580000  61.5803530  67.2473530 230.8250000
  60.5943530  69.3133530 230.5720000  60.0853530  70.0223530 231.3980000
  60.1143530  68.8293530 229.3980000  58.9173530  69.0393530 228.6040000
  58.5323530  68.1213530 228.0910000  58.0303530  69.4903530 229.0330000
  59.0093530  70.2973530 227.8870000  57.9813530  70.6833530 227.5270000
  59.6503530  69.8863530 226.6880000  60.5923530  69.4953530 227.1570000
  59.0733530  69.0653530 226.2050000  59.7283530  71.0763530 225.9300000
  60.8723530  71.0343530 224.8780000  62.1303530  70.6453530 225.8090000
  62.3213530  71.4243530 226.9750000  61.9073530  72.4673530 226.9560000
  61.9133530  70.9163530 227.8830000  63.7813530  71.5313530 227.1470000
  63.7793530  72.0673530 228.1160000  64.2703530  70.5473530 227.2530000
  64.4923530  72.2693530 226.0120000  64.4273530  73.3033530 226.0900000
  65.5273530  72.1043530 226.0120000  64.0423530  71.9313530 225.1380000
  60.6333530  69.9243530 223.9430000  61.1473530  72.4103530 224.4030000
  59.8733530  71.1983530 228.6110000  59.1153530  71.9083530 229.3020000
  57.8993530  71.8633530 229.1470000  60.0853530  72.8173530 230.1070000
  60.7733530  73.2383530 229.3540000  60.6253530  72.2373530 230.8820000
  59.7263530  74.1103530 230.7400000  59.0143530  74.2163530 231.4720000
  59.1293530  74.7983530 230.1580000  60.6013530  74.5233530 231.8400000
  60.3483530  75.4883530 231.5590000  61.6353530  74.6123530 231.6130000
  60.2613530  74.0543530 233.2350000  60.3343530  72.9683530 233.3250000
  59.3183530  74.2383530 233.7890000  61.1953530  74.5543530 234.1740000
  61.0993530  75.6873530 234.1290000  62.1203530  75.0133530 233.8950000
  60.6543530  73.8953530 235.5370000  60.0743530  74.3883530 236.3070000
  61.4353530  74.3433530 235.9100000  60.8263530  72.5963530 236.1540000
  61.9313530  72.5183530 236.0700000  60.1593530  72.1023530 235.4180000
  60.2753530  72.6033530 237.5800000  60.0043530  73.5623530 238.0850000
  60.0813530  71.5013530 238.2290000  59.5983530  71.5843530 239.2020000
  60.3803530  70.1473530 237.6770000  61.1803530  70.1013530 236.9040000
  59.4563530  69.7593530 237.1920000  60.7733530  69.3013530 238.8900000
  61.1833530  68.3143530 238.6280000  59.8093530  69.1563530 239.4080000
  61.9193530  69.7443530 239.7850000  61.6823530  70.7513530 240.1620000
  62.8573530  69.7533530 239.2100000  62.3123530  68.8183530 240.9250000
  63.0973530  69.2623530 241.5530000  62.4653530  67.7283530 240.7090000
  61.3793530  68.9173530 241.9970000  61.5553530  68.1363530 242.7580000
  60.5733530  68.2793530 241.4640000  61.1593530  70.5153530 242.7140000
  60.6333530  70.9923530 241.8530000  61.9323530  71.1953530 242.6590000
  60.1433530  70.8913530 244.1250000  59.0043530  70.4153530 244.4520000
  59.7673530  71.8513530 243.9160000  60.8753530  70.4193530 245.1880000
  60.8123530  70.9953530 246.0780000  61.4573530  69.4643530 245.0660000
  60.0533530  69.8573530 245.5090000  61.6403530  58.4713530 244.4690000
  61.2353530  57.4513530 244.2820000  61.4933530  59.1173530 243.5840000
  61.0443530  58.8903530 245.3070000  63.1293530  58.4053530 244.8020000
  63.4783530  59.3733530 245.2190000  63.2003530  57.6753530 245.6260000
  64.1003530  58.0603530 243.6490000  64.4213530  58.9983530 243.1480000
  65.0363530  57.6263530 244.0640000  63.5533530  57.1233530 242.5720000
  63.3933530  56.0923530 242.9630000  62.5573530  57.4843530 242.2370000
  64.5203530  57.0403530 241.3860000  64.6933530  58.0073530 240.8580000
  65.5023530  56.6723530 241.7350000  64.0133530  56.1093530 240.3310000
  64.8203530  55.9713530 239.5880000  63.8393530  55.0813530 240.7680000
  62.7223530  56.7453530 239.7150000  61.9783530  56.5793530 240.5460000
  62.5703530  57.7573530 239.4110000  62.2393530  56.3043530 238.3170000
  62.5453530  55.5523530 239.0110000  61.1693530  56.1053530 238.0610000
  62.9023530  55.9323530 237.0180000  64.0083530  55.8533530 237.0320000
  62.4183530  55.0053530 236.5640000  62.4443530  56.8953530 236.1120000
  61.3863530  57.0673530 236.4240000  63.1973530  57.6623530 236.3890000
  62.4923530  56.3793530 234.7250000  63.4373530  55.8053530 234.5690000
  61.6343530  55.6743530 234.5590000  62.3333530  57.6693530 233.9550000
  61.2853530  58.0173530 234.1430000  63.0303530  58.4693530 234.2400000
  62.5223530  57.4713530 232.5040000  61.7193530  56.7503530 232.5080000
  62.0913530  58.2713530 231.8790000  63.9463530  57.0463530 232.0300000
  64.5433530  57.9643530 232.1900000  64.3253530  56.2403530 232.6890000
  64.2183530  56.5863530 230.5440000  65.1913530  56.1353530 230.3610000
  63.5793530  55.7073530 230.3500000  64.0013530  57.7653530 229.5140000
  64.2543530  58.9253530 229.7620000  63.4283530  57.3433530 228.3570000
  63.0343530  58.3453530 227.3890000  63.8323530  59.0923530 227.3370000
  62.9463530  57.7983530 226.4330000  61.6633530  59.1413530 227.4560000
  60.8043530  58.4613530 227.3560000  61.4913530  60.0313530 226.2020000
  61.4533530  59.3223530 225.3460000  60.5243530  60.5873530 226.1900000
  62.6123530  60.8983530 226.1080000  62.7763530  61.8713530 224.8850000
  61.6563530  62.9973530 225.2550000  61.7073530  63.4403530 226.6340000
  61.2443530  62.6843530 227.3120000  62.7593530  63.6243530 226.9770000
  60.9883530  64.7693530 226.8930000  61.3643530  65.1563530 227.8640000
  61.1753530  65.5343530 226.1170000  59.5163530  64.5603530 227.0900000
  59.4193530  64.0513530 227.9940000  59.0333530  65.4873530 227.1170000
  59.0873530  63.9653530 226.3460000  64.1033530  62.5013530 225.0390000
  62.4543530  61.0943530 223.6610000  61.6143530  59.9083530 228.6560000
  60.5253530  60.5413530 228.9440000  59.4223530  60.3923530 228.4590000
  60.8383530  61.5593530 230.0260000  59.9183530  62.1513530 230.1980000
  61.6493530  62.2223530 229.6540000  61.2493530  60.7813530 231.2950000
  62.2893530  60.3983530 231.1770000  60.6043530  59.8723530 231.3770000
  61.0713530  61.5123530 232.6380000  60.8093530  60.7303530 233.3820000
  60.2143530  62.2163530 232.5780000  62.3573530  62.2083530 233.1160000
  62.4733530  63.0663530 232.4170000  63.2183530  61.5123530 232.9880000
  62.4123530  62.7053530 234.5760000  61.4623530  63.1793530 234.8720000
  63.2263530  63.4663530 234.6570000  62.6583530  61.6213530 235.6150000
  63.5863530  61.0683530 235.3400000  61.7713530  60.9683530 235.6550000
  62.8903530  62.1273530 237.0200000  62.1733530  62.9253530 237.3310000
  63.9313530  62.4893530 236.8700000  62.8933530  61.0613530 238.0470000
  61.9793530  60.8543530 238.5780000  63.9463530  60.3783530 238.4010000
  63.8743530  59.5043530 239.0500000  65.2853530  60.5313530 237.8660000
  65.5293530  61.3563530 237.1420000  65.3113530  59.6063530 237.2860000
  66.1803530  60.5553530 239.1110000  67.1703530  60.1163530 239.2640000
  65.7223530  60.1883530 240.0240000  66.6843530  61.8983530 239.1440000
  65.6453530  62.3133530 239.1720000  67.1103530  62.4043530 238.2400000
  67.6023530  62.0063530 240.3500000  67.9753530  63.0663530 240.1250000
  68.6593530  61.7423530 240.3400000  66.8673530  61.5153530 241.7430000
  66.2323530  60.6883530 241.6710000  65.8823530  61.9093530 242.2620000
  67.7463530  61.7563530 242.8540000  68.3623530  62.6523530 242.5980000
  68.6063530  61.1443530 243.0020000  66.8553530  61.7713530 244.0350000
  65.9953530  61.1333530 244.2390000  66.0473530  62.5653530 243.9760000
  67.8823530  61.9173530 245.0670000  67.1703530  62.1513530 245.8250000
  68.3993530  62.8253530 245.3570000  68.7473530  61.2813530 245.2340000
  73.3273530  60.1353530 245.0300000  74.0683530  60.9683530 245.0110000
  72.6833530  60.0393530 245.8940000  72.6553530  60.3873530 244.2140000
  74.5123530  59.1603530 245.0790000  75.5653530  59.5553530 245.0730000
  74.2733530  58.6813530 245.9840000  74.2743530  58.1273530 244.1830000
  73.3113530  57.6543530 244.3880000  74.2523530  59.0723530 243.5800000
  75.2983530  57.3693530 243.3990000  76.0393530  58.1823530 243.3770000
  75.1763530  56.4753530 244.0270000  75.5853530  56.3643530 242.2880000
  75.5993530  57.2913530 241.6590000  76.2133530  56.3203530 241.3980000
  74.7463530  55.0663530 242.2680000  75.3803530  54.3863530 242.8310000
  73.7573530  55.1643530 242.7640000  74.5913530  54.2613530 240.9400000
  75.6043530  54.2383530 240.4250000  74.1083530  53.3003530 240.8910000
  73.4863530  54.7993530 240.1140000  72.5823530  55.2943530 240.4110000
  74.4323530  55.5063530 240.1690000  72.7493530  54.2793530 238.7370000
  73.6603530  53.6873530 238.4920000  72.0073530  53.5333530 238.9480000
  71.8353530  55.2153530 237.5660000  71.3913530  56.1803530 237.8100000
  72.3083530  55.7963530 236.7460000  71.2943530  54.7163530 236.2880000
  71.8773530  54.0713530 235.6270000  71.4313530  53.6933530 236.5570000
  70.9013530  55.7883530 235.1830000  69.9683530  56.1433530 235.6290000
  71.5813530  56.6783530 235.0560000  70.9063530  55.3193530 233.7410000
  70.4703530  56.0313530 233.0250000  71.8743530  54.8743530 233.3690000
  70.1033530  54.1593530 233.6830000  70.6273530  53.4913530 234.3740000
  69.0453530  54.2963530 234.0230000  70.4313530  53.4003530 232.4350000
  71.4923530  53.1853530 232.2940000  70.4603530  52.3163530 232.3820000
  69.4643530  53.9303530 231.4480000  68.2343530  53.8703530 231.3890000
  70.2783530  54.2553530 230.5680000  69.6913530  54.7113530 229.3890000
  70.5703530  54.7743530 228.7210000  68.9463530  53.9743530 229.0150000
  69.1033530  56.1223530 229.5940000  68.2023530  56.0563530 230.2520000
  68.6363530  56.7363530 228.2450000  67.7793530  56.1223530 227.8740000
  68.2673530  57.7673530 228.4110000  69.7093530  56.7563530 227.3130000
  69.4853530  57.1823530 225.8150000  68.7713530  58.6033530 225.9550000
  67.6303530  58.9983530 225.2160000  67.8473530  58.9653530 224.1320000
  66.7503530  58.3303530 225.3950000  67.2333530  60.4213530 225.6420000
  66.3433530  60.7393530 225.0600000  67.0063530  60.4513530 226.7280000
  68.3143530  61.4453530 225.3940000  69.0663530  61.3733530 226.1090000
  68.7333530  61.2933530 224.4570000  67.8843530  62.3913530 225.4420000
  70.7813530  57.4193530 225.1610000  68.5213530  56.2153530 225.2140000
  70.1433530  56.8763530 230.2430000  69.7953530  58.0393530 230.6970000
  68.6663530  58.4993530 230.7500000  71.0833530  58.7493530 231.1150000
  71.4773530  59.2843530 230.2320000  71.8233530  58.0313530 231.4840000
  70.9613530  59.7243530 232.2530000  70.2003530  60.3683530 231.9200000
  71.8573530  60.3623530 232.4010000  70.4023530  59.1503530 233.5200000
  71.0883530  58.4973530 234.0500000  69.3523530  58.7583530 233.3630000
  70.2863530  60.2843530 234.4270000  69.5533530  60.7523530 233.7200000
  71.1113530  61.0183530 234.5370000  69.7163530  59.9793530 235.7970000
  69.8293530  60.8693530 236.4700000  70.2643530  59.1963530 236.3380000
  68.2363530  59.7123530 235.8110000  67.8743530  58.8223530 235.2700000
  67.5703530  60.5703530 235.5560000  68.0733530  59.5753530 237.2580000
  67.0613530  59.4523530 237.3010000  68.3043530  60.5383530 237.7800000
  68.2443530  58.2843530 237.9240000  67.5553530  57.5143530 237.5420000
  68.9643530  58.0853530 239.0090000  69.1953530  57.0443530 239.2110000
  69.7573530  59.1033530 239.7750000  69.8333530  60.0963530 239.2680000
  70.7783530  58.6873530 239.8910000  69.1853530  59.3523530 241.1660000
  68.0693530  59.3963530 241.1960000  69.5963530  60.3113530 241.5520000
  69.5593530  58.3043530 242.1770000  70.6653530  58.2583530 242.2760000
  69.1773530  57.3333530 241.8030000  68.8733530  58.6753530 243.4800000
  67.7883530  58.8503530 243.3130000  69.2873530  59.6393530 243.8500000
  68.9983530  57.5973530 244.5170000  69.0303530  56.5683530 244.0960000
  68.1123530  57.6643530 245.1880000  70.2213530  57.8833530 245.3150000
  70.2913530  58.9413530 245.6590000  71.1593530  57.6573530 244.7570000
  70.0913530  57.3313530 246.6580000  70.0703530  56.2283530 246.6380000
  69.1273530  57.4493530 247.1830000  71.2333530  58.0663530 247.3710000
  72.3163530  57.8983530 247.1120000  70.9743530  57.5073530 248.2290000
  71.2573530  58.9993530 247.8670000  75.9133530  78.1423530 242.9540000
  75.1833530  78.4003530 243.7520000  76.6583530  78.9573530 242.8430000
  76.4663530  77.2293530 243.2620000  75.1793530  77.9263530 241.6320000
  75.9163530  77.4793530 240.9250000  74.3703530  77.1753530 241.7710000
  74.6473530  79.2193530 240.9860000  74.1883530  79.9343530 241.7050000
  75.5453530  79.7243530 240.5610000  73.6083530  78.9523530 239.8930000
  73.7173530  77.9093530 239.5300000  72.5803530  79.0193530 240.3150000
  73.7853530  79.8383530 238.6730000  73.7113530  80.8913530 238.8860000
  74.8143530  79.8013530 238.2650000  72.8863530  79.3993530 237.5590000
  73.0243530  78.3173530 237.4080000  71.7953530  79.6153530 237.7240000
  73.3953530  80.0243530 236.3100000  73.2223530  81.0453530 236.4940000
  74.4203530  80.0303530 235.9270000  72.5443530  79.6673530 235.2310000
  71.4943530  79.7323530 235.5800000  72.8873530  80.1933530 234.3230000
  72.5363530  78.3693530 234.7520000  73.5313530  78.2933530 234.2860000
  72.3123530  77.7093530 235.5910000  71.3613530  78.5153530 233.9170000
  70.3713530  78.5643530 234.4240000  71.3283530  78.7553530 232.7960000
  71.3983530  77.5353530 233.2230000  70.9203530  76.9093530 233.7780000
  70.2543530  77.2043530 233.1470000  72.8753530  77.1253530 232.5250000
  73.6663530  76.5543530 233.1010000  73.0913530  76.0543530 232.7720000
  73.0263530  77.4253530 230.8300000  71.9813530  77.7123530 230.5450000
  73.3963530  78.3333530 230.7920000  73.6403530  76.4373530 229.5070000
  74.5393530  75.8173530 229.6930000  73.0993530  75.4993530 229.0650000
  73.3193530  76.8753530 228.1500000  73.6283530  77.8673530 228.4720000
  73.8863530  76.1863530 227.4490000  71.8693530  77.0043530 227.7750000
  70.8993530  77.2433530 228.4790000  72.0403530  77.2073530 226.5090000
  71.0463530  77.9163530 225.8510000  71.1743530  77.6843530 224.7670000
  70.0473530  77.6693530 226.2890000  71.1783530  79.3643530 225.6550000
  70.2893530  79.5743530 225.0180000  72.4323530  79.7593530 224.8240000
  72.7543530  78.9253530 224.1520000  72.1473530  80.6113530 224.1540000
  73.4773530  80.0923530 225.7200000  74.8063530  80.7263530 225.1760000
  75.7493530  80.4833530 226.4360000  75.9433530  79.1583530 226.9280000
  76.1753530  79.2523530 228.0100000  75.0253530  78.5253530 226.8720000
  77.0623530  78.4123530 226.1790000  77.3363530  77.4873530 226.7240000
  76.7883530  78.1363530 225.1390000  78.3003530  79.2473530 226.1180000
  79.0513530  78.5653530 225.9140000  78.1683530  79.9663530 225.3650000
  78.3363530  79.6813530 227.0650000  75.3533530  79.9163530 224.0720000
  74.6143530  82.1793530 225.0000000  70.9733530  79.8783530 226.9620000
  71.3643530  81.0713530 227.1770000  71.6223530  81.9443530 226.3850000
  71.3603530  81.4023530 228.5590000  70.5253530  80.9143530 229.0960000
  71.1993530  82.4993530 228.4000000  72.8053530  81.1363530 228.9680000
  73.4603530  81.7733530 228.3300000  73.0073530  80.0773530 228.7140000
  73.1793530  81.4193530 230.4130000  72.7633530  80.6263530 231.0610000
  72.8173530  82.4413530 230.6690000  74.6053530  81.2393530 230.8550000
  74.7013530  81.6313530 231.8990000  75.2533530  81.7513530 230.1340000
  74.9983530  79.7943530 230.9670000  74.7713530  79.2673530 229.9980000
  74.3923530  79.3763530 231.8190000  76.3913530  79.5983530 231.4770000
  76.4333530  79.9533530 232.5300000  77.0523530  80.2343530 230.8550000
  76.8403530  78.1403530 231.4150000  77.8703530  78.1583530 231.7230000
  76.8073530  77.8623530 230.3440000  76.0733530  77.1623530 232.2520000
  75.0793530  77.0313530 231.8640000  76.3733530  76.5083530 233.3840000
  75.6023530  75.8923530 233.8720000  77.6363530  76.5833530 234.1700000
  78.5203530  76.7593530 233.5650000  77.8863530  75.6153530 234.6340000
  77.5113530  77.7253530 235.1770000  77.0253530  78.6383530 234.7550000
  78.5653530  78.0013530 235.4060000  76.8123530  77.3393530 236.4870000
  75.7193530  77.1493530 236.3570000  76.9333530  78.2243530 237.1440000
  77.4563530  76.1003530 237.1230000  78.5413530  76.0673530 236.8630000
  76.9693530  75.2453530 236.6220000  77.2583530  75.9353530 238.6410000
  76.1703530  75.8743530 238.8660000  77.6383530  76.8443530 239.1500000
  77.9643530  74.6713530 239.1840000  79.0633530  74.8243530 239.2230000
  77.7853530  73.8603530 238.4470000  77.6313530  74.2893530 240.6360000
  77.8633530  75.1313530 241.2910000  78.1513530  73.3603530 240.9810000
  76.2363530  74.0633530 240.9540000  75.9583530  73.8263530 241.9940000
  76.1233530  73.0903530 240.4180000  75.5003530  74.8323530 240.5960000
  57.3783530  81.1633530 243.4090000  58.3983530  80.7923530 243.3440000
  56.7133530  80.2953530 243.3810000  57.3153530  81.7123530 244.3860000
  56.6353530  82.0103530 242.4480000  55.6903530  82.3713530 242.8980000
  57.2483530  82.8553530 242.3630000  56.2893530  81.4593530 241.0870000
  55.7513530  80.5063530 241.2280000  55.5873530  82.1803530 240.6260000
  57.5103530  81.2433530 240.2120000  58.0033530  82.1883530 239.9060000
  58.1763530  80.6613530 240.8750000  57.1933530  80.4603530 238.9460000
  56.7103530  79.5203530 239.2950000  56.4373530  81.0193530 238.3600000
  58.3973530  80.1703530 238.0260000  59.2483530  79.7243530 238.5540000
  58.0783530  79.4853530 237.2390000  58.9003530  81.2883530 237.1330000
  58.0963530  81.5583530 236.4150000  59.0603530  82.1373530 237.8210000
  60.1243530  80.9043530 236.2620000  61.0203530  80.6993530 236.8750000
  59.9133530  80.0193530 235.6360000  60.4813530  82.0023530 235.2700000
  59.8113530  81.9983530 234.3890000  60.3003530  82.8463530 235.9270000
  61.9353530  82.1683530 234.8730000  62.1523530  83.1863530 234.4560000
  62.4853530  82.0753530 235.8230000  62.4723530  81.0533530 234.0080000
  62.0783530  80.1033530 234.4300000  62.0713530  81.1633530 232.9810000
  64.0083530  81.0293530 234.0080000  64.3843530  82.0493530 233.7700000
  64.3993530  80.7903530 235.0160000  64.6013530  80.0733530 232.9670000
  65.7033530  80.1033530 233.0870000  64.2763530  79.0223530 233.1370000
  64.1893530  80.5163530 231.5550000  63.1383530  80.1933530 231.3640000
  64.2103530  81.6243530 231.5630000  65.0743530  80.0503530 230.3900000
  64.7533530  80.5683530 229.4620000  66.1453530  80.2373530 230.5880000
  64.7833530  78.5873530 230.2170000  65.0303530  77.7413530 231.0500000
  64.0663530  78.3823530 229.1510000  63.7363530  76.9883530 228.9920000
  64.3653530  76.6353530 228.1610000  63.9313530  76.2843530 229.8480000
  62.2423530  76.9123530 228.7220000  61.9713530  75.8523530 228.4950000
  61.9023530  77.7343530 227.4530000  62.8593530  77.8323530 226.9020000
  61.1943530  77.1083530 226.8670000  61.3443530  79.0153530 227.7520000
  61.0723530  80.0663530 226.6020000  61.9673530  79.4703530 225.4090000
  63.3773530  79.7153530 225.3170000  63.7553530  80.4903530 226.0270000
  63.9523530  78.7973530 225.5810000  63.7363530  80.0883530 223.8750000
  64.8163530  80.3333530 223.8260000  63.4913530  79.2513530 223.1940000
  62.9403530  81.2633530 223.3840000  63.3553530  81.6913530 222.5290000
  61.9553530  80.9663530 223.2030000  62.8823530  81.9373530 224.1690000
  59.6593530  79.9703530 226.2000000  61.6783530  81.3743530 226.9350000
  61.5873530  77.3993530 229.9130000  60.3083530  77.1413530 229.8700000
  59.7903530  76.4143530 229.0330000  59.5683530  77.8573530 231.0190000
  58.5553530  78.0773530 230.6480000  60.1723530  78.7493530 231.2560000
  59.3243530  77.1663530 232.3440000  60.2953530  76.7753530 232.7260000
  58.5473530  76.3483530 232.2440000  59.2653530  78.0023530 233.5150000
  58.3933530  78.6663530 233.3250000  60.1563530  78.4793530 233.9460000
  58.9633530  77.0183530 234.5070000  58.2093530  76.2073530 234.0870000
  58.6383530  77.8433530 235.1900000  59.5993530  76.3453530 235.5600000
  59.5293530  75.5843530 234.9420000  58.8733530  75.5753530 235.9010000
  60.7323530  76.8383530 236.4850000  60.3023530  76.9123530 237.4730000
  60.9103530  77.8773530 236.2750000  61.8363530  76.0483530 237.1650000
  61.4223530  75.0913530 237.5910000  62.1493530  76.4483530 238.1330000
  62.8863530  76.0093530 236.0810000  62.9693530  75.1103530 235.4650000
  64.0023530  76.6063530 236.0070000  64.5753530  76.5233530 235.0820000
  64.4433530  77.4623530 237.0660000  65.4473530  77.0693530 237.1990000
  63.8483530  77.3063530 237.9690000  64.4653530  78.9013530 236.6910000
  63.5453530  79.1373530 236.1290000  65.2773530  78.9983530 235.9620000
  64.6453530  79.8383530 237.8820000  64.6483530  80.8753530 237.5470000
  65.6373530  79.8403530 238.3480000  63.6833530  79.5783530 239.0290000
  63.8243530  78.5733530 239.4580000  62.6343530  79.6743530 238.6570000
  64.0713530  80.5223530 240.1490000  64.1463530  81.4893530 239.6190000
  65.0163530  80.4103530 240.6560000  63.2293530  80.4033530 241.3970000
  62.7283530  79.4613530 241.6310000  62.5883530  81.0133530 240.8900000
  63.3063530  81.3843530 242.5270000  63.4313530  82.4243530 242.1530000
  64.2383530  80.9733530 242.9250000  62.1913530  81.3223530 243.5760000
  61.1453530  81.3773530 243.2170000  62.3203530  82.1793530 244.2660000
  62.3193530  80.3703530 244.1260000  75.9693530  63.5743530 245.5720000
  75.3563530  63.0813530 246.2700000  76.6543530  63.7013530 246.4340000
  76.2403530  62.8223530 244.7980000  75.9233530  64.9883530 245.1080000
  74.9763530  64.9843530 244.5740000  76.1053530  65.6783530 245.9630000
  76.6433530  65.4823530 243.8960000  77.6483530  65.5263530 244.0030000
  76.5533530  64.7323530 243.1010000  76.6413530  66.9843530 243.7220000
  75.6243530  67.0763530 243.3810000  77.1533530  67.4713530 244.6010000
  77.3703530  67.3983530 242.5280000  78.2843530  67.3433530 243.0300000
  77.1223530  66.5093530 241.9560000  77.5713530  68.7663530 241.9030000
  76.5823530  69.0373530 241.5730000  77.7433530  69.2133530 242.8320000
  78.7883530  69.2363530 241.0080000  79.7973530  69.0113530 241.3980000
  78.9733530  68.7853530 240.0170000  78.7263530  70.6733530 240.7600000
  77.6443530  70.9173530 240.7980000  79.3123530  71.0903530 241.6010000
  79.3463530  71.0763530 239.4450000  78.9293530  70.4733530 238.6060000
  79.0713530  72.1403530 239.3150000  80.8653530  70.9913530 239.4600000
  81.2603530  71.7053530 240.2130000  81.1973530  69.9863530 239.7940000
  81.4533530  71.3953530 238.1080000  81.1523530  72.4533530 237.9100000
  82.5523530  71.2943530 238.1940000  81.0543530  70.4983530 236.9440000
  81.3073530  69.4463530 237.2010000  79.9783530  70.5823530 236.8010000
  81.6993530  70.8283530 235.6070000  81.4363530  71.8593530 235.2760000
  82.8043530  70.8013530 235.7200000  81.3203530  69.7663530 234.5670000
  81.5833530  68.7723530 234.9930000  80.2273530  69.7353530 234.3570000
  82.0903530  70.0413530 233.2710000  81.7303530  71.0083530 232.8630000
  83.1803530  70.1163530 233.4740000  81.9403530  68.9873530 232.1900000
  81.7963530  67.7983530 232.3760000  82.1283530  69.6193530 231.0400000
  82.3093530  68.7973530 229.8890000  81.5593530  67.9783530 229.8520000
  82.1743530  69.3893530 228.9620000  83.7253530  68.2323530 229.8490000
  84.4473530  68.9723530 230.2750000  84.1193530  67.8123530 228.4260000
  84.2153530  68.7313530 227.8110000  85.1193530  67.3153530 228.4460000
  83.1193530  66.9163530 227.9190000  83.3723530  66.2483530 226.5230000
  82.5183530  67.3063530 225.7090000  82.5633530  67.4203530 224.3010000
  83.5153530  66.9973530 223.8950000  81.7593530  66.8113530 223.8360000
  82.4543530  68.9173530 223.9500000  83.3533530  69.3943530 224.3940000
  82.4113530  69.0783530 222.8540000  81.2433530  69.6203530 224.5330000
  80.8283530  70.2563530 223.8230000  80.5283530  68.9283530 224.8430000
  81.5033530  70.1773530 225.3760000  84.7853530  66.3963530 226.1590000
  82.7343530  64.9293530 226.3930000  83.7243530  67.0863530 230.6400000
  84.8863530  66.6543530 230.8250000  85.9513530  67.2573530 230.7560000
  84.6903530  65.2853530 231.2890000  85.4333530  64.7083530 230.6970000
  83.6893530  64.8683530 231.1600000  84.8413530  65.4963530 232.7800000
  84.4713530  66.3333530 233.3670000  85.9473530  65.6543530 232.7190000
  84.2303530  64.5783530 233.8380000  83.8613530  63.5213530 233.4860000
  83.1923530  64.2163530 233.7030000  85.4133530  64.5443530 235.0970000
  86.4713530  64.1063530 234.9640000  85.4473530  63.7603530 235.9110000
  85.2443530  65.4063530 236.1750000  86.0973530  66.0003530 235.8030000
  85.4093530  64.8623530 237.1650000  83.8523530  65.8523530 236.4320000
  83.2203530  65.1353530 237.0180000  83.3663530  66.0043530 235.4680000
  83.8103530  67.0393530 237.3090000  82.7603530  66.9623530 237.6730000
  83.9793530  67.8513530 236.5980000  84.9133530  66.7883530 238.2910000
  85.9373530  66.9913530 237.9500000  84.6993530  66.3233530 239.4900000
  85.5353530  66.1193530 240.1700000  83.3183530  66.0693530 239.9640000
  82.9233530  65.1563530 239.9060000  82.4503530  66.1613530 239.3030000
  83.1213530  66.4423530 241.3650000  83.8973530  66.2733530 242.1220000
  82.3853530  65.6613530 241.6710000  82.7733530  67.8973530 241.0910000
  81.8733530  67.9423530 240.4330000  83.6213530  68.3303530 240.5290000
  82.6633530  68.8013530 242.2690000  81.8213530  68.4943530 242.7500000
  82.3283530  69.8153530 242.0870000  83.7953530  68.7013530 243.2330000
  84.5983530  69.1843530 242.7350000  83.9253530  67.6303530 243.5140000
  83.7053530  69.5293530 244.4190000  83.4213530  70.6053530 244.2590000
  84.5383530  69.5583530 245.1860000  82.5253530  68.7923530 244.8550000
  81.5763530  69.2363530 244.5380000  82.8213530  69.5153530 245.6310000
  82.4093530  67.2493530 245.3400000  83.3293530  66.9473530 245.2310000
  81.8183530  66.4773530 244.9160000  82.0623530  66.9353530 246.3750000
  56.2913530  60.9533530 245.5160000  55.9253530  60.8853530 244.4820000
  55.6263530  61.7243530 245.6790000  55.7913530  60.2943530 246.1710000
  57.5223530  61.6203530 245.9950000  56.9693530  62.6963530 246.1460000
  56.9813530  62.4513530 246.6150000  59.1523530  61.5743530 244.9830000
  59.9423530  62.5373530 244.8280000  59.4373530  61.0743530 245.8070000
  59.2603530  61.3923530 243.3150000  60.3313530  61.4013530 243.1850000
  58.9013530  60.4263530 243.2300000  58.6633530  62.1643530 242.0150000
  57.5683530  62.0163530 241.7950000  58.8253530  63.2733530 241.8580000
  59.1333530  62.0343530 240.6500000  58.2803530  62.6323530 240.0970000
  60.1083530  62.4513530 240.7180000  59.4563530  60.6313530 240.3360000
  59.4083530  59.8013530 241.0910000  58.4953530  60.8393530 240.4030000
  59.1833530  60.2543530 238.9200000  60.2433530  60.1683530 238.8430000
  58.8053530  59.1983530 239.0050000  58.6523530  61.4263530 237.9170000
  58.9633530  62.3843530 238.2700000  59.0763530  61.0603530 236.9700000
  57.1613530  61.9163530 237.5810000  57.0523530  60.9843530 237.3870000
  56.2613530  61.9143530 238.1750000  56.3943530  62.9653530 236.9110000
  55.2533530  62.7963530 236.9570000  56.6143530  63.7543530 237.6570000
  56.8123530  63.0373530 235.5070000  57.9193530  63.1173530 235.5470000
  56.5513530  62.1053530 234.9530000  56.0043530  64.1933530 234.9970000
  54.9323530  63.9543530 235.2120000  56.3073530  65.0823530 235.5950000
  56.0833530  64.4483530 233.5150000  57.1453530  64.4283530 233.1900000
  55.5633530  63.6133530 232.9850000  55.4233530  65.7983530 233.1800000
  54.3273530  65.7413530 233.3340000  55.8363530  66.6463530 233.7720000
  55.6313530  66.0803530 231.7170000  56.2453530  65.3543530 230.9590000
  54.9903530  67.2063530 231.4270000  54.9313530  67.5603530 230.0320000
  54.9783530  66.6803530 229.3430000  54.0883530  68.2473530 229.8060000
  56.1293530  68.3213530 229.6130000  56.0063530  69.3763530 229.9940000
  56.1253530  68.4263530 228.0510000  55.2323530  68.9313530 227.6360000
  56.7423530  69.1993530 227.5970000  56.5713530  67.1693530 227.5060000
  56.2803530  66.8573530 226.0090000  54.8233530  67.4493530 226.0110000
  54.2623530  68.0153530 224.8510000  54.7053530  69.0063530 224.6140000
  54.4533530  67.3863530 223.9890000  52.7453530  68.0923530 224.9480000
  52.3903530  68.7963530 225.7180000  52.3973530  68.4263530 223.9620000
  52.1183530  66.7523530 225.2000000  52.5573530  66.2723530 226.0160000
  51.0903530  66.9083530 225.3280000  52.2963530  66.1573530 224.3690000
  57.1783530  67.6333530 225.1470000  56.1883530  65.3973530 225.8190000
  57.2613530  67.5693530 230.1470000  57.9193530  68.2513530 231.0330000
  57.7433530  69.4373530 231.1700000  59.1263530  67.3793530 231.4740000
  59.7173530  67.8733530 232.2590000  59.7193530  67.0873530 230.5690000
  58.9583530  66.0733530 232.0330000  58.7543530  65.4943530 231.1050000
  58.1183530  66.3533530 232.6900000  60.1743530  65.5203530 232.7630000
  60.9883530  65.1663530 232.0830000  59.6683530  64.6753530 233.2300000
  60.8313530  66.3663530 233.8420000  60.2683530  67.2893530 234.1350000
  61.8223530  66.5243530 233.3540000  61.4273530  65.7663530 235.0490000
  62.0583530  66.4953530 235.5990000  62.1173530  65.0463530 234.5840000
  60.3153530  65.1313530 235.8330000  60.7463530  64.5813530 236.6850000
  59.8703530  64.4053530 235.1180000  59.1763530  66.0483530 236.2780000
  58.3253530  65.3973530 236.5440000  58.8433530  66.7023530 235.4480000
  59.5943530  66.8583530 237.4510000  60.3463530  67.6083530 237.1570000
  59.2043530  66.7093530 238.7410000  59.6383530  67.3263530 239.5380000
  58.2713530  65.7143530 239.3410000  58.5563530  65.6413530 240.4140000
  58.5013530  64.7373530 238.8850000  56.7393530  65.9143530 239.2090000
  56.2223530  64.9803530 239.4800000  56.4443530  66.2503530 238.1870000
  56.1383530  66.9353530 240.1440000  55.1183530  67.2493530 239.8710000
  56.9093530  67.6603530 239.9480000  56.1553530  66.5993530 241.6010000
  57.2653530  66.4393530 241.7160000  55.7853530  65.5913530 241.7990000
  55.4153530  67.6573530 242.5620000  54.5273530  68.0923530 242.1640000
  56.1523530  68.4503530 242.8050000  54.8323530  67.2763530 243.9810000
  55.5333530  67.2083530 244.7430000  54.5913530  66.2553530 244.1400000
  54.6143530  68.3073530 245.0740000  53.6663530  68.7183530 245.0130000
  55.1273530  69.1063530 244.5170000  55.0423530  67.9373530 246.5730000
  55.0933530  66.8713530 246.5970000  55.2113530  68.7363530 247.3240000
  56.0053530  67.4553530 246.8690000  82.6993530  77.3023530 245.2210000
  82.6073530  76.4203530 245.6610000  82.3523530  78.1823530 245.7990000
  83.7433530  77.3903530 245.3930000  82.0853530  77.0663530 243.8830000
  80.9933530  76.9353530 243.9290000  81.8613530  78.0273530 243.6770000
  82.9813530  76.3353530 242.8200000  84.0093530  76.1003530 243.1240000
  82.7133530  75.3493530 242.7120000  82.5783530  76.4293530 241.3450000
  81.4663530  76.5313530 241.3460000  83.0523530  77.2743530 240.8440000
  83.0173530  75.2623530 240.4580000  82.6733530  74.3013530 240.8660000
  82.4423530  75.3863530 239.5210000  84.5223530  75.2353530 240.1230000
  84.8903530  76.2343530 239.8030000  85.0783530  74.9193530 241.0340000
  84.7773530  74.2513530 238.9760000  84.2693530  73.3073530 239.2740000
  84.3443530  74.6583530 238.0370000  86.2283530  73.9473530 238.6300000
  86.6873530  73.6123530 239.5740000  86.2893530  73.1253530 237.8730000
  86.9893530  75.1483530 238.0800000  86.2883530  75.7873530 237.5030000
  87.3833530  75.7473530 238.9270000  88.2043530  74.8023530 237.2370000
  88.9393530  74.2673530 237.8180000  88.0293530  74.1543530 236.3470000
  88.9483530  76.0453530 236.8960000  88.5603530  76.9883530 237.3330000
  90.0493530  75.9373530 237.0580000  88.7713530  76.2333530 235.4700000
  89.3743530  77.1443530 235.4170000  89.2903530  75.4233530 234.8940000
  87.3413530  76.4983530 234.9650000  86.7423530  75.6353530 235.2620000
  86.9953530  77.5083530 235.2740000  87.0623530  76.3883530 233.4880000
  87.3983530  77.3783530 233.2680000  87.7323530  75.6293530 233.0360000
  85.7693530  76.8583530 232.8100000  85.2963530  77.3903530 233.6400000
  85.9093530  77.5673530 231.9470000  85.0723530  75.6163530 232.4210000
  85.0023530  74.6583530 233.1630000  84.6513530  75.6563530 231.1620000
  84.1753530  74.3563530 230.7450000  85.0583530  73.7093530 230.5400000
  83.5353530  73.8413530 231.5040000  83.3193530  74.4503530 229.4580000
  83.0103530  73.4183530 229.1820000  84.1623530  75.0013530 228.2680000
  84.8033530  75.8423530 228.6170000  84.8813530  74.2113530 227.9620000
  83.3333530  75.4433530 227.1890000  83.1903530  74.6653530 225.8110000
  82.4913530  75.8033530 224.9080000  81.4753530  76.6593530 225.4240000
  80.7813530  76.9153530 224.5930000  80.8423530  76.1323530 226.1730000
  82.0973530  77.8943530 226.0960000  81.3923530  78.4243530 226.7670000
  83.0083530  77.6323530 226.6770000  82.5233530  78.8883530 225.0700000
  83.1273530  78.4313530 224.3510000  81.7123530  79.3583530 224.6200000
  83.0923530  79.6103530 225.5550000  84.5143530  74.3723530 225.2550000
  82.2283530  73.5373530 225.8860000  82.1643530  75.2853530 229.6670000
  81.0873530  74.7003530 230.1640000  81.0473530  73.6143530 230.7130000
  79.8873530  75.6353530 229.9410000  79.0573530  75.3063530 230.6010000
  79.5393530  75.5103530 228.8960000  80.2843530  77.0933530 230.2490000
  79.5323530  77.8173530 229.8690000  81.2613530  77.3743530 229.8000000
  80.3813530  77.3053530 231.7490000  80.7993530  76.4513530 232.3120000
  79.3933530  77.3803530 232.1370000  81.1433530  78.5333530 232.1440000
  80.6223530  79.1113530 232.9340000  81.2473530  79.2113530 231.2640000
  82.4803530  78.0333530 232.6660000  83.0353530  78.9553530 232.6480000
  82.9123530  77.3063530 231.9430000  82.5333530  77.4773530 234.1010000
  83.5903530  77.3033530 234.3930000  81.9953530  76.5093530 234.1580000
  81.9743530  78.4153530 235.1680000  80.8903530  78.5603530 234.9860000
  82.4693530  79.4043530 235.0190000  82.1983530  77.7513530 236.5160000
  81.6133530  76.8583530 236.7330000  82.9993530  78.1293530 237.5040000
  83.0173530  77.6073530 238.4590000  83.8413530  79.3013530 237.4900000
  83.4703530  79.8943530 238.3280000  83.4983530  79.9333530 236.6510000
  85.3813530  79.0343530 237.4750000  86.0413530  79.9053530 237.3770000
  85.7863530  78.5423530 236.6050000  86.0613530  78.8333530 238.7240000
  85.8943530  77.8363530 239.1090000  85.6343530  79.3463530 239.5570000
  87.4793530  79.3063530 238.5130000  87.6793530  80.4233530 238.5770000
  88.0053530  78.8863530 237.6530000  87.9103530  78.6163530 239.5980000
  88.8883530  78.6813530 239.5460000  87.9393530  77.5323530 239.6330000
  87.4923530  79.4903530 240.6720000  86.4613530  79.3823530 241.0890000
  88.0673530  80.4643530 240.6720000  87.5993530  78.8603530 241.7570000
  88.6573530  79.1273530 241.4840000  87.2853530  77.8053530 241.3750000
  87.3533530  79.0893530 243.3430000  87.9783530  78.6643530 244.0920000
  87.0263530  78.2293530 243.8600000  87.4653530  79.9943530 243.9370000
  74.1043530  89.3943530 241.6960000  74.6343530  90.0823530 241.0180000
  74.7653530  89.0983530 242.5500000  73.2173530  89.9393530 242.0670000
  73.7123530  88.1403530 240.9520000  73.2413530  88.4103530 239.9890000
  74.6813530  87.6993530 240.6990000  72.8103530  87.2213530 241.7880000
  73.3303530  87.0203530 242.7530000  71.8603530  87.7463530 242.0350000
  72.4633530  85.8553530 241.1780000  71.9163530  85.2933530 241.9680000
  71.7883530  85.9343530 240.2980000  73.7143530  85.0553530 240.8160000
  74.2243530  85.5633530 239.9710000  74.3733530  85.0683530 241.7070000
  73.4473530  83.5903530 240.4840000  74.3503530  82.9723530 240.6960000
  72.6863530  83.2033530 241.1950000  72.9923530  83.4253530 239.0220000
  72.7623530  82.3763530 238.8900000  72.0023530  83.8913530 238.8600000
  73.9923530  83.9163530 237.9410000  73.8803530  85.0163530 237.8540000
  75.0353530  83.7083530 238.2550000  73.8413530  83.3453530 236.5230000
  74.2793530  84.0153530 235.7630000  74.4903530  82.4383530 236.4290000
  72.3773530  83.0873530 236.1200000  71.9873530  82.3653530 236.8830000
  71.6953530  83.9293530 236.2310000  72.3203530  82.5253530 234.6890000
  72.4833530  83.1923530 233.8430000  73.2693530  81.9403530 234.6010000
  70.9873530  81.8203530 234.4010000  70.7053530  81.2493530 235.2910000
  70.0733530  82.3933530 234.5010000  70.9963530  80.9983530 233.1170000
  71.9293530  80.4483530 232.8220000  70.2053530  80.2733530 233.2180000
  70.7383530  81.6453530 231.8660000  71.4463530  82.4953530 231.9750000
  70.9633530  80.9213530 231.0380000  69.3123530  81.9423530 231.6660000
  68.7623530  80.9933530 231.5460000  68.9843530  82.6033530 232.4790000
  69.3203530  82.7383530 230.4380000  70.2993530  83.3613530 230.0970000
  68.1593530  82.6773530 229.8160000  68.0343530  83.6043530 228.7220000
  68.9853530  83.7073530 228.1530000  67.2993530  83.2033530 228.0050000
  67.5943530  85.0193530 229.1790000  66.6123530  84.9693530 229.7020000
  67.4683530  85.9713530 227.9750000  66.5953530  85.6113530 227.3790000
  67.2563530  87.0283530 228.2330000  68.7013530  85.9443530 227.2780000
  68.7123530  85.8423530 225.7120000  68.5043530  84.2443530 225.5680000
  69.6993530  83.5313530 225.3200000  70.2733530  83.9783530 224.4930000
  70.3873530  83.7213530 226.1750000  69.3873530  82.0643530 224.9420000
  68.8943530  81.9233530 223.9750000  70.3033530  81.4973530 224.7610000
  68.5663530  81.3483530 225.9830000  68.7293530  80.3203530 225.9020000
  68.8413530  81.6563530 226.9440000  67.5883530  81.6473530 225.8040000
  67.5263530  86.5303530 225.1440000  70.0543530  86.1853530 225.2200000
  68.5983530  85.4673530 230.0730000  68.2793530  86.4913530 230.7440000
  67.2153530  87.0933530 230.7490000  69.4373530  86.8543530 231.6500000
  68.9203530  87.1733530 232.5430000  70.0673530  87.6153530 231.2560000
  70.5863530  85.8893530 231.8890000  70.8803530  85.5573530 230.8640000
  70.1263530  85.1403530 232.5310000  71.9223530  86.3973530 232.4580000
  72.2163530  87.3713530 231.9770000  72.7233530  85.6633530 232.4290000
  72.0353530  86.9093530 233.8260000  71.2093530  87.4943530 233.4210000
  72.9893530  87.4823530 233.9570000  71.3413530  86.3713530 235.0670000
  72.1143530  85.7393530 235.5010000  70.3563530  86.0053530 234.7020000
  71.0193530  87.2703530 236.2680000  70.0643530  87.7673530 236.0000000
  71.9133530  87.8983530 236.5030000  70.3463530  86.8173530 237.5040000
  71.0873530  86.0563530 237.7410000  69.3553530  86.4333530 237.1370000
  70.2353530  87.7843530 238.6550000  71.0503530  88.5303530 238.7850000
  69.0913530  88.0243530 239.2910000  69.0923530  88.7513530 240.1120000
  67.7303530  87.4773530 239.0420000  67.6233530  86.8543530 238.1530000
  67.0253530  88.3413530 238.8960000  67.2703530  86.7183530 240.2410000
  66.2803530  86.2683530 240.1310000  66.9773530  87.5903530 240.8040000
  68.2273530  85.6993530 240.8730000  67.8033530  85.5093530 241.8640000
  69.2953530  85.9823530 241.0070000  68.1033530  84.3273530 240.2380000
  68.8353530  84.2683530 239.4050000  67.0723530  84.2633530 239.8280000
  68.3633530  83.2073530 241.2530000  68.2753530  82.2453530 240.7030000
  67.6023530  83.1943530 242.0680000  69.7403530  83.3883530 241.9160000
  69.7833530  84.3783530 242.4250000  70.5013530  83.3453530 241.1070000
  70.0533530  82.3223530 242.9590000  70.0553530  81.3663530 242.3930000
  69.2353530  82.3013530 243.7130000  71.4053530  82.4023530 243.6710000
  72.2053530  82.1003530 242.9600000  71.3933530  81.6493530 244.4880000
  71.6313530  83.4023530 244.1050000  60.0763530  67.7823530 246.0190000
  59.4993530  68.0313530 247.0140000  60.3333530  68.6643530 246.6620000
  59.2963530  67.1873530 246.7440000  59.6703530  68.3633530 243.9880000
  59.4563530  67.6793530 244.5830000  58.9263530  67.9963530 243.1190000
  58.6113530  69.5293530 242.7330000  58.3733530  70.7133530 242.9440000
  59.5633530  69.3873530 242.8040000  58.4253530  69.6323530 241.3750000
  59.2063530  70.1673530 240.8500000  58.7663530  68.6383530 241.2640000
  57.1273530  70.4093530 241.5260000  56.3893530  70.1263530 242.3070000
  57.2953530  71.5093530 241.7570000  56.8893530  70.3273530 240.1710000
  57.7643530  70.7643530 239.6510000  56.9793530  69.3403530 239.8050000
  55.5743530  70.8663530 239.9570000  54.8173530  70.3673530 240.6130000
  55.6793530  71.9283530 240.2550000  55.3653530  70.6133530 238.4980000
  56.2713530  70.9383530 237.9440000  55.2543530  69.5153530 238.3440000
  54.2043530  71.4143530 238.0030000  53.3403530  71.0633530 238.5600000
  54.3843530  72.4983530 238.2160000  53.8533530  71.1683530 236.5520000
  53.8003530  70.0833530 236.3490000  52.8193530  71.4773530 236.2790000
  54.8633530  71.9423530 235.7330000  54.7163530  73.0403530 235.9320000
  55.9033530  71.6523530 235.9290000  54.6243530  71.6793530 234.2990000
  54.1653530  70.6833530 234.1480000  53.9693530  72.5393530 234.2080000
  55.6643530  71.9143530 233.2820000  56.4593530  71.1493530 233.4550000
  55.2873530  71.7753530 232.2300000  56.2373530  73.2953530 233.4460000
  55.7133530  74.1453530 232.9410000  56.5343530  73.4923530 234.4910000
  57.5103530  73.3373530 232.8190000  57.8173530  74.3873530 232.8350000
  58.2803530  72.5813530 233.2060000  57.2703530  72.9563530 231.4650000
  57.5343530  71.8153530 231.4080000  57.1883530  73.9853530 230.5880000
  56.8923530  74.2083530 229.1750000  57.0213530  75.2723530 228.8380000
  57.4613530  73.6983530 228.3760000  55.4723530  73.9363530 229.2150000
  55.3953530  72.8273530 229.4720000  54.7843530  74.1553530 227.8280000
  55.2943530  73.5953530 227.0220000  53.7503530  73.7273530 227.7980000
  54.7813530  75.5633530 227.6310000  54.1663530  76.1743530 226.3240000
  54.6353530  75.0373530 225.3210000  55.3463530  75.2513530 224.1300000
  54.9043530  74.5653530 223.3720000  55.2023530  76.2843530 223.7350000
  56.8583530  75.0273530 224.3370000  57.1143530  73.9583530 224.5010000
  57.3763530  75.3743530 223.4220000  57.4283530  75.8613530 225.4760000
  57.2613530  75.4123530 226.3950000  58.4433530  76.0093530 225.3320000
  56.9353530  76.7923530 225.5350000  52.6983530  76.2353530 226.3900000
  54.9643530  77.3763530 225.9920000  55.0783530  74.8163530 230.3460000
  53.8923530  74.5673530 230.5590000  53.3463530  73.7063530 229.9050000
  53.3693530  75.5273530 231.7010000  53.0913530  76.4223530 231.1300000
  54.1763530  75.6783530 232.4320000  52.0793530  75.3293530 232.4880000
  52.0583530  74.3313530 232.9070000  51.1693530  75.5103530 231.8260000
  51.6363530  76.0443530 233.6130000  50.7543530  75.3163530 233.6650000
  51.3883530  77.0493530 233.2390000  52.2503530  75.8073530 234.9330000
  52.3223530  74.7043530 235.0910000  51.5203530  76.2293530 235.6590000
  53.5833530  76.4703530 235.1430000  54.3573530  75.8883530 234.5990000
  53.7363530  76.3513530 236.2330000  53.5893530  77.9883530 234.8460000
  52.7363530  78.3703530 235.4340000  53.4263530  78.1553530 233.7500000
  54.7883530  78.8053530 235.3520000  55.0913530  78.5103530 236.3900000
  54.7323530  79.8863530 235.2770000  55.7253530  78.3783530 234.3580000
  56.1193530  78.9343530 233.4630000  56.4453530  77.4473530 234.8000000
  56.9253530  77.2793530 233.8370000  56.7273530  76.5603530 236.0820000
  57.0033530  75.5353530 235.7120000  55.8523530  76.3683530 236.6750000
  57.7633530  76.9613530 237.2900000  57.5353530  77.8373530 237.8090000
  58.6093530  77.6033530 237.0270000  58.3943530  75.8223530 238.1620000
  59.3113530  76.0603530 238.7660000  58.6693530  74.9163530 237.5940000
  57.3613530  75.4493530 239.1060000  57.6203530  74.4203530 239.4240000
  56.4383530  75.4373530 238.4860000  57.3123530  76.5323530 240.1720000
  57.3533530  77.5503530 239.7130000  58.2073530  76.4753530 240.8270000
  55.9843530  76.4673530 240.9000000  55.8683530  75.5173530 241.4570000
  55.1873530  76.5213530 240.1270000  55.7423530  77.6443530 241.8160000
  54.6983530  77.5863530 242.2050000  55.8753530  78.5793530 241.2380000
  56.6803530  77.6753530 242.9860000  57.7443530  77.7683530 242.7030000
  56.4403530  76.8703530 243.7080000  56.4743530  78.5743530 243.5290000
  62.4163530  50.6783530 243.3760000  61.8403530  49.8713530 242.9490000
  61.7633530  51.3333530 243.9450000  62.8273530  50.1783530 244.1820000
  62.9643530  50.7753530 242.0350000  63.7123530  51.5543530 242.0980000
  63.3673530  49.7953530 241.6390000  61.8093530  51.1503530 241.1790000
  61.3153530  52.0673530 241.5650000  62.2693530  51.3333530 240.1810000
  60.5903530  50.2243530 241.1500000  60.8833530  49.1693530 240.8900000
  59.9383530  50.2343530 242.0450000  59.7723530  50.9773530 240.1060000
  59.3083530  51.8633530 240.3570000  60.6333530  51.0553530 239.4210000
  58.3643530  50.5283530 239.5210000  59.1543530  49.7503530 239.8400000
  57.6183530  50.5243530 240.1000000  57.4043530  50.4213530 237.9750000
  57.7533530  49.8493530 237.0540000  57.0423530  49.5813530 237.2740000
  56.8803530  51.7443530 237.7080000  55.9863530  51.3453530 237.2010000
  56.8833530  52.0173530 238.7790000  57.6083530  52.8783530 236.9870000
  58.5483530  53.2953530 237.4500000  57.6913530  52.5973530 235.9180000
  56.9503530  54.1033530 236.7300000  56.0423530  53.6723530 236.2360000
  56.8713530  54.5343530 237.7470000  57.7953530  54.9113530 235.7780000
  58.7123530  55.3843530 236.1860000  58.1313530  54.4353530 234.8470000
  56.7623530  55.8253530 235.3390000  55.8553530  55.3043530 234.9590000
  56.3933530  56.3953530 236.2200000  57.3033530  56.6013530 234.2000000
  56.2903530  57.0563530 233.9650000  58.1393530  57.2683530 234.5230000
  57.9023530  56.1003530 232.9660000  59.0053530  56.1873530 232.9710000
  57.1133530  55.3153530 233.0090000  57.7563530  56.8433530 231.6750000
  56.6953530  56.7413530 231.9210000  58.4333530  57.7183530 231.6820000
  57.7933530  56.5323530 230.3690000  58.1603530  55.4563530 230.3940000
  57.6153530  57.3253530 229.3290000  58.4153530  56.7053530 228.2970000
  58.0913530  55.6803530 227.9960000  58.3433530  57.3613530 227.4150000
  59.9173530  56.6223530 228.6790000  60.1683530  57.6943530 228.9080000
  60.6313530  55.9973530 227.5030000  60.1843530  56.4403530 226.5970000
  61.6823530  56.2853530 227.5140000  60.5253530  54.5723530 227.5750000
  60.9253530  53.6303530 226.3950000  61.7473530  54.6533530 225.4700000
  63.1243530  54.9183530 225.6960000  63.2723530  55.4303530 226.6730000
  63.7433530  53.9873530 225.7140000  63.6043530  55.9353530 224.6670000
  62.8393530  56.7233530 224.4850000  64.5283530  56.4323530 225.0280000
  63.9083530  55.2813530 223.3610000  63.0563530  54.8233530 222.9650000
  64.2683530  56.0683530 222.7830000  64.6363530  54.5563530 223.5050000
  61.8623530  52.5813530 226.8470000  59.7393530  53.2563530 225.6090000
  60.1973530  55.6623530 229.7220000  61.1523530  55.9213530 230.3530000
  61.7333530  56.9613530 230.1320000  61.3993530  54.8603530 231.4640000
  60.5203530  54.8783530 232.1330000  62.3083530  55.0353530 232.0890000
  61.8113530  53.5403530 230.9330000  62.7573530  53.6813530 230.4120000
  61.0083530  53.1883530 230.2330000  62.2603530  52.6643530 232.0610000
  62.8363530  52.9963530 232.8910000  62.9313530  51.8183530 231.6070000
  61.0123530  52.5613530 232.9090000  60.1913530  52.6393530 232.1240000
  60.6303530  53.3413530 233.6130000  60.9393530  51.2563530 233.6320000
  60.4053530  50.3473530 233.2770000  60.0223530  51.4033530 233.6010000
  61.5283530  50.7863530 234.9040000  62.0413530  50.0313530 234.6080000
  61.1683530  49.7823530 235.2160000  62.0973530  51.8353530 235.7710000
  61.5183530  52.1313530 236.6130000  62.1083530  52.7643530 235.1870000
  63.1393530  51.3433530 236.6390000  63.2183530  50.3023530 236.8210000
  64.0353530  52.0443530 237.1980000  64.6383530  51.6103530 237.9640000
  64.1213530  53.4493530 237.0520000  63.8493530  53.8693530 236.0520000
  65.1673530  53.7913530 237.1990000  63.2533530  53.6243530 238.3690000
  63.8783530  54.5313530 238.4810000  63.7143530  53.4673530 239.3370000
  61.5493530  53.7063530 238.5130000  61.2753530  52.6773530 238.6290000
  61.0553530  54.0483530 237.5540000  60.7953530  54.5513530 239.7480000
  60.5393530  55.6603530 239.6690000  61.4503530  54.5663530 240.6330000
  59.3663530  54.4903530 240.0670000  59.4713530  53.5183530 240.4550000
  58.7793530  54.6293530 239.1400000  58.9593530  55.4263530 241.2020000
  58.6413530  56.4053530 240.7760000  59.7733530  55.6223530 241.9460000
  57.8503530  54.6933530 241.9030000  58.1773530  53.6423530 242.0910000
  56.9833530  54.6513530 241.2000000  57.5053530  55.3183530 243.2330000
  56.5813530  54.8423530 243.5980000  57.4073530  56.4213530 243.1490000
  58.1993530  55.0713530 244.0380000  57.0053530  59.0603530 243.4370000
  57.7923530  58.3773530 243.1790000  56.1303530  58.8573530 244.0770000
  57.4443530  59.8693530 243.9860000  56.5773530  59.6443530 242.2390000
  55.6763530  59.0193530 241.9940000  56.4563530  60.7923530 242.4430000
  56.9583530  59.4073530 240.8830000  57.6603530  59.9283530 241.5450000
  57.6213530  58.6243530 240.6240000  56.4783530  60.3113530 239.7130000
  56.3483530  61.4153530 239.8810000  57.0833530  61.1243530 239.5440000
  55.3963530  59.8073530 238.7530000  55.2963530  58.8593530 239.3130000
  54.5383530  60.5243530 238.8500000  55.5313530  59.5123530 237.2490000
  54.6953530  59.0703530 236.7190000  55.4373530  60.4733530 236.6740000
  56.9123530  58.8703530 237.0360000  57.5833530  59.1543530 237.7720000
  56.9253530  57.8193530 237.2650000  57.6873530  59.4473530 235.8020000
  57.8073530  60.5323530 235.6520000  58.7093530  58.9963530 235.7090000
  56.7673530  59.2843530 234.6670000  56.7833530  58.3503530 235.1690000
  55.6963530  59.0773530 234.6690000  57.4123530  59.5323530 233.2960000
  57.2573530  60.5523530 232.9960000  58.5263530  59.2763530 233.2860000
  56.6283530  59.1033530 232.0150000  57.1813530  59.0093530 231.0620000
  56.9073530  58.3773530 232.7760000  55.2573530  58.4203530 231.6270000
  54.8303530  58.3963530 232.6080000  55.1253530  59.3093530 231.0000000
  54.9403530  57.1203530 230.7210000  55.5233530  57.0023530 229.7890000
  55.0603530  56.1063530 231.1830000  53.5743530  57.1583530 230.1650000
  52.8423530  57.0793530 230.9900000  53.5443530  58.1433530 229.6640000
  53.4013530  56.0863530 229.1430000  54.0733530  56.3013530 228.2700000
  53.6013530  55.0643530 229.5200000  51.9743530  56.1673530 228.7600000
  51.0233530  55.6093530 229.2740000  51.9793530  56.8283530 227.6200000
  50.7203530  57.2593530 227.1430000  50.4783530  56.9613530 226.1120000
  49.8283530  56.9693530 227.7810000  50.8763530  58.6813530 226.8990000
  49.8563530  58.9383530 226.5020000  51.5283530  59.1343530 225.6360000
  50.9113530  58.8133530 224.7550000  51.4503530  60.2213530 225.6780000
  52.8753530  58.8093530 225.6220000  53.9043530  59.9583530 226.1390000
  55.0363530  59.2353530 225.3710000  55.5653530  58.0153530 225.8750000
  56.5983530  58.0013530 225.4890000  55.6213530  57.9733530 226.9960000
  54.8573530  56.7823530 225.3020000  55.4223530  55.8503530 225.5080000
  53.8363530  56.7043530 225.7200000  54.7333530  56.9173530 223.8130000
  55.6953530  56.8193530 223.4230000  54.1173530  56.1903530 223.4200000
  54.3853530  57.8973530 223.6310000  53.6193530  61.2583530 225.5100000
  54.1213530  59.8503530 227.6020000  51.6023530  59.2833530 228.0490000
  51.1193530  59.0663530 229.2820000  50.3033530  58.2033530 229.4840000
  51.3823530  60.2443530 230.3210000  51.1503530  61.2843530 229.9700000
  52.4533530  60.1503530 230.3980000  50.6733530  60.1193530 231.7000000
  50.6393530  59.0303530 231.9310000  49.6613530  60.5723530 231.6820000
  51.3003530  60.8243530 232.8540000  51.1483530  61.9243530 232.8010000
  52.3763530  60.5673530 232.7600000  50.7593530  60.3483530 234.1910000
  50.4183530  59.2833530 234.1330000  49.8903530  60.9623530 234.5220000
  51.9253530  60.5333530 235.1580000  52.5193530  61.4373530 234.9630000
  52.6383530  59.7403530 234.9430000  51.5043530  60.7133530 236.6040000
  51.0003530  61.6573530 236.4580000  52.2553530  61.2203530 237.3170000
  50.5593530  59.5903530 237.0440000  49.7513530  59.0823530 236.3830000
  50.0443530  59.2773530 237.9580000  51.8703530  59.1213530 237.4030000
  51.2623530  58.4593530 236.8670000  52.7683530  58.8583530 238.4120000
  53.1773530  57.8303530 238.7300000  52.3893530  59.1373530 239.6850000
  52.0343530  60.1393530 239.5770000  53.2703530  58.8673530 240.3160000
  51.3173530  58.6723530 240.4250000  51.7553530  57.7053530 240.4930000
  50.2303530  58.7623530 240.4050000  51.0973530  59.3513530 241.5840000
  50.4953530  60.0293530 242.1440000  50.7363530  60.2483530 241.2890000
  51.8193530  59.2503530 242.5880000  52.9373530  59.0103530 242.2140000
  52.4643530  58.3203530 242.8200000  51.5443530  61.1223530 243.7090000
  50.9043530  61.2233530 244.4640000  51.8473530  61.9953530 243.6270000
  53.2943530  62.1993530 244.2940000  54.2223530  61.9073530 243.7050000
  54.0363530  61.6583530 244.9180000  53.6373530  62.6323530 245.7400000
  53.3873530  63.5673530 245.7740000  54.5613530  62.9723530 246.2790000
  52.5693530  62.5273530 246.5620000  52.8413530  61.5273530 246.8270000
  51.5633530  62.7153530 246.1990000  52.5603530  63.2363530 247.3450000
  70.5863530  49.5333530 245.7110000  69.8473530  49.1983530 246.0540000
  70.7443530  50.0573530 244.8940000  71.4413530  50.1213530 246.3140000
  70.1103530  47.5973530 245.9330000  70.8613530  46.9453530 246.5740000
  69.4983530  47.2783530 246.8210000  70.2753530  46.6183530 244.6770000
  70.5143530  45.6993530 245.2060000  69.4883530  47.2363530 244.7820000
  71.1393530  47.0273530 243.4530000  70.9973530  48.0503530 243.0530000
  72.2033530  46.9323530 243.8370000  71.3633530  46.2093530 242.4100000
  72.1973530  46.5463530 241.7560000  71.7173530  45.4213530 243.0900000
  70.0413530  45.9403530 241.8640000  69.5153530  45.4333530 242.6890000
  69.5663530  46.9103530 241.6080000  70.0623530  45.0043530 240.7120000
  70.4183530  43.9953530 240.9920000  69.0453530  44.7853530 240.4230000
  70.9153530  45.5183530 239.5880000  70.7153530  46.5603530 239.2890000
  71.9313530  45.6723530 240.0050000  70.8183530  44.5203530 238.4260000
  71.2253530  43.5073530 238.6870000  69.7753530  44.3543530 238.0930000
  71.6373530  45.0643530 237.2950000  71.5413530  46.1443530 237.1830000
  72.6863530  44.8113530 237.4050000  71.2783530  44.5633530 235.9870000
  70.7943530  43.6253530 236.1640000  70.4243530  45.0943530 235.5670000
  72.4093530  44.7623530 235.0500000  73.2773530  44.2623530 234.9440000
  72.7113530  43.9903530 234.3060000  72.5773530  46.1753530 234.8070000
  73.0563530  46.6883530 235.6110000  73.5593530  46.3973530 234.4320000
  71.3753530  46.7893530 234.0940000  70.4753530  46.7863530 234.6940000
  71.7303530  47.8033530 233.7540000  70.6473530  46.1063530 232.9310000
  71.5653530  46.5273530 232.5220000  70.6393530  45.0513530 232.6150000
  69.5643530  46.9093530 232.2100000  69.2393530  48.0133530 232.5600000
  69.1273530  46.2593530 231.1020000  67.9113530  46.7523530 230.5320000
  67.3273530  45.8453530 230.2950000  67.3563530  47.3023530 231.3190000
  67.9053530  47.6833530 229.2450000  66.8433530  47.6863530 228.9210000
  68.7143530  47.2773530 227.9710000  69.7343530  47.6773530 228.0690000
  68.7413530  46.1703530 227.8690000  68.2013530  47.8603530 226.7860000
  69.1703530  48.4853530 225.6800000  68.2763530  49.7163530 225.1910000
  67.8183530  50.6793530 226.1470000  66.7303530  50.8613530 225.9830000
  67.8713530  50.3023530 227.1940000  68.6173530  52.0063530 226.0820000
  68.1153530  52.7313530 226.7530000  69.6833530  51.9203530 226.3810000
  68.5883530  52.6053530 224.7080000  68.6813530  53.6563530 224.7380000
  69.3513530  52.2193530 224.1090000  67.6933530  52.3233530 224.2510000
  70.3523530  49.1063530 226.3230000  69.3723530  47.5703530 224.5260000
  68.3853530  48.9763530 229.6190000  67.4553530  49.8973530 229.7830000
  66.2583530  49.7253530 229.8670000  68.1353530  51.2193530 229.8440000
  67.4103530  52.0533530 229.9170000  68.7483530  51.4103530 228.9270000
  69.0583530  51.1103530 231.0670000  69.7463530  51.8643530 230.6540000
  69.8243530  50.3283530 231.0810000  68.3783530  51.2223530 232.5150000
  67.9483530  50.2493530 232.7410000  67.5743530  52.0003530 232.5380000
  69.1743530  51.2173530 233.8820000  69.3993530  52.1863530 233.8920000
  70.2343530  50.9173530 233.9240000  68.5803530  51.8473530 235.1430000
  67.9813530  50.9963530 235.3780000  67.9683530  52.7883530 234.9300000
  69.6593530  52.0833530 236.2030000  69.9243530  53.0623530 235.9500000
  70.5973530  51.4813530 236.1480000  69.1743530  52.4743530 237.5700000
  68.5013530  53.3573530 237.4480000  70.0223530  52.7503530 238.2350000
  68.5003530  51.2243530 237.9700000  67.4393530  51.1793530 237.6930000
  69.1543530  50.1863530 238.5050000  68.5893530  49.3053530 238.8170000
  70.6343530  50.1363530 238.7810000  71.2143530  50.8053530 238.1040000
  71.0223530  49.1103530 238.5840000  70.9833530  50.5693530 240.2150000
  70.8443530  49.7133530 240.9100000  70.3543530  51.4183530 240.5470000
  72.4203530  51.0363530 240.3280000  72.6603530  51.2343530 241.3910000
  72.5563530  51.9953530 239.8100000  73.3233530  49.9993530 239.6920000
  74.3463530  50.4543530 239.6520000  73.1313530  49.8563530 238.6190000
  73.0823530  48.5503530 240.1990000  72.0953530  48.1663530 240.4450000
  73.0653530  48.5673530 241.3310000  74.1983530  47.5943530 239.5290000
  73.7193530  47.2703530 238.5970000  74.3753530  46.6903530 240.1480000
  75.5893530  48.0923530 238.8610000  75.5633530  49.1333530 238.4540000
  76.0253530  47.2573530 238.2880000  76.9633530  48.0713530 239.4350000
  77.8913530  48.6153530 239.3710000  77.2163530  47.3423530 240.1540000
  76.5063530  48.8853530 239.9850000  87.6023530  87.3923530 245.7920000
  86.7363530  87.8703530 246.2510000  88.4963530  87.5113530 246.4140000
  86.9793530  86.5673530 245.8880000  87.7123530  87.7233530 244.4380000
  86.5883530  87.8023530 244.3020000  88.2513530  88.6893530 244.2790000
  88.2623530  86.6813530 243.5690000  89.2743530  86.4803530 243.9690000
  87.5893530  85.8223530 243.7060000  88.2413530  87.0063530 242.1140000
  87.2453530  87.1323530 241.6680000  88.9693530  87.8173530 241.8290000
  88.6583530  85.9193530 241.3600000  89.1093530  86.4813530 240.4730000
  89.3233530  85.3593530 242.0710000  87.9153530  84.8153530 240.7560000
  88.6043530  84.0623530 240.3080000  87.4653530  84.3303530 241.6300000
  86.9403530  85.3363530 239.7670000  86.3843530  84.5043530 239.4000000
  86.2693530  86.0183530 240.2760000  87.4973530  86.0043530 238.5620000
  88.2223530  86.8153530 238.7720000  87.9643530  85.1603530 238.0580000
  86.5133530  86.5313530 237.5730000  85.7173530  87.1763530 237.9450000
  87.1693530  87.2713530 237.0560000  85.9533530  85.4113530 236.6830000
  84.9813530  85.1213530 237.0290000  85.3273530  85.8573530 235.9210000
  86.8813530  84.2743530 236.1270000  87.9653530  84.3133530 235.8610000
  87.2853530  83.5233530 236.8090000  86.4523530  83.9473530 234.7590000
  86.1353530  83.1573530 235.2040000  85.6553530  84.3193530 234.0890000
  87.4173530  83.1123530 234.2140000  87.8833530  83.8883530 233.6510000
  88.2363530  82.6573530 234.8300000  86.7003530  82.2153530 233.3910000
  87.5393530  81.4943530 233.0810000  87.1883530  81.1693530 233.4350000
  85.3903530  82.7993530 232.2240000  84.8303530  82.0853530 231.5010000
  84.6663530  82.9253530 232.9290000  85.5273530  83.8843530 230.9990000
  86.0003530  84.9923530 231.0920000  85.4393530  83.2303530 229.7580000
  85.7213530  84.1133530 228.6730000  86.5083530  84.8893530 228.8760000
  86.0823530  83.5313530 227.7940000  84.3493530  84.7023530 228.3550000
  83.7633530  83.8653530 227.9180000  84.5293530  85.8073530 227.3330000
  85.0233530  86.6603530 227.8570000  85.2143530  85.4963530 226.5080000
  83.2383530  86.1823530 226.8790000  82.6453530  85.6043530 225.5350000
  82.1863530  84.1243530 225.9410000  82.3173530  83.0973530 224.9830000
  81.3543530  82.9543530 224.4550000  83.0923530  83.2803530 224.1880000
  82.7053530  81.8603530 225.7380000  82.7983530  81.1213530 224.9420000
  83.6543530  81.9533530 226.3000000  81.6573530  81.4653530 226.7400000
  82.0353530  80.7213530 227.3620000  81.5033530  82.3413530 227.3030000
  80.7523530  81.2043530 226.2970000  81.4613530  86.3963530 225.1640000
  83.7753530  85.4873530 224.5780000  83.6913530  85.2523530 229.5270000
  82.9423530  84.4483530 230.2940000  82.6403530  83.2973530 230.0170000
  82.8503530  85.0923530 231.7100000  83.8433530  85.1163530 232.2060000
  82.2543530  84.4613530 232.3920000  82.3213530  86.5273530 231.5450000
  81.3323530  86.4903530 231.0490000  83.0053530  87.1113530 230.8790000
  82.1853530  87.3193530 232.8370000  81.9893530  88.3883530 232.6010000
  83.1373530  87.2843530 233.3770000  81.1273530  86.8163530 233.8070000
  80.4103530  86.1383530 233.2950000  80.5893530  87.7203530 234.1760000
  81.7513530  86.1803530 235.0430000  82.7633530  86.6133530 235.2220000
  81.8403530  85.0803530 234.9150000  80.9673530  86.4843530 236.3040000
  80.0343530  85.8813530 236.2510000  80.6833530  87.5623530 236.3300000
  81.8333530  86.1253530 237.4990000  82.6563530  86.8553530 237.6710000
  82.2483530  85.1153530 237.4020000  81.0103530  86.0833530 238.6820000
  80.0073530  85.7033530 238.6560000  81.4403530  86.4423530 239.8280000
  80.5293530  86.6513530 240.4150000  82.7713530  86.9783530 240.3710000
  82.7993530  88.0283530 240.1610000  83.6053530  86.6653530 239.7590000
  83.2263530  86.9413530 241.8680000  82.4983530  87.3363530 242.5500000
  83.8933530  87.7193530 242.2500000  83.5013530  85.5443530 242.3200000
  84.3233530  85.2253530 241.6910000  82.7303530  84.7683530 242.1250000
  83.7843530  85.5853530 243.7920000  84.5493530  86.3583530 243.9420000
  84.2803530  84.6103530 243.8720000  82.5323530  85.8083530 244.6680000
  81.7973530  84.9863530 244.5220000  82.1213530  86.8423530 244.6420000
  82.6413530  85.9063530 246.0500000  82.8483530  84.8953530 245.9110000
  82.0413530  85.5733530 246.9260000  83.7853530  86.7983530 246.1610000
  84.7993530  86.7443530 245.7450000  84.1083530  86.8423530 247.1700000
  83.2513530  87.8973530 246.4770000  82.4483530  88.3873530 246.0170000
  84.2193530  88.5003530 246.6770000  82.6063530  87.4913530 247.3950000
  60.5243530  85.5923530 248.8480000  59.6943530  85.3873530 248.4320000
  60.8843530  86.4543530 248.5760000  60.9933530  85.0833530 247.8240000
  58.8463530  86.2333530 249.0120000  58.6893530  86.8033530 249.8620000
  59.2713530  87.2423530 248.7690000  57.1123530  85.8963530 248.3300000
  57.2443530  84.8203530 248.3100000  56.3503530  85.8423530 249.1270000
  55.1573530  87.8393530 246.7620000  55.2623530  86.3293530 247.4870000
  55.3793530  87.8233530 246.8250000  57.0643530  85.9853530 243.9840000
  57.7623530  86.3433530 244.0800000  57.4983530  84.8413530 243.6780000
  56.6173530  85.6023530 242.8600000  55.9683530  84.6563530 243.1090000
  56.2663530  86.6783530 242.8130000  57.6143530  85.2443530 242.1120000
  58.2753530  86.1233530 242.0610000  58.0943530  84.3633530 242.5820000
  56.5833530  85.1253530 241.0990000  56.0723530  84.1633530 241.2700000
  55.7613530  85.8733530 241.1600000  57.5423530  85.3413530 240.0470000
  57.9463530  86.3843530 240.1070000  58.3603530  84.6183530 240.3250000
  57.0193530  84.9213530 238.7360000  56.8043530  83.8353530 238.8450000
  56.0893530  85.4183530 238.4440000  58.0643530  85.1943530 237.6820000
  58.1243530  86.2783530 237.4590000  59.0413530  84.8463530 238.0990000
  57.7633530  84.4333530 236.4080000  57.7013530  83.3903530 236.7680000
  56.7603530  84.6293530 236.0040000  58.8753530  84.6043530 235.3630000
  59.8003530  84.5423530 235.9780000  58.7953530  83.8123530 234.5830000
  59.2293530  85.9463530 234.7490000  58.8473530  86.7203530 235.4380000
  60.3313530  86.1293530 234.7190000  58.7293530  86.0763530 233.3120000
  57.7863530  85.5363530 233.1590000  58.5423530  87.1153530 233.2520000
  59.7673530  85.8573530 232.2050000  60.3873530  84.8233530 232.0650000
  59.9653530  86.9733530 231.4700000  60.9203530  86.8513530 230.3690000
  61.9543530  86.7623530 230.7710000  60.6923530  85.9933530 229.7070000
  60.9463530  88.0333530 229.3540000  60.2443530  87.9153530 228.5110000
  62.3613530  88.3413530 228.8180000  63.0583530  88.4653530 229.6750000
  62.6603530  87.4383530 228.2640000  62.4613530  89.5053530 227.9950000
  61.7943530  89.5373530 226.5800000  62.1093530  88.0903530 226.0030000
  61.5213530  87.6543530 224.7850000  60.5013530  87.2393530 224.9730000
  61.4183530  88.4863530 224.0410000  62.4353530  86.5643530 224.2430000
  62.7213530  85.8573530 225.0520000  61.9313530  85.9963530 223.4420000
  63.6733530  87.2383530 223.6840000  64.5983530  86.8953530 224.0170000
  63.6373530  87.2293530 222.6510000  63.6043530  88.2373530 223.9860000
  60.3413530  89.7363530 226.6570000  62.6073530  90.4203530 225.7260000
  60.5403530  89.1343530 229.9930000  59.2353530  89.3023530 229.9880000
  58.3773530  88.6093530 229.5100000  58.9493530  90.4103530 230.7540000
  58.2483530  90.1283530 231.5520000  58.6353530  91.3283530 230.1470000
  60.1943530  90.6923530 231.4950000  59.9113530  91.7573530 231.4690000
  60.9113530  91.0163530 230.7180000  60.7993530  89.8603530 232.8420000
  61.0693530  88.9673530 232.3130000  59.9363530  89.7263530 233.5490000
  62.2493530  90.0113530 233.7960000  62.1943530  90.6653530 234.7520000
  63.1253530  90.5863530 233.3630000  62.4733530  89.2733530 234.9950000
  61.5893530  89.3233530 235.6980000  63.3743530  89.5533530 235.5550000
  62.8593530  88.2173530 234.1260000  63.5763530  88.4943530 233.2940000
  61.9033530  87.9563530 233.6500000  63.2773530  87.1703530 235.0320000
  63.0803530  86.3363530 234.3480000  62.5653530  87.2173530 235.8960000
  64.7063530  87.2903530 235.4480000  65.0043530  88.2623530 235.8380000
  65.6103530  86.3133530 235.3710000  66.6333530  86.5173530 235.7050000
  65.3833530  84.9163530 234.8600000  66.2953530  84.5783530 234.3320000
  64.5293530  84.8503530 234.1410000  65.1803530  83.9033530 235.9920000
  65.9473530  84.0163530 236.7850000  65.2793530  82.8733530 235.5810000
  63.8513530  84.1233530 236.6870000  63.0333530  83.9813530 235.9800000
  63.7523530  85.1843530 236.9870000  63.6303530  83.2323530 237.8960000
  64.5733530  83.1533530 238.4830000  63.3423530  82.2203530 237.5630000
  62.4843530  83.8173530 238.7220000  61.6063530  83.9433530 238.0600000
  62.8923530  84.7793530 239.1110000  62.0053530  83.0043530 239.9200000
  61.7493530  83.6493530 240.7730000  62.9693530  82.6903530 240.2730000
  60.9443530  81.8783530 239.5640000  61.3283530  81.4763530 238.6080000
  60.0303530  82.4823530 239.4930000  60.5343530  80.6523530 240.4670000
  61.2503530  79.8203530 240.3540000  59.7693530  79.9103530 240.3030000
  60.5563530  81.0283530 241.4980000  78.5453530  86.8913530 246.1550000
  78.3573530  87.4063530 245.3000000  79.5643530  87.3133530 245.8680000
  78.5183530  87.3533530 247.1390000  77.2053530  85.8773530 245.1820000
  77.8413530  85.8783530 245.7870000  76.4243530  86.5543530 245.1080000
  77.4233530  84.7133530 243.8420000  78.5153530  84.3703530 243.6630000
  78.2323530  83.9553530 243.5420000  76.9393530  85.5523530 242.5580000
  75.9523530  85.5813530 242.9550000  77.0393530  86.6713530 242.4860000
  77.4113530  85.3113530 241.0810000  78.4663530  85.3433530 240.6600000
  77.1923530  84.2673530 241.0000000  77.0213530  86.4193530 240.1450000
  75.9863530  86.5113530 240.4260000  77.5843530  87.3813530 240.3370000
  77.2323530  85.8173530 238.7750000  78.2843530  85.5783530 238.6830000
  76.7403530  84.8263530 238.7660000  76.7673530  86.6933530 237.6400000
  75.7063530  86.9373530 237.8610000  77.3383530  87.6443530 237.6630000
  76.8903530  86.0813530 236.2350000  77.9633530  86.0483530 235.9480000
  76.4733530  85.0473530 236.2190000  76.0393530  86.9243530 235.2730000
  75.0433530  86.9223530 235.7710000  76.4063530  87.9763530 235.2350000
  75.7883530  86.3863530 233.8530000  75.2233530  85.4313530 233.9090000
  75.1103530  87.0973530 233.3260000  77.0633530  86.1783530 233.0250000
  77.7913530  86.9793530 233.2830000  77.4883530  85.1883530 233.3060000
  76.8233530  86.2183530 231.5070000  75.9163530  85.6143530 231.2840000
  76.6583530  87.2793530 231.2030000  77.9693530  85.6433530 230.6580000
  78.9183530  86.1143530 231.0040000  78.0473530  84.5473530 230.8170000
  77.8243530  85.9533530 229.1410000  77.3093530  86.9263530 229.0150000
  78.8383530  86.0133530 228.7050000  77.0363530  84.9413530 228.3010000
  77.3783530  84.4183530 227.2530000  75.9573530  84.6873530 228.9900000
  74.8583530  83.9923530 228.3900000  75.1353530  83.2073530 227.6590000
  74.3703530  83.4883530 229.2500000  73.7983530  84.9453530 227.7880000
  72.9273530  84.3403530 227.4630000  74.2513530  85.8443530 226.6070000
  74.7273530  85.1503530 225.8790000  73.3383530  86.2783530 226.1240000
  75.1283530  86.9023530 227.0450000  75.9833530  87.6323530 225.9360000
  74.9733530  88.7103530 225.4010000  74.6733530  89.9313530 226.0520000
  73.5823530  89.9403530 226.2850000  75.2303530  90.0523530 227.0140000
  75.0063530  91.0763530 225.0830000  74.4393530  90.9323530 224.1400000
  74.7463530  92.0713530 225.4870000  76.4683530  91.0193530 224.7060000
  76.6293530  90.0243530 224.4320000  76.6983530  91.6283530 223.8990000
  77.0933530  91.2083530 225.5190000  77.0773530  88.4093530 226.5450000
  76.2893530  86.8203530 224.7500000  73.4213530  85.7453530 228.8590000
  72.5013530  86.5893530 228.6270000  71.5763530  86.5283530 227.8450000
  72.5973530  87.4653530 229.8120000  73.1453530  86.8883530 230.5530000
  71.5363530  87.4393530 230.0370000  73.3843530  88.7763530 229.8240000
  73.0723530  88.9533530 228.7820000  74.4653530  88.7673530 229.7240000
  73.1013530  89.8693530 230.9280000  72.0353530  90.0453530 230.9550000
  73.4023530  90.9103530 230.6620000  73.6943530  89.6803530 232.2890000
  74.6123530  89.0993530 232.2460000  73.1013530  88.9743530 232.8360000
  73.7943530  90.9723530 233.1090000  72.9293530  91.6743530 233.1080000
  74.5993530  91.5533530 232.6590000  74.0043530  90.6083530 234.5600000
  74.8723530  89.9663530 234.7490000  73.2103530  90.0663530 234.9230000
  73.6233530  91.6533530 235.5620000  73.0393530  92.5253530 235.1940000
  74.5403530  92.1283530 235.4410000  73.3123530  91.3923530 237.0380000
  72.3393530  91.8533530 237.2520000  74.0633530  90.9573530 238.0820000
  73.6443530  91.0593530 239.0860000  75.5123530  90.5533530 238.1330000
  75.7993530  90.3013530 237.0780000  75.6853530  89.6053530 238.6550000
  76.5483530  91.5383530 238.7520000  76.5113530  92.0203530 239.7320000
  76.2593530  92.5533530 238.5350000  77.8963530  91.2453530 238.0780000
  78.3833530  92.1883530 238.0040000  77.9143530  90.8733530 237.0310000
  78.6053530  90.2903530 238.9330000  77.8803530  89.4563530 239.0400000
  78.6973530  90.8493530 239.8840000  79.8863530  89.7473530 238.3580000
  80.5493530  90.4733530 237.8550000  79.6373530  88.9163530 237.6620000
  80.6983530  89.1453530 239.4410000  81.6393530  88.8083530 238.9570000
  80.0673530  88.3703530 239.9170000  81.0533530  90.0423530 240.5480000
  80.0933530  90.3363530 241.0150000  81.5633530  90.8973530 240.0650000
  81.8863530  89.4373530 241.6550000  81.9313530  89.7573530 242.6500000
  82.9883530  89.4423530 241.5080000  81.3253530  88.5383530 241.9310000
  54.9923530  85.9693530 244.6670000  55.1523530  84.9373530 244.8380000
  54.6683530  85.9463530 243.6520000  55.0143530  87.0563530 244.8900000
  56.9263530  84.1643530 245.7760000  56.4313530  84.9303530 246.6190000
  57.5163530  85.1063530 245.7990000  57.0123530  87.6993530 245.3220000
  56.3873530  88.5293530 245.6910000  57.9103530  88.1653530 245.6520000
  57.0993530  88.4893530 244.0680000  57.9393530  88.0243530 243.4970000
  56.0743530  88.4813530 243.7140000  57.4083530  89.8743530 244.2940000
  56.8773530  90.3663530 245.1580000  58.4933530  89.7463530 244.3540000
  57.3563530  90.5143530 243.0010000  56.3803530  90.3303530 242.5820000
  57.3333530  91.5763530 243.2770000  58.4233530  89.8943530 242.0550000
  59.4463530  90.1173530 242.4270000  58.4723530  88.8163530 241.9540000
  58.1253530  90.2343530 240.6000000  57.1093530  90.3073530 240.2160000
  57.9333530  91.1813530 240.8570000  59.2973530  90.1573530 239.6050000
  60.2713530  90.6533530 239.8250000  59.5043530  89.0983530 239.7330000
  59.0163530  90.6753530 238.2070000  58.6593530  91.6993530 238.3340000
  59.9423530  90.7673530 237.6180000  58.0943530  89.7523530 237.4460000
  58.3473530  88.7203530 237.7220000  57.1103530  89.8823530 237.8570000
  58.0723530  89.8793530 235.9250000  57.9483530  90.9503530 235.6610000
  59.0453530  89.5763530 235.4960000  56.9383530  89.0143530 235.3230000
  56.9533530  87.9703530 235.6650000  55.9623530  89.4563530 235.5900000
  56.8543530  89.0243530 233.8300000  57.6233530  89.7713530 233.6330000
  57.3203530  88.2803530 233.2510000  55.4173530  89.0033530 233.2490000
  54.8793530  88.1763530 233.7440000  54.9053530  89.9613530 233.4340000
  55.4563530  88.6933530 231.7540000  56.3643530  89.0723530 231.0690000
  54.4493530  87.9743530 231.3050000  54.5713530  87.7723530 229.8640000
  53.5813530  87.3733530 229.5780000  54.7093530  88.7373530 229.3110000
  55.6113530  86.6973530 229.3280000  56.6523530  86.9033530 229.6680000
  55.6803530  86.7053530 227.7660000  54.6143530  86.6843530 227.4370000
  56.1533530  87.6513530 227.4170000  56.4533530  85.6033530 227.2760000
  56.3383530  84.9153530 225.8610000  54.7503530  84.9753530 225.6580000
  54.0813530  84.1093530 224.7500000  54.3853530  84.3343530 223.6970000
  54.3163530  83.0363530 224.9560000  52.5743530  84.3023530 224.9470000
  52.2813530  85.3673530 224.8150000  51.9933530  83.6613530 224.2580000
  52.1823530  83.9363530 226.3520000  52.8993530  84.3543530 226.9910000
  51.2423530  84.3443530 226.5310000  52.1673530  82.9043530 226.4920000
  56.9943530  85.6923530 224.7930000  56.7153530  83.5003530 225.9840000
  55.1863530  85.3753530 229.6960000  55.4083530  85.0063530 230.9350000
  56.0863530  85.5953530 231.7500000  54.5413530  83.7693530 231.1700000
  55.0913530  82.8693530 230.8310000  53.6623530  83.8853530 230.5010000
  54.0343530  83.5583530 232.6200000  54.8633530  83.2533530 233.2970000
  53.3203530  82.7083530 232.5500000  53.2983530  84.7703530 233.2190000
  52.7333530  85.2983530 232.4170000  54.0743530  85.4883530 233.5450000
  52.2893530  84.4513530 234.3530000  51.7073530  83.5453530 234.0580000
  51.5453530  85.2833530 234.3740000  52.8543530  84.2943530 235.7930000
  53.1663530  83.2363530 235.9460000  52.0713530  84.4963530 236.5560000
  54.1083530  85.1003530 236.1820000  54.8473530  85.0043530 235.3650000
  54.5753530  84.5483530 237.0310000  53.9193530  86.5813530 236.6050000
  53.6343530  87.2173530 235.7380000  54.9413530  86.9423530 236.8660000
  52.9183530  86.7983530 237.7270000  51.8613530  86.8043530 237.4340000
  53.1433530  87.0853530 239.0130000  52.2833530  87.2013530 239.6900000
  54.4433530  87.2703530 239.7080000  55.3143530  86.9383530 239.1240000
  54.3073530  86.6713530 240.6120000  54.7933530  88.6673530 240.2010000
  54.6193530  89.3873530 239.3830000  55.8673530  88.7003530 240.4920000
  53.9633530  89.0673530 241.4040000  54.5743530  89.6823530 242.0960000
  53.6393530  88.1653530 241.9630000  52.7563530  89.8693530 240.9670000
  52.2213530  89.4023530 240.1100000  53.0753530  90.8623530 240.6440000
  51.8003530  90.0983530 242.1060000  51.2063530  89.2393530 242.2170000
  50.9833530  90.6923530 241.7490000  52.4363530  90.5413530 243.4270000
  53.1243530  91.3743530 243.1680000  53.0393530  89.7383530 243.9020000
  51.4513530  91.0793530 244.4600000  50.7443530  91.7283530 243.9450000
  51.9663530  91.7333530 245.1890000  50.6013530  90.0843530 245.2230000
  49.8633530  90.6893530 245.8090000  51.1913530  89.4333530 245.8810000
  50.0723530  89.4213530 244.5180000  85.7453530  67.1903530 245.1640000
  84.9033530  66.5943530 244.8060000  85.6593530  68.2153530 244.8660000
  85.7753530  67.2503530 246.2680000  86.8053530  66.4433530 244.4560000
  87.6813530  67.0693530 244.6590000  86.8763530  65.4383530 244.9270000
  86.5723530  66.2353530 242.9410000  87.4963530  65.7953530 242.5160000
  85.7213530  65.5553530 242.7520000  86.2943530  67.5163530 242.1580000
  85.5963530  67.5213530 241.3490000  86.0883530  68.2903530 242.9030000
  87.4423530  68.1643530 241.5280000  87.3543530  69.2573530 241.5480000
  87.9003530  67.8653530 242.4080000  87.9733530  67.6973530 240.2050000
  88.1583530  66.6163530 240.1470000  87.1523530  68.0933530 239.5840000
  89.2463530  68.3333530 239.7320000  89.3203530  69.3173530 240.1900000
  90.2013530  67.8193530 240.0420000  89.3703530  68.5983530 238.4120000
  89.6473530  67.5933530 238.0190000  88.5053530  69.1413530 237.9450000
  90.4963530  69.4863530 238.3010000  90.1153530  70.4003530 238.6500000
  91.4463530  69.4593530 238.9000000  90.4183530  69.0573530 236.8670000
  90.7003530  69.9823530 236.5390000  91.2103530  68.2843530 236.9280000
  89.7943530  69.6213530 235.5390000  89.2343530  68.6953530 235.4900000
  89.1883530  70.5563530 235.6280000  90.5783530  69.7213530 234.2000000
  89.7973530  69.9223530 233.4200000  91.2823530  70.5643530 233.9710000
  91.0923530  68.3223530 233.8800000  92.1353530  68.0343530 233.5890000
  90.7893530  67.5533530 234.5400000  90.9823530  68.0743530 232.5290000
  90.1483530  68.2653530 231.9160000  91.5043530  69.1453530 232.3760000
  91.6253530  66.5493530 232.1060000  92.5673530  66.4553530 232.5460000
  91.3663530  65.8293530 232.8360000  91.9673530  66.1233530 230.5430000
  91.4153530  66.5953530 229.5680000  93.2283530  65.5393530 230.3370000
  93.2563530  65.0793530 228.9490000  92.9113530  65.7903530 228.1340000
  94.3033530  64.8283530 228.6760000  92.2993530  63.8583530 228.9180000
  92.5923530  63.1983530 229.7640000  92.3503530  63.2093530 227.5490000
  93.4103530  63.1693530 227.2360000  91.9443530  62.1823530 227.6890000
  91.6213530  64.0143530 226.6100000  90.5983530  63.4303530 225.5680000
  91.2993530  62.0273530 225.3540000  90.5733530  60.8893530 224.9110000
  89.5403530  61.1293530 224.5540000  91.1233530  60.4393530 224.0570000
  90.4013530  59.8363530 226.0150000  89.8043530  60.2193530 226.8690000
  89.8943530  58.9913530 225.5250000  91.7003530  59.3583530 226.5900000
  92.0803530  60.1893530 227.0790000  91.5193530  58.5513530 227.2360000
  92.3223530  59.0343530 225.8200000  89.3033530  63.1933530 226.2370000
  90.5883530  64.1833530 224.2870000  90.9583530  64.2923530 229.0950000
  90.0253530  63.4913530 229.3530000  90.1443530  62.3033530 229.6450000
  88.7603530  64.3293530 229.3780000  87.9783530  63.6833530 229.7670000
  88.4783530  64.6533530 228.3560000  88.7943530  65.4903530 230.3750000
  87.8483530  66.0453530 230.2580000  89.5363530  66.2413530 230.2690000
  88.9133530  64.9893530 231.7930000  89.7803530  64.3323530 231.9560000
  88.1363530  64.3343530 231.6240000  88.6043530  66.1083530 232.7730000
  87.9503530  66.8503530 232.2700000  89.5433530  66.5293530 232.9950000
  88.0623530  65.9373530 234.1730000  87.2433530  65.3253530 234.0170000
  87.5683530  66.8653530 234.5280000  88.9603530  65.2843530 235.2080000
  89.9463530  65.7193530 234.9790000  88.9743530  64.1773530 235.0830000
  88.6503530  65.6833530 236.6540000  88.1743530  66.6953530 236.6280000
  89.5553530  65.6143530 237.2590000  87.7353530  64.8153530 237.3780000
  86.9373530  65.4243530 237.7630000  87.8303530  63.5713530 237.7840000
  86.9153530  63.0383530 237.9570000  88.9983530  62.7043530 237.5930000
  89.8763530  63.3753530 237.6150000  88.9713530  62.1373530 236.6440000
  89.0853530  61.7603530 238.7870000  90.1013530  61.3233530 238.7530000
  88.3603530  60.9193530 238.6740000  88.9763530  62.4843530 240.1400000
  89.0933530  61.7113530 240.9300000  87.9573530  62.9203530 240.2510000
  90.0283530  63.5963530 240.3200000  89.8533530  64.4163530 239.5880000
  91.0273530  63.1543530 240.1010000  90.0653530  64.2153530 241.7250000
  89.0513530  64.1563530 242.1670000  90.3383530  65.2903530 241.6630000
  91.1053530  63.4673530 242.5570000  92.0973530  63.5573530 242.0700000
  90.8223530  62.3873530 242.5460000  91.3473530  63.8973530 243.9920000
  91.6003530  64.8823530 244.2670000  92.2383530  63.3103530 244.2860000
  90.2953530  63.5313530 244.9120000  90.4433530  62.4553530 244.7360000
  89.2673530  63.8533530 244.6690000  90.4323530  63.7653530 245.9870000
  87.0203530  81.5903530 242.4750000  88.0833530  81.2953530 242.4990000
  86.3953530  80.7063530 242.4820000  86.7303530  81.7703530 243.4880000
  86.5333530  81.9643530 241.1770000  87.2663530  82.6793530 241.0080000
  86.7373530  81.4503530 240.2060000  85.1073530  81.6473530 241.1880000
  84.9513530  80.6413530 241.6080000  84.7473530  82.3913530 241.8780000
  84.5083530  81.5753530 239.8520000  84.7743530  80.7583530 239.2550000
  83.4393530  81.4173530 239.9180000  85.0293530  82.6713530 239.0300000
  84.5373530  83.5553530 239.4850000  86.1353530  82.7583530 239.0700000
  84.6753530  82.5733530 237.5860000  83.6083530  82.5103530 237.4110000
  85.0473530  83.4373530 237.2060000  85.4463530  81.7963530 236.5720000
  86.5633530  81.7033530 236.6760000  84.9173530  81.0263530 236.7930000
  84.8063530  81.4113530 235.1880000  83.7403530  81.3063530 235.2690000
  84.6823530  82.3463530 234.6500000  85.5313530  80.2073530 234.4190000
  86.5673530  80.3713530 234.8640000  85.4013530  79.2273530 234.8150000
  85.3733530  80.1993530 232.7180000  84.7043530  79.4603530 232.4260000
  84.4913530  80.8833530 232.9320000  86.5473530  80.7103530 231.3340000
  87.2803530  79.9273530 231.3710000  85.9233530  80.6563530 230.4220000
  87.6143530  82.2313530 231.0700000  87.5003530  82.7783530 230.1600000
  87.4003530  83.2043530 231.6540000  88.8423530  82.7913530 231.9230000
  88.9483530  83.9253530 232.0430000  89.0513530  82.4203530 232.9770000
  89.7243530  81.9143530 231.4720000  89.3363530  80.8603530 231.6310000
  89.6633530  82.2023530 230.3980000  90.9543530  82.2093530 232.2510000
  91.1343530  83.2933530 232.1170000  90.8693530  81.9643530 233.3420000
  91.9123530  81.3853530 231.5730000  93.0573530  81.3053530 231.9160000
  91.3093530  80.7103530 230.5480000  92.0393530  79.6583530 230.0800000
  93.0173530  80.1413530 230.0060000  91.9783530  78.8433530 230.7830000
  91.5623530  78.8663530 228.8260000  92.2453530  77.9843530 228.6560000
  91.7603530  79.8353530 227.6680000  91.1293530  80.7153530 227.9360000
  92.8313530  80.1183530 227.6950000  91.4853530  79.2793530 226.3930000
  90.8433530  80.2583530 225.3150000  89.4753530  80.7103530 226.0050000
  88.5143530  79.8243530 226.5670000  88.7913530  78.7413530 226.4940000
  88.4243530  80.0353530 227.6570000  87.1773530  80.1053530 225.8760000
  87.3153530  80.0473530 224.7750000  86.3873530  79.3953530 226.1890000
  86.7373530  81.5093530 226.2260000  86.0163530  81.9033530 225.5970000
  86.4343530  81.5443530 227.2200000  87.6003530  82.0913530 226.1530000
  91.6783530  81.4763530 225.1390000  90.4873530  79.5083530 224.0970000
  90.2083530  78.4533530 228.9850000  90.0013530  77.2173530 229.3650000
  90.8243530  76.3323530 229.5180000  88.5613530  77.1403530 229.7350000
  88.0323530  76.4073530 229.1020000  87.9823530  78.0833530 229.6810000
  88.6423530  76.7443530 231.1700000  89.1613530  75.7793530 231.4110000
  87.5913530  76.3993530 231.2470000  89.2163530  77.8963530 232.0750000
  88.4793530  78.5733530 232.5770000  89.8203530  78.6693530 231.6310000
  90.1453530  77.2963530 233.1070000  90.7323530  76.3923530 232.8810000
  89.3753530  76.7333530 233.5010000  90.8223530  78.2853530 234.0530000
  91.4933530  78.7833530 233.3250000  91.3813530  77.7563530 234.8700000
  90.0663530  79.4023530 234.7780000  89.1203530  79.0573530 235.2400000
  89.8293530  80.1373530 233.9860000  90.9283530  80.0343530 235.8810000
  91.9143530  80.2353530 235.4620000  91.0583530  79.3833530 236.7750000
  90.3263530  81.3313530 236.2450000  90.0073530  81.9423530 235.3950000
  90.3933530  81.8323530 237.4640000  89.8553530  82.7333530 237.6840000
  91.0723530  81.2123530 238.6490000  91.0893530  81.7403530 239.6220000
  92.0383530  80.7733530 238.4260000  90.3073530  80.1703530 239.2150000
  90.0083530  79.5043530 238.3910000  89.4153530  80.7373530 239.5820000
  91.0713530  79.3523530 240.3020000  91.0153530  80.1153530 241.1160000
  92.0983530  79.2033530 240.0250000  90.7813530  77.7893530 240.5840000
  90.1383530  77.2583530 239.8560000  89.8823530  78.0843530 240.9240000
  91.2813530  76.8403530 241.8360000  92.1483530  76.4453530 241.4510000
  90.5983530  75.9413530 242.0100000  91.6243530  77.3173530 243.3120000
  90.7263530  77.3513530 243.9230000  92.0103530  78.3483530 243.4170000
  91.6843530  76.5683530 244.5540000  92.4663530  76.1053530 243.9830000
  90.7803530  75.9773530 244.9700000  92.3243530  77.4833530 245.4740000
  92.2953530  76.9513530 246.4100000  91.9033530  78.1573530 246.2020000
  92.7133530  78.5023530 245.1830000  88.1103530  50.3323530 242.5480000
  88.6713530  50.2133530 241.6870000  87.6693530  49.3763530 242.8860000
  88.9813530  50.5723530 243.1200000  87.4683530  51.5333530 242.9920000
  87.2753530  51.5073530 244.0780000  88.0513530  52.4373530 242.7920000
  86.2383530  51.4073530 242.2900000  85.6563530  52.2463530 242.5230000
  86.2423530  51.2443530 241.2300000  85.3973530  50.4093530 242.7940000
  85.6533530  49.3273530 242.9020000  85.5413530  50.7533530 243.8910000
  84.0323530  50.6663530 242.0430000  83.0393530  50.4743530 242.4100000
  83.4383530  51.5173530 242.2690000  83.7933530  49.8713530 240.7920000
  84.3483530  50.5493530 240.1480000  84.1993530  48.8263530 240.8840000
  82.3253530  49.7253530 240.3710000  81.6143530  49.2793530 241.1200000
  81.9273530  50.7443530 240.1760000  82.2863530  48.7483530 239.2000000
  82.6233530  47.7313530 239.4390000  81.2323530  48.5153530 239.0980000
  83.0343530  49.2393530 237.9340000  82.9643530  50.3553530 237.8700000
  84.0983530  48.9893530 238.0830000  82.5953530  48.6273530 236.5720000
  81.7913530  49.2583530 236.1390000  83.3613530  48.8003530 235.8100000
  82.1173530  47.1513530 236.5990000  82.7983530  46.4483530 237.0940000
  81.1703530  47.1533530 237.2040000  81.7803530  46.5753530 235.2020000
  81.0903530  45.7073530 235.3200000  81.2533530  47.2703530 234.5290000
  82.9693530  46.2323530 234.3610000  83.5353530  47.1463530 234.0400000
  83.6223530  45.6323530 235.0180000  82.4213530  45.5053530 233.1040000
  81.8033530  44.6453530 233.4060000  81.9323530  46.3083530 232.5120000
  83.4223530  44.8083530 232.1880000  84.0723530  45.4383530 232.7390000
  83.6353530  43.7423530 232.3790000  83.5493530  45.1473530 230.7400000
  84.5363530  45.1953530 230.0040000  82.3283530  45.3013530 230.4340000
  82.0813530  45.5993530 229.0800000  82.9213530  45.3273530 228.3900000
  81.1863530  45.0153530 228.7930000  81.7503530  47.0703530 229.0630000
  80.7913530  47.1513530 229.6310000  81.5453530  47.5213530 227.6070000
  80.9253530  46.7393530 227.1010000  80.9473530  48.4623530 227.6360000
  82.8063530  47.6523530 226.9410000  83.4213530  49.0693530 226.5520000
  82.6013530  49.3503530 225.2060000  81.6603530  50.4263530 225.0840000
  80.6923530  50.0353530 224.6930000  81.4023530  50.8853530 226.0660000
  82.2243530  51.5103530 224.1430000  83.0423530  52.0793530 224.6140000
  82.6403530  51.0723530 223.2330000  81.1823530  52.5033530 223.7340000
  80.8253530  52.8793530 224.6480000  81.5493530  53.2943530 223.1560000
  80.4373530  52.0383530 223.1640000  83.0623530  50.1233530 227.5200000
  84.8573530  48.8893530 226.2790000  82.8403530  47.7373530 229.7300000
  82.5903530  48.9483530 230.1660000  81.5363530  49.5533530 230.0720000
  83.7723530  49.3983530 231.0340000  84.5623530  49.8553530 230.4040000
  84.1883530  48.4843530 231.4880000  83.3243530  50.3443530 232.1670000
  82.4433530  49.9103530 232.6990000  82.9883530  51.3223530 231.7550000
  84.3613530  50.4963530 233.2900000  84.5083530  49.5153530 233.7850000
  83.9183530  51.2023530 234.0260000  85.7443530  51.0173530 232.9070000
  85.5543530  51.9743530 232.4300000  86.2303530  50.4263530 232.1010000
  86.6803530  51.1483530 234.1290000  86.1933530  51.6093530 235.0150000
  87.5403530  51.8023530 233.8680000  87.2003530  49.7563530 234.4860000
  87.4743530  49.3043530 233.5070000  86.3793530  49.1633530 234.9500000
  88.4553530  49.6723530 235.3520000  89.2233530  50.3993530 235.0110000
  88.8843530  48.6683530 235.1430000  88.0803530  49.8623530 236.7990000
  87.7913530  50.8873530 237.0580000  87.9723530  48.8983530 237.7250000
  87.6383530  49.1503530 238.7470000  88.2183530  47.4423530 237.4430000
  88.8213530  46.9023530 238.1540000  88.7663530  47.2463530 236.4940000
  86.8963530  46.7133530 237.3570000  87.2153530  45.8083530 236.9270000
  86.3493530  47.1233530 236.4980000  86.0703530  46.4303530 238.6450000
  85.0243530  46.2243530 238.3450000  86.0853530  47.3523530 239.2580000
  86.5253530  45.2943530 239.5890000  87.4673530  45.6463530 240.0280000
  86.6203530  44.2863530 239.1780000  85.6123530  44.8783530 240.7290000
  84.6773530  44.4413530 240.3160000  85.4213530  45.8083530 241.2910000
  86.2993530  43.8573530 241.6620000  87.3633530  44.0293530 241.5260000
  86.0823530  42.8023530 241.4290000  86.0073530  44.0333530 243.1270000
  86.0693530  45.1433530 243.3640000  86.6263530  43.4423530 243.8240000
  84.6563530  43.5953530 243.3940000  84.2913530  44.3953530 242.7260000
  84.3473530  43.6063530 244.4620000  84.0143530  42.8833530 242.9490000
  50.2043530  44.1833530 242.4780000  50.1173530  43.5493530 241.6340000
  49.1323530  44.1523530 242.8250000  50.2763530  43.6223530 243.4320000
  51.1363530  45.8513530 242.2090000  51.2523530  46.7793530 242.9580000
  52.1633530  45.9113530 242.2890000  50.8423530  46.8963530 241.1660000
  50.7043530  46.4973530 240.1470000  50.0373530  47.2523530 241.8860000
  51.1803530  48.2893530 241.1490000  50.7643530  48.8103530 242.0540000
  52.2273530  47.9903530 241.1180000  50.5073530  48.9013530 239.9740000
  50.4023530  48.2633530 239.0510000  49.5323530  49.3163530 240.3580000
  51.0873530  50.1693530 239.6040000  50.4523530  50.6153530 238.8040000
  50.9773530  50.7223530 240.5640000  52.4833530  49.8183530 239.1930000
  53.0573530  50.7463530 239.2360000  52.9793530  49.1323530 239.9060000
  52.5523530  49.2093530 237.7950000  53.5893530  48.8383530 237.6720000
  51.8713530  48.3363530 237.6780000  52.2533530  50.2513530 236.7150000
  51.3003530  50.7733530 236.9660000  53.0493530  51.0223530 236.7540000
  52.1223530  49.6393530 235.3100000  51.5223530  48.6993530 235.3990000
  51.5593530  50.3483530 234.6610000  53.4363530  49.2403530 234.6090000
  53.9643530  48.5173530 235.2580000  53.1673530  48.6983530 233.6670000
  54.4433530  50.3663530 234.2940000  54.9083530  50.7913530 235.1990000
  55.2463530  49.9213530 233.6610000  53.8483530  51.5073530 233.5200000
  53.0423530  51.9773530 234.1360000  54.5803530  52.3183530 233.2940000
  53.4263530  50.8973530 232.2060000  54.2443530  50.5953530 231.5490000
  52.6123530  50.1213530 232.3390000  52.9833530  51.9633530 231.3560000
  52.0223530  51.7843530 231.8750000  53.4503530  52.9673530 231.4650000
  52.7513530  51.7643530 229.9930000  52.6523530  50.6773530 229.4650000
  52.4423530  52.9663530 229.5020000  52.2453530  53.0773530 228.1110000
  51.9213530  52.1703530 227.5590000  51.3123530  53.6513530 228.0740000
  53.5313530  53.4983530 227.4860000  53.5753530  54.5953530 227.4310000
  53.7133530  53.0113530 226.0600000  52.8673530  53.0393530 225.3660000
  54.4573530  53.7223530 225.6340000  54.1173530  51.6693530 226.1280000
  54.8713530  51.1553530 224.8600000  55.1473530  49.6743530 225.3300000
  56.0183530  49.4903530 226.4340000  57.0823530  49.6043530 226.1200000
  55.8643530  50.2293530 227.2590000  55.7633530  48.0793530 226.8770000
  55.7873530  47.3693530 226.0180000  56.5303530  47.7343530 227.5950000
  54.3993530  47.9143530 227.5200000  54.4433530  46.8993530 227.7750000
  54.3003530  48.4893530 228.3760000  53.5983530  48.0163530 226.8770000
  53.9373530  51.1313530 223.7260000  56.1063530  51.9353530 224.6990000
  54.4913530  52.9893530 228.3890000  55.6903530  53.3313530 228.2450000
  56.1053530  54.1593530 227.4450000  56.3993530  52.7653530 229.4650000
  57.4613530  52.5853530 229.1870000  55.9193530  51.8923530 229.9270000
  56.4073530  53.7483530 230.5990000  55.5263530  54.0143530 231.1880000
  56.4073530  54.6463530 229.9460000  57.6483530  53.3663530 231.4710000
  57.8513530  53.9943530 232.2850000  58.6643530  53.5163530 231.0190000
  57.4673530  52.0963530 232.1320000  57.9283530  51.3793530 231.4190000
  56.4013530  52.0543530 232.3500000  57.8743530  52.0403530 233.5550000
  58.3053530  52.8043530 234.1840000  58.7723530  52.4703530 233.2150000
  58.0313530  50.6033530 234.0200000  58.5543530  50.0143530 233.2350000
  57.2033530  49.9473530 234.1530000  58.8023530  50.4753530 235.3270000
  59.3753530  51.3303530 235.1380000  59.3893530  49.5493530 235.1970000
  59.5393530  51.1633530 236.3850000  59.7023530  52.3653530 236.3650000
  59.8133530  50.4363530 237.4630000  59.4823530  51.4593530 237.9910000
  59.3163530  48.7473530 237.9850000  60.2293530  48.2943530 238.2360000
  58.5763530  48.0903530 237.3820000  58.0693530  48.0593530 239.2950000
  58.1983530  48.4313530 240.3890000  58.4123530  47.1873530 239.8040000
  56.4963530  48.3893530 239.3970000  55.9533530  47.8243530 238.6550000
  56.0423530  49.4403530 239.3140000  56.1033530  48.2283530 240.8090000
  56.7833530  47.4853530 241.3160000  55.1073530  47.7453530 240.7900000
  56.2343530  49.6623530 241.4430000  57.1493530  50.2163530 241.7150000
  56.7083530  49.1923530 242.2700000  54.9573530  50.6173530 241.4820000
  53.9943530  50.0763530 241.5970000  54.8893530  50.9713530 240.4480000
  54.8393530  51.7523530 242.5920000  54.2273530  52.5363530 242.1250000
  55.8763530  52.0843530 242.8300000  54.1153530  51.5843530 243.9680000
  53.1663530  51.0383530 244.0730000  54.3453530  52.3043530 244.7530000
  54.6923530  50.8813530 244.4910000  66.7333530  94.7593530 242.6140000
  67.4243530  94.3803530 243.3520000  66.3843530  95.5163530 243.3400000
  67.3293530  95.1733530 241.7810000  65.4063530  94.1623530 242.1750000
  65.6413530  93.1033530 242.0320000  64.7633530  94.3303530 243.0710000
  64.4613530  94.7293530 241.0570000  63.5353530  94.1443530 241.1550000
  64.1063530  95.7703530 241.2080000  64.8333530  94.5863530 239.5970000
  64.7663530  95.6293530 239.1380000  65.8723530  94.1763530 239.4730000
  63.8583530  93.9653530 238.7150000  63.2543530  93.2853530 239.3170000
  63.2223530  94.7663530 238.2760000  64.5643530  93.1333530 237.7160000
  64.9143530  93.6763530 236.8550000  65.5623530  92.7443530 237.8940000
  63.5803530  92.2583530 237.1090000  63.2173530  91.4663530 237.7410000
  62.6403530  92.8563530 236.8950000  64.4013530  91.8923530 235.9020000
  63.6373530  91.3303530 235.5230000  64.5693530  92.7053530 235.2010000
  65.3613530  90.8143530 235.7040000  66.1843530  91.3453530 236.1580000
  64.9823530  90.0103530 236.3510000  65.6283530  90.4173530 234.2250000
  66.5423530  89.8023530 234.2660000  64.9193530  89.7403530 233.7340000
  65.8903530  91.5333530 233.2030000  66.4953530  91.0063530 232.4340000
  64.9813530  91.8903530 232.6730000  66.6793530  92.7073530 233.7810000
  66.0853530  93.2673530 234.5040000  67.5433530  92.3523530 234.3650000
  67.0973530  93.7383530 232.7450000  66.2633530  93.8003530 232.0140000
  67.1983530  94.7313530 233.2410000  68.4403530  93.4043530 232.0980000
  69.2263530  93.3453530 232.8850000  68.3783530  92.3963530 231.6610000
  68.8383530  94.4083530 230.9970000  68.2493530  94.2173530 230.0790000
  68.6163530  95.4433530 231.3220000  70.3173530  94.2823530 230.6520000
  71.2273530  94.7703530 231.2930000  70.4733530  93.4983530 229.6060000
  71.8593530  93.3263530 229.2390000  72.4293530  94.2803530 229.1730000
  72.3433530  92.6703530 230.0090000  72.0023530  92.7273530 227.7740000
  73.0873530  92.3783530 227.7100000  71.8423530  93.7623530 226.6980000
  72.5793530  94.5683530 226.8470000  72.0623530  93.2833530 225.7120000
  70.5253530  94.2863530 226.7940000  69.5113530  94.2673530 225.5960000
  69.0613530  92.7473530 225.3820000  68.2853530  92.0823530 226.3670000
  68.6683530  91.0413530 226.4470000  68.4113530  92.5653530 227.3720000
  66.7953530  92.0503530 225.9740000  66.1703530  91.6833530 226.8150000
  66.4713530  93.0613530 225.6410000  66.4883530  91.1273530 224.8260000
  65.4633530  91.2023530 224.6320000  67.0283530  91.4653530 224.0100000
  66.7653530  90.1513530 225.0550000  68.3213530  95.0293530 226.0330000
  70.1843530  94.7293530 224.3630000  70.9483530  91.7403530 227.4280000
  71.1853530  90.7863530 228.2420000  72.2523530  90.7763530 228.7840000
  69.9853530  89.9003530 228.5340000  70.0053530  88.9943530 227.8760000
  69.1033530  90.5243530 228.3890000  69.8073530  89.3773530 229.9590000
  70.7593530  88.9803530 230.1940000  69.0713530  88.5603530 229.8640000
  69.6043530  90.2883530 231.1780000  68.5903530  90.6203530 231.0120000
  70.3903530  91.0753530 231.1370000  69.5703530  89.8233530 232.6480000
  69.0773530  88.8993530 232.8530000  69.0413530  90.4803530 233.3370000
  70.9223530  89.8153530 233.2090000  71.4383530  90.7223530 233.1120000
  71.3133530  89.0983530 232.4610000  71.0573530  89.3773530 234.6240000
  72.0153530  88.8863530 234.8460000  70.3453530  88.5743530 234.4590000
  70.6483530  90.0743530 235.8860000  71.1963530  90.9983530 235.7860000
  71.0413530  89.5953530 236.8270000  69.1523530  89.9763530 235.9070000
  68.6913530  89.3223530 235.1500000  68.4363530  90.3113530 236.9400000
  67.3623530  90.1583530 236.9450000  69.0503530  90.8343530 238.1600000
  70.1613530  90.9693530 238.1400000  68.9633530  90.2013530 238.9930000
  68.1393530  91.8583530 238.7840000  67.1363530  91.6123530 239.1490000
  68.1743530  92.7293530 238.1020000  68.6853530  92.2253530 240.1030000
  68.4093530  93.2953530 240.2510000  69.6713530  92.0683530 239.6560000
  68.8443530  91.3093530 241.2840000  69.0723530  90.3303530 240.9300000
  67.9603530  91.5183530 241.9300000  70.1793530  91.2313530 242.0280000
  70.0203530  92.2083530 242.1130000  71.2283530  91.2683530 241.7140000
  70.1153530  90.7043530 243.3390000  70.4203530  89.7103530 243.2850000
  69.2923530  90.9463530 243.8930000  70.7283530  91.2053530 244.4500000
  70.0123530  92.0073530 244.9420000  71.7263530  91.4963530 243.9660000
  70.9683530  90.3963530 245.4790000  71.3103530  89.3853530 245.1100000
  70.8783530  90.4493530 246.5450000  71.8123530  91.0083530 245.6470000
  67.4863530  47.8653530 244.2330000  67.4063530  47.8673530 245.3610000
  66.9463530  48.7523530 243.9410000  68.4273530  48.2603530 243.9070000
  67.2273530  46.5463530 243.3920000  67.9653530  45.7713530 243.5490000
  66.3723530  45.9413530 243.7860000  66.8363530  46.8853530 241.9240000
  66.1293530  47.6533530 241.6910000  67.5913530  47.4553530 241.4040000
  65.9023530  45.9553530 241.1700000  66.6763530  45.2233530 240.9180000
  65.0843530  45.4903530 241.7780000  65.2573530  46.6563530 239.9490000
  64.2503530  47.0703530 240.1900000  65.8453530  47.5383530 239.5840000
  65.2313530  45.7183530 238.7610000  64.6903530  46.2583530 237.9590000
  66.2993530  45.5533530 238.4690000  64.6073530  44.3323530 238.9680000
  64.8923530  43.9253530 239.9570000  63.5013530  44.3983530 239.0310000
  65.0233530  43.4123530 237.7990000  66.0913530  43.5313530 237.5240000
  64.9223530  42.3483530 238.0970000  64.2363530  43.7523530 236.5220000
  63.2533530  43.2533530 236.6180000  64.0863530  44.8573530 236.5020000
  64.9403530  43.3323530 235.2140000  65.7893530  44.0303530 235.0720000
  65.3363530  42.3023530 235.3640000  64.1153530  43.4013530 233.9030000
  63.4223530  42.5313530 233.9320000  63.5043530  44.3273530 233.8770000
  64.9783530  43.4163530 232.6100000  65.7253530  44.2383530 232.6300000
  65.5633530  42.4813530 232.5560000  64.2193530  43.7123530 231.3030000
  63.7073530  44.6943530 231.4200000  64.9283530  43.8333530 230.4510000
  63.1713530  42.6823530 230.9260000  63.6383530  41.6973530 230.7000000
  62.4823530  42.5393530 231.7700000  62.3523530  43.1283530 229.7140000
  62.9453530  43.6533530 228.9390000  61.8343530  42.2203530 229.3370000
  61.2563530  44.0733530 230.0280000  60.9873530  44.4813530 231.1310000
  60.6453530  44.2363530 228.8570000  59.3133530  44.6453530 228.7470000
  58.7343530  44.0523530 227.9990000  58.9353530  44.2153530 229.6550000
  59.1313530  46.1853530 228.4280000  58.0483530  46.3783530 228.3360000
  59.7013530  46.5833530 227.1150000  59.4583530  45.7923530 226.3880000
  59.2253530  47.5613530 226.8530000  61.0833530  46.7183530 227.3390000
  62.1363530  47.0153530 226.2730000  61.7713530  45.8223530 225.2480000
  62.4783530  44.5763530 225.3050000  63.2223530  44.5893530 224.5070000
  63.1203530  44.4563530 226.2120000  61.5363530  43.3583530 225.1150000
  62.0313530  42.3863530 225.3260000  60.6483530  43.4793530 225.7670000
  61.0453530  43.2133530 223.7020000  61.0483530  42.2033530 223.4430000
  60.0843530  43.6173530 223.6060000  61.6973530  43.7283530 223.0820000
  61.8623530  48.3033530 225.6040000  63.4453530  46.7613530 226.8900000
  59.8183530  47.0413530 229.3660000  59.2713530  48.1453530 229.7260000
  58.3213530  48.7143530 229.2150000  59.9253530  48.6193530 230.9630000
  60.5793530  47.8803530 231.4750000  59.2063530  48.9733530 231.7220000
  60.6403530  49.6763530 230.2140000  60.0343530  50.4483530 229.6260000
  61.6063530  49.3563530 229.7850000  61.3253530  50.4483530 231.1170000
  60.2993530  50.8773530 231.4680000  61.8223530  51.2013530 230.3400000
  62.3053530  49.6273530 232.2650000  62.5723530  48.6283530 232.0250000
  61.6263530  49.0733530 233.0220000  63.5543530  50.3233530 233.1850000
  63.2913530  51.2453530 233.7820000  64.0493530  51.2623530 232.9210000
  64.1273530  49.5183530 234.4590000  64.5993530  50.2923530 235.1090000
  64.8623530  48.9433530 233.9330000  63.3283530  48.4953530 235.4390000
  62.4763530  48.8213530 236.0850000  63.9803530  48.3183530 236.3030000
  62.9163530  47.2653530 234.7070000  63.5803530  47.0823530 233.8660000
  61.8673530  46.4513530 234.8810000  61.8053530  45.5553530 234.2410000
  60.7923530  46.5893530 235.9170000  59.9043530  46.0483530 235.5830000
  60.4673530  47.6423530 236.0020000  61.1743530  46.0063530 237.2850000
  61.9183530  46.7013530 237.7430000  61.6603530  45.0223530 237.1490000
  59.9413530  45.7143530 238.1570000  59.0493530  45.3803530 237.6040000
  59.6163530  46.6063530 238.5910000  60.1513530  45.0123530 239.4800000
  60.6163530  44.0473530 239.2330000  59.1593530  44.8883530 239.9900000
  60.9833530  45.8383530 240.4330000  60.4233530  46.7593530 240.7430000
  61.9673530  46.1673530 240.0270000  61.2843530  45.1013530 241.6870000
  61.8673530  44.1613530 241.5620000  60.3343530  44.8033530 242.2000000
  62.1103530  46.1463530 242.3940000  61.5443530  47.1273530 242.4640000
  63.0803530  46.3463530 242.0070000  62.4793530  45.5553530 243.6270000
  62.5653530  44.4723530 243.7850000  61.4143530  45.9043530 243.7380000
  62.9383530  45.9433530 244.5090000  50.9673530  56.2303530 241.9380000
  50.8023530  56.1103530 243.0070000  50.7513530  57.2323530 242.1400000
  52.0123530  56.3903530 241.7050000  49.8653530  56.3543530 240.8390000
  49.3893530  55.4023530 241.0590000  49.2463530  57.3263530 240.9810000
  49.7983530  56.6343530 239.4210000  48.9023530  56.3383530 238.9270000
  49.6973530  57.7053530 239.1360000  50.7873530  55.6753530 238.9830000
  51.7363530  55.9383530 239.5290000  50.4243530  54.6793530 239.2090000
  50.9043530  55.7443530 237.4760000  51.4983530  54.9633530 237.0390000
  50.0793530  56.2753530 236.8990000  52.0333530  56.5413530 237.1130000
  51.4703530  57.1143530 237.9240000  53.0803530  56.6613530 237.3870000
  52.1853530  57.0853530 235.6570000  51.2603530  57.3423530 235.1160000
  52.8083530  58.0313530 235.6020000  53.2323530  56.3423530 235.0790000
  54.1433530  56.6363530 235.6730000  52.8453530  55.3413530 235.3020000
  53.3183530  56.6703530 233.6430000  52.5573530  57.3943530 233.2440000
  54.3253530  57.0663530 233.6390000  53.1823530  55.3723530 232.9390000
  53.4293530  55.4423530 231.8840000  53.9233530  54.6553530 233.3670000
  51.6963530  55.0043530 233.0470000  51.4713530  54.6963530 234.0900000
  51.0193530  55.7323530 232.5780000  51.3983530  53.8143530 232.2600000
  51.7353530  54.0583530 231.2380000  52.1413530  53.2893530 232.9260000
  50.0833530  53.0073530 231.9910000  49.7623530  52.6163530 232.9770000
  49.4813530  53.8013530 231.5230000  49.9083530  51.7293530 231.0360000
  50.4793530  50.8023530 231.3330000  48.8543530  51.4343530 231.1500000
  49.8553530  51.8783530 229.4990000  49.7183530  52.8603530 229.0610000
  50.7823530  51.8283530 229.0910000  49.7953530  50.5713530 228.7530000
  49.5573530  49.5223530 229.3140000  50.1963530  50.6893530 227.4500000
  49.6663530  49.6253530 226.6800000  50.2183530  49.4823530 225.7360000
  49.8383530  48.6973530 227.1920000  48.1953530  49.9213530 226.3540000
  47.8103530  49.0913530 225.7460000  48.0753530  51.2033530 225.5070000
  49.0673530  51.3593530 225.0260000  47.2893530  50.9793530 224.7500000
  47.6713530  52.3433530 226.2660000  47.5093530  53.7123530 225.4860000
  49.0243530  54.0573530 225.3510000  49.6183530  54.7463530 226.3870000
  49.1303530  55.7193530 226.4260000  49.4243530  54.3473530 227.4220000
  51.0853530  54.6143530 226.0530000  51.7103530  54.9993530 226.8200000
  51.2073530  53.5243530 226.0310000  51.7193530  55.1543530 224.8390000
  50.9533530  54.9193530 224.1880000  51.9133530  56.1643530 225.0440000
  52.5683530  54.5433530 224.7230000  47.0583530  53.5893530 224.0930000
  46.9103530  54.7353530 226.3550000  47.4433530  50.0403530 227.5460000
  46.1733530  50.0993530 227.3510000  45.4993530  49.6613530 226.4350000
  45.6283530  50.6433530 228.5980000  45.7533530  49.9313530 229.4400000
  44.5773530  50.8123530 228.3300000  46.2173530  51.9703530 229.0080000
  45.9203530  52.7433530 228.2580000  47.3133530  52.0303530 228.9650000
  45.7503530  52.1983530 230.4330000  46.2133530  51.5233530 231.1700000
  44.6643530  52.3153530 230.6020000  46.1833530  53.4693530 230.8730000
  45.3503530  54.1623530 230.5500000  47.0623530  53.7103530 230.2110000
  46.5443530  53.4873530 232.3960000  47.3953530  52.8693530 232.6300000
  45.5953530  53.3023530 232.9920000  47.4043530  54.6703530 232.9120000
  46.4273530  54.8353530 232.4970000  47.9363530  55.3853530 232.2730000
  47.5953530  55.2103530 234.3810000  46.8583530  54.9893530 235.1220000
  47.7773530  56.2703530 234.6920000  48.8833530  54.8293530 234.4990000
  49.4793530  55.2903530 233.6940000  49.0553530  53.9053530 235.3940000
  50.0593530  53.5373530 235.4330000  47.9503530  53.2843530 236.2630000
  48.0473530  52.1963530 236.1540000  46.8513530  53.4643530 236.0660000
  48.0883530  53.6633530 237.7300000  48.1103530  54.7653530 237.8910000
  49.0803530  53.2603530 238.0110000  46.9553530  53.0653530 238.5760000
  46.6493530  52.0593530 238.2090000  46.0553530  53.7103530 238.4920000
  47.3223530  52.9623530 240.0470000  47.8493530  53.8753530 240.3900000
  48.0303530  52.1183530 240.1810000  46.0823530  52.7933530 240.9020000
  45.6023530  51.8083530 240.6660000  45.3443530  53.6073530 240.7870000
  46.4113530  52.8193530 242.3490000  45.4543530  52.5893530 242.8040000
  46.7433530  53.7213530 242.8800000  47.2733530  51.6993530 242.6250000
  48.3253530  51.6223530 242.2930000  46.8533530  50.8723530 242.0480000
  47.1993530  51.6103530 244.0670000  47.9113530  50.7863530 243.9080000
  46.7583530  50.8853530 244.7960000  47.5843530  52.4503530 244.6640000
  82.7333530  95.2623530 245.9430000  82.2593530  94.3933530 245.7120000
  81.8513530  95.7503530 245.5390000  82.9323530  95.2103530 247.0160000
  83.7753530  95.6143530 245.1750000  83.8823530  96.6343530 245.6000000
  84.5863530  94.9013530 245.4180000  83.1893530  95.6553530 243.8020000
  82.9573530  94.6893530 243.3440000  82.2503530  96.2793530 243.7920000
  84.3373530  96.1903530 243.0710000  84.4693530  97.1803530 243.5590000
  85.1823530  95.4913530 243.2610000  84.1493530  96.3063530 241.6090000
  84.9423530  97.0143530 241.2590000  84.3233530  95.3313530 241.0990000
  82.7243530  96.7963530 241.3030000  81.9893530  96.0263530 241.5710000
  82.5553530  97.7413530 241.8710000  82.5893530  96.9893530 239.8200000
  83.6413530  97.2213530 239.7940000  82.6763530  96.1543530 239.1360000
  81.5073530  97.9243530 239.2220000  80.6293530  97.8533530 239.8740000
  81.6193530  98.9873530 239.2070000  81.3893530  97.9133530 237.6900000
  82.3703530  97.6163530 237.2550000  80.6693530  97.1443530 237.4210000
  81.0593530  99.2663530 237.0380000  80.2163530  99.8383530 237.4810000
  81.9463530  99.9003530 237.1270000  80.9033530  99.1783530 235.5290000
  79.9443530  98.7483530 235.2370000  80.7703530 100.1653530 235.1600000
  82.1313530  98.6533530 234.8040000  83.0753530  99.1923530 235.0600000
  82.2383530  97.5933530 235.0850000  81.9713530  98.6913530 233.3100000
  80.9903530  98.2343530 233.0320000  82.0423530  99.7503530 232.9700000
  83.0563530  97.8723530 232.6860000  84.0233530  98.2083530 233.1430000
  82.8753530  96.8093530 232.9410000  83.1273530  97.9143530 231.1830000
  82.2273530  97.7933530 230.5760000  83.2543530  98.9783530 230.9950000
  84.2803530  96.8833530 230.8780000  84.9213530  96.3293530 231.7480000
  84.5603530  96.8633530 229.6170000  85.6413530  96.4293530 228.7990000
  85.8443530  96.9413530 227.8070000  86.6023530  96.6153530 229.2980000
  84.9943530  95.1793530 228.3710000  85.6353530  94.7673530 227.5940000
  83.6213530  95.3003530 227.6130000  82.8813530  95.8733530 228.1920000
  83.8453530  95.8173530 226.6500000  83.0173530  94.0413530 227.3570000
  81.7183530  93.9803530 226.4600000  82.2703530  93.1613530 225.1880000
  83.6083530  92.6463530 225.2850000  84.3273530  93.5033530 225.3040000
  83.7823530  92.0623530 226.2220000  84.0033530  91.7303530 224.1100000
  83.8633530  92.2263530 223.1360000  85.0623530  91.4583530 224.2840000
  83.2393530  90.4423530 223.9810000  83.4983530  89.7573530 224.7190000
  82.2403530  90.6743530 224.1230000  83.3833530  90.0193530 223.0340000
  80.6763530  93.1513530 227.0860000  81.3563530  95.3523530 226.0230000
  84.8933530  94.4693530 229.6040000  84.6423530  93.2403530 229.4080000
  84.8483530  92.6493530 228.3550000  84.0683530  92.6603530 230.6980000
  84.3393530  93.2743530 231.5690000  84.5173530  91.7533530 231.0610000
  82.6203530  92.1793530 230.5220000  82.4483530  91.6383530 229.5590000
  82.0343530  93.1183530 230.4890000  82.2203530  91.1813530 231.6270000
  82.7523530  90.2183530 231.4450000  81.1363530  90.9623530 231.6070000
  82.5053530  91.7513530 233.0160000  82.1443530  92.8053530 232.9980000
  83.6033530  91.7773530 233.1690000  81.7933530  91.0683530 234.1950000
  81.9953530  89.9753530 234.2380000  80.6873530  91.1943530 234.1030000
  82.2223530  91.6793530 235.5400000  83.2223530  91.2923530 235.8240000
  81.4823530  91.3493530 236.2990000  82.2233530  93.2123530 235.5650000
  81.2303530  93.5133530 235.1550000  82.9963530  93.6433530 234.8900000
  82.4563530  93.7863530 236.9350000  83.5043530  93.9543530 237.1860000
  81.5843530  93.9063530 237.9330000  81.8223530  94.4873530 238.8260000
  80.1813530  93.4953530 237.9150000  80.0003530  92.8623530 238.8230000
  79.9283530  92.8933530 237.0100000  79.2143530  94.6603530 237.9700000
  78.2623530  94.1623530 238.0510000  79.2073530  95.2273530 237.0200000
  79.3003530  95.4303530 239.2850000  80.1873530  96.0123530 239.3140000
  79.2073530  94.6943530 240.1330000  78.2623530  96.4653530 239.5960000
  77.6533530  95.6093530 239.4740000  77.8923530  97.2053530 238.8500000
  78.0603530  96.7903530 241.0920000  77.3183530  97.6263530 241.1050000
  79.0583530  97.0753530 241.4450000  77.5023530  95.6963530 242.0450000
  78.2413530  94.9223530 242.2870000  76.7313530  94.9853530 241.6910000
  76.7313530  96.2233530 243.2480000  75.9663530  95.4833530 243.5050000
  75.7983530  96.5883530 243.3220000  77.1173530  97.3073530 244.1230000
  77.8793530  96.7833530 244.6620000  76.2393530  97.5563530 244.7810000
  77.4833530  98.1683530 243.5580000  38.5363530  63.2153530 246.8820000
  39.0053530  63.1783530 246.1790000  36.9113530  62.4793530 245.7100000
  39.0363530  62.5133530 246.4560000  38.9223530  64.5673530 247.2440000
  38.7213530  64.6843530 248.3260000  39.9873530  64.7393530 246.9770000
  38.2783530  65.5803530 246.5860000  37.3403530  65.9673530 247.1590000
  38.4323530  66.5923530 247.0520000  38.2933530  65.5913530 243.7360000
  37.4543530  65.1473530 243.3000000  37.9413530  66.6443530 243.3570000
  39.5363530  65.5293530 242.9350000  40.3993530  66.1363530 243.2160000
  39.9703530  64.5863530 242.9270000  39.0193530  65.7063530 241.6450000
  38.4573530  66.6523530 241.6860000  40.0323530  65.8973530 241.2980000
  38.3063530  64.3673530 241.4010000  38.7473530  63.4903530 241.9380000
  37.2293530  64.3873530 241.6900000  38.3883530  64.2823530 239.9660000
  37.8753530  65.2093530 239.7000000  39.4623530  64.3863530 239.7360000
  37.7533530  63.0533530 239.3880000  38.5153530  62.2693530 239.3810000
  36.8023530  62.8023530 239.9030000  37.4263530  63.2083530 237.9520000
  36.8133530  62.4713530 237.4420000  36.6233530  63.8773530 238.0430000
  38.6603530  63.5303530 237.1420000  39.3493530  64.3683530 237.4170000
  39.0633530  62.5563530 237.1480000  38.6313530  63.1143530 235.6900000
  37.5913530  62.7553530 235.5290000  38.2023530  63.9413530 235.7610000
  39.6283530  63.8493530 234.6180000  40.4953530  64.3493530 235.0260000
  39.6703530  62.8213530 234.6380000  39.5373530  64.0513530 232.9850000
  40.2933530  63.6763530 232.2780000  38.7843530  63.2553530 232.9280000
  39.3403530  65.5223530 232.3410000  38.9233530  66.2013530 233.0820000
  40.3233530  65.9743530 232.3300000  38.5203530  65.9503530 231.0230000
  37.3253530  65.9313530 230.7640000  39.2653530  66.4833530 230.1710000
  38.3943530  66.5683530 228.9640000  39.0173530  66.0153530 228.2890000
  37.3663530  66.0753530 228.7460000  38.1523530  67.9763530 228.5690000
  37.1703530  68.3303530 229.0050000  38.0293530  67.9773530 227.0330000
  37.1503530  67.3703530 226.7000000  37.8263530  69.0383530 226.7560000
  39.2403530  67.4363530 226.4680000  39.7563530  68.0243530 225.0870000
  41.3243530  67.7423530 225.2600000  41.8273530  66.4223530 225.4590000
  41.1653530  65.6413530 225.0090000  42.8183530  66.3513530 224.9520000
  42.0023530  66.1613530 226.9600000  42.8343530  66.7913530 227.3400000
  41.0823530  66.4323530 227.5160000  42.3053530  64.7023530 227.2380000
  43.2233530  64.4623530 226.8350000  42.3363530  64.5203530 228.2650000
  41.6103530  64.0593530 226.7950000  39.3053530  67.1493530 223.9920000
  39.5523530  69.4973530 225.0400000  39.2913530  68.7503530 228.9960000
  39.4603530  69.1143530 230.2730000  38.6973530  69.0153530 231.1960000
  40.7673530  69.8083530 230.3850000  41.0403530  70.1873530 229.3860000
  41.3783530  68.9393530 230.6900000  40.8353530  70.9693530 231.4020000
  39.9463530  71.6323530 231.4110000  41.6933530  71.6153530 231.1130000
  41.1343530  70.4553530 232.8110000  40.3923530  69.6673530 233.0680000
[truncated: 2,822,911 more chars]
