# Supplementary material for: Tilted State Population of Antimicrobial Peptide PGLa Is Coupled to the Transmembrane Potential
Source: J Chem Inf Model. 2022 Oct 3;62(20):4963–9. doi: 10.1021/acs.jcim.2c00667 (PMC9597656; doi:10.1021/acs.jcim.2c00667)
Supplement: Supplementary file 2 — ci2c00667_si_002.zip [file ci2c00667_si_002.zip › parm7.inpcoord/SB.P/system.rst7]

default_name
 29586
  12.2980000  15.1665000  55.4230000  11.3650000  15.2845000  55.7920000
  12.7310000  14.4075000  55.9290000  12.0550000  14.8795000  54.4850000
  13.2050000  16.3765000  55.4250000  12.7040000  17.2535000  55.0170000
  13.5230000  16.7145000  56.4110000  14.5290000  16.1265000  54.6880000
  15.3650000  15.3145000  54.9850000  14.7160000  16.7155000  53.4870000
  13.9510000  17.3435000  53.2860000  15.9840000  16.8475000  52.6650000
  16.9310000  16.8175000  53.2020000  15.9270000  15.7575000  51.5870000
  15.1600000  15.8885000  50.8230000  16.8820000  15.8875000  51.0780000
  15.6800000  14.3405000  52.0180000  16.3250000  14.0845000  52.8590000
  14.6690000  14.3365000  52.4260000  15.8320000  13.3745000  50.5200000
  17.6790000  13.4175000  50.1860000  18.0990000  12.6935000  50.8830000
  17.8740000  13.0225000  49.1890000  18.0680000  14.4355000  50.1840000
  16.0420000  18.1375000  51.9340000  17.0770000  18.7885000  52.1720000
  15.0190000  18.5665000  51.2500000  14.2010000  17.9815000  51.3450000
  14.8410000  19.8805000  50.6220000  15.6280000  19.9605000  49.8720000
  13.4490000  20.0635000  49.9980000  12.9240000  19.1635000  49.6770000
  12.8550000  20.3505000  50.8660000  13.3040000  20.8415000  49.2490000
  15.2900000  21.1525000  51.4550000  16.0710000  21.9265000  51.0770000
  14.7270000  21.3555000  52.6870000  14.0350000  20.7085000  53.0380000
  15.0650000  22.5485000  53.4290000  14.9350000  23.4465000  52.8240000
  14.1350000  22.7775000  54.6060000  13.9420000  21.7855000  55.0130000
  14.6470000  23.3975000  55.3420000  12.9500000  23.2775000  54.1160000
  12.1750000  23.1385000  54.6650000  16.6200000  22.5405000  53.8050000
  17.2700000  23.5685000  53.4940000  17.2230000  21.5525000  54.3320000
  16.7370000  20.6785000  54.4730000  18.6930000  21.4915000  54.5260000
  18.8940000  22.3605000  55.1530000  19.0770000  20.2275000  55.3830000
  18.6090000  19.3285000  54.9830000  20.1510000  20.1125000  55.2410000
  18.6230000  20.3425000  56.8490000  18.9810000  21.2405000  57.3510000
  17.5450000  20.5015000  56.8960000  19.0820000  19.1585000  57.7330000
  18.3430000  18.3585000  57.6810000  20.0730000  18.7955000  57.4610000
  19.2340000  19.5225000  59.2300000  20.0780000  20.1945000  59.3840000
  18.3030000  20.0695000  59.3780000  19.4940000  18.4135000  60.0990000
  20.3440000  17.9265000  59.8530000  19.4600000  18.6215000  61.0870000
  18.7450000  17.7355000  60.1030000  19.5170000  21.6905000  53.2500000
  20.5390000  22.3845000  53.3410000  19.0030000  21.2795000  52.1190000
  18.1140000  20.7995000  52.1310000  19.5060000  21.5775000  50.7940000
  20.5660000  21.3215000  50.8160000  18.8540000  20.5805000  49.8510000
  17.8060000  20.8595000  49.7480000  19.3390000  20.5835000  48.8750000
  18.7420000  19.6185000  50.3510000  19.3370000  23.0685000  50.3750000
  20.2250000  23.6825000  49.8260000  18.1950000  23.6865000  50.7230000
  17.4680000  23.1015000  51.1100000  18.0420000  25.1795000  50.6770000
  18.1830000  25.6275000  49.6930000  17.0490000  25.5365000  50.9490000
  18.8660000  25.9925000  51.6400000  19.4240000  27.0135000  51.1990000
  19.0930000  25.4545000  52.8650000  18.5970000  24.6435000  53.2080000
  20.2290000  25.9645000  53.5910000  20.1340000  27.0505000  53.6000000
  19.9450000  25.3805000  54.9560000  18.9140000  25.6055000  55.2320000
  20.1970000  24.3205000  54.9620000  20.5920000  25.7475000  55.7520000
  21.6110000  25.6955000  52.9970000  22.4740000  26.4815000  53.3430000
  21.8700000  24.7465000  52.0750000  21.1070000  24.1235000  51.8550000
  23.1890000  24.4825000  51.4650000  24.0450000  24.5175000  52.1390000
  23.2960000  23.0705000  50.8210000  22.2900000  22.6625000  50.9110000
  23.5620000  22.9065000  49.2860000  23.4280000  21.8805000  48.9440000
  22.7690000  23.4365000  48.7580000  24.5450000  23.2845000  49.0060000
  24.2500000  22.1595000  51.7190000  24.1730000  21.1535000  51.3060000
  25.2530000  22.5835000  51.6590000  23.8260000  22.0215000  53.1590000
  24.6040000  21.3665000  53.5510000  23.7200000  22.9865000  53.6550000
  22.8190000  21.6105000  53.2280000  23.7020000  25.6185000  50.4410000
  24.9310000  25.7405000  50.2260000  22.7740000  26.5235000  50.1000000
  21.8620000  26.4035000  50.5180000  23.1740000  27.6635000  49.3280000
  23.7980000  27.3575000  48.4880000  21.9660000  28.2475000  48.7180000
  21.4640000  27.4515000  48.1690000  21.1850000  28.5195000  49.4280000
  22.2780000  29.0105000  48.0050000  23.9700000  28.6745000  50.1220000
  24.9080000  29.2885000  49.6760000  23.6650000  28.6295000  51.4260000
  22.9400000  27.9735000  51.6780000  24.2460000  29.4065000  52.5520000
  24.2670000  30.4775000  52.3520000  23.6030000  29.3065000  53.4270000
  25.5610000  28.8065000  53.0360000  26.5180000  29.3905000  53.5030000
  25.7130000  27.4505000  52.8870000  24.8980000  26.9235000  52.6080000
  26.9180000  26.6195000  53.0140000  27.4050000  26.8735000  53.9560000
  26.5250000  25.1425000  53.2220000  25.6430000  24.9605000  53.8350000
  26.3090000  24.7285000  52.2370000  27.7180000  24.4395000  53.8860000
  28.5740000  24.2945000  53.2260000  28.1760000  25.1315000  54.5930000
  27.3020000  23.0805000  54.4840000  26.2130000  23.0385000  54.4730000
  27.6920000  22.1715000  54.0260000  27.6610000  23.0215000  56.0060000
  27.4180000  22.0635000  56.4670000  28.7490000  22.9995000  56.0780000
  27.0390000  24.1625000  56.6910000  27.0870000  25.0295000  56.1750000
  26.0610000  24.0315000  56.9090000  27.4590000  24.2565000  57.6050000
  27.9380000  26.9495000  51.8100000  29.0940000  27.3515000  51.9180000
  27.4080000  26.9485000  50.6000000  26.4680000  26.6315000  50.4120000
  28.1630000  27.2295000  49.3560000  29.0860000  26.6725000  49.5170000
  27.4260000  26.6225000  48.0780000  26.3900000  26.9605000  48.0640000
  28.2120000  27.0895000  46.8300000  27.9880000  28.1435000  46.6630000
  29.2970000  27.0165000  46.8950000  27.9660000  26.6445000  45.8660000
  27.3320000  25.0915000  48.2350000  28.3340000  24.6765000  48.3410000
  26.7070000  24.7905000  49.0760000  26.6350000  24.4665000  46.9750000
  27.2290000  24.4485000  46.0610000  26.3460000  23.4665000  47.2970000
  25.6260000  24.8345000  46.7900000  28.5410000  28.7275000  49.2400000
  29.6270000  29.1035000  48.7380000  27.7690000  29.6245000  49.8700000
  26.8810000  29.3215000  50.2450000  28.1970000  31.0045000  50.1150000
  28.6330000  31.3865000  49.1920000  26.9340000  31.7765000  50.3860000
  27.1270000  32.8445000  50.4890000  26.2390000  31.7725000  49.5460000
  26.4350000  31.3385000  51.2500000  29.3270000  31.1355000  51.1150000
  30.2620000  31.9175000  50.9740000  29.3610000  30.3195000  52.1550000
  28.4510000  29.8975000  52.2790000  30.3900000  30.2115000  53.1930000
  30.6040000  31.2705000  53.3410000  29.8350000  29.5945000  54.5440000
  29.1650000  28.7645000  54.3200000  30.6040000  29.2425000  55.2310000
  29.0910000  30.5605000  55.4000000  29.7460000  31.3865000  55.6780000
  28.3310000  30.9705000  54.7350000  28.4830000  29.9165000  56.5730000
  27.8360000  29.0855000  56.2940000  29.2510000  29.5525000  57.2550000
  27.5250000  30.7875000  57.3150000  27.8300000  31.7905000  57.6130000
  26.6540000  31.0355000  56.7080000  27.1230000  30.1295000  58.6400000
  26.4630000  29.3745000  58.5220000  27.9600000  29.8575000  59.1360000
  26.5730000  30.7195000  59.2480000  31.6670000  29.5215000  52.7300000
  32.8050000  29.9335000  53.1620000  31.5460000  28.5585000  51.7640000
  30.6210000  28.2545000  51.4960000  32.6210000  27.9235000  50.9750000
  33.3610000  27.6725000  51.7340000  32.2360000  26.6005000  50.2870000
  31.5390000  26.8715000  49.4940000  33.4040000  25.8845000  49.5340000
  33.5410000  26.5055000  48.6490000  34.4040000  25.8865000  49.9670000
  33.1470000  24.8385000  49.3710000  31.7230000  25.6355000  51.2900000
  32.4560000  25.5205000  52.0890000  30.7710000  25.9655000  51.7060000
  31.6070000  24.6715000  50.7950000  33.3250000  28.9555000  50.0150000
  34.5240000  28.7365000  49.7400000  32.6540000  30.0485000  49.5290000
  31.6640000  30.2295000  49.6170000  33.3840000  31.1285000  48.8760000
  34.1410000  30.6265000  48.2740000  32.4210000  31.7175000  47.8500000
  31.5510000  32.0875000  48.3930000  32.9540000  32.4165000  47.2060000
  32.0030000  30.9105000  47.2490000  34.0930000  32.1155000  49.9260000
  35.2260000  32.6365000  49.7160000  33.4030000  32.4255000  50.9570000
  32.4880000  32.0105000  51.0600000  33.8440000  33.2625000  52.0380000
  34.0060000  34.2615000  51.6330000  32.6880000  33.3685000  53.0110000
  31.8180000  33.5755000  52.3870000  32.5110000  32.3375000  53.3160000
  32.9920000  34.2375000  54.2420000  33.8840000  33.9275000  54.7860000
  33.2090000  35.7525000  53.7980000  32.4170000  36.0975000  53.1340000
  33.1980000  36.3445000  54.7140000  34.1710000  35.9645000  53.3310000
  31.7610000  34.2445000  55.1420000  31.6140000  33.2235000  55.4940000
  31.7540000  34.9555000  55.9680000  30.9510000  34.4635000  54.4460000
  35.1490000  32.6565000  52.6330000  36.1040000  33.4825000  52.7700000
  35.3530000  31.4365000  52.9020000  34.4960000  30.9025000  52.9220000
  36.5490000  30.8175000  53.4200000  36.9480000  31.5525000  54.1190000
  36.2120000  29.5175000  54.1820000  37.0180000  29.2865000  54.8790000
  35.3830000  29.6315000  54.8810000  35.9110000  28.2875000  53.2920000
  35.4450000  28.6295000  52.3680000  36.9010000  27.9085000  53.0380000
  35.2160000  27.1105000  53.9740000  34.1410000  27.2805000  54.0330000
  35.4710000  26.2275000  53.3890000  35.7580000  26.8885000  55.3510000
  36.8410000  26.7635000  55.3470000  35.5120000  27.7695000  55.9430000
  35.1460000  25.6635000  55.9020000  34.1500000  25.7585000  56.0350000
  35.3130000  24.8175000  55.3770000  35.6020000  25.4225000  56.7700000
  37.7400000  30.6265000  52.4250000  38.8220000  30.1105000  52.8210000
  37.6190000  31.1545000  51.1790000  36.7060000  31.4815000  50.8970000
  38.5630000  30.9795000  50.0970000  39.4350000  30.4165000  50.4320000
  37.9700000  30.1395000  49.0220000  38.7790000  29.9155000  48.3260000
  37.5710000  29.2225000  49.4550000  37.1760000  30.6315000  48.4610000
  39.0360000  32.3905000  49.7100000  40.2330000  32.6175000  49.6180000
  38.1430000  33.2995000  49.4370000  37.1510000  33.1485000  49.5560000
  38.4510000  34.5375000  48.8410000  39.3670000  34.4655000  48.2540000
  37.3620000  34.8385000  47.7750000  37.3850000  34.0825000  46.9900000
  36.3870000  34.9315000  48.2540000  37.7120000  36.1885000  47.0080000
  37.8890000  37.0215000  47.6880000  38.9800000  36.2025000  46.1100000
  39.8380000  36.0485000  46.7650000  38.9990000  35.3245000  45.4650000
  39.0900000  37.1175000  45.5290000  36.3990000  36.4785000  46.1770000
  35.5670000  36.7895000  46.8100000  36.5910000  37.3735000  45.5850000
  36.1580000  35.6245000  45.5440000  38.6650000  35.6765000  49.8980000
  39.6160000  36.4775000  49.9120000  37.6980000  35.8755000  50.8050000
  36.9800000  35.2305000  51.1010000  37.9890000  36.6415000  51.3970000
  47.8780000   1.8165000  48.2160000  47.6510000   2.6295000  47.5230000
  48.7360000   1.2545000  47.8420000  46.6600000   0.8355000  48.1350000
  46.6070000   0.2295000  49.0430000  46.9200000   0.1775000  47.3030000
  45.2760000   1.6015000  47.9930000  45.2520000   2.1705000  48.9260000
  44.5370000   0.8045000  48.0910000  45.0090000   2.5645000  46.8430000
  45.6460000   3.4035000  47.1330000  43.9940000   2.9645000  46.8180000
  45.3640000   2.0005000  45.4860000  46.3810000   1.6035000  45.4630000
  44.7700000   1.0915000  45.3730000  45.3290000   2.9435000  44.3080000
  44.2630000   3.1735000  44.2560000  45.9660000   3.7995000  44.5390000
  45.7110000   2.2295000  42.9460000  46.7670000   1.9665000  43.0410000
  45.5580000   2.9395000  42.1310000  44.9140000   0.9595000  42.7680000
  43.9280000   0.8065000  43.2010000  45.4140000  -0.0715000  42.1880000
  44.9000000  -0.9965000  41.9370000  46.7800000  -0.1685000  41.5130000
  47.5820000  -0.5535000  42.1480000  47.0730000   0.8585000  41.2850000
  46.6470000  -0.9465000  40.1500000  45.8160000  -0.4545000  39.6410000
  46.3730000  -1.9895000  40.3260000  47.7900000  -0.9125000  39.1490000
  48.6930000  -0.9225000  39.7620000  47.6370000  -1.8125000  38.5500000
  47.7590000   0.3605000  38.3440000  46.8420000   0.4255000  37.7550000
  47.6200000   1.2765000  38.9210000  48.9560000   0.6065000  37.3310000
  49.8890000   0.7645000  37.8750000  48.8190000   1.5655000  36.8270000
  49.2680000  -0.4755000  36.2000000  50.1010000  -0.2495000  35.5310000
  49.5340000  -1.4365000  36.6470000  47.8850000  -0.7245000  35.4550000
  47.1620000  -1.2965000  36.0410000  47.3880000   0.2285000  35.2640000
  48.1120000  -1.5255000  34.1890000  47.2360000  -2.1185000  33.9190000
  48.2010000  -0.7135000  33.4650000  49.0530000  -2.0795000  34.1420000
  48.0420000   2.3665000  49.6230000  47.4570000   1.9655000  50.6600000
  48.9560000   3.3845000  49.5960000  49.4410000   3.8335000  50.9050000
  49.9090000   4.8045000  50.7210000  48.6070000   4.0225000  51.5860000
  50.3290000   2.7975000  51.5090000  49.7260000   1.8875000  51.4500000
  50.6430000   3.0945000  52.9950000  49.7700000   3.1215000  53.6530000
  51.3300000   2.3195000  53.3450000  51.3380000   4.3915000  52.9600000
  51.7360000   4.9495000  54.3510000  52.9140000   6.0225000  54.0470000
  54.0550000   5.9785000  54.8680000  54.7460000   6.6985000  54.4210000
  54.5400000   5.0015000  54.7980000  53.8680000   6.3225000  56.3640000
  52.8740000   5.9245000  56.5730000  54.4870000   5.6855000  56.9970000
  53.8550000   7.8075000  56.7890000  55.2010000   8.4305000  56.5950000
  55.1630000   9.4895000  56.3350000  55.6950000   8.3725000  57.5660000
  55.7240000   7.9605000  55.7610000  53.5380000   7.8585000  58.2050000
  54.4380000   7.5325000  58.7280000  53.3830000   8.9085000  58.4570000
  52.7380000   7.2035000  58.5540000  52.7020000   8.5405000  55.9520000
  52.9180000   8.3985000  54.8920000  52.7260000   9.5805000  56.2800000
  51.7150000   8.1885000  56.2560000  50.5130000   5.5635000  54.8790000
  52.0080000   3.8565000  55.3350000  51.5480000   2.6355000  50.6630000
  52.3370000   1.5665000  50.9180000  52.1420000   0.8015000  51.8260000
  53.6250000   1.4345000  50.0820000  53.9490000   0.3935000  50.1520000
  54.3340000   2.1575000  50.4910000  53.3360000   1.8175000  48.5980000
  53.3790000   2.8965000  48.4380000  52.3120000   1.4845000  48.4130000
  54.3300000   1.0835000  47.6980000  54.4930000   0.0495000  48.0100000
  55.3270000   1.5295000  47.6820000  53.8560000   1.1955000  46.2880000
  53.7570000   2.2435000  45.9990000  53.0220000   0.5425000  46.0190000
  54.9980000   0.7645000  45.3310000  55.0800000  -0.3115000  45.5000000
  55.9460000   1.2215000  45.6250000  54.6130000   1.0175000  43.8280000
  54.2050000   2.0195000  43.6760000  53.9470000   0.2085000  43.5220000
  55.8910000   0.8735000  42.9110000  56.6430000   1.6635000  42.9640000
  55.5850000   0.9135000  41.8630000  56.5650000  -0.4265000  43.3050000
  57.1440000  -0.2975000  44.2150000  56.6700000  -1.5235000  42.5930000
  57.4170000  -2.2475000  42.9090000  55.9710000  -1.7975000  41.2420000
  55.0090000  -1.2955000  41.1180000  55.8260000  -2.8795000  41.2170000
  56.8490000  -1.4705000  40.0110000  56.2540000  -1.7775000  39.1490000
  57.7210000  -2.1285000  39.9800000  57.3490000  -0.0435000  39.9400000
  58.1290000   0.0215000  40.7010000  56.5350000   0.6505000  40.1590000
  57.9490000   0.3165000  38.5510000  57.2000000   0.3615000  37.7570000
  58.6990000  -0.3185000  38.0750000  58.5790000   1.6905000  38.5770000
  59.5420000   1.6435000  39.0900000  57.8640000   2.3355000  39.0920000
  58.9570000   2.2645000  37.1920000  59.2020000   3.2965000  37.4520000
  58.1000000   2.2265000  36.5160000  60.2000000   1.6205000  36.4210000
  60.0950000   0.5535000  36.2160000  61.0300000   1.7055000  37.1260000
  60.4640000   2.2625000  35.0960000  59.7550000   1.9115000  34.3430000
  61.4060000   1.9275000  34.6580000  60.5520000   3.3505000  35.1060000
  40.2910000  25.9455000  53.3150000  41.1850000  26.3645000  52.8480000
  40.5520000  24.9785000  53.7480000  39.1780000  25.7495000  52.3240000
  39.0930000  26.7015000  51.7950000  38.2430000  25.5885000  52.8650000
  39.4510000  24.5945000  51.4090000  39.3280000  23.6495000  51.9430000
  40.4130000  24.6825000  50.9000000  38.4450000  24.4335000  50.2440000
  37.4100000  24.3955000  50.5900000  38.6030000  23.4555000  49.7860000
  38.6270000  25.5675000  49.2400000  38.5780000  26.5185000  49.7740000
  39.6560000  25.4725000  48.8880000  37.5940000  25.6075000  48.0750000
  37.5050000  24.5415000  47.8530000  36.5990000  25.8655000  48.4430000
  38.0590000  26.5015000  47.0030000  38.9670000  26.1695000  46.4970000
  38.3380000  27.4785000  47.4020000  36.8980000  26.6855000  46.1090000
  36.4430000  25.7715000  45.7350000  36.2830000  27.8445000  45.7610000
  35.4880000  27.6735000  45.0400000  36.4470000  29.2285000  46.1720000
  37.4390000  29.2965000  46.6220000  35.8320000  29.4345000  47.0510000
  36.1730000  30.0695000  45.0030000  35.2040000  29.7945000  44.5820000
  36.8940000  29.8925000  44.2020000  36.1370000  31.5895000  45.4530000
  35.3140000  31.7015000  46.1610000  37.0080000  31.8665000  46.0500000
  35.7660000  32.5585000  44.2710000  34.9930000  32.1305000  43.6290000
  35.4610000  33.5465000  44.6220000  36.9450000  32.4615000  43.2180000
  36.9240000  31.4845000  42.7300000  37.9590000  32.5405000  43.6140000
  36.7650000  33.5265000  42.0400000  35.9260000  33.3125000  41.3750000
  36.5170000  34.4735000  42.5240000  38.0720000  33.5625000  41.2260000
  37.8070000  34.2935000  40.4600000  38.9300000  34.0045000  41.7370000
  38.5230000  32.2795000  40.4380000  39.3370000  32.6175000  39.7930000
  38.8660000  31.4055000  40.9960000  37.7600000  31.8945000  39.7580000
  39.9590000  26.9435000  54.4560000  39.3100000  26.6375000  55.4330000
  40.5520000  28.1655000  54.3000000  40.7580000  29.0385000  55.3970000
  40.9370000  30.0505000  55.0270000  39.7980000  29.1835000  55.8990000
  41.8190000  28.5645000  56.4230000  41.7030000  27.5345000  56.7690000
  41.7670000  29.4825000  57.6520000  40.7960000  29.2915000  58.1170000
  42.5090000  29.2485000  58.4200000  41.7560000  30.8595000  57.2330000
  41.4780000  31.9085000  58.3260000  42.8430000  32.6995000  58.4340000
  43.7910000  32.4175000  59.4310000  44.7380000  32.9365000  59.2600000
  43.9400000  31.3385000  59.5210000  43.2260000  33.0255000  60.7570000
  42.3130000  32.5045000  61.0480000  43.8710000  32.7905000  61.6050000
  42.9570000  34.4655000  60.7970000  42.9060000  34.8735000  62.2590000
  42.4250000  34.0395000  62.7720000  43.9500000  34.9875000  62.5540000
  42.4360000  35.8555000  62.3300000  41.5120000  34.7515000  60.3760000
  41.3800000  34.2635000  59.4100000  40.8730000  34.1665000  61.0390000
  41.3510000  35.8245000  60.4900000  43.9760000  35.2905000  60.1660000
  44.1390000  34.9745000  59.1350000  44.9460000  35.3725000  60.6590000
  43.4990000  36.2715000  60.1790000  40.5170000  32.8815000  57.7440000
  41.0850000  31.3815000  59.5980000  43.0660000  28.7295000  55.6700000
  43.5860000  27.7675000  54.9610000  43.1680000  26.6375000  54.8790000
  44.7380000  28.3685000  54.1240000  45.6440000  27.8905000  54.5030000
  44.8590000  29.4485000  54.2240000  44.6160000  28.0455000  52.6350000
  44.6160000  26.9975000  52.3300000  45.4820000  28.5225000  52.1710000
  43.3110000  28.6825000  52.0910000  43.3340000  29.7605000  52.2650000
  42.5540000  28.1855000  52.7000000  42.9220000  28.2025000  50.6510000
  43.0140000  27.1145000  50.6360000  43.6430000  28.6165000  49.9430000
  41.5150000  28.6305000  50.1810000  41.5140000  29.7225000  50.1810000
  40.6960000  28.2925000  50.8190000  41.0940000  28.1295000  48.8140000
  40.0160000  28.0835000  48.6480000  41.5700000  27.1475000  48.7650000
  41.6060000  29.0355000  47.6490000  42.6970000  28.9955000  47.6370000
  41.3910000  30.0665000  47.9360000  40.9050000  28.7405000  46.3480000
  40.8430000  27.6875000  46.0860000  40.3190000  29.6345000  45.5760000
  39.7990000  29.3395000  44.6680000  40.3100000  31.1525000  45.7110000
  40.9210000  31.5505000  46.5240000  39.2830000  31.4465000  45.9350000
  40.8230000  31.7425000  44.3490000  40.2280000  31.4625000  43.4770000
  41.8600000  31.4365000  44.1970000  40.8310000  33.3535000  44.4080000
  41.1120000  33.8355000  45.3460000  39.8320000  33.7145000  44.1540000
  41.7610000  33.8115000  43.2850000  41.3030000  33.4775000  42.3520000
  42.7070000  33.2815000  43.4130000  41.9900000  35.3315000  43.1740000
  42.5500000  35.6205000  44.0660000  41.0400000  35.8645000  43.2570000
  42.7410000  35.7205000  41.9040000  43.6090000  35.0605000  41.8420000
  43.1380000  36.7015000  42.1730000  41.8710000  35.7125000  40.6760000
  41.0060000  36.3585000  40.8410000  41.6060000  34.6545000  40.6280000
  42.6690000  36.1725000  39.4840000  43.6670000  35.7415000  39.3800000
  42.6600000  37.2435000  39.6960000  42.1600000  35.9975000  38.5340000
  27.7390000  13.2075000  52.7880000  27.0880000  12.3355000  52.8740000
  27.0740000  13.9575000  52.3560000  29.0220000  12.8065000  52.0760000
  28.7190000  12.5735000  51.0530000  29.4110000  11.8975000  52.5390000
  30.0160000  14.0575000  52.0920000  30.2620000  14.3725000  53.1080000
  29.4030000  14.8415000  51.6410000  31.3340000  13.6085000  51.3170000
  31.5340000  12.5745000  51.6080000  32.0360000  14.4115000  51.5540000
  30.9730000  13.7155000  49.8660000  30.0430000  13.1545000  49.7610000
  30.6970000  14.7115000  49.5140000  32.1000000  13.1005000  48.9670000
  33.0820000  13.5055000  49.2210000  32.0750000  12.0155000  49.0860000
  31.7510000  13.4245000  47.6130000  31.6230000  14.5025000  47.4880000
  30.7770000  13.0035000  47.3550000  32.6530000  12.8695000  46.5690000
  33.6530000  13.2115000  46.8230000  32.4400000  12.0355000  45.5550000
  33.3160000  11.7485000  44.9790000  31.1560000  11.5365000  45.0320000
  30.5730000  10.9955000  45.7810000  31.3880000  10.8065000  44.2540000
  30.2310000  12.5905000  44.3240000  30.0570000  13.5295000  44.8530000
  29.2610000  12.1535000  44.0810000  30.7870000  12.9175000  42.9750000
  31.8360000  13.2055000  43.0650000  30.8080000  12.0575000  42.3030000
  30.0520000  14.1135000  42.3270000  29.0770000  13.7115000  42.0450000
  29.7340000  14.8105000  43.1040000  30.8150000  14.8395000  41.2410000
  31.6750000  15.2715000  41.7570000  30.2060000  15.6605000  40.8570000
  31.2520000  13.9025000  40.0380000  31.8000000  13.0615000  40.4680000
  30.3790000  13.5165000  39.5080000  32.1630000  14.5965000  39.0320000
  31.6850000  15.4315000  38.5160000  32.9780000  15.0645000  39.5870000
  32.6900000  13.6785000  37.9660000  32.5560000  14.1675000  36.9990000
  33.7460000  13.4065000  38.0180000  32.0850000  12.7695000  37.9610000
  28.0550000  13.5385000  54.2680000  28.9150000  13.0445000  54.9530000
  27.1070000  14.4335000  54.7520000  27.1540000  14.6855000  56.2310000
  26.2440000  15.2135000  56.5270000  27.1810000  13.7195000  56.7420000
  28.3940000  15.6305000  56.4710000  29.2820000  15.1955000  56.0050000
  28.7060000  15.7685000  57.8950000  29.3040000  14.8925000  58.1580000
  29.1730000  16.6925000  58.2470000  27.3930000  15.7025000  58.5970000
  27.5210000  15.4165000  60.1450000  27.8100000  13.8755000  60.2080000
  26.6950000  12.8805000  60.1200000  27.1390000  11.8995000  59.9340000
  26.0420000  13.2315000  59.3160000  25.9300000  12.9735000  61.4520000
  26.6330000  12.7705000  62.2610000  25.3920000  13.9025000  61.6480000
  24.8600000  11.8705000  61.5110000  24.2680000  11.5395000  60.2520000
  25.0530000  11.0145000  59.7060000  23.3770000  10.9305000  60.4120000
  23.9740000  12.4395000  59.7080000  23.7710000  12.3535000  62.4940000
  23.0870000  13.0005000  61.9430000  23.1850000  11.4785000  62.7780000
  24.1990000  12.8335000  63.3760000  25.5240000  10.6495000  62.1850000
  26.4900000  10.3595000  61.7680000  24.8430000   9.8085000  62.0410000
  25.6890000  10.8905000  63.2360000  28.6840000  16.0705000  60.7850000
  26.3830000  15.9955000  60.8960000  27.9270000  16.8945000  56.0050000
  28.5260000  17.3755000  54.8790000  29.5820000  16.9285000  54.3900000
  27.7800000  18.5675000  54.3430000  28.5920000  19.2785000  54.1820000
  27.1220000  18.9445000  55.1290000  26.9610000  18.2665000  53.0410000
  26.5340000  19.1225000  52.5130000  26.1540000  17.5635000  53.2540000
  27.7440000  17.7205000  51.7920000  28.3630000  16.8905000  52.1380000
  28.3770000  18.4825000  51.3320000  26.8210000  17.2865000  50.6550000
  26.2150000  18.1255000  50.3060000  26.0650000  16.5425000  50.9120000
  27.6880000  16.6055000  49.5180000  28.4120000  15.9245000  49.9700000
  28.0890000  17.4235000  48.9170000  26.7660000  15.6905000  48.7330000
  25.9560000  16.2105000  48.2170000  26.3700000  14.8875000  49.3580000
  27.6210000  15.0895000  47.6260000  28.5120000  14.5775000  47.9950000
  27.9590000  15.8415000  46.9100000  26.8210000  14.0415000  46.8860000
  26.3630000  13.3185000  47.5570000  26.5230000  13.9045000  45.5990000
  25.9760000  13.0295000  45.2570000  27.0700000  14.7605000  44.4500000
  27.0570000  14.1755000  43.5280000  28.0480000  15.1235000  44.7730000
  26.2860000  16.0905000  44.3030000  26.1870000  16.5935000  45.2680000
  25.2720000  15.9105000  43.9400000  26.9760000  16.9715000  43.2250000
  28.0270000  16.9815000  43.5220000  26.5600000  17.9775000  43.3130000
  26.8110000  16.3865000  41.8060000  25.7830000  16.5785000  41.4910000
  27.1840000  15.3605000  41.8050000  27.7380000  17.1525000  40.8340000
  27.7630000  16.5565000  39.9200000  28.7790000  17.1795000  41.1630000
  27.2610000  18.6325000  40.6190000  27.1400000  19.1905000  41.5500000
  26.2280000  18.5195000  40.2840000  28.0220000  19.4345000  39.5280000
  28.0510000  18.9025000  38.5750000  29.0380000  19.6175000  39.8850000
  27.3530000  20.8095000  39.3110000  27.6820000  21.2565000  38.3700000
  27.6420000  21.5055000  40.1000000  26.2730000  20.7045000  39.1900000
  34.5350000  42.4325000  55.0580000  34.0770000  43.3655000  54.7240000
  35.2730000  42.1235000  54.3150000  33.3830000  41.4945000  55.2930000
  32.8210000  41.8745000  56.1490000  33.8400000  40.5915000  55.7020000
  32.5900000  41.1225000  54.0140000  32.0180000  40.2345000  54.2910000
  33.3520000  41.0415000  53.2360000  31.6090000  42.1865000  53.5610000
  32.1290000  43.1305000  53.3870000  31.0390000  42.3135000  54.4840000
  30.8200000  41.7895000  52.3150000  30.4850000  40.7545000  52.4060000
  29.9990000  42.4885000  52.1440000  31.6110000  41.9385000  50.9710000
  31.6550000  43.0025000  50.7290000  32.6350000  41.5795000  51.0920000
  30.9830000  41.1155000  49.9270000  29.9000000  41.2575000  49.9280000
  31.1680000  40.0525000  50.0970000  31.6700000  41.4355000  48.5660000
  32.7420000  41.6155000  48.5790000  31.0890000  41.6005000  47.4340000
  31.6950000  41.8005000  46.5550000  29.6390000  41.4555000  47.2150000
  29.2270000  42.2975000  46.6550000  28.9900000  41.3765000  48.0890000
  29.2780000  40.0795000  46.4980000  29.2140000  39.3055000  47.2660000
  30.1560000  39.8325000  45.8960000  28.0470000  40.2445000  45.5910000
  27.1130000  40.2705000  46.1560000  28.1190000  41.0995000  44.9150000
  28.0990000  39.0065000  44.6060000  29.0880000  38.7855000  44.1970000
  27.8700000  38.0785000  45.1330000  27.0860000  39.0835000  43.4190000
  26.0690000  39.0975000  43.8150000  27.3150000  38.1365000  42.9260000
  27.4020000  40.2255000  42.4120000  27.6020000  41.1965000  42.8690000
  28.4030000  40.0355000  42.0170000  26.2530000  40.1615000  41.3020000
  26.2400000  39.2105000  40.7660000  25.2770000  40.3435000  41.7570000
  26.6280000  41.2415000  40.2530000  27.6710000  41.2465000  39.9290000
  26.0730000  41.1825000  39.3140000  26.4320000  42.2585000  40.5990000
  35.2090000  42.8325000  56.3260000  35.5780000  41.9695000  57.1310000
  35.3320000  44.2085000  56.4940000  35.9950000  44.8145000  57.6280000
  35.8650000  45.8745000  57.3950000  35.5000000  44.4975000  58.5490000
  37.4820000  44.4905000  57.6990000  37.6610000  43.4415000  57.4460000
  38.0610000  44.6025000  59.1620000  37.8300000  43.7805000  59.8450000
  39.1500000  44.5655000  59.0830000  37.8140000  45.8955000  59.7070000
  38.5260000  46.5405000  60.8730000  39.9650000  46.6965000  60.2780000
  40.9560000  47.6115000  60.9090000  41.1790000  47.3305000  61.9420000
  40.4840000  48.5975000  60.9120000  42.3490000  47.6925000  60.1340000
  42.1710000  48.0955000  59.1360000  42.9750000  48.4275000  60.6420000
  43.1680000  46.4815000  60.0270000  44.2660000  46.8295000  59.0490000
  43.7250000  47.1475000  58.1560000  45.0310000  47.5575000  59.3220000
  44.8010000  45.9625000  58.6560000  42.3690000  45.3135000  59.5580000
  41.8070000  45.6235000  58.6760000  43.0690000  44.5175000  59.2990000
  41.6870000  45.0335000  60.3610000  43.8730000  46.0995000  61.3480000
  44.6440000  45.3625000  61.1190000  43.1290000  45.5945000  61.9660000
  44.2850000  46.9695000  61.8620000  37.9310000  47.8825000  61.2360000
  38.4860000  45.7345000  62.1200000  38.2310000  45.3225000  56.7820000
  39.4530000  44.9275000  56.3030000  39.9520000  43.8825000  56.5610000
  40.0660000  45.8535000  55.3430000  41.1370000  45.7835000  55.5430000
  39.6220000  46.8305000  55.5480000  39.8380000  45.4015000  53.8620000
  39.9090000  44.3115000  53.8600000  40.7330000  45.7855000  53.3690000
  38.5170000  45.8425000  53.2420000  38.3430000  46.8635000  53.5870000
  37.8030000  45.1895000  53.7490000  38.7120000  45.5625000  51.7330000
  39.3150000  44.6645000  51.5850000  39.2190000  46.4175000  51.2800000
  37.3500000  45.2695000  51.0240000  37.5810000  45.2585000  49.9570000
  36.7020000  46.1075000  51.2870000  36.7740000  43.8625000  51.5020000
  36.4550000  43.9545000  52.5430000  37.5730000  43.1245000  51.4060000
  35.5340000  43.5265000  50.6580000  35.2710000  42.5375000  51.0420000
  35.7510000  43.4215000  49.5930000  34.4550000  44.5735000  50.7850000
  33.7010000  44.5185000  51.5650000  34.2560000  45.4855000  49.8980000
  33.4140000  46.1435000  50.0960000  34.9900000  45.8245000  48.6460000
  35.8760000  45.1925000  48.5680000  35.5540000  46.7475000  48.7950000
  34.0280000  45.7245000  47.4670000  33.1730000  46.4035000  47.4580000
  33.5750000  44.7385000  47.5890000  34.7450000  45.9335000  46.0830000
  35.6610000  45.3395000  46.0690000  35.0430000  46.9695000  45.9090000
  33.8590000  45.4235000  44.9170000  32.9210000  45.9785000  44.9700000
  33.6680000  44.3615000  45.0850000  34.6900000  45.5335000  43.5450000
  35.7090000  45.1785000  43.7150000  34.6460000  46.5815000  43.2420000
  34.0200000  44.9225000  42.3310000  32.9560000  45.1625000  42.3720000
  34.0700000  43.8315000  42.3230000  34.6350000  45.4325000  41.0150000
  35.4060000  44.7095000  40.7410000  35.1100000  46.4055000  41.1530000
  33.7210000  45.6425000  39.7830000  33.0670000  44.7755000  39.6680000
  34.2390000  45.6425000  38.8220000  33.0910000  46.5305000  39.8580000
   8.1080000  25.1735000  49.8780000   7.2400000  24.7175000  49.3960000
   7.7920000  26.1285000  50.3030000   9.2270000  25.6145000  48.8680000
  10.1840000  25.8625000  49.3340000   8.9040000  26.4925000  48.3040000
   9.5620000  24.3535000  47.9990000   8.6280000  23.8665000  47.7130000
  10.0930000  23.5765000  48.5530000  10.4990000  24.5745000  46.8340000
  11.3950000  25.0625000  47.2220000   9.9790000  25.2195000  46.1230000
  10.7710000  23.3405000  45.9950000  11.6450000  23.6025000  45.3960000
  11.0460000  22.5325000  46.6770000   9.6350000  22.9205000  45.0830000
   8.9250000  22.2815000  45.6120000   9.1200000  23.7225000  44.5510000
  10.0860000  22.0575000  43.8200000   9.2260000  21.4965000  43.4470000
  10.9050000  21.4285000  44.1760000  10.4950000  22.9985000  42.7120000
  10.0970000  24.0105000  42.6880000  11.5460000  22.7605000  41.9000000
  11.9070000  23.6125000  41.3300000  12.4850000  21.4975000  41.8720000
  12.4830000  20.7545000  42.6720000  13.4630000  21.9805000  41.8380000
  12.3260000  20.7205000  40.5530000  13.1950000  20.0675000  40.4450000
  12.2250000  21.3245000  39.6490000  11.0870000  19.8065000  40.6050000
  11.0650000  19.0915000  41.4310000  10.1530000  20.3425000  40.7850000
  11.0040000  18.9725000  39.4120000  11.4320000  19.5525000  38.5910000
  11.6830000  18.1275000  39.5430000   9.6240000  18.4405000  39.0990000
   9.2050000  18.0705000  40.0380000   9.7440000  17.6035000  38.4080000
   8.7580000  19.4695000  38.4800000   8.5030000  20.3085000  39.1300000
   9.3560000  20.0025000  37.7370000   7.4150000  18.8035000  38.0570000
   7.0440000  18.0555000  38.7620000   6.6530000  19.5845000  38.0110000
   7.4750000  18.2255000  36.5880000   6.4950000  18.0255000  36.1510000
   8.0720000  18.8305000  35.9030000   8.0430000  17.2945000  36.6570000
   8.5580000  24.2395000  50.9860000   7.7800000  23.7245000  51.7410000
   9.8690000  23.9255000  50.8910000  10.4260000  22.8105000  51.6780000
  11.4960000  22.6635000  51.5070000  10.3150000  22.8485000  52.7650000
   9.7170000  21.5505000  51.1000000   8.6500000  21.7895000  51.0970000
  10.0070000  20.3255000  52.1050000   9.2090000  20.1415000  52.8290000
  10.0640000  19.4275000  51.4840000  11.2750000  20.5805000  52.8040000
  11.7290000  19.5695000  53.8820000  10.8770000  20.0815000  55.1240000
  11.1510000  19.6795000  56.4320000  12.1740000  20.0165000  56.6140000
  11.0300000  18.5945000  56.4800000  10.3140000  20.4375000  57.4590000
  10.8260000  20.4735000  58.4210000  10.3200000  21.4865000  57.1600000
   8.8620000  20.0505000  57.7680000   8.6590000  18.7625000  58.4590000
   7.6350000  18.4705000  58.6940000   8.9310000  17.9255000  57.8140000
   9.2670000  18.7135000  59.3640000   7.9840000  20.1385000  56.5200000
   8.2720000  21.0605000  56.0130000   8.4500000  19.3705000  55.9000000
   6.9100000  19.9765000  56.6250000   8.3120000  21.1205000  58.6560000
   8.9190000  21.2685000  59.5510000   7.3340000  20.8065000  59.0240000
   8.2100000  22.0595000  58.1100000  11.2190000  18.2005000  53.4770000
  13.2180000  19.4255000  53.9890000  10.2050000  21.2645000  49.7610000
   9.4680000  20.4135000  48.9240000   8.3870000  20.0785000  49.2620000
  10.2110000  20.0215000  47.7120000  11.2340000  20.2275000  48.0310000
   9.9630000  20.6015000  46.8210000   9.9020000  18.5655000  47.2790000
   8.8330000  18.5145000  47.0620000  10.1190000  17.8795000  48.1010000
  10.7980000  18.1655000  46.0360000  11.8570000  18.0005000  46.2450000
  10.6890000  18.9265000  45.2600000  10.3880000  16.7975000  45.3960000
   9.4800000  16.9855000  44.8200000  10.1750000  16.1135000  46.2210000
  11.4090000  16.2355000  44.5140000  12.4010000  16.3685000  44.9490000
  11.4870000  16.7955000  43.5790000  11.1500000  14.7925000  44.0930000
  10.1920000  14.6515000  43.5880000  11.2260000  14.2385000  45.0310000
  12.1990000  14.2265000  43.1080000  13.1950000  14.6455000  43.2620000
  12.1100000  14.4945000  42.0530000  12.4310000  12.6865000  43.2910000
  12.2830000  12.3425000  44.3110000  12.6390000  11.8105000  42.3580000
  12.7850000  10.7585000  42.5870000  13.0820000  12.0105000  40.8730000
  14.0970000  11.6985000  40.6190000  12.8810000  13.0235000  40.5200000
  12.2800000  10.9245000  40.0170000  12.4010000   9.9725000  40.5390000
  12.8150000  10.8925000  39.0660000  10.7850000  11.3235000  39.8880000
  10.7420000  12.2715000  39.3470000  10.2710000  11.4815000  40.8390000
  10.0340000  10.3275000  39.1110000  10.1050000   9.3525000  39.5990000
  10.5360000  10.2055000  38.1490000   8.5360000  10.7625000  38.8660000
   8.5180000  11.7155000  38.3340000   8.0220000  10.9245000  39.8160000
   7.8580000   9.6555000  38.0220000   8.0110000   8.7115000  38.5480000
   8.3510000   9.7195000  37.0490000   6.3790000   9.9335000  37.7370000
   6.2190000   9.9445000  36.6570000   6.1060000  10.9325000  38.0810000
   5.4370000   8.9715000  38.4920000   5.7170000   8.8195000  39.5370000
   5.6120000   8.0205000  37.9830000   4.3760000   9.2005000  38.3770000
   5.7670000  48.5925000  54.0710000   5.3190000  49.5485000  53.7970000
   6.6510000  48.7975000  54.6790000   6.1410000  47.9585000  52.7620000
   5.3200000  47.6955000  52.0910000   6.6400000  47.0115000  52.9790000
   7.0960000  48.8265000  51.9750000   8.0930000  48.7905000  52.4180000
   6.8850000  49.8975000  52.0230000   7.2500000  48.4345000  50.5220000
   6.2550000  48.4945000  50.0760000   7.5900000  47.3965000  50.5100000
   8.3050000  49.2965000  49.7790000   8.1990000  49.2165000  48.6950000
   8.1300000  50.3435000  50.0370000   9.7630000  48.9215000  50.1430000
   9.8850000  48.9855000  51.2260000   9.8940000  47.8705000  49.8760000
  10.6860000  49.8405000  49.4220000  11.6550000  49.5555000  49.8370000
  10.5010000  50.8345000  49.8340000  10.7090000  49.7125000  47.9490000
  10.4110000  48.7255000  47.6040000  10.8180000  50.7985000  47.1380000
  10.6930000  50.6015000  46.0760000  11.1680000  52.2255000  47.4580000
  11.0930000  52.4625000  48.5220000  10.4970000  52.9485000  46.9910000
  12.6120000  52.5165000  47.0010000  13.2950000  52.1505000  47.7690000
  12.8690000  53.5735000  47.0910000  12.8710000  52.2445000  45.5270000
  12.8210000  51.1565000  45.4510000  12.1310000  52.7715000  44.9210000
  14.3540000  52.5445000  45.1210000  14.9610000  52.4745000  46.0270000
  14.5940000  51.8115000  44.3470000  14.5560000  54.0235000  44.6670000
  15.5860000  54.3745000  44.5830000  13.9880000  54.6215000  45.3820000
  13.7930000  54.3465000  43.2950000  14.1350000  53.5405000  42.6430000
  12.7290000  54.1475000  43.4420000  13.9310000  55.7185000  42.6710000
  14.7890000  56.2225000  43.1200000  14.0140000  55.6055000  41.5880000
  12.6130000  56.4785000  42.9240000  12.4860000  57.3525000  42.2830000
  11.7090000  55.8685000  42.8670000  12.6970000  56.9105000  43.9230000
   4.7340000  47.7075000  54.8060000   4.4210000  47.8895000  55.9510000
   4.1560000  46.7325000  54.0950000   3.0330000  45.8065000  54.5820000
   3.0580000  44.9255000  53.9360000   3.3720000  45.4645000  55.5630000
   1.7290000  46.6395000  54.4990000   1.8940000  47.6035000  54.9900000
   0.6350000  45.8875000  55.1790000   0.9340000  46.0105000  56.2230000
  -0.4120000  46.1785000  55.0660000   0.8140000  44.5215000  54.7480000
   0.3250000  43.4515000  55.7650000   1.6940000  42.8155000  56.4020000
   1.9970000  41.4325000  56.2270000   2.1500000  41.1195000  55.1910000
   1.0990000  40.8995000  56.5490000   3.2490000  41.1925000  57.0610000
   3.0280000  41.6315000  58.0340000   3.4470000  40.1245000  57.1650000
   4.5660000  41.7615000  56.7240000   4.9310000  40.9745000  55.5030000
   4.5990000  41.3815000  54.5470000   6.0180000  41.0375000  55.4330000
   4.5170000  39.9655000  55.5310000   5.5730000  41.3335000  57.7290000
   5.5670000  40.2475000  57.8250000   6.5810000  41.7325000  57.5990000
   5.2250000  41.7845000  58.6590000   4.6550000  43.2855000  56.4730000
   4.5630000  43.7965000  57.4330000   3.9770000  43.6105000  55.6830000
   5.6840000  43.4015000  56.1290000  -0.4760000  44.0215000  56.8800000
  -0.5210000  42.4185000  55.0680000   1.4490000  46.8505000  53.1690000
   2.0500000  47.8595000  52.5420000   2.5630000  48.7855000  53.1470000
   1.8830000  47.9635000  51.0770000   0.8480000  48.2275000  50.8460000
   2.0650000  46.9975000  50.6030000   2.7500000  49.0155000  50.3250000
   3.7740000  48.9125000  50.6900000   2.5550000  50.0675000  50.5440000
   2.6750000  48.5975000  48.8740000   1.6880000  48.3015000  48.5140000
   3.2750000  47.6935000  48.7500000   3.4250000  49.6665000  47.9950000
   4.4690000  49.4995000  48.2680000   3.0230000  50.6795000  48.0680000
   3.4260000  49.2745000  46.4840000   3.9200000  50.0975000  45.9630000
   2.4020000  49.2895000  46.1040000   4.1070000  47.9115000  46.1430000
   3.6330000  47.0845000  46.6750000   5.1230000  47.8825000  46.5430000
   4.0330000  47.6165000  44.5750000   4.6020000  48.3735000  44.0310000
   3.0360000  47.6295000  44.1280000   4.7050000  46.2675000  44.2570000
   5.7760000  46.2925000  44.0770000   4.1350000  45.0615000  44.0990000
   4.8520000  44.2895000  43.8310000   2.6810000  44.7165000  44.4820000
   2.0530000  45.5805000  44.2540000   2.4720000  44.4675000  45.5250000
   2.3270000  43.4275000  43.7490000   1.4030000  43.0095000  44.1540000
   3.1450000  42.7315000  43.9450000   1.9660000  43.7665000  42.2290000
   2.8050000  44.2175000  41.6960000   1.1170000  44.4475000  42.1360000
   1.5890000  42.4425000  41.5580000   0.7110000  41.9555000  41.9860000
   2.3340000  41.7155000  41.8890000   1.4720000  42.5155000  40.0870000
   1.3610000  41.4785000  39.7640000   2.3840000  42.9325000  39.6530000
   0.3170000  43.4105000  39.5060000   0.5680000  44.4725000  39.4490000
  -0.5640000  43.4075000  40.1510000  -0.0110000  43.0005000  38.0960000
  -0.6050000  42.0905000  38.2070000   0.9010000  42.7845000  37.5370000
  -1.0010000  44.0005000  37.3470000  -0.8770000  44.0605000  36.2640000
  -0.9820000  44.9935000  37.8020000  -2.0580000  43.7365000  37.4260000
   7.2820000  13.2405000  46.3080000   7.5890000  12.2835000  45.8820000
   6.3060000  12.9525000  46.7020000   7.2830000  14.2115000  45.1140000
   7.4870000  13.5825000  44.2450000   8.0090000  15.0265000  45.1500000
   5.8760000  14.8565000  44.7880000   5.0300000  14.1695000  44.8600000
   5.8200000  15.1805000  43.7460000   5.5090000  15.9985000  45.6540000
   5.5490000  15.8545000  46.7360000   4.5210000  16.3585000  45.3590000
   6.3980000  17.2505000  45.4330000   7.3220000  17.0875000  45.9910000
   6.8630000  17.1055000  44.4560000   5.6750000  18.6395000  45.6050000
   4.9960000  18.6925000  44.7510000   5.1380000  18.6515000  46.5550000
   6.5730000  19.8415000  45.4700000   7.2370000  19.6705000  44.6200000
   7.1400000  19.9375000  46.3990000   5.7120000  21.0935000  45.2970000
   5.0890000  21.3395000  46.1530000   5.5750000  21.8795000  44.2480000
   4.8640000  22.7005000  44.2750000   6.0100000  21.4795000  42.8320000
   5.4030000  20.7265000  42.3250000   7.0310000  21.0925000  42.8310000
   6.0340000  22.7885000  41.9280000   6.5990000  23.5255000  42.5030000
   4.9940000  23.0845000  41.7790000   6.6520000  22.4565000  40.5330000
   7.6560000  22.0655000  40.7130000   6.1120000  21.6325000  40.0620000
   6.7950000  23.6725000  39.6240000   5.8340000  23.9295000  39.1740000
   7.1900000  24.5115000  40.2010000   7.8330000  23.5605000  38.5030000
   7.7640000  22.5705000  38.0490000   8.7710000  23.5225000  39.0620000
   7.7730000  24.8025000  37.4630000   6.7620000  24.7845000  37.0510000
   7.9720000  25.7225000  38.0180000   8.9300000  24.6845000  36.4680000
   9.8470000  24.9915000  36.9760000   9.2070000  23.6465000  36.2720000
   8.8080000  25.5965000  35.2110000   7.9830000  25.3435000  34.5420000
   8.8300000  26.6675000  35.4240000   9.7650000  25.5385000  34.6900000
   8.2580000  13.6295000  47.3900000   8.0280000  13.8265000  48.5980000
   9.5470000  13.7725000  47.0200000  10.6440000  14.1805000  47.9680000
  11.5530000  14.1345000  47.3620000  10.5910000  15.2265000  48.2820000
  10.7200000  13.1195000  49.1190000   9.7370000  12.7175000  49.3780000
  11.3800000  13.6775000  50.3880000  12.4230000  13.9545000  50.2150000
  10.8400000  14.5655000  50.7280000  11.3600000  12.7735000  51.4570000
  12.1560000  13.0605000  52.7920000  13.4400000  12.1495000  52.5520000
  13.3570000  10.6625000  52.3950000  12.9940000  10.4135000  51.3950000
  12.5970000  10.3425000  53.1120000  14.6920000  10.0625000  52.5410000
  14.6850000   9.0055000  52.2720000  15.2230000  10.5495000  51.7210000
  15.5420000  10.3455000  53.8170000  16.5360000   9.2385000  54.0130000
  15.9210000   8.3425000  54.1130000  17.0870000   9.1075000  53.0810000
  17.2260000   9.5105000  54.8140000  14.7660000  10.7055000  55.0600000
  14.1230000  11.5515000  54.8100000  14.1710000   9.8335000  55.3320000
  15.4490000  10.9865000  55.8630000  16.4140000  11.5635000  53.4680000
  17.3380000  11.2565000  52.9750000  16.5740000  12.0965000  54.4070000
  15.8040000  12.2645000  52.8970000  12.3150000  14.5205000  52.7670000
  11.5000000  12.8235000  54.0640000  11.5430000  11.9505000  48.6270000
  10.9250000  11.0105000  47.8980000   9.7550000  11.0495000  47.6220000
  11.7750000   9.8165000  47.4300000  11.5090000   9.6895000  46.3790000
  11.5050000   8.9525000  48.0420000  13.3480000   9.9375000  47.5300000
  13.8440000   9.0125000  47.2300000  13.6600000   9.9165000  48.5760000
  14.0630000  11.0735000  46.7200000  13.9350000  12.0275000  47.2380000
  13.6070000  11.3265000  45.7610000  15.6210000  10.9725000  46.7170000
  15.7850000  10.0635000  46.1340000  15.9580000  10.6805000  47.7140000
  16.1950000  12.1565000  45.9730000  17.2110000  12.0435000  46.3560000
  15.7680000  13.0755000  46.3800000  16.0220000  12.0535000  44.4330000
  14.9680000  11.9165000  44.1820000  16.6890000  11.2615000  44.0840000
  16.3200000  13.4015000  43.6830000  17.3760000  13.6095000  43.8660000
  15.8620000  14.2865000  44.1290000  16.0850000  13.4365000  42.1760000
  15.1240000  13.8555000  41.8870000  16.9300000  12.9825000  41.2670000
  16.6640000  13.0405000  40.2150000  18.1240000  12.1285000  41.5280000
  18.0890000  11.7775000  42.5620000  19.0550000  12.6845000  41.3960000
  17.9900000  10.7635000  40.7940000  19.0510000  10.5175000  40.7160000
  17.5280000  10.8315000  39.8070000  17.3580000   9.6245000  41.5340000
  17.6500000   9.7255000  42.5810000  17.7290000   8.6805000  41.1310000
  15.8330000   9.5915000  41.5680000  15.3500000   9.7525000  40.6020000
  15.4810000  10.5265000  42.0090000  15.3120000   8.2545000  42.1230000
  15.8040000   7.3555000  41.7460000  14.2870000   8.2305000  41.7490000
  15.0730000   8.0845000  43.5980000  14.6580000   8.9575000  44.1070000
  16.0860000   7.9255000  43.9740000  14.0680000   6.9215000  44.0010000
  14.3160000   6.7595000  45.0520000  14.2690000   5.9895000  43.4690000
  12.6030000   7.4835000  43.8950000  11.9110000   6.8835000  44.4900000
  12.3620000   7.5705000  42.8340000  12.5760000   8.4905000  44.3170000
  18.4370000   8.1905000  45.9980000  17.8770000   7.6715000  45.2180000
  18.0810000   9.2185000  45.9100000  19.9860000   8.2135000  45.8530000
  20.3010000   7.6865000  46.7560000  20.3600000   9.2345000  45.9550000
  20.4930000   7.4815000  44.6380000  20.2990000   6.4095000  44.7140000
  21.5840000   7.5225000  44.6180000  19.9740000   8.0305000  43.3250000
  19.9820000   9.1215000  43.3790000  18.9340000   7.6975000  43.2900000
  20.8320000   7.5515000  42.0620000  20.7020000   6.4675000  42.0450000
  20.4910000   7.8835000  41.0790000  22.3040000   7.9065000  42.0420000
  22.3980000   8.9925000  42.0990000  22.8320000   7.4445000  42.8790000
  22.9810000   7.4755000  40.8010000  22.4020000   7.7905000  39.9310000
  23.1680000   6.4045000  40.8980000  24.3870000   8.0985000  40.8380000
  25.1240000   7.4745000  41.3370000  24.7880000   9.0015000  40.0270000
  25.8530000   9.1955000  39.9310000  23.8810000   9.9945000  39.3050000
  24.3860000  10.9525000  39.1680000  22.9470000  10.1405000  39.8510000
  23.5310000   9.3255000  37.9260000  22.8250000   8.4995000  38.0260000
  24.3910000   8.8745000  37.4250000  22.8860000  10.4495000  36.9790000
  23.5940000  11.2805000  36.9390000  22.8560000   9.9925000  35.9880000
  21.4290000  10.8485000  37.2970000  20.7840000   9.9775000  37.1630000
  21.2990000  11.1015000  38.3510000  21.0420000  12.1075000  36.3220000
  20.9380000  11.8405000  35.2690000  21.7520000  12.9205000  36.4880000
  19.7100000  12.6645000  36.7600000  19.7950000  12.8255000  37.8370000
  19.5480000  13.6545000  36.3290000  18.4870000  11.7725000  36.5140000
  18.3750000  11.4655000  35.4720000  18.6510000  10.8725000  37.1110000
  17.2340000  12.5135000  36.9030000  16.3890000  12.0085000  36.4300000
  17.1300000  12.4825000  37.9890000  17.2180000  13.5215000  36.4820000
  17.9990000   7.8895000  47.4370000  18.0270000   8.6405000  48.4110000
  17.5880000   6.5935000  47.5480000  17.0410000   6.2085000  48.8070000
  17.0420000   5.1235000  48.9410000  17.6430000   6.4025000  49.6980000
  15.6130000   6.8625000  49.0870000  15.7900000   7.9405000  49.0790000
  14.9900000   6.5815000  50.4520000  15.0600000   5.5475000  50.8010000
  15.4900000   7.1365000  51.2510000  13.6090000   6.8945000  50.3810000
  12.7280000   6.7595000  51.7670000  11.6030000   7.8965000  51.6020000
  10.4540000   7.6165000  50.7690000   9.9880000   6.6295000  50.8170000
  10.8870000   7.6385000  49.7650000   9.4390000   8.6755000  51.0850000
   9.9160000   9.6225000  51.3440000   8.6990000   8.7805000  50.2900000
   8.6260000   8.4525000  52.2910000   9.3440000   7.7795000  53.4200000
  10.0830000   7.1155000  52.9680000   9.8890000   8.5055000  54.0240000
   8.6790000   7.2225000  54.0820000   7.5510000   7.4895000  51.8960000
   6.8990000   7.2665000  52.7410000   6.9670000   7.9225000  51.0830000
   7.8760000   6.4815000  51.6330000   8.0070000   9.8555000  52.7110000
   7.2690000   9.8005000  53.5120000   7.5120000  10.2785000  51.8360000
   8.7920000  10.5175000  53.0800000  12.1670000   5.4585000  52.1230000
  13.6170000   7.1125000  52.9030000  14.6260000   6.4645000  48.0940000
  14.4560000   5.1895000  47.8200000  15.0700000   4.2085000  48.2450000
  13.3650000   4.9285000  46.7700000  13.7890000   4.4155000  45.9050000
  13.0270000   5.8915000  46.3810000  12.1690000   4.2405000  47.4380000
  11.7910000   4.9595000  48.1680000  12.4970000   3.3025000  47.8910000
  11.0480000   3.9595000  46.3970000  11.3640000   3.1935000  45.6860000
  10.7580000   4.8765000  45.8780000   9.8160000   3.3675000  47.1340000
   9.4440000   4.0765000  47.8760000  10.2220000   2.4575000  47.5820000
   8.7330000   2.9885000  46.1890000   8.1920000   2.1525000  46.6370000
   9.1710000   2.5895000  45.2710000   7.7940000   4.1655000  45.7940000
   8.4370000   4.7975000  45.1770000   7.4370000   4.7265000  46.6600000
   6.5120000   3.7145000  45.0090000   6.0290000   4.5735000  44.5390000
   5.8260000   3.2565000  45.7260000   6.7550000   2.6935000  43.9120000
   7.3070000   1.8235000  44.2570000   6.4950000   2.6935000  42.6040000
   6.7940000   1.8715000  41.9570000   5.8570000   3.7855000  41.7830000
   5.4860000   4.5625000  42.4540000   5.0460000   3.4225000  41.1470000
   6.9460000   4.3345000  40.7450000   6.3340000   5.0475000  40.1890000
   7.3060000   3.5855000  40.0360000   8.2550000   4.9395000  41.4330000
   9.1660000   4.9745000  40.8310000   8.5230000   4.3085000  42.2830000
   8.0290000   6.3835000  41.8520000   7.3170000   6.4455000  42.6780000
   7.7320000   6.9255000  40.9520000   9.3690000   6.9495000  42.2240000
  10.1370000   6.7525000  41.4720000   9.6740000   6.4805000  43.1620000
   9.4880000   8.4595000  42.4940000   8.7160000   8.9385000  41.8890000
  10.4390000   8.9045000  42.1930000   9.2450000   8.8195000  43.9840000
   9.9510000   8.2925000  44.6300000   8.2570000   8.5725000  44.3790000
   9.4190000  10.3975000  44.1640000   9.1250000  10.7125000  45.1670000
   8.7990000  10.8715000  43.4000000  10.4200000  10.8005000  43.9970000
   8.8960000  53.0475000  51.1410000   9.1930000  54.0235000  50.7520000
   9.2210000  52.2725000  50.4430000   7.4470000  53.0525000  51.4750000
   7.2210000  53.6175000  52.3810000   7.3130000  51.9835000  51.6530000
   6.6490000  53.5005000  50.2340000   7.1060000  54.4595000  49.9800000
   5.6320000  53.7275000  50.5610000   6.7650000  52.4755000  49.0970000
   6.5400000  51.4305000  49.3210000   7.8190000  52.3705000  48.8310000
   5.9390000  52.9105000  47.9340000   4.9470000  52.9185000  48.3920000
   6.1970000  53.9295000  47.6360000   6.0030000  51.9465000  46.6670000
   5.3180000  51.1105000  46.8200000   5.5980000  52.5495000  45.8510000
   7.3990000  51.3865000  46.2870000   7.8030000  50.9705000  47.2120000
   7.9370000  52.2365000  45.8630000   7.3070000  50.2445000  45.3400000
   6.6560000  49.4285000  45.6420000   8.0570000  50.0145000  44.2210000
   7.8780000  49.1615000  43.5720000   9.2430000  50.9585000  43.8120000
  10.1650000  50.3765000  43.8650000   9.2980000  51.7975000  44.5090000
   8.9660000  51.6405000  42.4330000   7.9940000  52.1105000  42.5970000
   8.8990000  50.7915000  41.7490000  10.0250000  52.6625000  42.0700000
   9.9540000  53.5255000  42.7350000  11.0530000  52.2985000  42.1300000
   9.6100000  53.2335000  40.6840000   9.4960000  52.4915000  39.8910000
   8.6680000  53.7805000  40.7610000  10.6840000  54.2995000  40.2100000
  11.0240000  54.9275000  41.0360000  10.2630000  54.9745000  39.4620000
  11.9740000  53.6215000  39.5720000  12.7420000  54.3935000  39.4860000
  12.3040000  52.8795000  40.3030000  11.7390000  52.8965000  38.2260000
  10.8360000  52.2835000  38.2240000  11.5990000  53.5995000  37.4020000
  12.9510000  52.0395000  37.7880000  13.8730000  52.5645000  37.5300000
  13.2190000  51.4335000  38.6560000  12.7720000  51.3675000  36.9450000
   9.8460000  53.0025000  52.3560000   9.5450000  52.4605000  53.4120000
  10.9800000  53.7015000  52.2240000  12.0790000  53.5695000  53.1580000
  12.8640000  54.3015000  52.9510000  11.7520000  53.8605000  54.1590000
  12.6150000  52.0645000  53.1680000  11.8470000  51.2895000  53.0930000
  13.2980000  51.7925000  54.5710000  12.5190000  51.7745000  55.3380000
  13.9200000  50.8975000  54.4920000  14.2480000  52.8435000  54.9580000
  14.8960000  52.8825000  56.3680000  15.0240000  54.4235000  56.4410000
  16.2170000  55.0225000  55.7760000  16.3640000  54.6195000  54.7710000
  17.0640000  54.7675000  56.4180000  16.1940000  56.5785000  55.8500000
  16.1680000  56.9105000  56.8890000  17.0730000  57.0165000  55.3760000
  14.9910000  57.2675000  55.2110000  14.7120000  56.8775000  53.7870000
  15.6190000  57.0385000  53.2030000  14.4490000  55.8195000  53.7340000
  13.9050000  57.5555000  53.5050000  15.3000000  58.7235000  55.2520000
  16.2700000  58.9205000  54.7940000  14.5880000  59.2585000  54.6230000
  15.2830000  59.0115000  56.3040000  13.7760000  57.0855000  56.0620000
  13.9750000  57.2025000  57.1280000  13.4070000  56.0625000  55.9850000
  12.9150000  57.7005000  55.7950000  14.0140000  52.3425000  57.4110000
  16.1450000  52.0925000  56.4750000  13.6780000  51.9435000  52.1800000
  13.9520000  50.7315000  51.7400000  13.5130000  49.6745000  52.1560000
  15.1900000  50.7225000  50.7740000  16.1140000  50.4865000  51.3060000
  15.4090000  51.6835000  50.3050000  14.9160000  49.6535000  49.7000000
  13.8820000  49.8145000  49.3860000  14.9060000  48.6045000  50.0050000
  15.7620000  49.8415000  48.4190000  16.8150000  49.7025000  48.6720000
  15.7070000  50.8905000  48.1190000  15.1940000  48.8835000  47.3520000
  14.1200000  49.0275000  47.2180000  15.3400000  47.8455000  47.6570000
  15.7310000  48.9685000  45.8990000  16.8050000  48.7915000  45.9870000
  15.6430000  49.9975000  45.5440000  15.1000000  47.9935000  44.8870000
  14.0250000  48.1835000  44.8860000  15.3420000  46.9745000  45.1990000
  15.6240000  48.2285000  43.4540000  16.6830000  48.0055000  43.3090000
  15.4230000  49.2765000  43.2210000  14.8770000  47.4295000  42.4460000
  14.9120000  46.3605000  42.6400000  14.0690000  47.9145000  41.4160000
  13.5800000  47.1055000  40.8790000  13.8080000  49.3175000  41.0270000
  14.2410000  49.5685000  40.0570000  14.3270000  50.0225000  41.6800000
  12.2420000  49.5885000  41.0890000  12.1330000  50.6735000  41.0420000
  11.7670000  49.2375000  42.0080000  11.5750000  48.7835000  39.8900000
  11.5350000  47.7135000  40.1070000  12.1880000  48.7645000  38.9870000
  10.0960000  49.3405000  39.7590000  10.1230000  50.4255000  39.6380000
   9.6390000  49.0985000  40.7210000   9.4580000  48.6505000  38.4660000
   9.4580000  47.5615000  38.5370000  10.0570000  48.9545000  37.6050000
   8.0270000  49.1925000  38.2110000   8.1530000  50.2605000  38.0260000
   7.4540000  49.0575000  39.1320000   7.3390000  48.2035000  37.2260000
   7.3250000  47.1785000  37.6030000   7.9170000  48.3005000  36.3050000
   5.8980000  48.6855000  36.9450000   5.2000000  48.1095000  37.5560000
   5.7070000  48.5555000  35.8780000   5.8900000  49.7195000  37.2980000
  49.2330000  14.7735000  50.1000000  48.8250000  15.7365000  50.4140000
  49.8770000  15.0235000  49.2540000  47.9090000  13.9555000  49.6460000
  47.3300000  13.6875000  50.5320000  48.2550000  13.0245000  49.1900000
  47.0560000  14.8685000  48.7980000  46.7290000  15.7105000  49.4110000
  46.1080000  14.3635000  48.6000000  47.7910000  15.2545000  47.5130000
  48.1480000  14.4195000  46.9070000  48.6510000  15.8665000  47.7940000
  46.8750000  16.1425000  46.6810000  46.5580000  17.0005000  47.2790000
  47.6060000  16.5275000  45.9670000  45.7030000  15.4385000  45.9560000
  46.1710000  14.7615000  45.2380000  45.1130000  14.9655000  46.7440000
  44.8080000  16.3755000  45.1740000  43.9990000  15.7905000  44.7310000
  45.3670000  16.8795000  44.3830000  44.0920000  17.4105000  46.0930000
  43.3500000  16.9575000  46.7440000  44.3270000  18.7535000  46.2140000
  43.7200000  19.3705000  46.8710000  45.4350000  19.3835000  45.4440000
  46.3730000  18.8285000  45.3830000  45.7560000  20.3025000  45.9380000
  45.0070000  19.7975000  43.9960000  44.5140000  18.8965000  43.6260000
  45.8640000  20.2045000  43.4550000  43.7720000  20.8555000  43.9840000
  42.9360000  20.4045000  44.5230000  44.0290000  21.7895000  44.4870000
  43.2570000  21.0335000  42.5560000  42.4640000  21.7715000  42.6930000
  44.0120000  21.4905000  41.9130000  42.6480000  19.7725000  41.7850000
  43.4540000  19.0645000  41.5780000  42.3970000  20.1625000  40.7960000
  41.4500000  19.1795000  42.6040000  41.8700000  18.7195000  43.5000000
  40.6810000  19.9155000  42.8500000  40.8060000  18.1135000  41.7160000
  40.6760000  18.5035000  40.7040000  41.2170000  17.1065000  41.8050000
  39.4450000  17.6925000  42.2530000  39.3900000  17.2155000  43.2340000
  38.6930000  18.4795000  42.1650000  39.1580000  16.9095000  41.5490000
  49.9920000  14.0695000  51.2330000  49.4260000  13.4155000  52.1390000
  51.3390000  14.3615000  51.1140000  52.2780000  13.8485000  52.1370000
  53.2700000  14.3055000  52.0950000  51.8530000  13.9625000  53.1380000
  52.5250000  12.3275000  51.9250000  51.6180000  11.8525000  51.5440000
  53.1210000  11.6965000  53.2770000  52.2680000  11.3815000  53.8830000
  53.6470000  10.7845000  52.9820000  54.0780000  12.5985000  53.8890000
  54.9570000  12.2215000  55.0960000  53.9120000  11.6305000  56.0440000
  53.6480000  12.0665000  57.4060000  54.6140000  12.3685000  57.8180000
  53.1850000  11.2335000  57.9420000  52.6460000  13.1575000  57.4000000
  53.0260000  13.8285000  56.6290000  51.6930000  12.7245000  57.0930000
  52.4380000  14.0795000  58.5770000  51.8110000  13.1965000  59.6110000
  51.6060000  13.8575000  60.4550000  50.9400000  12.7615000  59.1190000
  52.5070000  12.4225000  59.9380000  51.5430000  15.2395000  58.2750000
  52.0820000  15.7755000  57.4920000  50.6310000  14.8335000  57.8360000
  51.3670000  15.7325000  59.2320000  53.7800000  14.4095000  59.2040000
  53.5640000  15.0245000  60.0780000  54.3060000  14.8945000  58.3800000
  54.2910000  13.4815000  59.4670000  55.9090000  11.1775000  54.8680000
  55.6850000  13.3215000  55.7360000  53.5820000  12.2405000  50.9500000
  54.0710000  11.0905000  50.4640000  53.7300000   9.9115000  50.7980000
  54.9690000  11.4215000  49.3340000  55.9070000  11.8045000  49.7410000
  54.5410000  12.0665000  48.5630000  55.3300000  10.1355000  48.5620000
  54.4450000   9.6485000  48.1470000  55.8590000   9.4955000  49.2710000
  56.3370000  10.3805000  47.3210000  57.2590000  10.8645000  47.6510000
  55.8330000  11.0675000  46.6380000  56.5810000   9.1805000  46.4910000
  55.6400000   8.8305000  46.0600000  57.1350000   8.4025000  47.0200000
  57.3920000   9.8455000  45.2980000  58.2670000  10.3035000  45.7650000
  56.8680000  10.6755000  44.8200000  57.8510000   8.7595000  44.3230000
  58.0130000   7.8305000  44.8740000  58.8350000   9.0525000  43.9530000
  56.9060000   8.4415000  43.1490000  55.8670000   8.2885000  43.4490000
  57.2930000   7.5775000  42.6060000  56.9430000   9.5195000  42.0890000
  57.8030000   9.4225000  41.4310000  55.9430000  10.3655000  41.9080000
  56.0450000  10.9755000  41.0140000  54.6380000  10.4745000  42.7540000
  54.3870000  11.5365000  42.7360000  54.9190000  10.1295000  43.7510000
  53.4980000   9.6615000  42.1350000  53.7480000   8.6135000  41.9540000
  53.2350000  10.0165000  41.1360000  52.1590000   9.6085000  42.9640000
  52.1590000   8.7825000  43.6780000  51.3660000   9.2975000  42.2800000
  51.6740000  10.9685000  43.5170000  51.5020000  11.6205000  42.6580000
  52.4670000  11.4295000  44.1100000  50.3710000  10.8785000  44.3400000
  49.5610000  10.4075000  43.7800000  50.0120000  11.8815000  44.5780000
  50.4730000  10.1765000  45.7410000  50.9210000   9.1845000  45.6560000
  49.4530000   9.8785000  45.9910000  51.1320000  11.0895000  46.7220000
  50.3790000  11.8755000  46.8000000  52.1030000  11.4605000  46.3870000
  51.1510000  10.5595000  48.2160000  51.3410000  11.3805000  48.9090000
  51.8680000   9.7415000  48.3110000  50.1080000  10.2615000  48.3480000
  38.5450000  40.2065000  50.5220000  38.6370000  39.2275000  50.0460000
  37.6260000  40.7085000  50.2130000  39.8760000  40.9185000  50.1790000
  40.7130000  40.4235000  50.6770000  39.7830000  41.9135000  50.6170000
  40.0990000  41.0245000  48.6190000  40.0300000  39.9985000  48.2500000
  41.1330000  41.3725000  48.5760000  39.2060000  42.0425000  47.8520000
  38.1400000  41.8235000  47.9440000  39.4100000  41.8005000  46.8070000
  39.5170000  43.4975000  48.2450000  39.0740000  43.5835000  49.2400000
  40.6080000  43.5365000  48.2780000  38.9520000  44.4845000  47.2760000
  39.2220000  44.1465000  46.2740000  37.8600000  44.4725000  47.2850000
  39.4360000  45.9305000  47.5460000  40.4880000  46.0665000  47.2850000
  39.2700000  46.2075000  48.5890000  38.6440000  46.8015000  46.5410000
  38.2560000  46.2595000  45.6830000  38.0820000  47.9565000  46.7710000
  37.4340000  48.4205000  46.0330000  38.4670000  48.8455000  47.9940000
  38.9780000  49.7435000  47.6430000  39.1580000  48.2935000  48.6350000
  37.2490000  49.1625000  48.8380000  36.6950000  48.2705000  49.1380000
  36.6730000  49.8155000  48.1800000  37.7270000  49.8995000  50.1540000
  38.5410000  49.3825000  50.6660000  38.2440000  50.8245000  49.8900000
  36.6080000  50.2115000  51.2380000  36.9750000  51.0245000  51.8670000
  35.7430000  50.4925000  50.6340000  36.2610000  49.0255000  52.2200000
  37.2400000  48.6995000  52.5790000  35.7950000  48.2635000  51.5920000
  35.3660000  49.3855000  53.2800000  35.8300000  50.1775000  53.8720000
  34.3810000  49.7485000  52.9780000  35.1950000  48.2345000  54.2960000
  34.6190000  47.5435000  53.6760000  36.1490000  47.7925000  54.5910000
  34.1200000  48.5035000  55.3720000  34.4090000  49.2255000  56.1390000
  33.1550000  48.7995000  54.9550000  34.0740000  47.5145000  55.8340000
  38.5040000  39.9865000  51.9570000  38.7410000  40.8105000  52.7780000
  38.1970000  38.6535000  52.2470000  37.7730000  38.1745000  53.4980000
  37.6930000  37.0845000  53.4710000  38.4090000  38.4675000  54.3370000
  36.3990000  38.6875000  53.9140000  36.4310000  39.7795000  53.9510000
  35.8670000  38.0105000  55.1770000  36.1330000  38.5665000  56.0800000
  34.7790000  38.1055000  55.2020000  36.1780000  36.5785000  55.2950000
  36.3420000  35.8965000  56.7430000  34.8810000  35.7245000  57.2750000
  34.6420000  35.2415000  58.6460000  35.2420000  35.7625000  59.3960000
  34.7710000  34.1575000  58.5890000  33.1330000  35.3745000  58.9820000
  32.8410000  36.4245000  58.9230000  32.4410000  34.8845000  58.2970000
  32.7650000  34.8775000  60.3430000  33.1970000  33.4445000  60.3580000
  33.0950000  33.2425000  61.4250000  32.5410000  32.9295000  59.6550000
  34.2490000  33.4355000  60.0670000  31.2860000  34.9485000  60.5570000
  31.2250000  34.5815000  61.5820000  30.9240000  35.9575000  60.3530000
  30.8030000  34.2575000  59.8640000  33.3300000  35.8475000  61.4000000
  33.1870000  35.3675000  62.3690000  32.9060000  36.8385000  61.2370000
  34.3470000  36.0035000  61.0370000  37.1550000  34.6465000  56.7030000
  37.1740000  36.7145000  57.5880000  35.3940000  38.3375000  52.9280000
  35.2190000  39.1855000  51.9150000  35.7360000  40.3515000  51.7840000
  34.3940000  38.5215000  50.8800000  33.4780000  39.1005000  50.7470000
  34.1130000  37.5395000  51.2660000  35.1540000  38.3465000  49.4700000
  34.7720000  37.4525000  48.9730000  36.2050000  38.1955000  49.7270000
  34.9870000  39.6675000  48.6810000  35.3240000  40.5315000  49.2570000
  33.9210000  39.8145000  48.4960000  35.7450000  39.6365000  47.3530000
  35.2200000  38.8855000  46.7600000  36.7960000  39.3645000  47.4710000
  35.5480000  41.0065000  46.7410000  35.8480000  41.7235000  47.5070000
  34.5440000  41.3135000  46.4420000  36.4100000  41.3855000  45.4790000
  37.3200000  40.7825000  45.5160000  36.8080000  42.3875000  45.6540000
  35.5620000  41.2155000  44.1440000  34.7910000  41.9865000  44.0910000
  35.0730000  40.2405000  44.0870000  36.4750000  41.4835000  42.9670000
  37.2420000  42.1955000  43.2590000  36.5370000  40.9335000  41.7280000
  37.2660000  41.2875000  41.0030000  35.5650000  39.8145000  41.2800000
  34.6610000  40.2015000  40.8060000  35.2100000  39.2885000  42.1680000
  36.2910000  38.9665000  40.2090000  36.8870000  38.2015000  40.7100000
  36.9450000  39.6825000  39.7070000  35.2850000  38.2935000  39.2500000
  35.8080000  37.9495000  38.3560000  34.4870000  38.9405000  38.8790000
  34.5440000  37.1375000  39.9000000  33.6070000  37.1555000  39.3400000
  34.3300000  37.3525000  40.9480000  35.2500000  35.8045000  39.8490000
  34.6970000  35.1355000  40.5120000  36.2510000  35.8445000  40.2840000
  35.2340000  35.1845000  38.4340000  35.9040000  34.3225000  38.4190000
  35.7200000  35.9765000  37.8600000  33.8250000  34.8105000  37.9000000
  33.9100000  34.6145000  36.8290000  33.0510000  35.5775000  37.9700000
  33.2760000  33.5505000  38.5870000  33.8480000  32.6665000  38.2990000
  32.2460000  33.3385000  38.2910000  33.3000000  33.7335000  39.6630000
  14.3790000  26.8505000  49.5090000  13.9360000  27.8285000  49.3120000
  15.4610000  26.9885000  49.5610000  14.0200000  25.7965000  48.4560000
  14.2570000  26.2415000  47.4880000  12.9650000  25.5155000  48.4540000
  15.0080000  24.5775000  48.5270000  15.3420000  24.3615000  49.5440000
  15.9640000  24.8455000  48.0730000  14.4630000  23.3545000  47.7790000
  14.1270000  23.6995000  46.7990000  13.6260000  22.8665000  48.2820000
  15.5090000  22.1505000  47.5780000  16.4000000  22.4845000  47.0430000
  15.8070000  21.8475000  48.5840000  14.8580000  20.9585000  46.7640000
  15.4200000  20.0415000  46.9520000  13.8510000  20.6475000  47.0500000
  14.8450000  21.1025000  45.2450000  14.7110000  22.1605000  45.0090000
  14.0370000  20.4975000  44.8290000  16.0980000  20.7475000  44.6240000
  16.7870000  21.5875000  44.6520000  16.5130000  19.5985000  44.0880000
  17.4860000  19.5955000  43.6020000  15.7110000  18.2795000  43.9770000
  14.7830000  18.3385000  44.5510000  16.3190000  17.3775000  44.0670000
  15.3130000  18.2755000  42.5370000  16.1830000  18.4795000  41.9090000
  14.6500000  19.1365000  42.4310000  14.4860000  16.9815000  42.1730000
  15.1500000  16.1515000  42.4200000  13.5270000  16.8435000  42.6770000
  14.2120000  17.1165000  40.6980000  13.6020000  18.0225000  40.6740000
  15.1390000  17.3525000  40.1720000  13.5840000  15.9155000  39.9590000
  12.5440000  15.7945000  40.2720000  13.9870000  15.0115000  40.4210000
  13.7340000  15.8555000  38.4610000  13.3570000  16.7315000  37.9290000
  14.7920000  15.7895000  38.1990000  12.9480000  14.5745000  37.8070000
  13.1990000  13.7885000  38.5210000  11.8700000  14.7395000  37.8770000
  13.3300000  14.2805000  36.3070000  14.4100000  14.1885000  36.4420000
  12.8510000  13.3425000  36.0170000  13.0730000  15.1505000  35.7000000
  13.8620000  26.3825000  50.8380000  14.5420000  25.7295000  51.6540000
  12.5240000  26.6875000  51.0030000  11.8080000  26.1815000  52.2640000
  10.7610000  26.4605000  52.1190000  11.9410000  25.1045000  52.3910000
  12.2880000  26.8685000  53.5550000  13.3240000  26.6765000  53.8470000
  11.4610000  26.4865000  54.8090000  10.4720000  26.9515000  54.7880000
  11.2420000  25.4175000  54.7550000  12.2330000  26.7745000  55.9830000
  11.5810000  26.4555000  57.4520000  11.3430000  28.0185000  57.9010000
  10.2230000  28.2365000  58.8330000   9.8840000  27.2655000  59.2030000
   9.4590000  28.5995000  58.1420000  10.6830000  29.4095000  59.8200000
   9.7880000  29.7995000  60.3060000  11.3040000  28.9325000  60.5800000
  11.3570000  30.5925000  59.2890000  12.7320000  30.3765000  58.6770000
  12.5040000  29.7935000  57.7830000  13.1490000  31.3685000  58.4970000
  13.3960000  29.8135000  59.3340000  11.5520000  31.4475000  60.5270000
  11.9250000  32.4265000  60.2260000  10.5870000  31.6145000  61.0080000
  12.2810000  31.0395000  61.2290000  10.5340000  31.3055000  58.2830000
  11.1090000  32.1275000  57.8550000   9.6320000  31.6365000  58.8010000
  10.3230000  30.5885000  57.4890000  10.3960000  25.5665000  57.3460000
  12.5310000  25.7465000  58.4060000  12.0610000  28.3305000  53.3550000
  13.0000000  29.0685000  52.7510000  14.1140000  28.7845000  52.3730000
  12.4060000  30.4275000  52.6260000  12.6550000  31.0125000  53.5130000
  11.3270000  30.3285000  52.4860000  13.0820000  31.2305000  51.4650000
  12.8310000  30.7405000  50.5220000  14.1510000  31.3685000  51.6380000
  12.3000000  32.5765000  51.3750000  12.4950000  33.1905000  52.2570000
  11.2330000  32.3625000  51.4620000  12.5400000  33.3285000  50.0140000
  12.2840000  32.5795000  49.2620000  13.5670000  33.6285000  49.7930000
  11.6620000  34.5695000  49.9610000  11.9340000  35.1455000  50.8490000
  10.6450000  34.1805000  50.0400000  11.8750000  35.5195000  48.7400000
  12.9000000  35.4275000  48.3740000  11.7740000  36.5525000  49.0810000
  10.8450000  35.2685000  47.5930000   9.9370000  35.8155000  47.8540000
  10.6690000  34.1905000  47.6040000  11.4840000  35.6275000  46.2790000
  11.6620000  36.6875000  46.1170000  11.8550000  34.8195000  45.3270000
  12.2420000  35.2885000  44.4270000  11.7800000  33.2705000  45.2030000
  11.6230000  32.9765000  44.1630000  11.1320000  32.8945000  45.9960000
  13.1530000  32.6805000  45.5590000  13.1630000  31.6205000  45.2990000
  13.2110000  32.7235000  46.6490000  14.3500000  33.3175000  44.8570000
  15.2380000  33.1445000  45.4690000  14.4320000  34.4055000  44.8900000
  14.7070000  32.8335000  43.5200000  14.2780000  31.8325000  43.4430000
  15.7730000  32.8625000  43.2850000  14.0550000  33.6515000  42.4040000
  14.6600000  34.5585000  42.3430000  13.0660000  33.9235000  42.7790000
  14.0240000  32.9825000  41.0340000  14.9420000  32.4405000  40.7970000
  13.8310000  33.7285000  40.2600000  12.8680000  31.8755000  41.0280000
  11.8420000  32.2425000  41.0900000  12.8990000  31.1305000  41.8260000
  13.0440000  31.0955000  39.7290000  13.3850000  31.7605000  38.9320000
  12.1500000  30.5685000  39.3920000  13.8390000  30.3575000  39.8540000
  32.3610000  17.6215000  51.1500000  33.3960000  17.4145000  50.8710000
  31.9790000  16.6125000  51.3230000  31.6290000  18.2975000  49.9810000
  32.0730000  19.2825000  49.8230000  30.5840000  18.4915000  50.2320000
  31.6140000  17.4185000  48.7450000  30.6170000  17.1235000  48.4120000
  32.1510000  16.4955000  48.9750000  32.4660000  18.1935000  47.5860000
  33.4750000  18.3735000  47.9620000  32.0360000  19.1935000  47.5070000
  32.4370000  17.3695000  46.2710000  32.8040000  16.3485000  46.3950000
  31.3890000  17.3075000  45.9690000  33.3150000  18.1485000  45.2020000
  33.0620000  19.2085000  45.1260000  34.3960000  18.1005000  45.3440000
  32.9830000  17.5085000  43.8090000  31.9100000  17.6315000  43.6490000
  33.2870000  16.4625000  43.8780000  33.8130000  18.1485000  42.7410000
  34.8920000  18.2265000  42.8460000  33.3300000  18.6135000  41.5730000
  33.9230000  19.0385000  40.7670000  31.8870000  18.5645000  41.0760000
  31.4650000  19.5655000  41.1820000  31.3080000  17.7605000  41.5360000
  31.9230000  18.3735000  39.5970000  31.0570000  17.8395000  39.2010000
  32.8880000  17.9375000  39.3310000  31.9390000  19.7585000  38.8780000
  30.9220000  20.1525000  38.8230000  32.6000000  20.4385000  39.4200000
  32.5440000  19.6065000  37.4310000  33.5300000  19.1445000  37.5080000
  31.9130000  18.8895000  36.9010000  32.5360000  21.0095000  36.7460000
  33.2480000  21.6865000  37.2220000  31.5130000  21.3885000  36.7850000
  33.0060000  20.8545000  35.2550000  33.0920000  21.8615000  34.8420000
  33.9970000  20.4045000  35.1720000  32.0340000  20.0805000  34.3580000
  31.7390000  19.1235000  34.7940000  31.0870000  20.6175000  34.2700000
  32.5020000  19.8835000  32.8790000  31.9900000  19.0825000  32.3420000
  32.4660000  20.7715000  32.2440000  33.5380000  19.5545000  32.7780000
  32.4190000  18.3985000  52.4660000  32.7190000  17.9795000  53.5200000
  31.9640000  19.6935000  52.2670000  31.9410000  20.6285000  53.4540000
  31.1020000  20.3445000  54.0940000  32.8060000  20.3985000  54.0810000
  31.7140000  22.0225000  52.9010000  32.4070000  22.2685000  52.0920000
  31.8200000  23.0145000  53.9840000  32.9050000  22.9975000  54.1150000
  31.5500000  24.0225000  53.6590000  31.1150000  22.6135000  55.1890000
  31.3690000  23.3905000  56.5830000  31.4100000  22.0625000  57.4720000
  32.5820000  21.4535000  57.8010000  33.3850000  22.1945000  57.8250000
  32.9080000  20.6705000  57.1130000  32.3820000  20.7055000  59.0970000
  32.0410000  21.3395000  59.9160000  31.5980000  19.9465000  59.1000000
  33.6400000  20.0725000  59.7220000  34.6880000  21.1335000  59.9500000
  34.9050000  21.7105000  59.0500000  34.3960000  21.7765000  60.7810000
  35.5360000  20.5505000  60.3120000  34.2100000  19.0655000  58.8400000
  34.6310000  19.5565000  57.9620000  35.0070000  18.5255000  59.3530000
  33.4780000  18.3365000  58.4920000  33.2730000  19.3715000  60.9660000
  34.2440000  19.3145000  61.4600000  32.8540000  18.3955000  60.7190000
  32.6300000  20.0395000  61.5420000  32.5580000  24.2935000  56.5990000
  30.2150000  24.2735000  57.0140000  30.4220000  22.1175000  52.3030000
  30.2330000  21.9455000  50.9270000  31.1200000  21.9075000  50.1210000
  28.7260000  21.8555000  50.7810000  28.4370000  22.8475000  50.4300000
  28.0300000  21.6405000  51.5950000  28.3790000  20.8505000  49.6200000
  28.7310000  19.8615000  49.9210000  29.0710000  20.9865000  48.7860000
  26.8920000  20.8385000  49.2370000  26.6050000  21.8885000  49.1500000
  26.4280000  20.4745000  50.1560000  26.5460000  19.9785000  48.0240000
  25.4890000  19.7035000  48.0310000  27.1400000  19.0725000  48.1550000
  26.9610000  20.4935000  46.6680000  28.0450000  20.6135000  46.7260000
  26.5960000  21.5185000  46.5690000  26.6680000  19.6825000  45.4690000
  25.5930000  19.7195000  45.2780000  26.9410000  18.6435000  45.6600000
  27.4100000  20.2845000  44.3050000  27.4210000  21.3765000  44.3380000
  26.8090000  20.0835000  43.4150000  28.8430000  19.8005000  44.1640000
  28.9970000  18.7275000  44.2490000  29.8730000  20.4885000  43.9210000
  30.8440000  20.0225000  43.7690000  30.0850000  21.9805000  43.6440000
  30.9020000  22.3085000  44.2910000  29.1330000  22.4325000  43.9290000
  30.3040000  22.3155000  42.1510000  29.4400000  22.0765000  41.5270000
  31.1670000  21.7245000  41.8390000  30.3680000  23.8535000  41.9120000
  31.3350000  24.1475000  42.3270000  29.5800000  24.4375000  42.3940000
  30.4600000  24.2005000  40.4880000  29.6260000  23.7095000  39.9810000
  31.3780000  23.8215000  40.0350000  30.4500000  25.7055000  40.0130000
  29.4960000  26.2265000  40.1200000  30.6450000  25.7365000  38.9390000
  31.5310000  26.6015000  40.6420000  32.5390000  26.2775000  40.3720000
  31.4620000  26.5445000  41.7300000  31.4380000  28.0495000  40.1380000
  30.4780000  28.2945000  40.5990000  31.4730000  28.0385000  39.0460000
  32.6610000  28.8705000  40.5600000  32.3140000  29.9015000  40.6450000
  33.4650000  28.8475000  39.8210000  33.0860000  28.6655000  41.5450000
  43.5240000  23.0875000  51.6510000  43.1980000  24.0565000  52.0350000
  44.5960000  23.1435000  51.4500000  42.8380000  22.7885000  50.3080000
  41.7510000  22.7465000  50.4010000  43.1690000  21.8345000  49.8920000
  43.1410000  23.8355000  49.2410000  44.1920000  23.8565000  48.9460000
  42.9700000  24.8235000  49.6730000  42.1980000  23.6565000  48.0400000
  41.1700000  23.8005000  48.3790000  42.2590000  22.6215000  47.6990000
  42.3960000  24.5795000  46.9080000  42.0820000  25.5855000  47.1970000
  43.4640000  24.5175000  46.6880000  41.4200000  24.1025000  45.8450000
  41.4960000  23.0195000  45.7280000  40.3870000  24.2525000  46.1660000
  41.6320000  24.8925000  44.5300000  42.6760000  24.7065000  44.2670000
  41.4160000  25.9505000  44.6940000  40.8450000  24.2335000  43.4170000
  41.2660000  23.4145000  42.8390000  39.7200000  24.7505000  42.9260000
  39.1910000  24.1645000  42.1790000  38.9640000  25.9375000  43.3820000
  39.3600000  26.3485000  44.3130000  37.9660000  25.6335000  43.7050000
  38.8290000  27.1335000  42.3640000  39.8280000  27.4255000  42.0350000
  38.4790000  27.9795000  42.9590000  37.8220000  26.8265000  41.2430000
  38.1520000  25.9935000  40.6180000  36.8290000  26.5645000  41.6120000
  37.7510000  28.1015000  40.3810000  37.4080000  28.9535000  40.9720000
  38.6890000  28.3005000  39.8580000  36.7450000  27.9365000  39.2130000
  35.8320000  27.7775000  39.7910000  36.9580000  27.1215000  38.5180000
  36.6180000  29.2715000  38.4490000  35.6780000  29.2225000  37.8970000
  36.5680000  30.0925000  39.1670000  37.8890000  29.7075000  37.6180000
  38.7960000  29.7775000  38.2210000  38.2000000  28.9275000  36.9190000
  37.5380000  31.0985000  36.9270000  38.4250000  31.5935000  36.5260000
  36.7850000  31.0585000  36.1370000  37.1640000  31.8365000  37.6400000
  43.1370000  22.0325000  52.6680000  43.9020000  21.1425000  53.0870000
  41.8270000  22.0395000  53.0490000  41.2730000  21.2935000  54.1260000
  41.4580000  20.2165000  54.1000000  41.7190000  21.7245000  55.0260000
  39.7140000  21.4655000  54.0860000  39.5010000  22.5235000  53.9150000
  39.1680000  21.0745000  55.5360000  38.0770000  21.0805000  55.5920000
  39.4300000  20.0315000  55.7350000  39.7230000  21.8565000  56.6140000
  39.3370000  21.7085000  58.2190000  40.4000000  22.7685000  58.8150000
  41.8150000  22.5345000  58.6900000  42.1380000  22.7575000  57.6700000
  42.0170000  21.4855000  58.9230000  42.6290000  23.5695000  59.5040000
  43.6740000  23.5725000  59.1900000  42.2010000  24.5575000  59.3270000
  42.6620000  23.3205000  60.9790000  43.0590000  24.6225000  61.6400000
  42.8950000  24.5995000  62.7190000  44.1150000  24.6745000  61.3720000
  42.4760000  25.4775000  61.2950000  43.7250000  22.2835000  61.4280000
  43.7740000  22.2325000  62.5170000  43.4160000  21.2785000  61.1360000
  44.6510000  22.5445000  60.9130000  41.3690000  23.0055000  61.6020000
  41.0560000  22.0635000  61.1500000  40.6780000  23.8185000  61.3730000
  41.6110000  22.8465000  62.6540000  37.9760000  22.1465000  58.6190000
  39.5340000  20.3445000  58.8540000  39.0810000  20.4705000  53.1100000
  37.8650000  20.6145000  52.7760000  37.2060000  21.6095000  53.1420000
  37.2240000  19.4225000  52.0660000  36.3110000  19.1815000  52.6150000
  37.9820000  18.6385000  52.0120000  36.7710000  19.8125000  50.6040000
  36.6950000  18.8805000  50.0390000  37.5970000  20.3345000  50.1170000
  35.4800000  20.6265000  50.3370000  35.4420000  21.5415000  50.9320000
  34.5940000  20.0315000  50.5670000  35.5230000  20.9305000  48.8940000
  35.7830000  20.0395000  48.3180000  36.3740000  21.6105000  48.8220000
  34.1730000  21.5825000  48.4660000  33.8940000  22.3795000  49.1580000
  33.4250000  20.7895000  48.3970000  34.4430000  22.1125000  47.0000000
  34.8020000  21.3765000  46.2780000  35.1600000  22.9325000  47.0740000
  33.1420000  22.5685000  46.4330000  32.6620000  23.4075000  46.9410000
  32.3860000  21.7805000  46.4480000  33.3590000  23.0915000  45.0340000
  33.6900000  22.4145000  44.2500000  33.2230000  24.3265000  44.5800000
  33.4240000  24.5345000  43.5320000  32.7170000  25.4475000  45.4070000
  33.6320000  25.7605000  45.9140000  31.8520000  25.1505000  46.0030000
  32.3660000  26.6755000  44.6220000  31.4300000  26.6045000  44.0640000
  33.1930000  26.8525000  43.9320000  32.1570000  27.8695000  45.5170000
  33.0770000  28.3475000  45.8580000  31.4810000  27.5985000  46.3300000
  31.2020000  28.9755000  44.8750000  30.6500000  29.5895000  45.5900000
  30.5740000  28.4905000  44.1250000  32.0510000  30.0065000  44.0950000
  32.7360000  29.5295000  43.3910000  32.7250000  30.4675000  44.8200000
  31.1870000  31.0635000  43.4660000  30.4260000  31.3715000  44.1860000
  30.6470000  30.7695000  42.5630000  31.9040000  32.3915000  43.3030000
  32.3300000  32.8345000  44.2060000  31.1780000  33.1085000  42.9120000
  32.9890000  32.2755000  42.1660000  33.6690000  33.1285000  42.2100000
  32.5010000  32.2695000  41.1890000  33.6870000  31.4565000  42.3510000
  37.8190000  54.7255000  52.1290000  38.0510000  55.7665000  51.8930000
  38.7400000  54.2475000  51.7890000  36.6270000  54.1865000  51.3620000
  35.6920000  54.7305000  51.5120000  36.3470000  53.1915000  51.7170000
  36.8370000  54.2365000  49.8520000  37.8110000  53.7735000  49.6810000
  36.9740000  55.2705000  49.5280000  35.7470000  53.5635000  48.9210000
  34.7490000  53.9165000  49.1890000  35.7400000  52.4845000  49.0880000
  36.0780000  54.0015000  47.5140000  36.2960000  55.0715000  47.5050000
  36.9780000  53.4305000  47.2740000  35.0070000  53.8085000  46.3770000
  34.8670000  52.7255000  46.3560000  34.1640000  54.4185000  46.7070000
  35.4450000  54.3285000  45.0110000  36.4760000  54.0595000  44.7700000
  35.3680000  55.4165000  45.0530000  34.5500000  53.9165000  43.9000000
  33.5130000  54.2435000  43.8970000  34.9650000  53.1645000  42.8980000
  34.3070000  53.0895000  42.0360000  36.2770000  52.4915000  42.7980000
  36.5460000  51.9055000  43.6790000  37.0590000  53.1605000  42.4320000
  36.1810000  51.3835000  41.7260000  36.1040000  51.8215000  40.7290000
  35.2500000  50.8355000  41.8870000  37.3950000  50.3985000  41.6190000
  37.2140000  49.5115000  41.0090000  38.2730000  50.9445000  41.2670000
  37.8630000  49.7535000  43.0010000  38.2810000  50.5285000  43.6460000
  36.9120000  49.3735000  43.3790000  38.8890000  48.6115000  42.9110000
  39.2720000  48.3415000  43.8970000  39.7810000  48.9165000  42.3600000
  38.3710000  47.3445000  42.1880000  37.3810000  47.0305000  42.5260000
  38.2630000  47.7835000  41.1940000  39.3190000  46.1045000  42.1240000
  40.2340000  46.5595000  41.7380000  39.4500000  45.7335000  43.1430000
  38.6920000  44.9315000  41.3690000  39.3560000  44.0745000  41.4980000
  37.7250000  44.6635000  41.8000000  38.5430000  45.2205000  40.3270000
  37.7320000  54.5985000  53.5930000  38.7800000  54.7485000  54.2230000
  36.5480000  54.2025000  54.1760000  36.3910000  53.9785000  55.5870000
  36.9410000  54.6915000  56.2060000  35.3590000  54.2245000  55.8510000
  36.6760000  52.5155000  55.8910000  36.0750000  51.9395000  55.1820000
  36.3300000  52.2845000  57.3860000  35.3050000  52.5725000  57.6380000
  36.3360000  51.2115000  57.5930000  37.2220000  52.9075000  58.2060000
  36.7270000  53.5965000  59.5270000  37.8240000  53.0845000  60.5110000
  38.4410000  54.0205000  61.4140000  37.6980000  54.6625000  61.8940000
  39.1400000  54.6315000  60.8370000  39.1980000  53.2845000  62.5520000
  40.0330000  52.6845000  62.1850000  39.5970000  54.1005000  63.1560000
  38.4400000  52.2985000  63.3890000  37.1670000  52.8555000  64.0190000
  36.6360000  52.1925000  64.7040000  37.4290000  53.7465000  64.5900000
  36.4270000  53.1095000  63.2580000  39.3390000  51.4875000  64.2750000
  40.0110000  50.8965000  63.6510000  39.9110000  52.1835000  64.8900000
  38.7860000  50.7705000  64.8830000  37.9870000  51.2405000  62.5030000
  37.2720000  51.6205000  61.7710000  37.4640000  50.5465000  63.1630000
  38.8060000  50.7155000  62.0100000  36.7850000  55.0715000  59.3160000
  35.3790000  53.1695000  59.8960000  37.9870000  52.2295000  55.5500000
  38.3020000  50.8875000  55.4170000  37.5070000  49.9065000  55.5410000
  39.7780000  50.7355000  55.1240000  40.0890000  49.6905000  55.1970000
  40.2940000  51.3125000  55.8940000  40.0350000  51.4945000  53.8290000
  40.7130000  52.3415000  53.9540000  39.1020000  51.9315000  53.4670000
  40.7210000  50.4675000  52.8610000  39.8940000  49.8335000  52.5330000
  41.4230000  49.7885000  53.3490000  41.4300000  51.2505000  51.6650000
  42.3400000  51.7495000  52.0040000  40.8090000  52.0435000  51.2420000
  41.8100000  50.2545000  50.5210000  40.9410000  49.7795000  50.0590000
  42.4300000  49.4985000  51.0070000  42.5770000  50.9995000  49.4070000
  43.4800000  51.3955000  49.8760000  42.0520000  51.8695000  49.0070000
  42.9970000  50.0925000  48.2140000  42.0830000  49.8365000  47.6750000
  43.4390000  49.1375000  48.5050000  44.0160000  50.7805000  47.2250000
  45.0270000  50.6515000  47.6030000  43.7070000  51.1425000  45.9670000
  44.4930000  51.5045000  45.3100000  42.2480000  51.1655000  45.3600000
  42.2460000  51.9025000  44.5540000  41.4310000  51.5035000  46.0010000
  41.8940000  49.7755000  44.8180000  40.8170000  49.7675000  44.6380000
  41.9850000  49.0605000  45.6390000  42.5830000  49.1825000  43.5730000
  42.2260000  48.1675000  43.3840000  43.6380000  49.0575000  43.8250000
  42.3700000  50.0585000  42.3200000  42.8740000  51.0245000  42.3840000
  41.3360000  50.1005000  41.9700000  43.0600000  49.2755000  41.1590000
  42.9550000  48.1885000  41.1660000  44.1450000  49.3895000  41.2020000
  42.6070000  49.9195000  39.7930000  42.7720000  50.9985000  39.8200000
  41.5210000  49.8735000  39.6910000  43.2400000  49.2895000  38.5320000
  42.6890000  49.7005000  37.6830000  43.0440000  48.2165000  38.5930000
  44.6560000  49.6585000  38.3830000  45.3370000  49.3675000  39.1860000
  44.7530000  50.7355000  38.2350000  44.9440000  49.2055000  37.4320000
  34.4290000   4.5185000  52.7800000  35.3510000   4.0935000  53.1810000
  34.0450000   3.7895000  52.0640000  34.6490000   5.8095000  52.0370000
  35.2210000   6.4245000  52.7340000  33.8230000   6.4375000  51.6990000
  35.3910000   5.5715000  50.6560000  36.3780000   5.1325000  50.8150000
  35.6240000   6.5895000  50.3360000  34.5890000   4.9265000  49.5210000
  34.1550000   3.9355000  49.6730000  35.3090000   4.7795000  48.7140000
  33.5160000   5.8835000  48.9990000  32.6750000   5.2885000  48.6380000
  33.0370000   6.4975000  49.7640000  33.9880000   6.7215000  47.8210000
  33.4630000   7.6775000  47.7610000  35.0470000   6.8985000  48.0190000
  33.8890000   5.9125000  46.4390000  34.1130000   4.8495000  46.5550000
  34.5590000   6.5025000  45.8100000  32.4740000   6.0905000  45.9240000
  31.6880000   5.6875000  46.5580000  32.1580000   6.6105000  44.7080000
  31.1240000   6.7715000  44.4150000  33.1810000   6.8925000  43.5780000
  32.8890000   6.2725000  42.7280000  34.1820000   6.5295000  43.8190000
  33.1820000   8.4205000  43.1500000  33.8450000   8.9005000  43.8720000
  32.1500000   8.7635000  43.2510000  33.7620000   8.6135000  41.6860000
  34.7820000   8.2235000  41.6960000  33.1240000   8.0555000  40.9980000
  33.6990000  10.2075000  41.4970000  32.6890000  10.4805000  41.8120000
  34.5020000  10.7435000  42.0050000  33.9320000  10.5315000  39.9380000
  33.8040000  11.5785000  39.6560000  33.2050000   9.9615000  39.3570000
  35.4170000  10.1675000  39.6480000  36.1550000  10.6945000  40.2570000
  35.5920000   9.1035000  39.8200000  35.6210000  10.4885000  38.1260000
  34.9870000   9.8565000  37.5000000  35.2700000  11.4755000  37.8170000
  37.1380000  10.5425000  37.7550000  37.5510000   9.5325000  37.7860000
  37.2700000  10.7865000  36.6990000  37.7570000  11.2695000  38.2850000
  33.5640000   4.5635000  54.0430000  33.3720000   3.4995000  54.6590000
  33.1060000   5.7695000  54.3730000  32.0150000   5.9065000  55.3710000
  31.3130000   5.1225000  55.0760000  32.4120000   5.8305000  56.3860000
  31.3510000   7.2575000  55.1280000  32.0720000   8.0765000  55.0610000
  30.3680000   7.6895000  56.2140000  31.0160000   7.9425000  57.0570000
  29.6230000   8.4635000  56.0150000  29.6550000   6.5635000  56.6610000
  28.9610000   6.7705000  58.0950000  30.0520000   6.4685000  59.2470000
  30.6000000   5.0975000  59.1370000  31.2060000   5.0025000  58.2330000
  29.7940000   4.3625000  59.2070000  31.5190000   4.9295000  60.3770000
  32.1940000   4.0925000  60.1970000  31.9640000   5.9025000  60.5910000
  30.7190000   4.6035000  61.6440000  29.7250000   5.6545000  61.9900000
  28.8550000   5.6095000  61.3340000  29.4010000   5.5365000  63.0250000
  30.0340000   6.6945000  61.8820000  31.7210000   4.5585000  62.8080000
  32.6030000   3.9985000  62.4940000  32.0170000   5.5925000  62.9920000
  31.2780000   3.9955000  63.6320000  30.0270000   3.3675000  61.4900000
  29.6060000   3.1725000  62.4770000  30.6760000   2.5315000  61.2250000
  29.1900000   3.5055000  60.8050000  28.4380000   8.1425000  58.3100000
  27.8050000   5.8785000  58.2880000  30.6800000   7.1295000  53.8330000
  30.0890000   8.1905000  53.1700000  29.9290000   9.2055000  53.7360000
  29.5820000   7.9145000  51.7370000  30.5200000   7.9925000  51.1830000
  28.9550000   8.7645000  51.4630000  29.0640000   6.5285000  51.3930000
  28.1720000   6.3425000  51.9950000  29.7170000   5.7355000  51.7640000
  28.6260000   6.4375000  49.9800000  29.5540000   6.6425000  49.4410000
  27.9470000   7.2785000  49.8210000  28.2030000   5.0925000  49.5580000
  27.3100000   4.9365000  50.1670000  28.9550000   4.3125000  49.6950000
  27.7720000   5.2105000  48.1120000  28.6790000   5.2655000  47.5070000
  27.2120000   6.1345000  47.9580000  26.9130000   3.9805000  47.6450000
  25.9620000   3.9985000  48.1820000  27.4630000   3.0495000  47.7970000
  26.5700000   3.9775000  46.1470000  25.9110000   3.1145000  46.0290000
  27.4370000   3.6825000  45.5530000  25.7690000   5.0965000  45.6360000
  24.6890000   5.1005000  45.7630000  26.3310000   6.0505000  44.9020000
  25.7470000   6.8695000  44.4920000  27.8350000   6.1245000  44.6680000
  28.1770000   5.2245000  44.1530000  28.2620000   6.2095000  45.6690000
  28.1040000   7.3245000  43.8540000  27.7710000   7.1205000  42.8340000
  29.1950000   7.3425000  43.8230000  27.5890000   8.7015000  44.3320000
  26.5000000   8.6385000  44.3690000  27.7740000   9.4565000  43.5650000
  28.3190000   9.2055000  45.6280000  29.3720000   9.4185000  45.4360000
  28.3440000   8.4385000  46.4050000  27.6980000  10.5125000  46.2940000
  26.6230000  10.3935000  46.4410000  27.6760000  11.3055000  45.5440000
  28.4180000  10.9405000  47.6050000  28.2870000  12.0165000  47.7410000
  29.4860000  10.7725000  47.4520000  27.8660000  10.3405000  48.9320000
  28.6190000  10.6145000  49.6740000  27.7530000   9.2565000  48.8650000
  26.5180000  10.9735000  49.3760000  25.7700000  10.6005000  48.6730000
  26.6280000  12.0445000  49.5600000  26.1270000  10.5275000  50.2930000
  43.9490000   6.4015000  48.8010000  44.4700000   7.3615000  48.8190000
  44.6590000   5.6485000  48.4530000  42.8760000   6.5615000  47.6580000
  42.1450000   7.2125000  48.1410000  42.4550000   5.5785000  47.4370000
  43.4150000   7.1445000  46.3300000  44.2680000   6.5545000  45.9880000
  43.7260000   8.1725000  46.5310000  42.2800000   7.1975000  45.3050000
  41.5630000   7.9365000  45.6690000  41.6530000   6.3045000  45.3130000
  42.8200000   7.5125000  43.9470000  42.0720000   8.1205000  43.4350000
  43.7560000   8.0745000  43.9860000  43.0080000   6.0965000  43.3230000
  43.5850000   5.5995000  44.1050000  42.0220000   5.6675000  43.1310000
  43.9410000   6.0155000  42.0450000  44.3400000   5.0035000  41.9470000
  44.7650000   6.6935000  42.2750000  43.3390000   6.4625000  40.7840000
  43.0070000   7.4975000  40.7960000  43.1420000   5.6395000  39.7120000
  42.6620000   6.0525000  38.8290000  43.3350000   4.1345000  39.6330000
  42.8340000   3.6995000  38.7660000  42.9310000   3.6275000  40.5110000
  44.8420000   3.7755000  39.4770000  44.9510000   2.7045000  39.6620000
  45.4010000   4.3055000  40.2500000  45.3140000   4.0355000  38.0500000
  44.9040000   3.2075000  37.4690000  44.8470000   4.9435000  37.6630000
  46.8860000   4.1445000  38.0800000  47.1320000   5.1145000  38.5170000
  47.2320000   3.4865000  38.8790000  47.5350000   4.0775000  36.7220000
  47.0310000   4.8445000  36.1300000  47.2960000   3.1125000  36.2690000
  49.0770000   4.3635000  36.6160000  49.2840000   5.3615000  37.0100000
  49.6060000   3.6125000  37.2070000  49.5270000   4.1855000  35.1880000
  49.5590000   3.1075000  35.0190000  48.9550000   4.8015000  34.4900000
  50.9050000   4.8305000  35.0940000  50.9390000   5.9105000  35.2490000
  51.5210000   4.3835000  35.8770000  51.3120000   4.5515000  34.1190000
  43.3040000   6.0655000  50.1220000  42.4610000   5.1435000  50.2490000
  43.9050000   6.8125000  51.0630000  44.1650000   6.3025000  52.2860000
  44.6020000   7.1205000  52.8630000  43.3710000   5.8375000  52.8760000
  45.2190000   5.1905000  51.9940000  44.7700000   4.3615000  51.4420000
  45.9110000   4.6415000  53.2380000  46.8590000   4.1155000  53.0950000
  46.1480000   5.4025000  53.9850000  44.8670000   3.7695000  53.8680000
  45.2930000   3.1305000  55.2160000  43.8290000   3.1845000  55.8820000
  42.8310000   2.2225000  55.3770000  43.2160000   1.1995000  55.3660000
  42.7200000   2.6155000  54.3630000  41.4640000   2.4405000  56.0460000
  41.1980000   3.4905000  55.9130000  40.7130000   1.7105000  55.7420000
  41.4910000   2.3695000  57.5260000  40.0810000   2.1815000  58.1120000
  40.0820000   1.9185000  59.1710000  39.5560000   3.1345000  58.0270000
  39.5730000   1.3565000  57.6100000  42.0560000   3.5935000  58.1190000
  41.8280000   3.6325000  59.1850000  43.1230000   3.6975000  57.9170000
  41.7130000   4.4965000  57.6100000  42.2630000   1.2165000  58.1730000
  41.8460000   0.3005000  57.7500000  41.9770000   1.3115000  59.2210000
  43.3340000   1.3045000  57.9850000  45.8130000   1.7705000  55.1040000
  46.3320000   3.9285000  55.9430000  46.2890000   5.6875000  51.0770000
  46.9630000   6.8175000  51.2640000  47.0460000   7.3715000  52.3350000
  47.6940000   7.3215000  50.0580000  47.1640000   6.9415000  49.1820000
  48.6320000   6.7835000  49.9030000  47.9550000   8.8625000  49.8810000
  48.4860000   9.0975000  48.9570000  48.4340000   9.2865000  50.7660000
  46.6070000   9.6025000  49.8260000  46.6230000  10.6395000  50.1680000
  46.0070000   9.1135000  50.5970000  46.0090000   9.5055000  48.3800000
  44.9540000   9.3715000  48.6290000  46.2920000   8.6005000  47.8370000
  46.3260000  10.7485000  47.4460000  47.3180000  10.6305000  47.0060000
  46.3080000  11.7215000  47.9420000  45.3130000  10.7725000  46.3020000
  44.2790000  10.9875000  46.5810000  45.2440000   9.8325000  45.7510000
  45.6620000  11.8925000  45.3260000  46.5360000  11.5735000  44.7550000
  45.8830000  12.8355000  45.8320000  44.4190000  12.0165000  44.4470000
  43.5640000  12.4935000  44.9190000  44.3130000  11.5935000  43.1640000
  43.3660000  11.8795000  42.7150000  45.4220000  11.0915000  42.2470000
  46.3940000  11.0015000  42.7380000  45.5810000  11.8595000  41.4870000
  45.0900000   9.6525000  41.6890000  44.0690000   9.6755000  41.3020000
  45.0960000   8.9955000  42.5610000  46.0870000   9.2985000  40.5700000
  46.0370000   8.2105000  40.6470000  47.0860000   9.6205000  40.8720000
  45.5620000   9.7335000  39.0740000  45.3780000  10.8075000  39.1460000
  44.6450000   9.1905000  38.8350000  46.5580000   9.4985000  37.9790000
  47.5290000   9.9415000  38.2120000  46.1220000   9.9005000  37.0610000
  46.8460000   8.0645000  37.7550000  45.8810000   7.5805000  37.5910000
  47.3370000   7.5885000  38.6060000  47.8830000   7.9075000  36.6030000
  47.8070000   8.5715000  35.7400000  47.9250000   6.8735000  36.2530000
  49.2940000   8.2755000  37.1130000  50.1190000   8.1195000  36.4140000
  49.5700000   7.8495000  38.0800000  49.4080000   9.3615000  37.0770000
  31.8380000   1.4365000  49.4170000  32.8330000   1.7355000  49.0800000
  31.4880000   0.4695000  49.0500000  30.8250000   2.5125000  48.9510000
  31.2460000   3.3255000  49.5470000  29.8390000   2.2625000  49.3470000
  31.0190000   2.6545000  47.4030000  32.0660000   2.8605000  47.1720000
  30.4450000   3.5265000  47.0850000  30.6460000   1.3635000  46.6500000
  29.5910000   1.1425000  46.8250000  31.3040000   0.5375000  46.9280000
  30.8260000   1.4465000  45.0820000  31.8660000   1.7495000  44.9440000
  30.6360000   0.4495000  44.6790000  29.8450000   2.4765000  44.3830000
  28.8670000   2.0325000  44.5770000  29.9760000   3.4115000  44.9320000
  30.0550000   2.5525000  42.8410000  29.1220000   2.9635000  42.4500000
  30.0490000   1.5775000  42.3500000  31.3110000   3.2045000  42.4580000
  32.1620000   2.8375000  43.0260000  31.5030000   4.3055000  41.6790000
  32.4560000   4.8065000  41.5320000  30.4560000   5.1265000  40.9350000
  29.4970000   4.7885000  41.3330000  30.3560000   4.8555000  39.8820000
  30.7500000   6.6845000  40.8730000  31.6470000   6.8405000  40.2690000
  31.0670000   7.1845000  41.7910000  29.6860000   7.5105000  40.1530000
  29.6380000   7.1155000  39.1360000  28.7100000   7.2825000  40.5860000
  29.9080000   9.0465000  40.2440000  29.8170000   9.2765000  41.3080000
  30.7990000   9.4465000  39.7550000  28.7250000   9.8265000  39.7050000
  27.7880000   9.4975000  40.1580000  28.6600000   9.6625000  38.6270000
  28.9470000  11.4005000  39.7900000  29.4150000  11.6645000  40.7400000
  29.6850000  11.6515000  39.0250000  27.6730000  12.2815000  39.6130000
  28.0680000  13.2975000  39.5520000  27.1350000  12.0205000  38.6990000
  26.7490000  12.2075000  40.7950000  25.8920000  12.8605000  40.6160000
  26.2760000  11.2265000  40.8750000  27.2460000  12.4515000  41.7360000
  31.9550000   1.4105000  50.9230000  31.2570000   1.9755000  51.7310000
  33.0400000   0.7175000  51.2650000  33.2820000   0.4375000  52.7260000
  34.3200000   0.0965000  52.7310000  33.2810000   1.4215000  53.2010000
  32.2200000  -0.4045000  53.5120000  31.1910000  -0.0365000  53.4820000
  32.6970000  -0.5925000  55.0200000  33.6550000  -1.1085000  55.1200000
  32.8150000   0.3625000  55.5380000  31.6820000  -1.2715000  55.7020000
  31.5370000  -0.9245000  57.2500000  32.5700000  -1.9585000  57.9790000
  32.0130000  -2.9735000  58.7630000  31.1260000  -3.3695000  58.2610000
  31.6400000  -2.5845000  59.7130000  33.0630000  -4.0665000  59.0580000
  32.4990000  -4.9615000  59.3230000  33.7110000  -4.2045000  58.1920000
  34.0150000  -3.8485000  60.2240000  34.7200000  -2.5975000  60.0020000
  35.4260000  -2.3405000  60.7930000  35.3120000  -2.6665000  59.0880000
  33.9780000  -1.8055000  59.8870000  34.9620000  -4.9405000  60.2750000
  35.5790000  -4.7575000  61.1560000  34.4480000  -5.8825000  60.4720000
  35.4910000  -5.0625000  59.3290000  33.2490000  -3.8025000  61.5580000
  32.4340000  -3.0785000  61.5100000  33.9210000  -3.5195000  62.3690000
  32.8510000  -4.7995000  61.7540000  31.7110000   0.5355000  57.5460000
  30.1480000  -1.3415000  57.6620000  32.2350000  -1.7635000  52.9050000
  31.3370000  -2.1075000  52.0170000  30.2760000  -1.5045000  51.8430000
  31.7830000  -3.3525000  51.2920000  30.8950000  -3.8305000  50.8740000
  32.1600000  -4.1065000  51.9880000  32.8640000  -2.9965000  50.2350000
  33.4460000  -3.9085000  50.0870000  33.6350000  -2.3405000  50.6460000
  32.3560000  -2.2985000  48.9850000  32.7850000  -1.2945000  48.9590000
  31.3020000  -2.0175000  49.0240000  32.6980000  -3.0685000  47.7210000
  32.1490000  -4.0115000  47.7570000  33.7770000  -3.2365000  47.7540000
  32.4750000  -2.2965000  46.4360000  33.2600000  -1.5375000  46.4420000
  31.4580000  -1.9145000  46.3270000  32.6940000  -3.1285000  45.1690000
  31.9420000  -3.9125000  45.0610000  33.5720000  -3.7425000  45.3800000
  32.8270000  -2.1775000  43.9700000  33.7070000  -1.5465000  44.1120000
  31.9970000  -1.4705000  44.0320000  32.7580000  -2.8545000  42.6310000
  33.3960000  -3.7305000  42.5380000  31.9050000  -2.5045000  41.6930000
  31.9710000  -2.9965000  40.7260000  31.0610000  -1.2775000  41.6370000
  31.0890000  -0.8985000  40.6140000  31.5100000  -0.4315000  42.1620000
  29.6690000  -1.7315000  42.1410000  29.0030000  -0.8685000  42.2160000
  29.7460000  -2.1705000  43.1370000  29.0050000  -2.7755000  41.2080000
  28.2070000  -3.2615000  41.7740000  29.7330000  -3.5835000  41.1150000
  28.5870000  -2.2825000  39.8070000  29.5080000  -2.3045000  39.2220000
  28.2880000  -1.2495000  39.9940000  27.4580000  -3.1245000  39.1940000
  26.6400000  -3.0245000  39.9110000  27.6660000  -4.1965000  39.2000000
  26.9140000  -2.5765000  37.8720000  27.6400000  -2.3235000  37.0970000
  26.3700000  -1.7425000  38.3190000  25.9540000  -3.6175000  37.3370000
  25.0660000  -3.7535000  37.9570000  26.5560000  -4.5215000  37.2210000
  25.4920000  -3.1515000  35.8840000  24.8070000  -3.9105000  35.5000000
  26.2980000  -2.7935000  35.2390000  24.8510000  -2.3085000  36.1490000
  46.7390000  42.7565000  46.1420000  46.1310000  43.5445000  45.6920000
  47.7910000  42.8995000  45.8850000  46.1510000  41.4235000  45.5130000
  45.0590000  41.4535000  45.4990000  46.4330000  40.4675000  45.9580000
  46.4350000  41.4155000  43.9470000  47.5110000  41.2325000  43.9140000
  46.1740000  42.4275000  43.6320000  45.7500000  40.2375000  43.1600000
  44.6590000  40.2835000  43.1490000  46.0270000  39.3555000  43.7410000
  46.1820000  40.1585000  41.6690000  47.1690000  40.5065000  41.3560000
  46.2000000  39.0875000  41.4580000  45.1530000  40.8685000  40.7320000
  44.1860000  40.4305000  40.9890000  45.3430000  41.9415000  40.7990000
  45.4070000  40.4565000  39.2970000  45.4440000  39.3665000  39.3350000
  46.3520000  40.8185000  38.8850000  44.3940000  41.0405000  38.4360000
  44.2220000  42.0955000  38.6290000  43.6130000  40.3795000  37.5290000
  42.9230000  40.9455000  36.9080000  43.6200000  38.8575000  37.3100000
  43.8270000  38.3075000  38.2310000  44.3610000  38.6135000  36.5460000
  42.3480000  38.3005000  36.6390000  42.4800000  37.2205000  36.5490000
  42.2580000  38.6705000  35.6150000  41.0820000  38.6515000  37.3940000
  41.0160000  38.2575000  38.4100000  40.8460000  39.7175000  37.4080000
  39.8730000  38.1925000  36.6150000  38.9360000  38.6405000  36.9540000
  39.9820000  38.4135000  35.5510000  39.6370000  36.6525000  36.8590000
  39.5110000  36.5465000  37.9390000  40.5430000  36.0835000  36.6390000
  38.4660000  36.2625000  36.0080000  37.5630000  36.6525000  36.4830000
  38.5620000  36.6955000  35.0100000  38.3220000  34.7135000  35.9190000
  39.2670000  34.2575000  35.6170000  37.9520000  34.2695000  36.8460000
  37.3720000  34.2955000  34.8350000  36.7590000  35.1675000  34.5990000
  37.9480000  34.1685000  33.9160000  36.7870000  33.4035000  35.0680000
  46.4870000  42.7465000  47.7060000  45.8950000  41.8775000  48.3470000
  47.0710000  43.8935000  48.2100000  47.2580000  44.1725000  49.6300000
  47.8540000  45.0865000  49.7030000  46.3000000  44.3945000  50.1070000
  47.8980000  42.9755000  50.3680000  47.0910000  42.2395000  50.3590000
  48.1090000  43.3155000  51.8850000  49.1150000  43.6945000  52.0830000
  47.5310000  44.2275000  52.0570000  47.5950000  42.2075000  52.7130000
  47.9380000  42.2575000  54.2270000  46.8650000  41.1235000  54.5850000
  45.4480000  41.5615000  54.7890000  44.9910000  41.6605000  53.8010000
  45.3570000  42.4665000  55.3940000  44.5980000  40.5575000  55.5440000
  43.5570000  40.8795000  55.6140000  44.5070000  39.6085000  55.0130000
  45.0700000  40.2925000  57.0080000  45.3930000  41.4545000  57.9340000
  46.3970000  41.8765000  57.8660000  44.5690000  42.1665000  57.8590000
  45.3870000  41.0685000  58.9540000  46.2550000  39.3545000  56.9170000
  46.5310000  38.9525000  57.8940000  45.9630000  38.6225000  56.1630000
  47.0330000  39.9765000  56.4720000  43.9620000  39.4975000  57.7100000
  42.9510000  39.9015000  57.6460000  44.2550000  39.3675000  58.7530000
  44.0080000  38.5935000  57.1020000  49.2900000  41.7055000  54.4200000
  47.8680000  43.4445000  55.0850000  49.1320000  42.4945000  49.7120000
  49.3550000  41.1335000  49.7430000  48.6270000  40.3145000  50.2960000
  50.6590000  40.8305000  49.1180000  50.9850000  39.8405000  49.4450000
  51.3370000  41.5285000  49.6140000  50.6700000  40.9605000  47.5940000
  51.5680000  40.6845000  47.0380000  50.4960000  42.0175000  47.3840000
  49.5720000  40.0795000  46.9120000  49.5840000  40.3485000  45.8540000
  48.5630000  40.1605000  47.3210000  50.0070000  38.5925000  47.0470000
  49.8800000  38.2545000  48.0780000  51.0650000  38.6175000  46.7770000
  49.3240000  37.6225000  46.0580000  49.4700000  37.8735000  45.0050000
  48.2570000  37.5895000  46.2910000  49.8950000  36.1785000  46.2680000
  50.9510000  36.1535000  45.9890000  49.5350000  35.5395000  45.4590000
  49.5980000  35.4175000  47.5610000  48.5230000  35.3145000  47.7220000
  49.9450000  36.0085000  48.4110000  50.2310000  34.0855000  47.5050000
  51.2250000  33.9835000  47.9340000  49.6510000  32.9455000  47.3310000
  50.2910000  32.0665000  47.3000000  48.2080000  32.6955000  46.8950000
  48.2120000  31.9095000  46.1370000  47.7790000  33.6215000  46.5060000
  47.4210000  32.1655000  48.0010000  47.0150000  33.0175000  48.5510000
  47.9530000  31.4925000  48.6760000  46.3090000  31.2605000  47.5650000
  46.8260000  30.4775000  47.0060000  45.6800000  31.8005000  46.8540000
  45.4350000  30.6725000  48.7400000  46.1480000  30.0895000  49.3270000
  44.6160000  30.1825000  48.2090000  44.9620000  31.7865000  49.7720000
  45.7660000  32.4935000  49.9860000  44.7330000  31.3695000  50.7550000
  43.6930000  32.6015000  49.4050000  43.4200000  33.2865000  50.2100000
  42.8530000  31.9775000  49.0910000  43.8830000  33.5095000  48.2880000
  44.2270000  32.9465000  47.4180000  44.6350000  34.2395000  48.5960000
  42.6380000  34.3595000  48.0080000  42.9270000  34.9875000  47.1630000
  42.4170000  35.0055000  48.8610000  41.7690000  33.7575000  47.7340000
  22.6600000  17.5575000  49.1730000  23.7130000  17.2765000  49.1100000
  22.1020000  16.6575000  48.9070000  22.4300000  18.7255000  48.1270000
  22.9540000  19.6095000  48.4960000  21.3490000  18.8665000  48.0780000
  22.9550000  18.3495000  46.8110000  22.3740000  17.5405000  46.3640000
  23.9660000  17.9735000  46.9780000  22.9210000  19.5355000  45.7760000
  23.3240000  19.2705000  44.7960000  23.4620000  20.4285000  46.0970000
  21.4140000  19.8305000  45.5280000  20.8570000  18.9375000  45.2360000
  20.8940000  20.2425000  46.3960000  21.3340000  20.8025000  44.3830000
  21.8870000  21.7305000  44.5440000  21.8550000  20.4065000  43.5080000
  19.8940000  21.2295000  44.2020000  19.1570000  20.4605000  43.9600000
  19.9060000  21.9495000  43.3820000  19.3470000  21.8585000  45.5390000
  18.9930000  21.1385000  46.2720000  19.2240000  23.1265000  45.8590000
  18.7230000  23.4635000  46.7620000  19.5850000  24.3105000  45.0110000
  18.7170000  24.7475000  44.5130000  20.2580000  24.0425000  44.1940000
  20.2550000  25.4285000  45.8480000  19.5100000  25.7845000  46.5630000
  20.4970000  26.2765000  45.2040000  21.5190000  24.7415000  46.4990000
  21.4470000  24.8395000  47.5840000  21.6170000  23.6585000  46.3990000
  22.8410000  25.3115000  45.8800000  22.7000000  26.2805000  45.3970000
  23.5100000  25.4755000  46.7270000  23.4230000  24.3585000  44.9020000
  22.6120000  24.1695000  44.1950000  23.9310000  23.5475000  45.4280000
  24.5730000  25.1085000  44.1840000  24.0990000  25.9655000  43.7000000
  25.3510000  25.4815000  44.8530000  25.1540000  24.1235000  43.2190000
  25.3790000  23.1505000  43.6600000  24.4660000  24.1375000  42.3720000
  26.5290000  24.7535000  42.7050000  27.2980000  24.6195000  43.4690000
  26.7290000  24.3125000  41.7260000  26.3370000  25.8135000  42.5270000
  22.3230000  18.0525000  50.5790000  21.3110000  18.4845000  50.9850000
  23.4390000  18.0685000  51.4000000  23.2910000  18.6195000  52.7200000
  24.2900000  18.6345000  53.1640000  22.7800000  19.5835000  52.7720000
  22.6560000  17.5775000  53.6440000  21.6550000  17.3985000  53.2440000
  22.4690000  17.9375000  55.0720000  21.3820000  18.0095000  55.1570000
  22.8470000  17.1425000  55.7200000  23.1280000  19.2425000  55.2420000
  23.4920000  19.6025000  56.6910000  24.8980000  18.8235000  56.7540000
  25.0610000  17.8175000  57.7900000  25.9840000  17.2615000  57.6080000
  24.2060000  17.1405000  57.7160000  25.1910000  18.4415000  59.2150000
  24.2680000  18.9725000  59.4510000  25.2420000  17.6625000  59.9780000
  26.3320000  19.4275000  59.5500000  26.2500000  20.6365000  58.6680000
  26.5280000  20.4235000  57.6350000  25.2030000  20.9435000  58.6550000
  26.8960000  21.4095000  59.0870000  27.6820000  18.8295000  59.3580000
  28.3940000  19.6455000  59.4900000  27.8830000  18.0535000  60.0980000
  27.6370000  18.3435000  58.3820000  26.1600000  19.7745000  61.0770000
  26.8740000  20.5525000  61.3530000  26.3360000  18.8285000  61.5910000
  25.1650000  20.1905000  61.2410000  23.5620000  21.0245000  57.1600000
  22.5110000  19.0625000  57.6300000  23.4210000  16.3015000  53.5270000
  22.8790000  15.0605000  53.3950000  21.8230000  14.8885000  53.8530000
  23.8350000  13.9685000  52.7650000  23.6760000  13.0775000  53.3770000
  24.8770000  14.2795000  52.8570000  23.4650000  13.7035000  51.3390000
  23.8180000  14.5065000  50.6900000  22.3810000  13.8315000  51.3450000
  23.9150000  12.2845000  50.8660000  23.5130000  11.5185000  51.5330000
  25.0020000  12.2685000  50.9710000  23.4330000  12.0125000  49.4420000
  23.6830000  10.9895000  49.1520000  24.0350000  12.6445000  48.7860000
  21.9410000  12.3125000  49.0860000  21.8610000  13.4015000  49.0930000
  21.2810000  11.9385000  49.8720000  21.5060000  11.8575000  47.7080000
  21.5300000  10.7655000  47.7420000  22.2100000  12.1195000  46.9160000
  20.1360000  12.2685000  47.2280000  20.1890000  13.3485000  47.3790000
  19.2240000  11.8175000  47.6230000  19.9560000  12.1605000  45.7260000
  19.3990000  11.3075000  45.3460000  20.3220000  13.0355000  44.8110000
  20.0170000  12.8425000  43.7860000  20.8950000  14.4405000  45.1280000
  21.8840000  14.5595000  44.6830000  21.0590000  14.5245000  46.2050000
  20.0090000  15.6425000  44.5240000  19.6610000  15.4055000  43.5160000
  20.6340000  16.5345000  44.4400000  18.7500000  15.8765000  45.2870000
  18.3910000  14.9375000  45.7140000  17.9390000  16.3245000  44.7100000
  19.0240000  16.7115000  46.5630000  19.3840000  17.6795000  46.2080000
  19.8560000  16.2265000  47.0780000  17.9260000  16.7545000  47.5770000
  18.2330000  17.3725000  48.4230000  17.7170000  15.7145000  47.8350000
  16.5810000  17.3115000  47.0020000  16.3100000  16.7575000  46.1000000
  16.7530000  18.3465000  46.6980000  15.2970000  17.1675000  47.8850000
  14.5600000  17.8045000  47.3900000  15.5450000  17.5195000  48.8890000
  14.7670000  15.7255000  47.9590000  14.0870000  15.6555000  48.8110000
  15.5160000  14.9935000  48.2690000  14.2270000  15.4505000  47.0510000
  29.5640000  46.8675000  54.1910000  28.7930000  47.6385000  54.1280000
  30.5230000  47.3805000  54.0940000  29.4400000  45.7945000  53.0570000
  28.4630000  45.3135000  53.1270000  30.1960000  45.0065000  53.0890000
  29.6240000  46.5265000  51.6580000  30.6490000  46.8995000  51.5950000
  28.9510000  47.3775000  51.5400000  29.3730000  45.5185000  50.5040000
  28.3480000  45.1405000  50.4840000  29.9120000  44.5735000  50.5920000
  29.8740000  46.2025000  49.2350000  29.3010000  47.1185000  49.0790000
  30.9320000  46.4615000  49.3250000  29.7830000  45.2425000  48.1140000
  30.3860000  44.3695000  48.3700000  28.7410000  44.9195000  48.0590000
  30.3860000  45.7165000  46.8710000  31.2520000  46.3015000  47.1880000
  29.5570000  46.3585000  46.5640000  30.6130000  44.5705000  45.9490000
  31.1770000  43.7215000  46.3280000  30.1750000  44.4055000  44.6670000
  30.4370000  43.5255000  44.0850000  29.3190000  45.4225000  43.9340000
  29.7570000  45.5775000  42.9460000  29.2450000  46.4285000  44.3520000
  27.9240000  44.7745000  43.8700000  27.4850000  44.7445000  44.8700000
  27.8860000  43.8245000  43.3340000  27.0470000  45.7435000  42.9790000
  27.1590000  46.7545000  43.3770000  27.4790000  45.7195000  41.9760000
  25.4660000  45.4945000  42.9630000  25.1340000  44.5125000  42.6200000
  25.1020000  45.6015000  43.9870000  24.8630000  46.5615000  42.0640000
  23.8410000  46.2035000  41.9240000  25.3510000  46.4385000  41.0940000
  24.8830000  48.0565000  42.4930000  24.4150000  48.0335000  43.4790000
  25.9160000  48.4075000  42.5480000  24.0290000  48.8805000  41.5230000
  24.0620000  49.9095000  41.8880000  24.4900000  48.9285000  40.5350000
  22.5630000  48.5105000  41.6450000  22.3340000  47.5085000  41.2770000
  22.2270000  48.6165000  42.6790000  22.0320000  49.1955000  40.9810000
  29.4830000  46.3525000  55.6470000  29.4100000  47.0435000  56.6560000
  29.5220000  44.9975000  55.7250000  29.2310000  44.3515000  56.9570000
  29.7480000  43.3905000  56.8940000  29.6690000  44.8475000  57.8270000
  27.6800000  44.3935000  57.1590000  27.3040000  45.3995000  56.9560000
  27.4140000  43.9545000  58.5630000  27.7030000  42.9175000  58.7550000
  27.9780000  44.5435000  59.2910000  26.0470000  44.0235000  58.9760000
  25.5830000  43.8225000  60.4430000  26.0670000  45.1495000  61.0690000
  25.7000000  46.4165000  60.5100000  24.6170000  46.5325000  60.4220000
  26.0340000  46.5615000  59.4800000  26.1480000  47.6785000  61.3900000
  27.1270000  47.4955000  61.8360000  26.2200000  48.5925000  60.7990000
  25.1560000  48.2065000  62.4860000  25.7860000  49.2405000  63.3060000
  26.7480000  48.9155000  63.7040000  26.0150000  50.0835000  62.6530000
  25.0230000  49.5875000  64.0050000  24.8260000  47.1405000  63.4760000
  25.7100000  46.9145000  64.0740000  23.8990000  47.3065000  64.0260000
  24.5510000  46.3455000  62.7820000  23.9080000  48.7875000  61.9600000
  23.1350000  48.9945000  62.7020000  23.4120000  48.0405000  61.3380000
  24.2100000  49.6005000  61.2980000  24.0910000  43.6765000  60.6110000
  26.3270000  42.7825000  61.0410000  27.0140000  43.5025000  56.1640000
  27.2610000  42.1765000  56.0940000  28.1060000  41.5025000  56.6850000
  26.3980000  41.5445000  55.0360000  25.3910000  41.9505000  55.1450000
  26.3620000  40.4545000  55.0950000  27.0790000  41.8585000  53.6020000
  27.8240000  41.0675000  53.4990000  27.5730000  42.8315000  53.5510000
  26.0410000  41.8225000  52.4760000  25.5330000  42.7775000  52.6270000
  25.3300000  40.9945000  52.4280000  26.8400000  41.7075000  51.0250000
  27.8200000  41.3365000  51.3310000  27.0000000  42.7075000  50.6170000
  26.1540000  40.6045000  50.1590000  26.0380000  39.6715000  50.7140000
  26.9850000  40.2595000  49.5400000  24.8250000  41.0915000  49.5330000
  25.0460000  42.0995000  49.1770000  24.0620000  41.1525000  50.3130000
  24.4240000  40.3555000  48.2570000  24.1440000  39.3575000  48.6000000
  25.1830000  40.2605000  47.4780000  23.1420000  40.8625000  47.7170000
  22.2590000  40.5055000  48.2410000  22.9370000  41.7905000  46.7330000
  21.9220000  42.0405000  46.4360000  24.0500000  42.3795000  45.8300000
  24.9540000  42.3975000  46.4420000  23.7540000  43.4085000  45.6150000
  24.2250000  41.5545000  44.5360000  24.4950000  40.5065000  44.6820000
  25.0780000  42.1405000  44.1880000  23.0210000  41.7695000  43.6340000
  22.1690000  41.1875000  43.9900000  23.2500000  41.2515000  42.7000000
  22.5370000  43.2485000  43.3750000  23.2850000  43.9135000  42.9380000
  22.1890000  43.6665000  44.3220000  21.2840000  43.2785000  42.4790000
  20.5690000  42.6055000  42.9580000  21.4470000  43.0175000  41.4310000
  20.6500000  44.6095000  42.5010000  21.3500000  45.2755000  41.9920000
  20.6400000  45.0125000  43.5160000  19.1860000  44.6435000  41.9230000
  18.4620000  43.9605000  42.3710000  19.2270000  44.4635000  40.8470000
  18.6180000  46.0725000  42.2580000  17.5950000  46.0615000  41.8740000
  19.2190000  46.8565000  41.7930000  18.4800000  46.2145000  43.3320000
  51.4740000  20.1575000  50.4480000  51.0170000  20.6325000  49.5770000
  52.0710000  20.9235000  50.9470000  52.3750000  18.9515000  50.0470000
  51.8440000  18.0025000  49.9430000  53.0020000  18.7845000  50.9250000
  53.2540000  19.2055000  48.7930000  54.0350000  18.4675000  48.6020000
  53.7810000  20.1445000  48.9770000  52.5530000  19.3125000  47.4610000
  51.9270000  20.2025000  47.3690000  51.8860000  18.4695000  47.2670000
  53.5700000  19.4335000  46.3560000  54.3280000  20.1755000  46.6150000
  54.1200000  18.5125000  46.1510000  52.9260000  19.8915000  45.0360000
  52.2570000  19.0855000  44.7300000  52.4220000  20.8525000  45.1650000
  53.9980000  20.1875000  44.0180000  54.4850000  19.2285000  43.8260000
  54.7460000  20.8655000  44.4350000  53.3250000  20.7515000  42.7410000
  52.8930000  21.7495000  42.7340000  53.5140000  20.2955000  41.5120000
  53.0080000  20.9005000  40.7640000  53.9890000  18.9995000  41.0920000
  53.1490000  18.3035000  41.1240000  54.6830000  18.4915000  41.7650000
  54.7280000  19.0495000  39.7290000  55.5900000  19.7005000  39.8870000
  54.0030000  19.4565000  39.0210000  55.2070000  17.7455000  39.1950000
  54.4420000  16.9705000  39.1110000  55.5980000  17.8395000  38.1800000
  56.4770000  17.3195000  40.0120000  57.1100000  18.1875000  40.2070000
  56.0610000  16.8765000  40.9190000  57.2080000  16.1035000  39.5140000
  57.7240000  16.4325000  38.6090000  56.5720000  15.2325000  39.3410000
  58.3760000  15.7465000  40.5290000  59.1430000  16.5085000  40.6820000
  58.0750000  15.5765000  41.5650000  59.1640000  14.4755000  40.0350000
  58.5730000  13.5575000  40.0590000  59.4940000  14.6415000  39.0070000
  60.2800000  14.2125000  40.9380000  60.7720000  13.3975000  40.4020000
  61.0150000  15.0195000  40.9520000  59.8750000  13.9075000  41.9050000
  50.2570000  19.8935000  51.3310000  49.7280000  18.8045000  51.5320000
  49.8730000  20.9775000  52.0610000  48.9170000  20.9925000  53.0390000
  47.8970000  20.7465000  52.7320000  49.2860000  20.4225000  53.8950000
  48.9030000  22.5125000  53.3990000  49.9370000  22.8545000  53.4900000
  48.2280000  22.7065000  54.7090000  47.6200000  23.6075000  54.5970000
  47.6160000  21.8175000  54.8830000  49.1740000  23.0345000  55.7630000
  48.6130000  23.3505000  57.1920000  48.9620000  21.9585000  57.9430000
  47.9330000  21.0275000  58.0120000  47.3790000  20.9985000  57.0700000
  47.2220000  21.3905000  58.7580000  48.4760000  19.6845000  58.4390000
  47.5990000  19.0405000  58.5210000  49.1760000  19.2835000  57.7040000
  49.2670000  19.5935000  59.7740000  48.6640000  20.1915000  60.9790000
  49.1400000  21.1685000  61.0830000  47.6020000  20.0375000  60.7840000
  48.8760000  19.5975000  61.8690000  50.5900000  20.2955000  59.6380000
  51.0620000  19.7675000  58.8080000  50.5040000  21.3755000  59.5110000
  51.1120000  20.0865000  60.5720000  49.4630000  18.1505000  60.1660000
  48.5270000  17.5945000  60.0870000  49.8590000  18.1165000  61.1820000
  50.0630000  17.6965000  59.3760000  49.2680000  24.4665000  57.9300000
  47.1990000  23.6535000  57.2680000  48.2210000  23.2685000  52.4390000
  48.3480000  24.6215000  52.3290000  48.8760000  25.3655000  53.1220000
  47.4670000  25.2165000  51.2690000  46.9440000  26.0465000  51.7470000
  46.6240000  24.5755000  51.0030000  48.2640000  25.6405000  50.0670000
  48.4590000  24.8055000  49.3900000  49.1670000  26.1935000  50.3320000
  47.4680000  26.6085000  49.1780000  48.1990000  27.0455000  48.4950000
  46.9380000  27.4235000  49.6760000  46.4500000  25.8415000  48.2320000
  45.7020000  25.3685000  48.8720000  47.0290000  25.0435000  47.7640000
  45.7460000  26.7495000  47.1860000  45.4920000  27.7175000  47.6230000
  44.8500000  26.2345000  46.8350000  46.6280000  27.0955000  45.9870000
  47.2300000  26.2595000  45.6260000  47.2920000  27.9415000  46.1790000
  45.6380000  27.4065000  44.7580000  45.1210000  26.5415000  44.3370000
  46.2010000  27.6015000  43.8430000  44.7090000  28.5425000  45.0050000
  44.9570000  29.2915000  45.7530000  43.6450000  28.8785000  44.2840000
  43.1420000  29.8265000  44.4580000  42.9760000  28.0275000  43.1910000
  41.9410000  27.9085000  43.5170000  43.3490000  27.0245000  43.4110000
  43.0510000  28.5695000  41.7520000  42.6170000  27.8015000  41.1090000
  44.0680000  28.8735000  41.4970000  42.2070000  29.8515000  41.6130000
  42.2980000  30.5105000  42.4790000  41.1450000  29.6035000  41.5660000
  42.3430000  30.6265000  40.2220000  41.4930000  31.3065000  40.1400000
  42.3040000  29.8685000  39.4370000  43.5590000  31.5005000  40.2090000
  44.4200000  30.9045000  40.5190000  43.2940000  32.3305000  40.8680000
  43.8260000  31.9455000  38.7410000  42.8290000  32.2055000  38.3770000
  44.2590000  31.2315000  38.0370000  44.7620000  33.1075000  38.7940000
  44.5810000  33.7555000  39.6550000  44.5770000  33.7285000  37.9150000
  46.2390000  32.7495000  38.7210000  46.8170000  33.5615000  38.2760000
  46.4000000  31.8425000  38.1340000  46.5610000  32.6305000  39.7580000
   5.9540000  29.5665000  54.0630000   6.5770000  28.9255000  54.6890000
   5.0020000  29.1995000  54.4530000   6.2030000  29.2985000  52.4940000
   5.6350000  29.9475000  51.8240000   5.9510000  28.2635000  52.2570000
   7.7410000  29.4795000  52.2930000   8.2290000  28.7385000  52.9300000
   8.0740000  30.4455000  52.6790000   8.0550000  29.3025000  50.7900000
   7.6160000  30.0615000  50.1380000   7.5460000  28.4185000  50.4010000
   9.5100000  29.1535000  50.5540000  10.0960000  29.8995000  51.0940000
   9.7840000  28.1395000  50.8520000   9.7160000  29.2485000  48.9370000
   8.9960000  28.5945000  48.4400000   9.4010000  30.2625000  48.6800000
  11.1250000  29.0215000  48.4980000  11.3800000  27.9675000  48.3770000
  11.8540000  29.4075000  49.2140000  11.4940000  29.7485000  47.2610000
  12.0600000  30.6745000  47.3230000  11.1580000  29.4055000  46.0370000
  11.4670000  29.9895000  45.1730000  10.4600000  28.0905000  45.6610000
   9.4370000  28.3005000  45.3410000  10.3890000  27.4325000  46.5290000
  11.1550000  27.5125000  44.4930000  11.0750000  28.2755000  43.7150000
  10.4160000  26.8725000  44.0060000  12.5300000  27.0395000  44.7380000
  13.2170000  27.8875000  44.6860000  12.5660000  26.4265000  45.6410000
  13.0470000  26.0995000  43.5250000  12.4640000  25.1785000  43.4580000
  12.9490000  26.6105000  42.5650000  14.4450000  25.7705000  43.7660000
  14.4880000  25.1945000  44.6930000  14.9660000  26.7285000  43.8190000
  15.0190000  24.9935000  42.6260000  14.3420000  24.1925000  42.3220000
  15.0420000  25.6625000  41.7630000  16.4510000  24.4355000  42.9550000
  17.1940000  25.2345000  43.0030000  16.3580000  24.0065000  43.9550000
  16.9520000  23.3185000  42.0230000  17.8590000  22.8175000  42.3680000
  16.1000000  22.6615000  41.8350000  17.1610000  23.8145000  41.0730000
   6.0960000  31.0365000  54.5530000   7.0890000  31.7045000  54.7160000
   4.8480000  31.4985000  54.9430000   4.8740000  32.9065000  55.2220000
   5.3170000  33.1695000  56.1860000   5.4100000  33.3895000  54.4010000
   3.4370000  33.4505000  55.3710000   3.5720000  34.5315000  55.4580000
   2.8560000  33.0925000  56.7750000   2.3470000  32.1385000  56.6110000
   3.6310000  32.8875000  57.5180000   1.9380000  34.0745000  57.1630000
   1.3710000  34.1235000  58.6460000   2.1980000  35.3305000  59.2210000
   3.4860000  35.1845000  59.8440000   3.8640000  36.1505000  60.1870000
   4.0340000  34.5815000  59.1150000   3.3520000  34.3985000  61.1820000
   3.0620000  33.3545000  61.0510000   4.3480000  34.3165000  61.6190000
   2.5520000  34.9575000  62.3310000   3.0460000  36.2265000  62.9560000
   4.0650000  36.1725000  63.3430000   2.9670000  36.9705000  62.1610000
   2.3380000  36.4265000  63.7610000   2.6070000  33.8485000  63.4770000
   1.8400000  34.0605000  64.2230000   2.2340000  32.9165000  63.0510000
   3.6610000  33.7505000  63.7450000   1.0790000  34.9515000  62.0140000
   0.6730000  35.3325000  62.9520000   0.7410000  33.9165000  61.9430000
   0.8590000  35.5555000  61.1320000  -0.0580000  34.4135000  58.5860000
   1.6300000  32.8865000  59.4250000   2.5120000  33.0735000  54.3200000
   2.9180000  33.2365000  52.9830000   3.8860000  33.8655000  52.6260000
   2.0050000  32.4555000  52.1300000   1.0230000  32.4765000  52.6090000
   2.3780000  31.4315000  52.1880000   2.0280000  32.9905000  50.6480000
   1.5580000  32.2925000  49.9520000   3.0440000  32.9915000  50.2480000
   1.2570000  34.2925000  50.5100000   1.6280000  34.9875000  51.2660000
   0.1700000  34.1925000  50.5140000   1.6240000  35.0905000  49.1770000
   2.6140000  35.5485000  49.1310000   0.9230000  35.9095000  49.0050000
   1.4120000  34.1735000  47.9570000   0.3900000  33.7915000  47.9610000
   2.2060000  33.4255000  47.9100000   1.5400000  34.9425000  46.5970000
   2.4610000  35.5285000  46.5510000   0.7460000  35.6765000  46.7480000
   1.4250000  34.0385000  45.2970000   0.6290000  33.3025000  45.4250000
   2.3280000  33.4435000  45.1480000   1.2460000  34.7985000  44.0290000
   2.1260000  35.3765000  43.7560000   0.2520000  34.7585000  43.1690000
   0.2660000  35.3185000  42.2380000  -1.0450000  33.9855000  43.4310000
  -1.3300000  34.3285000  44.4270000  -0.7540000  32.9395000  43.5540000
  -2.1690000  34.0295000  42.3340000  -2.6160000  35.0225000  42.2500000
  -2.9090000  33.2975000  42.6620000  -1.6760000  33.5285000  40.9060000
  -1.3080000  32.5005000  40.8970000  -0.9640000  34.2185000  40.4480000
  -2.8950000  33.5665000  39.9140000  -3.3490000  34.5575000  39.8600000
  -3.6960000  32.9175000  40.2760000  -2.4240000  33.2105000  38.4780000
  -3.2130000  32.6295000  37.9960000  -1.6920000  32.4155000  38.6350000
  -1.9090000  34.3535000  37.7170000  -1.1630000  34.9335000  38.2640000
  -2.7440000  35.0085000  37.4640000  -1.2840000  34.0355000  36.3530000
  -1.8660000  33.3395000  35.7450000  -0.3220000  33.5725000  36.5820000
  -1.0560000  35.3555000  35.4490000  -0.6750000  35.1145000  34.4550000
  -0.3630000  36.0845000  35.8740000  -1.9630000  35.9085000  35.1970000
   3.3310000  43.1145000  49.5980000   4.1290000  42.5755000  49.0820000
   2.6610000  43.5775000  48.8720000   3.8570000  44.1405000  50.5620000
   4.5840000  43.7535000  51.2800000   3.0410000  44.5885000  51.1330000
   4.5050000  45.2905000  49.8060000   4.6170000  46.1245000  50.5010000
   3.8990000  45.6115000  48.9560000   5.8900000  44.8405000  49.2680000
   5.7430000  43.8975000  48.7380000   6.6120000  44.8235000  50.0870000
   6.3250000  45.8485000  48.2200000   5.6460000  45.8515000  47.3640000
   6.2360000  46.8205000  48.7100000   7.7340000  45.6825000  47.5120000
   7.7360000  46.3895000  46.6790000   8.5460000  46.0355000  48.1500000
   7.9750000  44.1695000  46.9570000   7.9480000  43.5715000  47.8700000
   8.8910000  44.1595000  46.3620000   6.8490000  43.7965000  46.0190000
   6.5190000  44.5845000  45.3470000   6.1780000  42.6515000  46.0500000
   5.2860000  42.4615000  45.4590000   6.2740000  41.5315000  47.1120000
   5.2500000  41.3765000  47.4590000   6.9990000  41.7705000  47.8920000
   6.7600000  40.2625000  46.4910000   7.8420000  40.2575000  46.6400000
   6.5630000  40.2195000  45.4180000   6.0540000  39.0945000  47.1310000
   5.9640000  39.2165000  48.2120000   5.0350000  38.9765000  46.7580000
   6.8300000  37.7465000  46.8310000   7.2580000  37.7435000  45.8260000
   7.7430000  37.7535000  47.4300000   6.1100000  36.4695000  47.2150000
   5.8420000  36.4465000  48.2730000   6.7930000  35.6475000  46.9880000
   4.8520000  36.2915000  46.3140000   4.5030000  35.2885000  46.5650000
   4.0840000  37.0195000  46.5840000   5.0190000  36.4715000  44.7550000
   4.0070000  36.4215000  44.3480000   5.2540000  37.5355000  44.6870000
   5.9130000  35.4595000  44.0500000   6.9000000  35.4685000  44.5190000
   5.5270000  34.4485000  44.1960000   6.1580000  35.6235000  42.9990000
   2.4580000  42.0955000  50.3760000   1.4710000  42.4235000  50.9650000
   2.9310000  40.8505000  50.4470000   2.3280000  39.8105000  51.2820000
   2.9540000  38.9155000  51.3230000   2.1190000  40.2115000  52.2770000
   0.9770000  39.4715000  50.6400000   0.2990000  40.3285000  50.6530000
   0.0870000  38.4015000  51.2810000  -0.8330000  38.8485000  51.6670000
  -0.2090000  37.7165000  50.4820000   0.7620000  37.6515000  52.2980000
   0.8800000  38.0515000  53.9240000  -0.1590000  37.0745000  54.6300000
   0.0220000  35.7075000  54.6620000   1.0630000  35.5235000  54.9380000
  -0.1660000  35.2775000  53.6740000  -0.9630000  35.0525000  55.6610000
  -0.6580000  34.0355000  55.9140000  -0.9710000  35.6475000  56.5750000
  -2.3320000  34.8655000  55.2230000  -3.1150000  34.1795000  56.3590000
  -2.6970000  33.1775000  56.4670000  -3.0170000  34.8265000  57.2320000
  -4.1660000  34.1015000  56.0760000  -2.4370000  34.0225000  53.9570000
  -3.4910000  33.7935000  53.7920000  -1.9430000  34.5305000  53.1280000
  -1.8450000  33.1215000  54.1250000  -3.0170000  36.1555000  55.0440000
  -3.3800000  36.5555000  55.9910000  -3.9310000  35.9085000  54.5010000
  -2.3980000  36.8015000  54.4200000   2.2570000  38.1365000  54.3780000
   0.3780000  39.4405000  54.0340000   1.0850000  39.0155000  49.2680000
   1.1520000  39.8205000  48.1870000   0.9960000  41.0355000  48.1740000
   1.3990000  38.9695000  46.9870000   0.7230000  38.1145000  46.9190000
   2.4210000  38.6575000  47.2100000   1.4590000  39.7585000  45.6510000
   2.0970000  40.6305000  45.8080000   0.4810000  40.1915000  45.4300000
   2.0110000  38.9595000  44.5200000   2.6690000  38.2215000  44.9830000
   2.6020000  39.5815000  43.8450000   0.8490000  38.2415000  43.7170000
   0.3350000  37.6145000  44.4490000   1.4160000  37.5795000  43.0600000
  -0.1320000  39.1135000  42.9500000   0.2920000  39.6705000  42.1110000
  -0.5440000  39.8195000  43.6750000  -1.2900000  38.1855000  42.5090000
  -1.7820000  37.6615000  43.3310000  -1.0010000  37.3925000  41.8160000
  -2.4340000  39.0205000  41.7430000  -2.0950000  39.9475000  41.2760000
  -3.0750000  39.4275000  42.5280000  -3.3460000  38.1065000  40.9290000
  -4.2100000  37.7515000  41.4850000  -3.3390000  37.8505000  39.5650000
  -4.1010000  37.2675000  39.0530000  -2.0340000  38.2285000  38.7680000
  -1.7050000  37.3495000  38.2110000  -1.2350000  38.6075000  39.4080000
  -2.3460000  39.3075000  37.6610000  -1.4280000  39.1855000  37.0830000
  -2.4100000  40.2915000  38.1300000  -3.6630000  39.0175000  36.9020000
  -4.4870000  38.7455000  37.5650000  -3.4660000  38.1315000  36.2940000
  -3.9710000  40.1335000  35.8390000  -4.7510000  39.6985000  35.2110000
  -3.1440000  40.1185000  35.1250000  -4.2920000  41.4855000  36.5300000
  -3.4760000  42.0535000  36.9820000  -5.0900000  41.2935000  37.2510000
  -4.8560000  42.5255000  35.5490000  -5.2600000  43.3535000  36.1360000
  -5.7080000  42.0155000  35.0930000  -3.8220000  43.1585000  34.5830000
  -3.4840000  42.5235000  33.7620000  -2.8760000  43.4125000  35.0650000
  -4.3890000  44.3675000  33.8240000  -3.6290000  44.9415000  33.2880000
  -4.6260000  45.1375000  34.5600000  -5.2710000  44.3035000  33.1840000
  39.8910000  10.2335000  50.3240000  39.5700000  11.2685000  50.4560000
  39.8450000  10.0575000  49.2470000  38.9060000   9.2885000  50.9880000
  37.8610000   9.5935000  50.8970000  39.0480000   9.4875000  52.0530000
  38.9980000   7.7615000  50.6780000  38.2780000   7.1995000  51.2760000
  40.0020000   7.4245000  50.9430000  38.8000000   7.5365000  49.1770000
  39.3190000   8.2055000  48.4880000  37.7270000   7.6165000  48.9880000
  39.2470000   6.1105000  48.8290000  40.2840000   5.9315000  49.1210000
  38.7410000   5.3525000  49.4310000  38.9300000   5.6425000  47.3770000
  37.8570000   5.6245000  47.1790000  39.4960000   6.2375000  46.6560000
  39.5140000   4.1925000  47.1740000  39.3460000   3.5895000  48.0690000
  40.5980000   4.1945000  47.0430000  38.7460000   3.5535000  46.0160000
  37.7840000   3.9905000  45.7580000  39.3230000   2.6795000  45.2000000
  38.8010000   2.4145000  44.2840000  40.6370000   1.9565000  45.3110000
  40.4330000   0.9075000  45.0880000  41.1090000   2.0515000  46.2910000
  41.5640000   2.4255000  44.1630000  42.3340000   1.6595000  44.0520000
  42.0740000   3.3375000  44.4790000  40.9890000   2.8005000  42.8220000
  40.1900000   3.5445000  42.8440000  41.7970000   3.1375000  42.1700000
  40.3340000   1.7005000  42.0400000  41.0390000   0.8775000  41.9040000
  39.5070000   1.3315000  42.6500000  39.8050000   2.1945000  40.6580000
  40.6700000   2.6425000  40.1630000  39.1000000   3.0105000  40.8270000
  38.9530000   1.1655000  39.7380000  38.0930000   0.8955000  40.3550000
  38.5000000   1.6735000  38.8840000  39.8390000  -0.1085000  39.3500000
  40.5220000  -0.4525000  40.1290000  39.2300000  -0.9145000  38.9350000
  40.8040000   0.2775000  38.2930000  40.2500000   0.7475000  37.4780000
  41.5670000   0.9845000  38.6260000  41.2280000  -0.6415000  37.8840000
  41.3450000  10.0185000  50.5200000  42.1090000   9.9845000  49.5710000
  41.7250000   9.8465000  51.8160000  43.1430000   9.9795000  52.2200000
  43.7330000   9.1085000  51.9250000  43.6830000  10.7085000  51.6110000
  43.1980000  10.2515000  53.7710000  44.1880000  10.2615000  54.2340000
  42.2710000   9.3065000  54.5160000  41.2830000   9.2285000  54.0540000
  42.7510000   8.3245000  54.5130000  42.1390000   9.6345000  55.9130000
  41.5810000   8.5035000  57.0280000  40.4800000   9.3425000  57.7370000
  40.0150000   8.9015000  59.0260000  40.6810000   9.3015000  59.7950000
  39.8860000   7.8175000  59.0880000  38.6950000   9.6445000  59.2660000
  38.4250000   9.5985000  60.3220000  38.8160000  10.6965000  59.0060000
  37.4240000   9.2035000  58.5710000  37.3010000   9.7125000  57.1490000
  37.4440000  10.7945000  57.1360000  38.1250000   9.2465000  56.6060000
  36.2880000   9.4815000  56.8180000  36.2310000   9.7225000  59.2780000
  35.3070000   9.2925000  58.8890000  36.1950000   9.3645000  60.3080000
  36.0680000  10.7985000  59.3490000  37.1340000   7.6945000  58.5720000
  36.1300000   7.5005000  58.1920000  37.2470000   7.1975000  59.5370000
  37.7770000   7.1595000  57.8710000  40.8150000   7.3775000  56.4150000
  42.5290000   7.8325000  57.9170000  42.7090000  11.6105000  53.9190000
  43.5360000  12.6755000  53.6610000  44.6950000  12.5515000  53.4370000
  42.8200000  13.9255000  53.8070000  43.4960000  14.7615000  53.6160000
  42.5640000  14.0475000  54.8620000  41.5350000  13.8805000  53.0210000
  40.9170000  14.7625000  53.2050000  40.8970000  13.0875000  53.4170000
  41.7940000  13.6415000  51.5090000  40.8570000  13.2025000  51.1600000
  42.5600000  12.8955000  51.2870000  42.0540000  14.9495000  50.8140000
  42.7110000  15.6205000  51.3710000  41.0930000  15.4265000  50.6070000
  42.7470000  14.6285000  49.4720000  43.7280000  14.1745000  49.6300000
  42.9540000  15.5805000  48.9780000  41.8410000  13.7225000  48.5960000
  40.8570000  14.1785000  48.4640000  41.8330000  12.7515000  49.0950000
  42.4880000  13.4035000  47.1840000  43.5410000  13.1485000  47.3180000
  42.4890000  14.3675000  46.6700000  41.6860000  12.3325000  46.4850000
  41.9060000  11.3025000  46.7530000  40.7570000  12.5725000  45.6060000
  40.2740000  11.7835000  45.0360000  40.4350000  13.8905000  44.9350000
  41.3480000  14.4225000  44.6610000  39.8610000  14.4515000  45.6760000
  39.7630000  13.7415000  43.6030000  39.5370000  14.6925000  43.1160000
  38.8350000  13.2185000  43.8440000  40.5720000  12.7095000  42.7010000
  40.8450000  11.7855000  43.2150000  41.5220000  13.0815000  42.3110000
  39.8700000  12.4385000  41.3890000  39.8180000  13.3655000  40.8130000
  38.8420000  12.1935000  41.6650000  40.5570000  11.2445000  40.6060000
  39.9990000  10.9035000  39.7320000  40.6730000  10.3485000  41.2190000
  42.0090000  11.4765000  39.9790000  42.1910000  10.5885000  39.3710000
  42.7170000  11.5985000  40.8020000  42.0130000  12.7805000  39.0840000
  41.8900000  13.6885000  39.6790000  41.0260000  12.7355000  38.6190000
  43.0730000  12.7345000  37.9720000  43.0080000  11.7255000  37.5600000
  44.0140000  12.7745000  38.5250000  43.0010000  13.4615000  37.1600000
  32.9910000  10.2095000  52.6180000  32.4340000   9.2695000  52.5980000
  32.7160000  10.8115000  51.7500000  34.4760000   9.8895000  52.3960000
  34.5690000   8.8115000  52.2490000  35.0410000  10.0285000  53.3190000
  35.0490000  10.6625000  51.1020000  36.1370000  10.5695000  51.0800000
  34.8350000  11.7175000  51.2820000  34.4030000  10.2225000  49.7370000
  33.3370000  10.4215000  49.8670000  34.5590000   9.1475000  49.6270000
  35.0040000  11.0495000  48.5690000  34.3590000  11.0905000  47.6890000
  35.1020000  12.0985000  48.8540000  36.3140000  10.3595000  48.0170000
  37.1160000  10.5135000  48.7420000  36.3410000   9.2875000  47.8150000
  36.6600000  11.0385000  46.7130000  37.7490000  11.1235000  46.7090000
  36.3300000  12.0765000  46.6420000  36.1080000  10.2645000  45.5670000
  35.0250000  10.2235000  45.6600000  36.7900000   9.5225000  44.6570000
  36.3210000   8.7715000  44.0260000  38.2690000   9.7525000  44.4020000
  38.8000000   9.1635000  45.1530000  38.6730000  10.7575000  44.5410000
  38.6630000   9.0985000  43.0460000  39.6960000   9.3355000  42.7860000
  38.0630000   9.4325000  42.1960000  38.3620000   7.6635000  43.0280000
  38.9490000   7.0475000  43.7120000  37.3100000   7.4735000  43.2520000
  38.7490000   7.0365000  41.6370000  38.4750000   7.6365000  40.7660000
  39.8380000   6.9855000  41.5750000  38.2330000   5.5755000  41.4280000
  38.6490000   4.9505000  42.2220000  38.7290000   5.2355000  40.5170000
  36.6850000   5.4665000  41.2340000  36.2830000   5.9735000  42.1130000
  36.2800000   5.9675000  40.3520000  36.2970000   4.0085000  41.2360000
  36.9750000   3.5255000  40.5300000  36.5950000   3.5015000  42.1560000
  34.8130000   3.8065000  41.0420000  34.3240000   4.5585000  41.6640000
  34.5130000   3.9915000  40.0080000  34.4950000   2.8075000  41.3470000
  32.8490000  10.8625000  53.9140000  33.0220000  10.3665000  54.9790000
  32.4330000  12.1315000  53.8240000  32.3570000  12.9575000  55.0120000
  31.8970000  13.9365000  54.8590000  31.7170000  12.4415000  55.7320000
  33.8210000  13.2215000  55.6350000  34.3780000  12.2815000  55.6290000
  33.8470000  13.7555000  57.0360000  33.4830000  13.0185000  57.7560000
  34.7920000  14.1895000  57.3730000  32.8810000  14.8155000  57.1610000
  32.6820000  15.5175000  58.5370000  32.1030000  14.2175000  59.2970000
  31.7830000  14.3825000  60.6660000  31.1730000  15.2835000  60.7660000
  32.7080000  14.5255000  61.2310000  30.9810000  13.1335000  61.0410000
  29.9720000  13.1125000  60.6270000  31.5160000  12.2535000  60.6810000
  30.6010000  12.8785000  62.4480000  29.5330000  13.8485000  62.7630000
  28.6350000  13.2395000  62.6470000  29.6870000  14.3465000  63.7220000
  29.5290000  14.6915000  62.0700000  31.7910000  12.9315000  63.3910000
  32.0330000  13.9855000  63.5330000  31.4490000  12.5695000  64.3610000
  32.6690000  12.3705000  63.0670000  29.9790000  11.5825000  62.3410000
  29.1860000  11.6575000  61.5950000  29.4650000  11.3245000  63.2680000
  30.7480000  10.8525000  62.0850000  33.9190000  15.9345000  59.3100000
  31.7580000  16.6505000  58.5420000  34.4730000  14.2005000  54.7940000
  35.5380000  13.8485000  54.0670000  35.9200000  12.6935000  53.7350000
  36.2280000  15.0985000  53.5680000  36.7350000  15.5925000  54.3990000
  35.4790000  15.7855000  53.1670000  37.2890000  14.8555000  52.5280000
  38.0180000  14.0955000  52.8150000  37.8060000  15.7905000  52.3020000
  36.5250000  14.4585000  51.2290000  35.5250000  14.8905000  51.1600000
  36.3970000  13.3795000  51.3310000  37.2280000  14.7165000  49.8520000
  36.7720000  14.1515000  49.0370000  38.2500000  14.3835000  50.0450000
  37.1210000  16.2515000  49.4240000  37.7390000  16.7845000  50.1500000
  36.1020000  16.6145000  49.5690000  37.7660000  16.5055000  48.0510000
  38.8460000  16.5535000  48.2040000  37.5560000  17.5395000  47.7690000
  37.2960000  15.4875000  46.9010000  37.7790000  14.5285000  47.1000000
  37.8310000  15.9225000  46.0550000  35.8050000  15.3105000  46.8820000
  35.3100000  15.4215000  47.8430000  35.1150000  15.0975000  45.7530000
  34.0380000  14.9675000  45.8140000  35.6320000  14.7605000  44.3250000
  36.6390000  14.3445000  44.3950000  35.6810000  15.7225000  43.8100000
  34.6920000  13.9235000  43.4740000  33.6610000  14.1945000  43.7130000
  34.7380000  12.8695000  43.7520000  34.7640000  14.0275000  41.9650000
  34.3950000  14.9955000  41.6220000  34.2170000  13.1795000  41.5490000
  36.2960000  13.8615000  41.5040000  36.5960000  12.8115000  41.5460000
  36.9560000  14.3725000  42.2080000  36.5770000  14.3145000  39.9570000
  35.7740000  13.9525000  39.3110000  37.4150000  13.7605000  39.5290000
  36.6660000  15.8455000  39.8250000  37.5440000  16.2135000  40.3600000
  35.8100000  16.3115000  40.3190000  36.7790000  16.2655000  38.3070000
  35.8220000  15.9415000  37.8930000  37.6430000  15.8595000  37.7760000
  36.6760000  17.7905000  38.0990000  37.6140000  18.2375000  38.4340000
  35.7550000  18.1615000  38.5540000  36.7110000  18.1285000  37.0610000
  13.3830000  39.0845000  51.0650000  13.3280000  38.7265000  52.0950000
  12.4640000  38.7375000  50.5880000  14.4850000  38.5005000  50.0790000
  14.4080000  37.4125000  50.0190000  15.5120000  38.7695000  50.3350000
  14.1210000  39.0355000  48.6910000  14.1270000  40.1275000  48.6730000
  13.1510000  38.6665000  48.3530000  15.1410000  38.4165000  47.7090000
  15.1060000  37.3255000  47.6850000  16.1220000  38.7065000  48.0930000
  14.9850000  38.8685000  46.2000000  13.9630000  38.5395000  46.0000000
  15.1450000  39.9455000  46.1090000  16.0360000  38.1725000  45.3980000
  17.0400000  38.4355000  45.7400000  15.9860000  37.0815000  45.4330000
  15.8970000  38.5135000  43.9110000  16.7840000  38.1415000  43.3930000
  15.8480000  39.5985000  43.8030000  14.6540000  37.8135000  43.3550000
  13.7420000  37.8255000  43.9480000  14.5100000  37.1765000  42.2460000
  13.5130000  37.1055000  41.8200000  15.6340000  37.0615000  41.1960000
  15.7390000  36.0355000  40.8360000  16.5940000  37.3655000  41.6180000
  15.1560000  37.9245000  40.0370000  15.0340000  38.9825000  40.2750000
  14.2110000  37.4765000  39.7220000  16.2600000  37.9455000  38.8850000
  17.1580000  38.4315000  39.2730000  16.4660000  36.9305000  38.5380000
  15.8810000  38.7745000  37.6350000  16.3220000  38.3585000  36.7270000
  14.8030000  38.7545000  37.4620000  16.4080000  40.1615000  37.7400000
  16.4320000  40.4125000  38.8020000  15.6760000  40.8175000  37.2640000
  17.6770000  40.3125000  36.9490000  18.1940000  39.3555000  37.0460000
  17.4870000  40.4485000  35.8820000  18.6110000  41.4865000  37.3560000
  18.7630000  41.3905000  38.4330000  19.5970000  41.3435000  36.9100000
  17.9670000  42.8255000  36.9660000  18.2280000  43.1875000  35.9700000
  16.9120000  42.8475000  37.2480000  18.4610000  43.5645000  37.6010000
  13.4870000  40.5695000  51.2330000  14.4350000  41.2595000  50.9050000
  12.3890000  41.2395000  51.5610000  12.4430000  42.6985000  51.8490000
  13.3490000  43.1275000  52.2840000  12.3380000  43.2935000  50.9380000
  11.2230000  42.9995000  52.7540000  10.9920000  44.0545000  52.9210000
  11.5360000  42.3675000  54.1890000  11.3200000  41.2965000  54.1630000
  12.6130000  42.4665000  54.3460000  10.7780000  43.0285000  55.2080000
  11.3010000  42.7795000  56.6910000  10.8330000  44.1645000  57.2820000
  11.8250000  45.1665000  57.2590000  12.0060000  45.4355000  56.2150000
  12.7940000  44.8815000  57.6760000  11.2670000  46.3975000  58.0340000
  10.3050000  46.7045000  57.6220000  11.2110000  46.2475000  59.1130000
  12.2090000  47.5795000  58.0040000  12.0850000  48.3505000  56.7380000
  11.0160000  48.5425000  56.6380000  12.6130000  49.3045000  56.6990000
  12.3980000  47.8505000  55.8210000  13.6430000  47.2845000  58.3330000
  14.2370000  48.1305000  58.6830000  13.5950000  46.5605000  59.1470000
  14.2010000  46.9075000  57.4740000  11.6910000  48.6095000  59.0310000
  12.3940000  49.4425000  59.0790000  11.6990000  48.0015000  59.9370000
  10.6880000  48.9475000  58.7650000  10.7190000  41.5615000  57.3000000
  12.7070000  42.5495000  56.8100000  10.0680000  42.2895000  52.2890000
   9.4190000  42.7905000  51.2030000   9.5530000  43.8775000  50.7940000
   8.6040000  41.6735000  50.5520000   7.8120000  42.1885000  50.0040000
   8.1990000  41.0995000  51.3880000   9.3910000  40.6545000  49.7490000
   8.7520000  39.8075000  49.4910000  10.2820000  40.3305000  50.2910000
   9.9270000  41.3495000  48.4230000  10.4670000  42.2485000  48.7290000
   9.0810000  41.5605000  47.7650000  10.9460000  40.4915000  47.6360000
  10.3490000  39.6535000  47.2700000  11.7760000  40.0275000  48.1730000
  11.5240000  41.2765000  46.4360000  12.4490000  40.7975000  46.1090000
  11.8060000  42.2775000  46.7700000  10.4990000  41.3805000  45.2450000
   9.8680000  42.2385000  45.4860000   9.9250000  40.4575000  45.1410000
  11.2320000  41.9085000  43.9850000  11.7440000  42.8435000  44.2220000
  10.4050000  42.1255000  43.3060000  12.2380000  40.8705000  43.4510000
  12.8960000  40.3795000  44.1630000  12.2820000  40.4385000  42.1610000
  12.8800000  39.5625000  41.9220000  11.5320000  41.1245000  41.0970000
  12.1040000  41.9765000  40.7220000  10.4940000  41.3845000  41.3140000
  11.3500000  40.0775000  39.9450000  10.5240000  39.4535000  40.2920000
  12.2220000  39.4395000  39.7870000  11.1690000  40.7075000  38.5650000
  12.1620000  41.1355000  38.4150000  10.5100000  41.5765000  38.6310000
  10.7420000  39.8825000  37.4290000  11.5010000  39.1125000  37.2770000
  10.5970000  40.5385000  36.5680000   9.3320000  39.2915000  37.6690000
   8.6150000  40.0955000  37.8520000   9.2960000  38.5805000  38.4970000
   8.8110000  38.5725000  36.4210000   9.4620000  37.7075000  36.2780000
   8.7620000  39.2575000  35.5720000   7.3690000  38.0385000  36.5240000
   7.1100000  37.6475000  35.5370000   6.7380000  38.9055000  36.7310000
   7.2960000  36.8795000  37.6200000   6.8010000  35.9825000  37.2390000
   6.6920000  37.1025000  38.5020000   8.2660000  36.6215000  38.0500000
  15.8470000  35.5915000  52.3260000  14.8480000  35.8765000  51.9870000
  16.4010000  36.5225000  52.4610000  16.5770000  34.7515000  51.3510000
  16.3050000  33.6965000  51.4110000  17.6390000  34.8865000  51.5700000
  16.4140000  35.2605000  49.8810000  16.8730000  36.2485000  49.8200000
  15.3880000  35.3565000  49.5200000  17.0690000  34.3055000  48.8390000
  16.6090000  33.3195000  48.9370000  18.1350000  34.1255000  48.9950000
  16.7850000  34.9445000  47.4080000  15.7370000  34.8155000  47.1290000
  17.0940000  35.9835000  47.5380000  17.9300000  34.2205000  46.6520000
  18.9020000  34.6155000  46.9570000  18.0210000  33.1705000  46.9400000
  17.8060000  34.3765000  45.1400000  17.5090000  35.4165000  44.9870000
  17.0560000  33.8045000  44.5910000  19.2290000  34.1275000  44.6050000
  20.0230000  34.0215000  45.3410000  19.5290000  33.7985000  43.3510000
  20.5400000  33.4785000  43.1150000  18.4900000  33.7655000  42.2380000
  17.5580000  34.3335000  42.2570000  18.1370000  32.7425000  42.0940000
  19.2840000  34.1825000  40.9200000  19.8950000  33.3295000  40.6150000
  20.0450000  34.9585000  41.0230000  18.3880000  34.5725000  39.7130000
  17.7390000  35.4245000  39.9260000  19.1050000  34.8535000  38.9390000
  17.6400000  33.3735000  39.2340000  18.3070000  32.6375000  38.7810000
  17.0560000  32.9325000  40.0440000  16.5950000  33.7585000  38.1790000
  17.1840000  34.2935000  37.4300000  15.9390000  34.4615000  38.6970000
  15.8060000  32.6115000  37.5720000  16.5230000  32.0535000  36.9670000
  15.5400000  32.0125000  38.4460000  14.6030000  33.0535000  36.6550000
  14.0300000  33.7245000  37.2990000  14.9360000  33.6895000  35.8310000
  13.8960000  31.7995000  36.1510000  13.2520000  32.0665000  35.3100000
  14.6500000  31.0765000  35.8350000  13.2600000  31.3265000  36.9020000
  15.8170000  34.9405000  53.6880000  15.1370000  33.9295000  53.9360000
  16.3320000  35.6365000  54.6710000  16.2080000  35.1245000  56.0760000
  16.5800000  35.9305000  56.7140000  15.1370000  35.1375000  56.2940000
  16.7760000  33.7325000  56.3760000  16.1540000  32.9415000  55.9490000
  16.8300000  33.4005000  57.8850000  17.6110000  33.9725000  58.3920000
  15.8780000  33.6835000  58.3410000  17.0250000  31.9505000  57.9300000
  16.9190000  31.2275000  59.3340000  16.1120000  29.8905000  58.8450000
  16.7100000  28.6255000  59.3040000  16.7330000  28.6605000  60.3970000
  17.7460000  28.5385000  58.9660000  15.8610000  27.4395000  58.8670000
  16.2720000  26.5375000  59.3230000  14.8150000  27.4625000  59.1750000
  15.8870000  27.0835000  57.3850000  15.3300000  25.7615000  57.1740000
  15.2980000  25.5005000  56.1150000  16.0580000  25.0815000  57.6180000
  14.3160000  25.6765000  57.5680000  17.2810000  26.9425000  56.8520000
  17.8990000  27.8415000  56.8490000  17.7900000  26.2405000  57.5140000
  17.0840000  26.6255000  55.8260000  15.0640000  28.2075000  56.6440000
  14.1180000  28.3745000  57.1620000  14.8070000  27.8545000  55.6440000
  15.5910000  29.1605000  56.7150000  18.2320000  30.9905000  60.0170000
  16.0480000  32.0705000  60.1900000  18.0870000  33.6635000  55.7470000
  19.1100000  34.5015000  56.0250000  19.0980000  35.4825000  56.7960000
  20.2840000  34.1395000  55.2360000  20.6300000  33.1265000  55.4560000
  21.1780000  34.7105000  55.4940000  20.0000000  34.3755000  53.7280000
  19.8500000  35.4405000  53.5400000  19.0170000  34.0995000  53.3410000
  21.0680000  33.9155000  52.7780000  22.0220000  34.0175000  53.2990000
  21.0030000  34.5675000  51.9040000  21.0500000  32.4405000  52.3520000
  20.0080000  32.1865000  52.1490000  21.3440000  31.8785000  53.2400000
  22.0210000  31.9285000  51.3110000  21.9380000  30.8575000  51.1130000
  23.0670000  32.0195000  51.6110000  21.7540000  32.6255000  49.8920000
  21.7910000  33.7165000  49.8620000  20.7500000  32.3465000  49.5680000
  22.8530000  32.1135000  48.9180000  22.5740000  31.0875000  48.6670000
  23.8300000  31.9975000  49.3930000  22.8540000  32.9215000  47.6420000
  23.3130000  33.9005000  47.7470000  22.2990000  32.4935000  46.4890000
  22.1960000  33.1595000  45.6360000  21.7350000  31.1085000  46.1090000
  20.7430000  30.9035000  46.5160000  22.4710000  30.4255000  46.5400000
  21.7760000  30.8085000  44.6240000  22.7650000  31.0245000  44.2140000
  21.0200000  31.4265000  44.1360000  21.4980000  29.3825000  44.2910000
  20.4170000  29.3325000  44.4370000  21.9960000  28.7115000  44.9940000
  21.8130000  28.9965000  42.8280000  22.8660000  29.1745000  42.6040000
  21.2280000  29.7005000  42.2310000  21.3700000  27.5435000  42.5020000
  20.3700000  27.4235000  42.9230000  21.9970000  26.7715000  42.9510000
  21.4110000  27.3415000  40.9620000  22.4500000  27.5135000  40.6720000
  20.8580000  28.1265000  40.4430000  20.8320000  26.0725000  40.4530000
  21.1210000  26.0045000  39.4030000  19.7510000  26.2255000  40.4470000
  21.1630000  24.8555000  41.1830000  20.6820000  24.8095000  42.1620000
  22.2500000  24.8045000  41.2820000  20.8680000  23.9075000  40.7280000
  46.3120000  17.0335000  52.1880000  47.1560000  16.5615000  51.6800000
  45.4300000  16.4895000  51.8410000  46.1970000  18.4555000  51.6960000
  47.2330000  18.7955000  51.7410000  45.5770000  18.9875000  52.4210000
  45.6820000  18.5605000  50.2310000  44.8870000  17.8645000  49.9540000
  46.5300000  18.3015000  49.5940000  45.3900000  19.9985000  49.7800000
  44.7750000  20.4985000  50.5320000  44.7220000  19.9745000  48.9170000
  46.6250000  20.9695000  49.6520000  46.3520000  22.0235000  49.5750000
  47.2870000  20.8145000  50.5070000  47.5400000  20.5315000  48.4640000
  48.0500000  19.5905000  48.6770000  46.9500000  20.3745000  47.5580000
  48.5990000  21.6125000  48.3250000  49.2880000  21.6705000  49.1700000
  48.0940000  22.5795000  48.3740000  49.3880000  21.3895000  47.0680000
  50.1670000  20.6315000  47.0680000  49.2530000  22.1335000  45.9720000
  49.8650000  21.8575000  45.1170000  48.2660000  23.1965000  45.6460000
  48.9070000  23.9685000  45.2150000  47.8360000  23.4965000  46.6040000
  47.2810000  22.7915000  44.5020000  46.5330000  22.0855000  44.8690000
  47.9060000  22.2525000  43.7880000  46.7050000  24.0135000  43.7630000
  46.0540000  24.4625000  44.5160000  47.4640000  24.7515000  43.4960000
  45.8470000  23.6775000  42.4760000  46.4650000  22.9485000  41.9490000
  44.9060000  23.2175000  42.7850000  45.5500000  24.8735000  41.5400000
  45.2550000  25.6345000  42.2660000  44.6370000  24.5495000  41.0360000
  46.5930000  25.4325000  40.6580000  47.5770000  25.4585000  41.1290000
  46.7460000  24.7245000  39.8400000  46.2400000  26.8345000  40.2360000
  45.1750000  27.0715000  40.2680000  46.6500000  27.5335000  40.9690000
  46.7650000  27.2005000  38.8820000  46.5300000  28.2325000  38.6110000
  47.8310000  26.9665000  38.9200000  46.4090000  26.5675000  38.0660000
  46.3870000  16.9445000  53.7260000  46.4990000  17.8465000  54.4800000
  46.2350000  15.5935000  54.1150000  45.8730000  15.2525000  55.4670000
  45.4350000  14.2575000  55.3510000  46.7730000  15.1425000  56.0770000
  44.8670000  16.2025000  56.2850000  45.4930000  17.0625000  56.5370000
  44.2570000  15.5905000  57.5710000  45.1430000  15.2245000  58.0970000
  43.5370000  16.2405000  58.0750000  43.5210000  14.4165000  57.3400000
  42.7880000  13.5545000  58.4410000  44.0170000  12.5285000  58.8820000
  43.7500000  11.1475000  58.6020000  43.4050000  11.0985000  57.5660000
  42.8510000  10.8355000  59.1400000  45.0190000  10.2575000  58.9200000
  44.8460000   9.2765000  58.4750000  45.9140000  10.6735000  58.4570000
  45.2740000   9.9445000  60.3500000  45.8330000  11.1895000  61.0610000
  45.0960000  11.9615000  61.2910000  46.4420000  10.8015000  61.8780000
  46.5000000  11.6265000  60.3160000  46.3770000   8.9245000  60.2160000
  46.8870000   8.8535000  61.1780000  45.8290000   8.0265000  59.9260000
  47.1110000   9.3135000  59.5090000  44.1020000   9.3315000  61.0140000
  44.2510000   9.1895000  62.0860000  43.9140000   8.3995000  60.4800000
  43.1790000   9.9045000  60.9200000  42.3170000  14.3255000  59.5320000
  41.6150000  12.9315000  57.8920000  43.8170000  16.5035000  55.3430000
  42.8660000  17.3365000  55.6920000  42.8800000  18.0855000  56.6590000
  41.8030000  17.5805000  54.5180000  41.1630000  18.3815000  54.8950000
  41.1830000  16.6895000  54.3990000  42.5130000  17.9005000  53.2120000
  43.2240000  17.1785000  52.8050000  43.0690000  18.8385000  53.2760000
  41.3890000  18.1515000  52.1250000  40.8640000  19.0505000  52.4530000
  40.7060000  17.3135000  51.9710000  41.8830000  18.3855000  50.6870000
  42.3710000  17.4975000  50.2810000  42.6580000  19.1415000  50.8350000
  40.7550000  18.9145000  49.7650000  40.3970000  19.9105000  50.0360000
  39.9050000  18.2295000  49.7910000  41.3330000  19.0515000  48.2830000
  41.6440000  18.1045000  47.8370000  42.1710000  19.7475000  48.3540000
  40.3210000  19.6965000  47.3580000  39.3690000  19.1695000  47.4540000
  40.6530000  19.6635000  46.3180000  40.0260000  21.1355000  47.7210000
  40.6200000  21.6175000  48.4930000  39.0180000  21.7885000  47.2160000
  38.8220000  22.7875000  47.5980000  38.1220000  21.2225000  46.2030000
  37.1590000  21.7125000  46.3580000  37.7210000  20.2125000  46.3040000
  38.3800000  21.7165000  44.7310000  39.3870000  21.4145000  44.4350000
  38.3040000  22.8045000  44.6650000  37.4700000  21.1805000  43.7010000
  36.4180000  21.4635000  43.7800000  37.4630000  20.0905000  43.7500000
  37.9200000  21.5495000  42.2340000  39.0100000  21.4755000  42.2400000
  37.7440000  22.6235000  42.1430000  37.0900000  20.7095000  41.2450000
  37.0150000  19.6445000  41.4720000  37.5240000  20.6855000  40.2430000
  35.6820000  21.2845000  41.0310000  35.1390000  21.3675000  41.9750000
  35.3490000  20.6445000  40.2110000  35.7080000  22.6375000  40.4500000
  36.4330000  22.7305000  39.6390000  36.0530000  23.3695000  41.1830000
  34.3290000  22.9565000  40.0270000  34.1280000  23.9595000  39.6450000
  33.7710000  22.9345000  40.9650000  33.9250000  22.2205000  39.3290000
   3.4680000   5.6475000  46.6080000   2.8130000   6.4875000  46.8510000
   4.1040000   6.0415000  45.8130000   2.6770000   4.4475000  46.0440000
   1.9960000   4.0815000  46.8150000   3.2360000   3.5145000  45.9430000
   1.8700000   4.6375000  44.7450000   1.0920000   5.3895000  44.8930000
   1.2310000   3.8115000  44.4250000   2.7500000   5.0955000  43.6140000
   3.5800000   4.4055000  43.4520000   3.2260000   6.0205000  43.9460000
   1.8100000   5.0595000  42.3550000   1.4490000   4.0565000  42.1200000
   0.9760000   5.7425000  42.5260000   2.5970000   5.6585000  41.1490000
   2.9980000   6.6525000  41.3550000   3.3840000   4.9495000  40.8840000
   1.7560000   5.8665000  39.8930000   1.2920000   4.8895000  39.7390000
   2.2980000   5.8865000  38.9460000   0.7700000   7.0525000  40.0000000
   1.2350000   8.0155000  40.1940000  -0.5660000   6.9245000  40.0120000
  -1.2000000   7.7725000  40.2600000  -1.3460000   5.7385000  39.6180000
  -0.7570000   4.8695000  39.3150000  -1.9190000   5.9595000  38.7150000
  -2.3560000   5.1985000  40.7060000  -1.7880000   4.9655000  41.6090000
  -2.9490000   4.3115000  40.4750000  -3.4180000   6.2905000  41.0640000
  -2.8640000   7.1835000  41.3590000  -3.7370000   6.6135000  40.0710000
  -4.5660000   5.8415000  42.0520000  -5.3230000   6.6015000  42.2560000
  -5.0580000   5.0975000  41.4210000  -4.0440000   5.4195000  43.4520000
  -2.9850000   5.1575000  43.4170000  -4.5750000   4.5635000  43.8750000
  -3.9330000   6.7155000  44.4060000  -3.1240000   6.7285000  45.1400000
  -3.6790000   7.6085000  43.8310000  -5.2580000   6.8205000  45.2120000
  -5.3810000   7.8705000  45.4860000  -6.1050000   6.5405000  44.5820000
  -5.3200000   6.1295000  46.5690000  -4.4090000   6.3475000  47.1310000
  -6.1970000   6.5325000  47.0790000  -5.5230000   5.0625000  46.4560000
   4.4050000   5.2375000  47.7140000   5.5580000   5.5225000  47.8050000
   3.7060000   4.4615000  48.6210000   4.3470000   3.9785000  49.8340000
   3.7030000   3.2815000  50.3750000   5.3160000   3.4955000  49.6840000
   4.6080000   5.2215000  50.7520000   5.3240000   5.8325000  50.1960000
   5.0090000   4.6395000  52.1720000   4.2480000   3.9775000  52.5930000
   5.9490000   4.0835000  52.2020000   5.1430000   5.7145000  53.1290000
   5.6310000   5.4725000  54.5200000   4.7860000   4.3625000  55.1570000
   5.2080000   3.0225000  55.1310000   6.0030000   2.9155000  55.8740000
   5.7010000   2.6645000  54.2230000   4.0360000   2.0545000  55.6360000
   3.5510000   2.4095000  56.5460000   3.3280000   1.9335000  54.8150000
   4.4930000   0.6795000  56.0740000   3.1440000  -0.0415000  56.3060000
   2.7440000   0.5635000  57.1210000   2.5420000   0.0495000  55.4010000
   3.4570000  -1.0435000  56.6040000   5.2140000   0.6845000  57.4330000
   5.3250000  -0.3035000  57.8830000   6.1780000   1.0805000  57.1090000
   4.7050000   1.4125000  58.0660000   5.2570000  -0.0535000  54.9510000
   5.1150000  -1.1105000  55.1820000   6.2740000   0.3115000  54.8000000
   4.6640000   0.0625000  54.0430000   7.0630000   5.1815000  54.5820000
   5.5170000   6.6015000  55.4500000   3.4710000   6.0855000  50.7550000
   2.2100000   5.7145000  51.0460000   2.1030000   4.5535000  51.5660000
   1.0130000   6.5635000  50.5020000   1.5410000   7.4015000  50.0430000
   0.3520000   6.9615000  51.2750000   0.0690000   5.7405000  49.5560000
  -0.5200000   5.0165000  50.1220000   0.7090000   5.3235000  48.7760000
  -0.6580000   6.7815000  48.7120000   0.0830000   7.3205000  48.1180000
  -1.2290000   7.4605000  49.3490000  -1.7230000   6.0405000  47.8320000
  -2.1110000   6.8655000  47.2310000  -2.4700000   5.7185000  48.5600000
  -1.1960000   4.7665000  47.1110000  -0.7440000   4.0855000  47.8350000
  -0.3940000   4.9335000  46.3890000  -2.4360000   4.1245000  46.3930000
  -2.5590000   4.7005000  45.4740000  -3.3120000   4.2675000  47.0290000
  -2.3050000   2.6865000  46.0030000  -2.0720000   2.1165000  46.9040000
  -1.3610000   2.6185000  45.4580000  -3.4730000   2.1105000  45.1780000
  -4.3560000   2.7335000  45.2970000  -3.4020000   1.0855000  44.3460000
  -4.2920000   0.9745000  43.7320000  -2.4030000   0.0285000  44.3120000
  -2.8240000  -0.9565000  44.0990000  -2.0860000  -0.1095000  45.3480000
  -1.2520000   0.2715000  43.3390000  -0.6450000  -0.6365000  43.3530000
  -0.6910000   1.0305000  43.8880000  -1.6340000   0.7385000  41.9690000
  -2.4940000   1.4075000  42.0390000  -2.1070000   0.0025000  41.3160000
  -0.3870000   1.4325000  41.1590000   0.4340000   0.7275000  41.3050000
  -0.2870000   2.4205000  41.6130000  -0.7840000   1.5645000  39.7130000
  -1.6380000   2.2445000  39.6810000  -0.9900000   0.5255000  39.4480000
   0.2450000   2.2055000  38.7860000   1.2650000   1.9145000  39.0490000
   0.1500000   3.2925000  38.8130000   0.0530000   1.6995000  37.3190000
  -0.8780000   2.1205000  36.9360000  -0.0530000   0.6135000  37.3510000
   1.1740000   2.1825000  36.4930000   0.9460000   1.8745000  35.4700000
   2.1690000   1.8915000  36.8380000   1.1100000   3.2705000  36.5480000
  44.5210000  37.2075000  46.5110000  43.5370000  37.1305000  46.0430000
  44.8690000  38.1995000  46.2160000  45.4420000  36.0365000  46.0300000
  44.7980000  35.1555000  45.9740000  46.1660000  35.8155000  46.8160000
  46.0850000  36.3565000  44.6210000  46.8090000  37.1585000  44.7740000
  45.3190000  36.8545000  44.0230000  46.8040000  35.1355000  43.9720000
  47.5680000  34.8905000  44.7130000  47.1980000  35.4815000  43.0140000
  46.0600000  33.7915000  43.8750000  45.7440000  33.4985000  44.8790000
  45.1400000  34.0365000  43.3390000  47.0050000  32.8135000  43.1630000
  47.2390000  33.1655000  42.1560000  47.8510000  32.6155000  43.8240000
  46.3380000  31.4085000  43.1410000  45.3060000  31.5815000  42.8290000
  46.3210000  31.0995000  44.1880000  47.1610000  30.4815000  42.2190000
  46.9360000  30.6455000  41.1680000  48.1410000  29.6695000  42.4480000
  48.5980000  29.1585000  41.6060000  48.6530000  29.4135000  43.8990000
  48.4920000  28.3565000  44.1260000  48.1440000  30.0815000  44.5970000
  50.2130000  29.5935000  44.1450000  50.3480000  30.4875000  43.5330000
  50.7600000  28.6915000  43.8640000  50.7150000  29.8145000  45.6590000
  51.7330000  30.1935000  45.7700000  49.9260000  30.4345000  46.0900000
  50.7030000  28.4895000  46.4640000  49.8520000  27.8945000  46.1280000
  51.6160000  27.8975000  46.3670000  50.4650000  28.7415000  47.9950000
  50.3240000  27.7975000  48.5250000  49.4650000  29.1625000  48.1160000
  51.5960000  29.4265000  48.6760000  52.4530000  28.7865000  48.4550000
  51.7810000  30.2985000  48.0450000  51.4500000  29.7585000  50.1790000
  52.2300000  30.4295000  50.5430000  50.6310000  30.4435000  50.4070000
  51.2350000  28.5205000  51.1160000  51.4530000  28.7925000  52.1510000
  50.2470000  28.0615000  51.0340000  52.0120000  27.8195000  50.8060000
  44.2880000  37.2105000  48.0490000  44.9770000  36.6225000  48.9400000
  43.1270000  37.8655000  48.4280000  42.7000000  38.0245000  49.8160000
  41.7260000  38.5135000  49.8980000  42.6420000  37.0255000  50.2550000
  43.6530000  38.9175000  50.5380000  44.6560000  38.8455000  50.1110000
  43.8800000  38.4845000  52.0210000  44.4370000  37.5505000  51.9100000
  44.3950000  39.2265000  52.6360000  42.5930000  38.2985000  52.5600000
  42.5460000  37.7695000  54.0540000  42.3890000  36.3055000  53.5270000
  41.0500000  35.8175000  53.2810000  40.6380000  36.4985000  52.5310000
  40.6510000  35.6605000  54.2860000  41.0750000  34.3975000  52.5820000
  40.0330000  34.1125000  52.4260000  41.6430000  34.4435000  51.6520000
  41.7250000  33.3085000  53.3000000  41.2890000  32.1205000  52.5260000
  40.2070000  32.0145000  52.6150000  41.5040000  32.2595000  51.4650000
  41.8090000  31.2585000  52.9460000  41.3840000  33.0605000  54.7380000
  41.7510000  32.0855000  55.0620000  41.9070000  33.8415000  55.2920000
  40.3070000  33.1715000  54.8700000  43.1940000  33.5545000  53.2840000
  43.7290000  32.7215000  53.7420000  43.5500000  34.4195000  53.8450000
  43.5960000  33.5325000  52.2700000  43.8100000  37.6705000  54.8090000
  41.3990000  38.3555000  54.8280000  43.1550000  40.2385000  50.5850000
  43.9340000  41.2675000  50.9070000  45.0270000  41.1595000  51.3790000
  43.1610000  42.5515000  50.6800000  42.1790000  42.4005000  51.1340000
  42.9100000  42.8525000  49.6610000  43.7170000  43.7825000  51.4710000
  44.8000000  43.7255000  51.3440000  43.4810000  43.5015000  52.5000000
  43.0810000  45.1375000  51.2220000  43.1450000  45.7445000  52.1280000
  42.0090000  45.0635000  51.0310000  43.5130000  46.0325000  50.0480000
  44.4730000  46.4905000  50.2960000  42.7890000  46.8425000  49.9490000
  43.5180000  45.3295000  48.6530000  42.5120000  45.0235000  48.3590000
  44.0680000  44.3885000  48.7080000  43.9570000  46.3055000  47.5370000
  44.9680000  46.6615000  47.7450000  43.2680000  47.1525000  47.5750000
  43.8710000  45.7325000  46.0800000  44.3080000  44.7335000  46.0180000
  44.3710000  46.3005000  45.2920000  42.4830000  45.5545000  45.4720000
  41.9220000  46.4565000  45.2440000  41.7410000  44.4675000  45.3000000
  40.7880000  44.5835000  44.7900000  42.1960000  43.0605000  45.5720000
  41.6640000  42.6525000  46.4340000  43.2390000  42.9815000  45.8860000
  42.0270000  42.1055000  44.3820000  42.7180000  42.2165000  43.5440000
  41.0820000  42.3005000  43.8710000  42.0140000  40.6175000  44.8820000
  41.1520000  40.4145000  45.5210000  42.8590000  40.2835000  45.4880000
  42.0060000  39.5125000  43.7440000  42.7690000  38.7315000  43.7680000
  42.4910000  40.0385000  42.9190000  40.6060000  38.9185000  43.5200000
  40.1760000  38.6445000  44.4860000  40.7210000  37.9495000  43.0320000
  39.6400000  39.7085000  42.5020000  39.4590000  40.7165000  42.8830000
  38.6250000  39.3065000  42.5190000  40.0400000  39.7585000  40.9470000
  39.1270000  39.5945000  40.3720000  40.7620000  38.9575000  40.7740000
  40.8410000  40.9965000  40.6210000  41.9150000  40.8755000  40.7790000
  40.5630000  41.9635000  41.0460000  40.6430000  41.2165000  39.5700000
  25.5200000  49.3235000  52.4770000  25.0320000  50.2915000  52.6110000
  26.5450000  49.4525000  52.1220000  24.7320000  48.5195000  51.3680000
  23.8510000  48.1045000  51.8620000  25.3610000  47.6985000  51.0180000
  24.2570000  49.5335000  50.2750000  24.3780000  49.2035000  49.2410000
  24.7940000  50.4845000  50.2900000  22.8660000  50.0045000  50.5940000
  22.7430000  51.0075000  50.1800000  22.6870000  50.0645000  51.6700000
  21.8810000  49.1515000  49.8920000  22.0470000  49.4195000  48.8470000
  21.9930000  48.0675000  49.9710000  20.4700000  49.7095000  50.3180000
  20.3910000  49.8215000  51.4010000  20.4560000  50.7595000  50.0200000
  19.2510000  49.0235000  49.8440000  19.0520000  49.1765000  48.7810000
  18.4360000  49.5945000  50.2930000  18.9880000  47.6185000  50.3400000
  19.1520000  47.4855000  51.4070000  18.6160000  46.6045000  49.5710000
  18.3180000  45.6725000  50.0430000  18.1710000  46.7735000  48.1320000
  17.8950000  47.7965000  47.8710000  17.3210000  46.0975000  48.0090000
  19.2240000  46.2565000  47.0260000  18.9060000  46.4535000  46.0000000
  19.2270000  45.1655000  47.0770000  20.6850000  46.7555000  47.2260000
  20.7700000  47.8445000  47.2000000  21.1530000  46.5515000  48.1920000
  21.5970000  46.1775000  46.1270000  21.7750000  45.1015000  46.0880000
  21.0470000  46.4135000  45.2130000  22.9040000  46.8965000  46.0910000
  22.8370000  47.9655000  46.3040000  23.3720000  46.7695000  45.1140000
  23.8810000  46.2125000  47.0970000  23.5070000  46.2105000  48.1230000
  23.9450000  45.1465000  46.8670000  25.2740000  46.7635000  47.0110000
  25.7720000  46.5855000  46.0560000  25.4640000  47.8385000  46.9680000
  26.1120000  46.1965000  48.2120000  26.0270000  45.1075000  48.2140000
  27.1690000  46.4665000  48.1670000  25.7720000  46.4905000  49.2070000
  25.5000000  48.5925000  53.8090000  25.0620000  48.9715000  54.8320000
  25.9240000  47.3405000  53.5980000  25.8360000  46.3835000  54.6640000
  26.4990000  45.5425000  54.4450000  26.2440000  46.9995000  55.4690000
  24.3410000  46.0965000  54.8990000  23.8140000  47.0055000  55.2010000
  24.1340000  45.1185000  56.1250000  24.0780000  44.0915000  55.7550000
  24.8760000  45.2765000  56.9120000  22.7930000  45.3375000  56.7090000
  22.5330000  46.6785000  57.5760000  21.6080000  47.5195000  56.5700000
  21.6500000  48.9085000  56.6400000  22.6760000  49.2815000  56.6970000
  21.1620000  49.2545000  57.5540000  20.8100000  49.5845000  55.5070000
  20.7620000  48.9735000  54.6040000  19.7680000  49.6405000  55.8230000
  21.3120000  50.9155000  55.1150000  20.4490000  51.5145000  54.0600000
  20.9340000  52.3425000  53.5410000  20.1800000  50.6865000  53.4030000
  19.5670000  51.9065000  54.5680000  22.6360000  50.8605000  54.4700000
  23.4820000  50.4905000  55.0510000  22.5670000  50.1665000  53.6310000
  22.8460000  51.8925000  54.1820000  21.3970000  51.8725000  56.2860000
  20.4950000  51.8025000  56.8950000  21.6050000  52.8905000  55.9530000
  22.2670000  51.5395000  56.8550000  21.6610000  46.4375000  58.7510000
  23.7900000  47.3505000  57.8580000  23.7510000  45.4805000  53.7050000
  22.5620000  45.9995000  53.2740000  22.0960000  47.0905000  53.6460000
  21.9740000  45.2085000  52.1700000  22.3790000  45.7405000  51.3070000
  20.9020000  45.4165000  52.1510000  22.2200000  43.7465000  52.1200000
  21.7860000  43.2135000  52.9690000  23.2510000  43.4285000  52.2850000
  21.7770000  43.1345000  50.7680000  22.2960000  42.2345000  50.4320000
  21.9420000  43.8825000  49.9890000  20.2420000  42.9485000  50.7080000
  19.7410000  43.8855000  50.9630000  19.9100000  42.2455000  51.4750000
  19.8410000  42.4195000  49.3210000  20.2120000  41.3955000  49.2470000
  20.2580000  43.1105000  48.5850000  18.3160000  42.2195000  49.2420000
  17.8080000  43.1715000  49.0720000  18.0060000  41.8245000  50.2120000
  17.9280000  41.3625000  48.0360000  16.8620000  41.1375000  48.1120000
  18.3840000  40.3815000  48.1810000  18.3320000  41.9155000  46.6920000
  19.2830000  41.5985000  46.2720000  17.6100000  42.7005000  45.9500000
  17.9790000  42.9115000  44.9500000  16.4050000  43.4485000  46.4060000
  16.3640000  44.4385000  45.9480000  16.3480000  43.6005000  47.4860000
  15.0880000  42.8805000  45.9580000  14.2960000  43.5335000  46.3310000
  15.0030000  41.9465000  46.5160000  15.0630000  42.6375000  44.4020000
  14.3060000  41.8885000  44.1610000  15.9130000  42.0655000  44.0260000
  14.7970000  43.9895000  43.7420000  15.4920000  44.7725000  44.0500000
  13.8370000  44.2875000  44.1680000  14.5330000  43.7905000  42.2890000
  14.0420000  44.6785000  41.8850000  13.8320000  42.9685000  42.1320000
  15.7720000  43.4325000  41.4200000  16.3010000  42.6245000  41.9300000
  16.4640000  44.2695000  41.3000000  15.3790000  43.0395000  39.9940000
  14.5630000  42.3145000  40.0300000  16.1860000  42.4215000  39.5940000
  14.9540000  44.1785000  39.0220000  14.6790000  43.9255000  37.9960000
  15.6780000  44.9955000  39.0340000  14.1400000  44.7055000  39.5260000
  45.4620000   1.0195000  25.5690000  44.7620000   1.8535000  25.6500000
  44.8770000   0.2935000  26.1360000  46.8890000   1.2595000  26.1310000
  47.3240000   0.2585000  26.1040000  46.8050000   1.4085000  27.2090000
  47.6900000   2.3395000  25.4350000  46.9350000   3.0945000  25.2080000
  48.1060000   1.9355000  24.5100000  48.6960000   2.9835000  26.3770000
  49.5750000   2.3605000  26.5570000  48.2400000   3.3365000  27.3050000
  49.3030000   4.1995000  25.6710000  49.8860000   3.7485000  24.8660000
  48.6420000   4.8305000  25.0730000  50.2130000   4.9105000  26.5760000
  51.0290000   4.2245000  26.8100000  50.5700000   5.7305000  25.9490000
  49.5150000   5.4875000  27.8410000  49.2840000   4.6825000  28.5430000
  48.6160000   6.0595000  27.6060000  50.4470000   6.4565000  28.5740000
  50.8880000   7.1935000  27.9070000  50.7980000   6.4535000  29.8570000
  51.4230000   7.2965000  30.1390000  50.4950000   5.3865000  30.9050000
  49.6650000   4.6935000  30.7490000  50.2130000   5.9245000  31.8120000
  51.7270000   4.4925000  31.4550000  51.3520000   3.6715000  32.0700000
  52.4440000   5.0915000  32.0190000  52.4600000   3.8565000  30.2560000
  51.6650000   3.4185000  29.6490000  52.8950000   4.5435000  29.5280000
  53.5830000   2.7845000  30.7170000  54.2050000   3.1595000  31.5320000
  53.0020000   1.9375000  31.0880000  54.5680000   2.2825000  29.6510000
  55.4440000   1.8815000  30.1660000  54.9240000   3.1625000  29.1120000
  53.9570000   1.1715000  28.7600000  53.7210000   0.4185000  29.5150000
  53.0750000   1.6375000  28.3170000  54.9320000   0.4945000  27.7910000
  54.5310000  -0.3685000  27.2550000  55.1360000   1.1845000  26.9700000
  56.2520000  -0.1355000  28.3850000  56.1210000  -0.7935000  29.2460000
  56.7260000  -0.7395000  27.6090000  56.8900000   0.7065000  28.6620000
  45.6160000   0.6245000  24.0860000  46.6100000   0.0165000  23.7480000
  44.5540000   1.0015000  23.3060000  44.4720000   0.7905000  21.8990000
  43.5720000   1.2665000  21.5030000  45.3890000   1.1735000  21.4420000
  44.2470000  -0.7295000  21.5740000  45.0190000  -1.3305000  22.0620000
  44.3830000  -0.8895000  20.0040000  45.3900000  -0.5345000  19.7670000
  44.3840000  -1.9515000  19.7450000  43.4090000  -0.1065000  19.2870000
  43.1600000  -0.4855000  17.7710000  41.8010000  -1.3395000  17.4750000
  40.6350000  -0.7015000  17.0950000  40.5850000  -0.3495000  16.0620000
  40.5090000   0.1395000  17.7810000  39.5550000  -1.8365000  17.2170000
  39.7170000  -2.5815000  17.9970000  38.5580000  -1.3955000  17.2250000
  39.4160000  -2.7095000  15.9880000  40.4180000  -3.7845000  16.0560000
  40.2280000  -4.3015000  15.1140000  41.4190000  -3.3815000  16.2150000
  40.0800000  -4.4795000  16.8260000  39.6260000  -2.1515000  14.6480000
  38.8760000  -1.4065000  14.3790000  40.6320000  -1.7505000  14.5160000
  39.6360000  -2.9735000  13.9300000  38.0330000  -3.3975000  16.0120000
  37.8430000  -3.8445000  15.0360000  37.4150000  -2.5465000  16.3010000
  38.0410000  -4.1765000  16.7770000  43.0600000   0.6335000  16.8380000
  44.3110000  -1.1945000  17.2520000  42.9040000  -1.2605000  21.9750000
  42.7450000  -1.5135000  23.3720000  43.7060000  -1.6905000  24.1420000
  41.2900000  -1.5925000  23.7290000  40.8250000  -2.1385000  22.9050000
  40.7680000  -0.6435000  23.5860000  40.9190000  -2.2215000  25.0930000
  41.2260000  -1.4495000  25.8020000  41.4020000  -3.1755000  25.3110000
  39.4400000  -2.5205000  25.2170000  39.3600000  -3.0335000  26.1780000
  39.2110000  -3.2545000  24.4420000  38.5720000  -1.2085000  25.2580000
  37.5230000  -1.5085000  25.2970000  38.7850000  -0.7675000  24.2820000
  38.9170000  -0.2575000  26.3710000  38.4600000   0.7145000  26.1710000
  39.9900000  -0.1775000  26.5550000  38.3150000  -0.6555000  27.7050000
  38.5420000  -1.6265000  28.1500000  37.2550000  -0.5775000  27.4530000
  38.6320000   0.4185000  28.8010000  39.7180000   0.3725000  28.9010000
  38.2380000   0.0595000  29.7540000  37.8740000   1.7025000  28.3470000
  36.9530000   1.5485000  27.7910000  38.1340000   2.9015000  28.8320000
  37.5290000   3.7695000  28.5810000  39.4440000   3.2775000  29.4600000
  40.0340000   3.9135000  28.7960000  40.0150000   2.3675000  29.6540000
  39.1300000   4.1015000  30.7900000  38.4720000   4.9035000  30.4490000
  40.0530000   4.6165000  31.0640000  38.4930000   3.1835000  31.9740000
  39.2520000   2.4685000  32.2950000  37.7460000   2.5785000  31.4550000
  38.0490000   4.0875000  33.1800000  37.5490000   3.4735000  33.9310000
  37.2100000   4.7035000  32.8510000  39.2560000   4.9205000  33.7080000
  38.7980000   5.3845000  34.5840000  39.5840000   5.6335000  32.9490000
  40.3820000   4.1635000  34.3590000  40.6510000   3.4765000  33.5540000
  40.0900000   3.6455000  35.2760000  41.6130000   5.0665000  34.6030000
  41.2890000   5.7465000  35.3940000  41.7940000   5.6875000  33.7230000
  42.7120000   4.2435000  35.1710000  42.8750000   3.3915000  34.5080000
  42.3500000   3.8825000  36.1360000  43.6430000   4.7925000  35.3280000
  39.5740000   9.9175000  21.5530000  40.6050000  10.2595000  21.6620000
  39.1300000  10.3545000  22.4500000  39.4020000   8.3755000  21.4990000
  39.7920000   8.0465000  20.5340000  38.4210000   7.9145000  21.6370000
  40.1150000   7.6255000  22.6850000  41.1860000   7.6485000  22.4730000
  39.8320000   6.5725000  22.7480000  39.9350000   8.2745000  24.1370000
  38.8600000   8.2795000  24.3290000  40.2020000   9.3325000  24.1340000
  40.7900000   7.7435000  25.2400000  41.5740000   7.0765000  24.8770000
  41.2480000   8.5995000  25.7410000  39.9330000   7.1595000  26.3050000
  39.1600000   7.8515000  26.6460000  39.3250000   6.3525000  25.8920000
  40.7620000   6.7715000  27.5420000  41.5730000   6.1685000  27.1280000
  40.2670000   6.1265000  28.2710000  41.3620000   7.9935000  28.2630000
  42.3660000   8.2255000  27.9180000  40.8400000   8.6285000  29.3020000
  41.3980000   9.4315000  29.7780000  39.4710000   8.4225000  29.8210000
  39.1230000   7.4085000  29.6150000  38.7140000   9.1495000  29.5170000
  39.5000000   8.4755000  31.3280000  39.6790000   9.4925000  31.6830000
  40.1600000   7.7065000  31.7340000  38.1360000   8.0245000  31.8550000
  37.4320000   8.7755000  31.4900000  37.8980000   7.0055000  31.5410000
  38.0330000   8.1545000  33.4520000  38.8260000   7.6055000  33.9640000
  38.0420000   9.2345000  33.6100000  36.6390000   7.6095000  33.8970000
  36.5240000   6.5425000  33.6960000  35.8050000   8.0435000  33.3420000
  36.6260000   7.9075000  35.3740000  37.3320000   8.7055000  35.6150000
  35.6040000   8.2265000  35.5890000  37.0010000   6.6865000  36.2440000
  38.0550000   6.4135000  36.1560000  37.0030000   6.9865000  37.2940000
  36.1570000   5.4695000  35.9780000  36.6290000   4.7915000  35.2640000
  35.9900000   4.8945000  36.8900000  35.2030000   5.8505000  35.6060000
  38.9920000  10.5295000  20.3090000  38.8340000  10.0325000  19.2630000
  38.6340000  11.8085000  20.5530000  38.0390000  12.7265000  19.5880000
  37.3430000  12.1835000  18.9440000  37.6190000  13.5125000  20.2210000
  39.0460000  13.4215000  18.6560000  38.5650000  14.2165000  18.0790000
  39.4990000  12.3795000  17.6480000  40.3110000  11.8385000  18.1420000
  38.6230000  11.8215000  17.3070000  40.0980000  13.1645000  16.6000000
  41.4370000  12.7135000  15.9140000  41.0510000  13.3245000  14.4690000
  39.9530000  12.6585000  13.7350000  38.9660000  12.8705000  14.1520000
  40.0130000  11.5675000  13.7220000  39.9450000  13.3585000  12.3310000
  39.7190000  14.4025000  12.5510000  40.9480000  13.1145000  11.9770000
  39.0050000  12.6705000  11.3580000  39.2450000  13.3995000  10.0510000
  38.8540000  12.9415000   9.1410000  38.9510000  14.4485000  10.1040000
  40.3120000  13.4935000   9.8440000  37.5360000  12.7115000  11.6980000
  37.0070000  11.9635000  11.1060000  37.4510000  12.4455000  12.7530000
  37.2020000  13.7385000  11.5400000  39.4610000  11.2445000  11.2560000
  38.7480000  10.7065000  10.6300000  39.4180000  10.8275000  12.2630000
  40.3860000  11.1115000  10.6920000  42.6240000  13.4645000  16.3970000
  41.6990000  11.2305000  15.7850000  40.1480000  13.9525000  19.3930000
  39.9100000  15.0955000  20.1070000  38.8300000  15.6125000  20.1820000
  41.0040000  15.5205000  20.9660000  41.1860000  16.5695000  20.7220000
  41.8610000  14.9485000  20.6060000  40.7390000  15.3605000  22.4490000
  39.8300000  15.9385000  22.6300000  41.5190000  15.8485000  23.0370000
  40.4700000  13.9625000  22.9390000  39.9570000  13.4375000  22.1300000
  39.8480000  14.0175000  23.8350000  41.6930000  13.0525000  23.2170000
  42.3930000  13.0885000  22.3800000  41.3270000  12.0245000  23.2660000
  42.3410000  13.2955000  24.6660000  42.6470000  14.3325000  24.8160000
  43.2870000  12.7665000  24.7980000  41.4550000  12.8015000  25.8220000
  41.1810000  11.7575000  25.6610000  40.4980000  13.3275000  25.8040000
  42.2470000  12.9815000  27.0970000  42.5640000  14.0155000  27.2530000
  43.1090000  12.3175000  27.1850000  41.4840000  12.4455000  28.2570000
  40.9450000  11.5055000  28.1640000  41.6420000  12.9465000  29.4840000
  41.1880000  12.5495000  30.3880000  42.4470000  14.1415000  29.8420000
  42.0160000  15.0515000  29.4200000  43.4570000  14.0815000  29.4320000
  42.4150000  14.3725000  31.4310000  42.9420000  13.5215000  31.8670000
  41.3780000  14.4425000  31.7670000  43.2190000  15.7045000  31.6970000
  42.8710000  16.1235000  32.6440000  42.8690000  16.4555000  30.9870000
  44.7760000  15.4955000  31.7490000  45.1080000  14.8615000  30.9240000
  45.0970000  15.0065000  32.6710000  45.5060000  16.8135000  31.7300000
  45.5010000  17.2325000  30.7220000  46.5680000  16.5875000  31.8400000
  44.9850000  17.9055000  32.7090000  43.8950000  17.9425000  32.6440000
  45.3120000  18.8835000  32.3500000  45.5980000  17.7435000  34.0640000
  46.6230000  17.4065000  33.8930000  45.1050000  16.9145000  34.5770000
  45.6450000  19.0345000  34.9150000  46.0440000  19.7915000  34.2360000
  46.3230000  18.8125000  35.7420000  44.6430000  19.2735000  35.2770000
  42.2250000  26.8935000  26.7090000  41.2200000  27.1495000  27.0500000
  42.5400000  25.9255000  27.1040000  43.2050000  27.9545000  27.1200000
  42.9760000  28.8795000  26.5850000  44.2390000  27.6585000  26.9310000
  42.9880000  28.3505000  28.5960000  41.9140000  28.3135000  28.7900000
  43.4670000  29.3295000  28.6650000  43.6970000  27.3025000  29.4880000
  44.7350000  27.1525000  29.1830000  43.0610000  26.4155000  29.4540000
  43.4950000  27.7985000  30.9270000  44.1620000  28.6465000  31.0960000
  42.4420000  28.0785000  30.9830000  43.9230000  26.7415000  31.9920000
  43.2940000  25.8525000  31.9250000  44.9420000  26.3865000  31.8220000
  43.9420000  27.3335000  33.3590000  44.6160000  28.1925000  33.3570000
  44.2090000  26.5635000  34.0860000  42.5310000  27.7315000  33.7830000
  41.8400000  28.0715000  33.0150000  42.1230000  27.4555000  35.0670000
  41.0780000  27.6085000  35.3260000  42.9540000  26.9795000  36.2010000
  43.8160000  27.6215000  36.3960000  43.3500000  25.9855000  35.9860000
  42.2010000  26.9125000  37.5700000  41.5610000  27.7975000  37.5630000
  42.9160000  27.0505000  38.3840000  41.4930000  25.5605000  37.8460000
  42.1620000  24.7065000  37.7210000  41.1570000  25.6565000  38.8810000
  40.2920000  25.3685000  36.9580000  39.8300000  26.3355000  36.7470000
  40.5820000  24.9355000  35.9980000  39.3070000  24.3275000  37.5980000
  38.4020000  24.3355000  36.9850000  39.1290000  24.7025000  38.6080000
  39.9460000  22.9155000  37.6440000  39.2710000  22.2365000  37.1190000
  40.8890000  22.7585000  37.1160000  40.1720000  22.4265000  39.0900000
  41.1430000  22.8205000  39.3970000  39.3840000  22.8625000  39.7070000
  40.1600000  20.9225000  39.1430000  39.2950000  20.4755000  38.6480000
  40.9650000  20.4345000  38.5890000  40.1800000  20.7375000  40.2190000
  42.1440000  26.8085000  25.1740000  42.9960000  26.8985000  24.3520000
  40.8510000  26.3885000  24.8370000  40.4920000  26.1095000  23.4060000
  39.4130000  25.9435000  23.4530000  40.8340000  26.9465000  22.7920000
  41.1420000  24.7245000  22.9630000  42.1660000  24.6835000  23.3430000
  41.2350000  24.6455000  21.3720000  41.8750000  25.4825000  21.0830000
  41.7700000  23.7135000  21.1700000  39.9600000  24.6855000  20.7950000
  39.9250000  24.9115000  19.1910000  38.6690000  24.0165000  18.6860000
  37.3490000  24.3235000  19.2240000  37.1670000  25.4005000  19.2520000
  37.2850000  23.7685000  20.1630000  36.2850000  23.7755000  18.2940000
  35.3580000  23.8165000  18.8670000  36.2040000  24.3165000  17.3490000
  36.2770000  22.3355000  17.8500000  37.4950000  22.0385000  17.0200000
  37.3060000  21.1895000  16.3620000  37.8810000  22.9035000  16.4790000
  38.3380000  21.7205000  17.6340000  34.9810000  22.0315000  17.0670000
  35.1810000  21.0695000  16.5920000  34.1330000  22.0085000  17.7530000
  34.9490000  22.7905000  16.2850000  36.2870000  21.2735000  18.8730000
  37.2990000  21.2605000  19.2810000  36.0460000  20.3035000  18.4350000
  35.5460000  21.5425000  19.6270000  40.0320000  26.2405000  18.5320000
  41.1310000  24.3705000  18.5690000  40.3070000  23.6115000  23.4250000
  40.7510000  22.3445000  23.4570000  41.7950000  22.0125000  22.9370000
  39.8510000  21.3525000  24.3000000  40.4760000  20.5965000  24.7800000
  39.1750000  20.8275000  23.6220000  39.1640000  22.2015000  25.4490000
  38.4430000  22.9775000  25.1810000  39.9910000  22.8195000  25.8050000
  38.6200000  21.2725000  26.5550000  39.3840000  20.5565000  26.8660000
  37.7620000  20.7645000  26.1100000  37.9980000  22.1275000  27.6870000
  37.1300000  22.5915000  27.2140000  38.7430000  22.8525000  28.0180000
  37.6400000  21.1935000  28.8950000  38.5970000  20.8135000  29.2590000
  37.0500000  20.3155000  28.6250000  36.8880000  21.8625000  29.9970000
  35.9530000  22.2515000  29.5880000  37.3240000  22.7735000  30.4110000
  36.6000000  20.8905000  31.1340000  37.5440000  20.4925000  31.5130000
  35.9490000  20.1335000  30.6910000  35.8540000  21.5545000  32.2440000
  34.8430000  21.7855000  31.9190000  36.4160000  21.8875000  33.4160000
  35.8610000  22.3635000  34.2190000  37.8980000  21.8295000  33.6860000
  38.1950000  22.6345000  34.3610000  38.4080000  22.0245000  32.7400000
  38.2010000  20.4875000  34.3510000  37.7970000  19.6375000  33.7980000
  37.6910000  20.3725000  35.3090000  39.7210000  20.2675000  34.6540000
  40.1680000  21.2255000  34.9280000  40.1230000  19.8965000  33.7100000
  40.0450000  19.1935000  35.6610000  39.7710000  18.1915000  35.3240000
  39.4400000  19.4745000  36.5250000  41.5350000  19.1115000  36.0140000
  41.5260000  20.0875000  36.5040000  42.0950000  19.0285000  35.0800000
  41.9900000  17.9215000  36.9550000  41.3570000  17.9055000  37.8450000
  42.9660000  18.1735000  37.3750000  41.9330000  16.5015000  36.2960000
  42.8350000  16.0065000  36.6610000  41.8060000  16.7225000  35.2340000
  40.6320000  15.7875000  36.7080000  39.7470000  16.3865000  36.4850000
  40.6740000  15.4645000  37.7500000  40.5400000  14.8985000  36.0800000
  13.4440000   9.7885000  27.0100000  12.3990000   9.9345000  26.7290000
  13.4610000   9.0065000  27.7710000  14.0720000  11.0835000  27.4900000
  13.9490000  11.9145000  26.7930000  15.1040000  10.7945000  27.7020000
  13.2910000  11.4235000  28.7760000  13.3100000  10.5565000  29.4400000
  12.2100000  11.5085000  28.6490000  13.9210000  12.6545000  29.4620000
  13.7040000  13.5565000  28.8860000  14.9890000  12.5235000  29.6440000
  13.3280000  13.0125000  30.8800000  12.2420000  13.0895000  30.7950000
  13.3530000  12.1065000  31.4880000  13.8340000  14.3315000  31.5010000
  13.9270000  15.1925000  30.8370000  13.0460000  14.7085000  32.1570000
  15.1060000  14.0555000  32.2640000  15.8860000  13.6905000  31.5930000
  14.9910000  13.2025000  32.9370000  15.5980000  15.2725000  32.8960000
  14.8330000  16.0425000  32.8430000  16.8220000  15.3615000  33.4090000
  17.1650000  16.3015000  33.8310000  17.8890000  14.3125000  33.5030000
  17.5120000  13.2985000  33.3510000  18.3920000  14.4125000  34.4670000
  19.0330000  14.7315000  32.4650000  19.4720000  15.6515000  32.8570000
  18.6220000  14.8995000  31.4670000  20.0160000  13.6665000  32.4040000
  20.2030000  13.2365000  33.3910000  19.4550000  12.9345000  31.8200000
  21.2940000  14.2145000  31.9110000  21.1770000  14.7465000  30.9650000
  21.7600000  14.9485000  32.5720000  22.3110000  13.0765000  31.7610000
  21.9700000  12.4415000  30.9400000  22.3870000  12.4375000  32.6430000
  23.7330000  13.5905000  31.4530000  24.3130000  12.7795000  31.0060000
  23.7470000  14.3765000  30.6950000  24.4060000  14.1275000  32.7160000
  23.9780000  14.9415000  33.3040000  24.5890000  13.3365000  33.4460000
  25.7950000  14.7065000  32.3650000  25.5500000  15.4885000  31.6430000
  26.4320000  15.1045000  33.1570000  26.3780000  13.9165000  31.8870000
  14.1860000   9.2735000  25.8100000  15.3890000   9.4525000  25.4980000
  13.3670000   8.5715000  24.9870000  13.7790000   8.0755000  23.7240000
  12.8720000   7.8655000  23.1520000  14.3490000   8.8625000  23.2240000
  14.6300000   6.8115000  24.0030000  15.4150000   7.1125000  24.7010000
  15.1970000   6.1875000  22.7300000  16.0520000   6.6485000  22.2300000
  15.6440000   5.2455000  23.0570000  14.1870000   6.1045000  21.7550000
  14.5030000   5.7395000  20.2230000  14.9600000   7.1575000  19.6840000
  13.9320000   8.0545000  19.3370000  13.4670000   8.3905000  20.2670000
  13.0960000   7.5905000  18.8060000  14.4780000   9.2335000  18.5780000
  13.8770000  10.1235000  18.7680000  15.5040000   9.4315000  18.8890000
  14.4550000   8.9525000  17.1240000  15.3060000   7.7285000  16.7690000
  15.3830000   7.5285000  15.7000000  16.3110000   7.9315000  17.1440000
  14.8600000   6.8695000  17.2720000  15.0360000  10.1135000  16.4200000
  15.1550000   9.7925000  15.3840000  14.3820000  10.9865000  16.4230000
  16.0410000  10.2745000  16.8120000  13.0700000   8.7485000  16.5650000
  12.4520000   9.4835000  17.0830000  12.7660000   7.7535000  16.8930000
  13.2400000   8.8545000  15.4920000  15.6840000   4.8315000  20.1660000
  13.4800000   5.0645000  19.3960000  13.8100000   5.8105000  24.6350000
  14.2540000   4.9795000  25.6230000  15.3960000   5.0015000  26.0270000
  13.2820000   3.9345000  26.0950000  13.7020000   3.0135000  25.6850000
  12.3380000   4.0565000  25.5590000  13.1700000   3.8355000  27.5730000
  13.3750000   4.8215000  27.9960000  14.0320000   3.2475000  27.8950000
  11.9010000   3.2465000  28.2630000  11.6260000   2.2035000  28.0890000
  11.0050000   3.7865000  27.9500000  12.0190000   3.4565000  29.7310000
  12.2690000   4.5085000  29.8880000  12.7800000   2.8775000  30.2570000
  10.6490000   3.3085000  30.4490000  10.3540000   2.2665000  30.5890000
   9.8200000   3.7135000  29.8650000  10.6140000   4.0185000  31.8730000
  11.5600000   3.8485000  32.3910000   9.8340000   3.6235000  32.5270000
  10.3760000   5.5415000  31.6890000   9.3630000   5.8065000  31.3790000
  11.0190000   5.7115000  30.8230000  10.8610000   6.4095000  32.7900000
  10.2060000   6.6815000  33.6140000  11.9680000   7.1205000  32.7610000
  12.2590000   7.6605000  33.6590000  13.1120000   6.9745000  31.8880000
  13.0060000   6.1275000  31.2070000  14.0130000   6.7375000  32.4580000
  13.3670000   8.2565000  30.9990000  13.1310000   9.0795000  31.6760000
  12.6960000   8.3135000  30.1390000  14.8820000   8.2025000  30.6210000
  15.0930000   8.8115000  29.7400000  15.2240000   7.2325000  30.2530000
  15.8120000   8.6735000  31.7780000  16.0200000   7.8775000  32.4960000
  15.3660000   9.5345000  32.2810000  17.1210000   9.1575000  31.1650000
  16.8580000   9.9955000  30.5160000  17.5470000   8.2785000  30.6780000
  18.1000000   9.6215000  32.1620000  18.3840000   8.9325000  32.9600000
  17.5830000  10.4765000  32.6020000  19.4150000  10.0775000  31.4480000
  20.0080000  10.6425000  32.1700000  19.1830000  10.8265000  30.6880000
  20.2880000   8.9495000  30.9060000  19.9510000   8.4725000  29.9830000
  20.3400000   8.1675000  31.6660000  21.3090000   9.2405000  30.6520000
  19.8520000  13.7195000  28.4220000  19.6810000  13.0055000  29.2300000
  20.8670000  14.1185000  28.4580000  18.7980000  14.9165000  28.4080000
  19.1830000  15.5215000  27.5860000  18.9950000  15.4885000  29.3170000
  17.3600000  14.5495000  28.2630000  17.0790000  13.8295000  29.0350000
  17.3630000  14.1295000  27.2540000  16.3420000  15.7765000  28.1520000
  15.3300000  15.5605000  27.8030000  16.7180000  16.5105000  27.4360000
  16.2220000  16.6015000  29.4380000  15.9540000  15.9155000  30.2450000
  17.2340000  16.9205000  29.6930000  15.1730000  17.7085000  29.2790000
  15.4880000  18.4595000  28.5520000  14.1830000  17.3055000  29.0560000
  15.0230000  18.5065000  30.6130000  14.5860000  17.9225000  31.4260000
  14.4750000  19.4445000  30.4950000  16.3910000  18.9755000  31.1130000
  17.1950000  19.2655000  30.4420000  16.5700000  19.2195000  32.4370000
  17.5090000  19.6225000  32.8080000  15.6620000  18.8735000  33.5900000
  16.2610000  18.1885000  34.1950000  14.7180000  18.3815000  33.3470000
  15.4440000  20.1105000  34.5210000  14.9530000  20.9265000  33.9880000
  16.3740000  20.5355000  34.9040000  14.6580000  19.5815000  35.7260000
  13.6220000  19.3465000  35.4750000  15.2720000  18.7485000  36.0750000
  14.4550000  20.6155000  36.8420000  14.0960000  21.4995000  36.3110000
  13.6950000  20.1315000  37.4580000  15.7290000  21.0075000  37.5410000
  16.4910000  21.2185000  36.7870000  16.1610000  20.1255000  38.0180000
  15.4900000  22.2425000  38.4710000  14.7010000  21.9985000  39.1840000
  16.4500000  22.4755000  38.9360000  15.1130000  23.4125000  37.6320000
  15.9700000  23.6225000  36.9900000  14.2300000  23.3245000  36.9960000
  14.8930000  24.6855000  38.5000000  15.8580000  25.0805000  38.8250000
  14.4320000  25.4375000  37.8560000  14.2570000  24.3725000  39.3310000
  19.7700000  12.9765000  27.0870000  18.8990000  12.1215000  26.8530000
  20.7260000  13.3555000  26.1790000  20.6850000  12.8105000  24.8600000
  21.5330000  13.3165000  24.3920000  20.8690000  11.7355000  24.9360000
  19.3860000  13.2745000  24.1460000  18.5720000  13.1415000  24.8630000
  19.1180000  12.5195000  22.8700000  18.9860000  11.4575000  23.0910000
  18.2430000  13.0685000  22.5120000  20.3880000  12.6495000  22.0750000
  20.2310000  12.3915000  20.4910000  19.9370000  13.8785000  20.1380000
  20.2770000  14.3165000  18.7760000  19.9440000  13.5365000  18.0870000
  21.3650000  14.3745000  18.6900000  19.7070000  15.6595000  18.4030000
  20.0820000  16.4545000  19.0490000  20.1510000  15.9965000  17.4660000
  18.2470000  15.7325000  18.2080000  17.8810000  17.0335000  17.5920000
  16.8130000  16.8855000  17.4250000  18.0370000  17.8425000  18.3070000
  18.4570000  17.1585000  16.6740000  17.5380000  15.6455000  19.5360000
  17.8220000  14.6845000  19.9660000  17.8610000  16.4725000  20.1700000
  16.4710000  15.7475000  19.3290000  17.6990000  14.6115000  17.3420000
  17.9690000  14.7055000  16.2890000  16.6080000  14.6105000  17.3570000
  18.0840000  13.6315000  17.6260000  21.3660000  11.8015000  19.7630000
  19.0800000  11.5295000  20.1390000  19.5070000  14.6835000  23.8900000
  18.4180000  15.4935000  23.8610000  17.2840000  15.0155000  23.9400000
  18.7830000  16.9355000  23.8770000  18.3980000  17.4025000  22.9690000
  19.8700000  16.9895000  23.7850000  18.2380000  17.6005000  25.1390000
  18.3860000  16.8335000  25.9020000  17.1590000  17.7505000  25.0640000
  18.9140000  18.9725000  25.4350000  18.7970000  19.5625000  24.5250000
  19.9940000  18.8755000  25.5650000  18.1980000  19.7875000  26.5340000
  17.1420000  19.9295000  26.2970000  18.6350000  20.7795000  26.6640000
  18.2870000  19.2975000  27.9410000  17.9160000  18.2795000  28.0740000
  17.8750000  20.0195000  28.6490000  19.7690000  19.1545000  28.4470000
  20.4090000  20.0155000  28.2430000  20.2630000  18.3315000  27.9270000
  19.9230000  18.9135000  29.9000000  19.4700000  17.9755000  30.2290000
  19.4830000  19.7855000  30.3890000  21.3790000  18.8505000  30.1980000
  22.0320000  19.0835000  29.3610000  21.9480000  18.4705000  31.2880000
  23.0250000  18.3265000  31.3280000  21.3880000  18.0745000  32.6440000
  22.0140000  17.2875000  33.0700000  20.4010000  17.6345000  32.4920000
  21.3540000  19.2145000  33.6610000  20.8100000  20.0535000  33.2220000
  22.3580000  19.6365000  33.7490000  20.8100000  18.7375000  35.0240000
  21.1230000  19.4065000  35.8270000  21.2980000  17.7945000  35.2800000
  19.3090000  18.7365000  35.0540000  18.8820000  18.1235000  34.2580000
  19.0500000  19.7645000  34.7900000  18.6090000  18.5805000  36.4700000
  17.5710000  18.9195000  36.4680000  19.2340000  19.1795000  37.1370000
  18.6360000  17.2305000  37.0600000  19.6800000  17.0675000  37.3350000
  18.4640000  16.5275000  36.2420000  17.7220000  17.0385000  38.2940000
  16.6930000  17.2465000  37.9940000  17.9330000  17.7195000  39.1220000
  17.7160000  15.5975000  38.8480000  16.9100000  15.4005000  39.5580000
  18.5960000  15.4675000  39.4810000  17.6200000  14.8545000  38.0540000
   6.2590000  56.3615000  24.4460000   5.8010000  57.2115000  24.9550000
   5.6810000  55.4475000  24.5960000   7.7000000  56.2425000  25.0270000
   8.3690000  57.0645000  24.7630000   8.0550000  55.3265000  24.5510000
   7.6100000  55.9755000  26.5140000   6.8960000  56.7255000  26.8590000
   8.5970000  56.0455000  26.9760000   7.0340000  54.6625000  26.7970000
   7.4890000  53.8985000  26.1640000   5.9820000  54.5305000  26.5370000
   7.2860000  54.1145000  28.2120000   6.7970000  53.1545000  28.3920000
   8.3360000  53.8705000  28.3840000   6.8190000  55.1505000  29.2460000
   7.5450000  55.9655000  29.2580000   5.9540000  55.7085000  28.8830000
   6.4490000  54.4715000  30.5970000   7.4400000  54.3685000  31.0430000
   5.9910000  53.4965000  30.4190000   5.5540000  55.1725000  31.5470000
   5.4550000  56.2515000  31.4610000   4.7150000  54.6295000  32.4110000
   3.9400000  55.2755000  32.8140000   4.5560000  53.1165000  32.7460000
   5.3980000  52.7875000  33.3590000   4.4890000  52.6375000  31.7670000
   3.2000000  52.8095000  33.4710000   2.4010000  53.2615000  32.8790000
   3.1920000  53.1725000  34.5010000   2.8220000  51.3175000  33.4200000
   1.7340000  51.2685000  33.3510000   3.2160000  50.7855000  32.5520000
   3.2900000  50.5195000  34.6200000   4.3770000  50.4345000  34.5580000
   3.1050000  51.1905000  35.4610000   2.5090000  49.1755000  34.7050000
   3.1710000  48.4495000  35.1810000   2.3960000  48.7245000  33.7170000
   1.1390000  49.2815000  35.4260000   0.5400000  49.9925000  34.8540000
   0.7190000  48.2785000  35.3320000   1.3840000  49.7235000  36.8780000
   2.0090000  48.9905000  37.3930000   1.8890000  50.6915000  36.8640000
  -0.0220000  49.8045000  37.5580000  -0.2880000  48.8195000  37.9470000
  -0.1070000  50.3565000  38.4970000  -0.7540000  50.0785000  36.7950000
   6.2600000  56.4885000  22.9600000   5.6810000  57.3605000  22.2560000
   6.8940000  55.4295000  22.4720000   6.8380000  55.2445000  21.0810000
   5.8120000  55.0645000  20.7490000   7.2040000  56.0505000  20.4400000
   7.6460000  53.9375000  20.7710000   8.6350000  53.9685000  21.2360000
   7.8380000  53.6185000  19.2410000   6.8530000  53.3255000  18.8700000
   8.1420000  54.5365000  18.7320000   8.7970000  52.5495000  19.1000000
   8.8220000  51.9795000  17.6690000  10.3400000  51.8395000  17.1630000
  11.2410000  52.8775000  16.9860000  11.5080000  53.3315000  17.9440000
  10.8450000  53.6585000  16.3310000  12.5040000  52.3335000  16.2820000
  12.2600000  51.9745000  15.2810000  13.1670000  53.1805000  16.0990000
  13.3410000  51.3095000  17.0090000  13.8070000  51.7915000  18.3640000
  14.5100000  51.0085000  18.6490000  14.2990000  52.7595000  18.2520000
  12.9370000  51.8085000  19.0230000  14.5000000  51.0375000  16.0930000
  15.0480000  51.9775000  16.0110000  15.1400000  50.2215000  16.4310000
  14.1170000  50.7005000  15.1280000  12.6410000  50.0015000  17.2310000
  11.8830000  49.8075000  16.4710000  12.0570000  50.0585000  18.1500000
  13.3920000  49.2125000  17.1790000   8.1110000  50.6995000  17.7390000
   7.9420000  52.7055000  16.7490000   6.8170000  52.8645000  21.3240000
   7.3560000  51.7295000  21.7740000   8.5940000  51.6265000  21.7790000
   6.4990000  50.6785000  22.4340000   6.2870000  49.8615000  21.7420000
   5.5620000  51.1365000  22.7590000   7.1700000  50.0985000  23.7270000
   8.2350000  50.0915000  23.4840000   6.8320000  49.0855000  23.9530000
   6.9430000  50.9575000  24.9630000   5.8870000  50.8595000  25.2210000
   7.1100000  51.9875000  24.6420000   7.7120000  50.6615000  26.1810000
   7.7720000  51.4725000  26.9100000   8.7780000  50.5955000  25.9540000
   7.3500000  49.3195000  26.8640000   6.3270000  49.1665000  26.5160000
   7.3540000  49.3575000  27.9550000   8.2700000  48.1615000  26.3220000
   9.2150000  48.3415000  26.8390000   8.4740000  48.3335000  25.2630000
   7.8650000  46.6905000  26.6330000   8.0260000  46.4405000  27.6830000
   8.6330000  46.1385000  26.0880000   6.5470000  46.3485000  26.0900000
   6.2730000  46.6655000  25.0870000   5.6300000  45.5825000  26.7240000
   4.6290000  45.4325000  26.3280000   5.7540000  45.1085000  28.1690000
   5.7310000  46.0175000  28.7730000   6.7280000  44.6485000  28.3490000
   4.6740000  44.1845000  28.6610000   4.7900000  43.9785000  29.7270000
   4.7180000  43.2735000  28.0600000   3.2710000  44.8015000  28.4260000
   3.0260000  45.1025000  27.4050000   3.2640000  45.7465000  28.9730000
   2.3400000  43.7925000  29.1260000   2.5910000  43.5315000  30.1560000
   2.3410000  42.8555000  28.5650000   0.9270000  44.3775000  29.3880000
   0.9890000  45.3225000  29.9320000   0.3860000  43.5645000  29.8770000
   0.2150000  44.5965000  27.9850000   0.1640000  43.6325000  27.4750000
   0.8390000  45.2385000  27.3600000  -1.1620000  45.2535000  28.3040000
  -1.1720000  46.1205000  28.9670000  -1.7500000  44.4935000  28.8220000
  -1.8950000  45.5055000  27.0210000  -1.3270000  46.1605000  26.3580000
  -2.8760000  45.9805000  27.0990000  -2.0350000  44.5985000  26.4300000
  10.0700000  32.7285000  27.2790000   9.3560000  33.5545000  27.2700000
   9.4870000  31.8245000  27.4670000  11.0640000  32.8685000  28.4930000
  11.8190000  33.6115000  28.2250000  11.4940000  31.8655000  28.5170000
  10.3820000  33.2535000  29.7280000   9.8050000  32.4515000  30.1920000
   9.6870000  34.0835000  29.5830000  11.4500000  33.5695000  30.8300000
  12.0630000  34.3875000  30.4450000  12.0380000  32.6835000  31.0800000
  10.5750000  34.1475000  32.0520000  10.0260000  35.0525000  31.7830000
   9.9310000  33.3775000  32.4790000  11.5000000  34.4385000  33.1570000
  12.1900000  33.5975000  33.2510000  12.0870000  35.2855000  32.7940000
  10.8740000  34.7305000  34.5150000  10.2790000  33.9085000  34.9180000
  10.1910000  35.5685000  34.3560000  11.9690000  35.2775000  35.4850000
  12.8300000  35.7425000  35.0110000  11.9810000  35.0075000  36.8100000
  12.8490000  35.4365000  37.3030000  10.9030000  34.5145000  37.7020000
  10.9540000  33.4235000  37.6950000   9.8970000  34.7265000  37.3320000
  11.0910000  35.0005000  39.1150000  10.9860000  36.0875000  39.1230000
  12.0100000  34.6695000  39.6030000   9.9830000  34.4765000  39.9870000
   8.9830000  34.7455000  39.6400000   9.8840000  33.3925000  39.8950000
  10.1650000  34.9505000  41.4620000   9.4660000  34.3935000  42.0900000
  11.1870000  34.7045000  41.7570000   9.7740000  36.3935000  41.7460000
   8.8590000  36.7375000  41.2600000  10.5180000  37.0185000  41.2480000
   9.8880000  36.6145000  43.2270000   9.0550000  36.1275000  43.7370000
  10.8260000  36.1895000  43.5910000   9.8480000  38.1445000  43.5430000
   9.9580000  38.3175000  44.6160000  10.6390000  38.6845000  43.0190000
   8.5000000  38.7825000  43.1250000   7.6690000  38.1415000  43.4290000
   8.2060000  39.7355000  43.5690000   8.3130000  39.0505000  42.0830000
  10.7060000  32.7245000  25.9200000  11.8530000  32.6105000  25.7290000
   9.8640000  33.0375000  24.8870000  10.3720000  33.3465000  23.5710000
  11.0500000  32.5695000  23.2090000   9.5080000  33.1815000  22.9230000
  11.0830000  34.8005000  23.4080000  10.7170000  35.5065000  24.1580000
  10.9050000  35.3285000  22.0510000   9.8820000  35.4735000  21.6940000
  11.4390000  36.2785000  21.9650000  11.6650000  34.4215000  21.1410000
  11.8750000  34.8885000  19.6100000  11.8190000  33.4835000  18.9020000
  10.4480000  32.9425000  18.6750000   9.8540000  33.6455000  18.0850000
  10.1020000  32.6935000  19.6810000  10.6930000  31.6725000  17.8480000
  11.3140000  30.9705000  18.4070000   9.7220000  31.1975000  17.7030000
  11.3430000  31.7875000  16.4750000  11.0650000  30.5455000  15.7030000
  10.5690000  29.8365000  16.3680000  10.3360000  30.8265000  14.9410000
  11.9780000  30.1825000  15.2280000  12.7960000  31.9095000  16.6280000
  12.9880000  32.9695000  16.8000000  13.0310000  31.2365000  17.4540000
  13.3260000  31.5255000  15.7560000  10.7540000  32.9785000  15.7030000
   9.7110000  32.8015000  15.4340000  11.2760000  33.0785000  14.7510000
  10.9230000  33.8605000  16.3220000  10.9360000  35.8945000  19.2140000
  13.1220000  35.6335000  19.4020000  12.4800000  34.6375000  23.6360000
  13.2140000  35.5085000  24.3900000  12.8440000  36.5645000  24.8670000
  14.6460000  35.0315000  24.5120000  15.1570000  35.8135000  23.9470000
  14.7320000  34.0385000  24.0660000  15.1010000  35.0685000  25.9520000
  14.7080000  35.9205000  26.5110000  16.1860000  35.1745000  26.0170000
  14.6740000  33.7375000  26.5940000  14.7950000  32.9375000  25.8600000
  13.5990000  33.7605000  26.7820000  15.5260000  33.4245000  27.9230000
  15.3230000  34.2835000  28.5660000  16.5970000  33.3885000  27.7120000
  15.0100000  32.0695000  28.5490000  15.2370000  31.2425000  27.8730000
  13.9300000  32.0245000  28.7070000  15.7000000  31.7925000  29.9300000
  16.6250000  32.3625000  29.8280000  15.9180000  30.7355000  30.0990000
  14.9720000  32.3745000  31.1410000  14.0460000  31.8075000  31.2620000
  14.7030000  33.4185000  30.9670000  15.8640000  32.3875000  32.4200000
  15.9110000  31.4195000  32.9120000  16.4230000  33.4385000  32.9690000
  16.9150000  33.2515000  33.9200000  16.3010000  34.9405000  32.5380000
  15.2490000  35.1975000  32.3950000  16.9170000  35.2345000  31.6860000
  16.7550000  35.8145000  33.7140000  17.8420000  35.7175000  33.7450000
  16.2970000  35.4325000  34.6290000  16.3990000  37.2995000  33.5380000
  16.4000000  37.5495000  32.4750000  17.0840000  37.9855000  34.0410000
  14.9400000  37.6175000  33.9140000  14.8150000  37.2715000  34.9420000
  14.2190000  36.9345000  33.4630000  14.5350000  39.0575000  33.7150000
  14.6010000  39.2705000  32.6460000  15.2600000  39.4445000  34.4340000
  13.1260000  39.3735000  34.0710000  12.7120000  39.0075000  35.0130000
  12.6240000  38.8415000  33.2610000  12.9420000  40.9425000  34.0060000
  11.8860000  41.1575000  33.8300000  13.4080000  41.3475000  33.1050000
  13.3950000  41.7165000  35.1500000  13.2490000  42.7865000  34.9890000
  14.4820000  41.6235000  35.2060000  13.0060000  41.3785000  36.1130000
  32.4350000   9.7235000  21.9860000  32.3870000  10.6875000  22.4970000
  31.7500000   8.9995000  22.4320000  33.9240000   9.1375000  22.0120000
  34.5380000   9.9735000  21.6690000  34.0490000   8.2835000  21.3420000
  34.2740000   8.7415000  23.4700000  34.0770000   9.5985000  24.1170000
  35.3420000   8.5245000  23.5320000  33.5970000   7.4855000  24.0140000
  33.6490000   6.6415000  23.3240000  32.5420000   7.7315000  24.1530000
  34.1970000   7.0145000  25.4020000  34.4060000   7.8325000  26.0950000
  33.4790000   6.3325000  25.8610000  35.5250000   6.2865000  25.2040000
  35.4600000   5.6165000  24.3440000  36.3330000   6.9405000  24.8690000
  36.0530000   5.7025000  26.5160000  37.0720000   5.3745000  26.3020000
  35.3630000   4.8955000  26.7720000  36.1850000   6.7585000  27.6530000
  36.6900000   7.6545000  27.3020000  35.7690000   6.5425000  28.8990000
  35.9350000   7.3065000  29.6550000  35.0940000   5.2715000  29.4460000
  35.8010000   4.4685000  29.2290000  34.2540000   4.9555000  28.8240000
  34.8560000   5.4075000  30.9950000  34.1440000   6.2295000  31.0940000
  35.8090000   5.7335000  31.4150000  34.2780000   4.1505000  31.5990000
  33.4670000   3.6935000  31.0280000  35.0930000   3.4235000  31.6260000
  33.8430000   4.4555000  33.0630000  34.4920000   5.1705000  33.5720000
  32.9390000   5.0665000  33.0930000  33.7740000   3.1395000  33.9590000
  33.6500000   3.3655000  35.0200000  34.7490000   2.6905000  33.7630000
  32.6380000   2.1975000  33.4700000  31.7410000   2.7705000  33.2290000
  32.8070000   1.7555000  32.4860000  32.3920000   1.1435000  34.5050000
  33.3350000   0.7735000  34.9120000  31.8180000   1.5175000  35.3550000
  31.3660000  -0.0715000  34.1750000  31.4870000  -0.8255000  34.9550000
  30.3870000   0.3915000  34.3090000  31.4740000  -0.4715000  33.1640000
  32.0220000  10.0025000  20.5200000  32.8170000  10.1955000  19.6300000
  30.7350000  10.2435000  20.3790000  30.0910000  10.3915000  19.0330000
  29.1100000  10.7695000  19.3330000  30.5290000  11.1405000  18.3680000
  30.0580000   9.0375000  18.2260000  30.9920000   8.4705000  18.2600000
  29.4430000   9.2045000  16.7990000  28.3770000   9.4475000  16.8110000
  30.1410000   9.9165000  16.3510000  29.6740000   7.9435000  16.2780000
  29.1960000   7.5825000  14.8520000  28.3220000   6.2875000  15.1420000
  27.1070000   5.9775000  14.5180000  26.8660000   4.9565000  14.8220000
  27.3530000   6.0055000  13.4530000  25.9540000   6.8685000  14.8610000
  26.2050000   7.9175000  14.6940000  25.1960000   6.6685000  14.1020000
  25.1590000   6.8295000  16.1640000  24.3020000   8.0405000  16.2190000
  24.8940000   8.7265000  15.6120000  23.2730000   7.9115000  15.8800000
  24.3940000   8.4665000  17.2190000  26.1330000   6.7965000  17.2800000
  26.7110000   7.7155000  17.1740000  25.6850000   6.7975000  18.2750000
  26.7850000   5.9265000  17.1810000  24.2460000   5.6275000  16.2400000
  23.5000000   5.6625000  15.4450000  23.8170000   5.5415000  17.2400000
  24.8160000   4.7035000  16.1320000  28.3390000   8.6745000  14.3190000
  30.3340000   7.4335000  13.9840000  28.9670000   8.2365000  18.9360000
  29.1780000   7.6005000  20.1940000  30.2690000   7.3595000  20.6650000
  27.8530000   7.1495000  20.7210000  27.9730000   6.1435000  21.1290000
  27.1220000   7.2355000  19.9140000  27.4240000   8.0075000  21.9270000
  26.3600000   7.8815000  22.1370000  27.3150000   9.0105000  21.5100000
  28.3240000   7.8635000  23.1680000  29.3410000   8.2205000  22.9940000
  28.4370000   6.7955000  23.3650000  27.6470000   8.5905000  24.3680000
  26.6210000   8.2325000  24.4760000  27.6350000   9.6785000  24.2720000
  28.4040000   8.3515000  25.7100000  29.3930000   8.8065000  25.6220000
  28.5210000   7.2755000  25.8610000  27.5040000   8.9965000  26.7990000
  26.5920000   8.3955000  26.8020000  27.3100000   9.9995000  26.4140000
  28.1250000   9.0475000  28.1900000  29.0520000   9.6075000  28.0470000
  28.4440000   8.0655000  28.5460000  27.1170000   9.6955000  29.1710000
  26.4170000   8.9725000  29.5830000  27.2520000  10.8895000  29.7220000
  26.5470000  11.2635000  30.4590000  28.0920000  12.0395000  29.2580000
  29.1090000  11.7255000  29.0110000  28.1060000  12.7545000  30.0830000
  27.3770000  12.8445000  28.1430000  27.2800000  12.1925000  27.2720000
  27.8850000  13.7185000  27.7300000  25.9810000  13.3635000  28.5380000
  25.9700000  14.0505000  29.3870000  25.2460000  12.5855000  28.7550000
  25.2020000  14.1615000  27.4190000  25.1680000  13.6005000  26.4830000
  25.8190000  15.0315000  27.1860000  23.8890000  14.8275000  27.8680000
  23.9930000  15.5635000  28.6680000  23.2740000  13.9815000  28.1800000
  23.1940000  15.6295000  26.7620000  22.2090000  15.1965000  26.5760000
  23.6440000  15.4525000  25.7830000  23.1160000  17.0915000  26.9580000
  24.0340000  17.5795000  27.2920000  22.2770000  17.2275000  27.6420000
  22.6930000  17.6945000  25.6390000  21.7280000  17.4185000  25.2100000
  23.3480000  17.3665000  24.8290000  22.5390000  18.7725000  25.7210000
  19.0070000  36.3035000  27.6450000  19.5260000  37.0945000  28.1900000
  18.1340000  36.0005000  28.2250000  20.0880000  35.1965000  27.5810000
  20.8800000  35.4985000  26.8920000  19.5930000  34.3495000  27.1010000
  20.6700000  34.8665000  29.0130000  21.0630000  35.8055000  29.4080000
  21.4780000  34.1545000  28.8310000  19.5970000  34.1105000  29.8510000
  19.1680000  33.2535000  29.3270000  18.7870000  34.8055000  30.0830000
  20.1050000  33.6605000  31.2890000  19.3290000  33.0315000  31.7310000
  21.0020000  33.0545000  31.1450000  20.2640000  34.9535000  32.1960000
  20.9840000  35.6295000  31.7300000  19.3430000  35.5385000  32.2550000
  20.6640000  34.5565000  33.6110000  21.5830000  33.9685000  33.5850000
  19.7920000  34.0755000  34.0590000  20.7180000  35.7365000  34.4120000
  19.8080000  36.3165000  34.5400000  21.7860000  36.2585000  35.1190000
  21.6780000  37.2075000  35.6380000  23.0740000  35.4475000  35.2670000
  23.6190000  35.8895000  34.4300000  22.9800000  34.3605000  35.2220000
  23.7360000  35.7985000  36.6200000  23.0700000  35.4185000  37.3970000
  23.8140000  36.8815000  36.7330000  25.0890000  35.0745000  36.5260000
  24.9450000  33.9925000  36.5410000  25.5650000  35.2495000  35.5590000
  26.1630000  35.4275000  37.5940000  26.4020000  36.4645000  37.3490000
  25.8100000  35.4565000  38.6270000  27.3490000  34.5365000  37.5750000
  27.7950000  34.4345000  36.5840000  27.0470000  33.5215000  37.8410000
  28.3950000  35.0375000  38.5460000  28.7290000  36.0405000  38.2730000
  28.1230000  35.1455000  39.5990000  29.7430000  34.2565000  38.5290000
  30.3220000  34.3195000  37.6050000  30.3490000  34.6885000  39.3280000
  29.4870000  32.8415000  38.8940000  29.0150000  32.3595000  38.0350000
  30.4380000  32.4165000  39.2200000  28.7580000  32.7425000  39.7010000
  18.7970000  36.6925000  26.1630000  18.6130000  37.8625000  25.8680000
  18.7890000  35.6365000  25.3520000  18.7620000  35.8645000  23.9250000
  17.8400000  36.3245000  23.5600000  19.5770000  36.5065000  23.5820000
  18.8560000  34.4035000  23.3650000  19.3980000  34.4285000  22.4160000
  17.5670000  33.7345000  23.2370000  17.4600000  32.9625000  24.0030000
  16.7340000  34.4395000  23.1740000  17.4830000  32.8555000  22.0520000
  17.3650000  33.4335000  20.6060000  16.0460000  32.6425000  20.1870000
  16.2580000  31.4105000  19.5470000  17.0690000  30.8545000  20.0240000
  16.4990000  31.5785000  18.4940000  15.0980000  30.3675000  19.7570000
  14.3210000  30.4955000  19.0030000  15.5710000  29.3835000  19.7410000
  14.5020000  30.3335000  21.1400000  13.4220000  31.4505000  21.1800000
  12.6090000  31.3065000  20.4670000  13.0620000  31.6885000  22.1820000
  13.8570000  32.3905000  20.8350000  15.2840000  30.6125000  22.3510000
  14.6640000  30.7035000  23.2440000  16.1180000  29.9245000  22.4990000
  15.7810000  31.5595000  22.1370000  13.6720000  29.1665000  21.3310000
  14.2740000  28.2595000  21.4080000  13.0290000  28.8875000  20.4950000
  13.0550000  29.3105000  22.2200000  16.9200000  34.8355000  20.4720000
  18.4860000  33.3155000  19.7070000  19.6090000  33.5095000  24.2170000
  20.9700000  33.7215000  24.2680000  21.5580000  34.7275000  23.7640000
  21.6020000  32.7925000  25.2360000  20.8040000  32.3275000  25.8180000
  22.2920000  33.3105000  25.9060000  22.4240000  31.8165000  24.4070000
  23.0840000  32.4845000  23.8490000  21.8530000  31.2565000  23.6630000
  23.2360000  30.7895000  25.2100000  23.7440000  31.2425000  26.0650000
  23.9930000  30.3525000  24.5550000  22.3050000  29.6255000  25.7280000
  22.0730000  28.9195000  24.9280000  21.3590000  30.0275000  26.0990000
  22.9390000  28.6715000  26.7610000  23.7870000  28.1665000  26.2930000
  22.1710000  27.9305000  26.9950000  23.4890000  29.4265000  27.9860000
  22.6210000  30.0565000  28.1930000  24.3370000  30.0335000  27.6630000
  23.7000000  28.4275000  29.1810000  24.5570000  27.7825000  28.9740000
  22.8000000  27.8155000  29.2670000  24.0790000  29.1695000  30.4840000
  23.7190000  30.1855000  30.6260000  24.8080000  28.7375000  31.5010000
  25.0610000  29.3735000  32.3450000  25.3950000  27.3615000  31.6270000
  26.4780000  27.3285000  31.7640000  25.1340000  26.7535000  30.7590000
  24.8010000  26.6965000  32.8340000  25.2030000  25.7125000  33.0800000
  23.7590000  26.4405000  32.6280000  24.9580000  27.4955000  34.1840000
  24.3180000  28.3555000  33.9760000  25.9430000  27.9585000  34.2720000
  24.3710000  26.7685000  35.2770000  25.0860000  25.9485000  35.3670000
  23.3350000  26.4905000  35.0770000  24.5350000  27.5025000  36.6120000
  24.0450000  28.4765000  36.5440000  25.5990000  27.7225000  36.7180000
  23.8480000  26.8035000  37.8180000  22.8300000  26.5915000  37.4820000
  23.7670000  27.4645000  38.6830000  24.5500000  25.5335000  38.2940000
  24.4760000  24.6755000  37.6220000  24.1050000  25.2935000  39.2620000
  26.0370000  25.6955000  38.5720000  26.7100000  25.9165000  37.7400000
  26.5250000  24.8535000  39.0680000  26.0230000  26.5695000  39.2260000
  23.8180000  40.6295000  27.7610000  24.4950000  39.7815000  27.6330000
  24.3130000  41.2415000  28.5180000  22.4220000  40.2415000  28.2900000
  21.9410000  39.4995000  27.6490000  21.7290000  41.0835000  28.3400000
  22.5190000  39.7025000  29.7070000  23.0140000  40.3585000  30.4260000
  23.1400000  38.8065000  29.6410000  21.1380000  39.2335000  30.3030000
  20.8840000  38.2795000  29.8360000  20.4080000  40.0185000  30.0900000
  21.0350000  38.9115000  31.7860000  19.9960000  38.6875000  32.0370000
  21.5770000  37.9955000  32.0290000  21.5760000  40.1075000  32.6720000
  22.6570000  40.2225000  32.5710000  21.1840000  41.0555000  32.2960000
  21.1160000  39.7335000  34.1010000  21.7490000  38.9325000  34.4900000
  20.0950000  39.3675000  34.2240000  21.1660000  41.1075000  34.8550000
  20.3760000  41.8215000  34.6360000  21.9980000  41.3735000  35.7720000
  21.8440000  42.3515000  36.2220000  23.1410000  40.5125000  36.3540000
  24.1000000  40.9705000  36.1030000  23.0950000  39.5045000  35.9360000
  23.0480000  40.4215000  37.8510000  23.0220000  41.4045000  38.3240000
  23.9380000  39.8785000  38.1750000  21.9880000  39.4765000  38.4270000
  21.0130000  39.6765000  37.9770000  22.2280000  38.4275000  38.2440000
  21.8080000  39.7485000  39.9760000  22.7850000  39.9165000  40.4340000
  21.2650000  40.6535000  40.2540000  21.1410000  38.5835000  40.6950000
  21.4950000  38.5425000  41.7270000  21.2760000  37.6385000  40.1650000
  19.6380000  38.7075000  40.6810000  19.3190000  38.9565000  39.6670000
  19.2300000  37.6955000  40.7240000  19.0370000  39.5855000  41.6950000
  19.4580000  40.5925000  41.6480000  17.9600000  39.6825000  41.5460000
  19.4270000  39.1315000  43.0930000  20.3890000  39.6135000  43.2780000
  18.8360000  39.6445000  43.8530000  19.4990000  38.0445000  43.1700000
  23.6680000  41.4885000  26.5210000  22.5740000  41.6575000  26.0030000
  24.8110000  41.8095000  25.9490000  24.7900000  42.7835000  24.8460000
  25.7420000  42.6955000  24.3170000  24.1900000  42.3825000  24.0260000
  24.3760000  44.1225000  25.2770000  23.4260000  44.0855000  25.8160000
  24.1020000  45.0855000  24.1080000  23.1110000  44.8565000  23.7080000
  24.1410000  46.0805000  24.5600000  25.1420000  44.9385000  23.0800000
  24.5780000  44.7205000  21.5920000  24.4230000  46.1945000  21.1250000
  25.5580000  46.9675000  20.8170000  26.1520000  46.5225000  20.0140000
  26.1070000  47.0295000  21.7600000  25.0840000  48.2915000  20.3610000
  25.9170000  48.8535000  19.9360000  24.3520000  48.1345000  19.5670000
  24.6540000  49.2865000  21.4680000  25.8420000  49.8765000  22.1250000
  25.5390000  50.5355000  22.9390000  26.4850000  49.0895000  22.5210000
  26.3940000  50.4485000  21.3770000  23.9020000  48.6625000  22.6230000
  24.2020000  47.6265000  22.7840000  23.8970000  49.3615000  23.4610000
  22.8850000  48.5535000  22.2440000  23.8540000  50.4335000  20.9010000
  23.1700000  50.1605000  20.0960000  24.7260000  50.8865000  20.4280000
  23.4150000  50.9645000  21.7460000  25.5400000  44.0795000  20.6390000
  23.3540000  43.8515000  21.3500000  25.4100000  44.6665000  26.1590000
  25.1460000  45.7125000  26.9480000  24.0340000  46.2515000  26.9730000
  26.2710000  46.1415000  27.8810000  27.0080000  46.6685000  27.2720000
  26.7940000  45.2365000  28.1980000  25.7930000  46.8135000  29.1710000
  24.9120000  46.2685000  29.5170000  25.5490000  47.8605000  28.9790000
  26.8270000  46.9455000  30.2320000  27.8050000  47.0895000  29.7690000
  26.9080000  45.9715000  30.7180000  26.3800000  47.8585000  31.3720000
  25.4810000  47.5325000  31.8990000  26.1230000  48.8555000  31.0060000
  27.4990000  48.1315000  32.4760000  28.2270000  47.3235000  32.5720000
  27.0280000  48.1895000  33.4590000  28.3080000  49.3465000  32.0780000
  27.6270000  50.1985000  32.1280000  28.5670000  49.2465000  31.0210000
  29.6670000  49.6775000  32.8250000  29.4860000  50.0155000  33.8480000
  30.1130000  50.5105000  32.2770000  30.7360000  48.5945000  32.7410000
  31.4740000  48.6465000  31.9450000  30.8690000  47.6145000  33.7050000
  31.7130000  46.9305000  33.7090000  30.0310000  47.4875000  34.9970000
  29.7730000  46.4555000  35.2420000  29.2330000  48.2325000  35.0320000
  31.0360000  47.8835000  36.1840000  32.0570000  47.5015000  36.1100000
  30.6960000  47.4305000  37.1170000  31.1650000  49.4415000  36.3190000
  30.2450000  49.9735000  36.5720000  31.5670000  49.8165000  35.3760000
  32.2620000  49.7755000  37.3810000  33.2000000  49.2445000  37.2050000
  31.8570000  49.4285000  38.3330000  32.6180000  51.2885000  37.3990000
  31.7140000  51.8865000  37.5320000  33.0000000  51.5975000  36.4240000
  33.5270000  51.5855000  38.5370000  34.2840000  50.8135000  38.6900000
  32.9180000  51.6685000  39.4400000  34.2080000  52.9735000  38.5710000
  34.4190000  53.2495000  39.6060000  33.5220000  53.8095000  38.4210000
  35.4280000  53.1605000  37.6660000  36.0100000  54.0815000  37.7460000
  35.1380000  52.9315000  36.6390000  36.1240000  52.3325000  37.8140000
  13.6720000  46.3945000  22.6640000  13.8670000  45.5125000  23.2790000
  14.6430000  46.6035000  22.2120000  13.4750000  47.5335000  23.6580000
  12.4590000  47.5395000  24.0580000  13.6010000  48.4415000  23.0640000
  14.5030000  47.4885000  24.7770000  14.6380000  48.5085000  25.1440000
  15.4980000  47.2255000  24.4140000  14.2420000  46.5095000  25.8860000
  15.0590000  46.6375000  26.6000000  14.1830000  45.5255000  25.4180000
  12.9050000  46.7315000  26.6130000  12.8920000  47.7405000  27.0300000
  12.0990000  46.7645000  25.8770000  12.4600000  45.7885000  27.6730000
  11.5010000  46.1435000  28.0560000  12.3070000  44.8615000  27.1160000
  13.4300000  45.5445000  28.7730000  14.3720000  45.2245000  28.3210000
  13.1900000  44.6825000  29.4000000  13.6240000  46.8325000  29.5510000
  14.4620000  47.3935000  29.1450000  13.0650000  47.2155000  30.7100000
  13.3630000  48.1835000  31.1050000  11.8450000  46.5945000  31.4110000
  12.0020000  46.4515000  32.4820000  11.7620000  45.5655000  31.0540000
  10.5300000  47.3665000  31.2130000  10.3640000  47.4985000  30.1420000
  10.7310000  48.3275000  31.6930000   9.3760000  46.5545000  31.9270000
   9.4420000  45.5725000  31.4530000   9.5760000  46.5245000  33.0000000
   8.0980000  47.2195000  31.5890000   8.1000000  48.1705000  32.1250000
   7.9780000  47.4765000  30.5350000   6.8190000  46.3655000  32.0030000
   6.8730000  45.8645000  32.9720000   6.8920000  45.5315000  31.3030000
   5.6000000  47.0835000  31.6780000   5.6380000  47.9195000  32.3790000
   5.4880000  47.4425000  30.6530000   4.3230000  46.2715000  31.9760000
   3.4530000  46.9055000  31.7980000   4.2880000  45.3875000  31.3360000
   4.2500000  45.8165000  33.4710000   4.2580000  46.6835000  34.1350000
   3.3130000  45.2855000  33.6530000   5.1200000  45.2675000  33.8340000
  12.5710000  46.2025000  21.7120000  12.8040000  46.1605000  20.4700000
  11.4310000  46.0755000  22.3330000  10.2230000  46.0425000  21.5320000
   9.4100000  46.5835000  22.0220000  10.3490000  46.5205000  20.5570000
   9.8950000  44.4765000  21.2810000  10.8770000  44.0105000  21.1650000
   9.0680000  44.3625000  20.0310000   8.0200000  44.2585000  20.3240000
   9.3430000  45.0985000  19.2710000   9.3170000  43.0785000  19.3550000
   8.5590000  42.5015000  18.0620000   9.0200000  43.6305000  17.0190000
   8.0700000  44.6565000  16.5750000   7.4880000  44.9205000  17.4610000
   7.4550000  44.2515000  15.7670000   8.7190000  45.9135000  16.0510000
   9.3070000  46.2745000  16.8970000   9.4110000  45.5435000  15.2940000
   7.8450000  47.0485000  15.5410000   7.0740000  46.6205000  14.3200000
   6.1430000  47.1885000  14.3420000   7.7740000  46.8545000  13.5170000
   6.8750000  45.5515000  14.4160000   8.8380000  48.1005000  15.1780000
   8.4010000  48.8575000  14.5250000   9.2910000  48.4525000  16.1050000
   9.5960000  47.5755000  14.5930000   6.8970000  47.7285000  16.5610000
   7.4340000  47.8215000  17.5060000   6.0640000  47.0685000  16.8070000
   6.5870000  48.7235000  16.2370000   8.8900000  41.1945000  17.5440000
   7.1040000  42.4995000  18.2590000   9.2860000  43.9315000  22.4440000
   8.1440000  44.4245000  23.0240000   7.5180000  45.3365000  22.5060000
   7.6740000  43.5815000  24.2560000   7.8400000  44.1455000  25.1770000
   8.3610000  42.7485000  24.4170000   6.2150000  43.1685000  24.1270000
   5.9770000  42.5985000  23.2270000   5.5740000  44.0515000  24.1570000
   5.7450000  42.2755000  25.2370000   4.6710000  42.0905000  25.1570000
   5.7500000  43.0035000  26.0510000   6.5250000  40.9415000  25.6320000
   7.5880000  41.1635000  25.5150000   6.1800000  40.2485000  24.8620000
   6.1080000  40.4145000  27.0570000   5.9790000  41.1615000  27.8430000
   6.9580000  39.7405000  27.1830000   4.7270000  39.6005000  27.1610000
   3.8620000  40.2375000  26.9650000   4.6410000  39.3375000  28.2170000
   4.6500000  38.3605000  26.2360000   5.5850000  37.8025000  26.3240000
   4.4040000  38.6725000  25.2190000   3.4690000  37.5815000  26.7300000
   2.4970000  38.0465000  26.5920000   3.5320000  36.3785000  27.3270000
   2.5830000  35.8645000  27.4560000   4.7480000  35.5955000  27.8050000
   5.5940000  36.2855000  27.8210000   5.0250000  34.7965000  27.1140000
   4.5590000  34.9595000  29.2020000   3.8130000  34.1735000  29.3320000
   4.2400000  35.6665000  29.9710000   5.9480000  34.4275000  29.6860000
   6.4020000  33.9615000  28.8090000   5.7310000  33.7635000  30.5250000
   6.8630000  35.5255000  30.1670000   6.8950000  36.3485000  29.4500000
   7.8720000  35.1175000  30.2530000   6.5270000  35.9635000  31.6520000
   6.4170000  35.1295000  32.3500000   5.5190000  36.3795000  31.6020000
   7.6480000  36.7385000  32.3360000   8.5450000  36.1465000  32.5270000
   7.3440000  37.2225000  33.2660000   8.3160000  37.9475000  31.5100000
   7.5160000  38.6875000  31.4470000   8.6620000  37.4735000  30.5890000
   9.4690000  38.4165000  32.3900000  10.0970000  39.0545000  31.7650000
  10.0360000  37.5615000  32.7620000   9.0880000  39.0125000  33.2220000
  10.0910000   7.0925000  26.1960000   9.6690000   6.0915000  26.3070000
  11.0630000   6.9595000  25.7170000  10.1620000   7.7915000  27.5920000
  10.3630000   8.8625000  27.5280000  11.0670000   7.5065000  28.1320000
   8.7870000   7.6415000  28.2600000   8.5030000   6.5885000  28.3080000
   7.9890000   8.1915000  27.7580000   8.7910000   8.2765000  29.7160000
   8.7650000   9.3565000  29.5600000   9.6860000   7.8975000  30.2140000
   7.5840000   7.8025000  30.4290000   6.6690000   8.1385000  29.9360000
   7.3920000   6.7335000  30.3170000   7.4540000   8.3155000  31.8500000
   8.3910000   8.0505000  32.3450000   7.3810000   9.4045000  31.8190000
   6.2870000   7.6725000  32.7120000   6.3380000   6.5825000  32.7320000
   5.3630000   7.9665000  32.2110000   6.3170000   8.2765000  34.0470000
   6.0270000   9.3165000  34.1760000   6.8600000   7.6965000  35.1460000
   6.7960000   8.3165000  36.0370000   7.4810000   6.3275000  35.3180000
   7.3860000   5.8175000  34.3570000   6.9640000   5.6425000  35.9930000
   8.8630000   6.3205000  35.9950000   8.7040000   6.6265000  37.0310000
   9.5000000   7.0755000  35.5290000   9.5570000   5.0405000  35.8770000
   8.9050000   4.3235000  36.3780000   9.7010000   4.6985000  34.8500000
  10.8800000   4.9705000  36.6070000  11.2410000   3.9505000  36.4580000
  11.6430000   5.6055000  36.1510000  10.7800000   5.3335000  38.1050000
   9.8980000   4.8305000  38.5070000  10.5540000   6.4015000  38.1020000
  11.9970000   4.9385000  38.9670000  11.7030000   4.8545000  40.0150000
  12.5280000   4.0075000  38.7580000  13.0680000   6.0385000  39.0230000
  13.4810000   6.0545000  38.0120000  12.5570000   7.0015000  39.0940000
  14.1160000   5.7855000  40.1160000  13.8110000   6.1305000  41.1060000
  14.2300000   4.7065000  40.2390000  15.0750000   6.2715000  39.9230000
   9.1420000   7.8045000  25.2990000   9.3190000   9.0035000  24.9910000
   8.1040000   7.0815000  24.8430000   7.2380000   7.6285000  23.7780000
   6.3360000   7.0215000  23.6640000   6.7880000   8.6095000  23.9500000
   8.0110000   7.6845000  22.3710000   8.5860000   8.6085000  22.2600000
   7.1090000   7.4185000  21.1490000   7.2440000   6.4155000  20.7350000
   6.0570000   7.3835000  21.4420000   7.3210000   8.3625000  20.0850000
   6.8440000   7.9965000  18.5980000   6.5290000   9.4445000  18.1930000
   5.2630000   9.8955000  18.5430000   5.1110000   9.7845000  19.6200000
   4.4590000   9.3835000  18.0090000   5.1070000  11.3945000  18.2010000
   4.1420000  11.7345000  18.5820000   5.7840000  12.0715000  18.7240000
   5.1040000  11.7975000  16.7700000   4.1460000  10.9855000  15.8640000
   4.1010000  11.4235000  14.8650000   4.5340000   9.9735000  15.7390000
   3.1990000  10.7985000  16.3710000   6.5270000  11.7035000  16.3080000
   6.7560000  10.6495000  16.1440000   6.5850000  12.1235000  15.3030000
   7.2050000  12.1205000  17.0540000   4.6680000  13.2375000  16.6880000
   4.6330000  13.6585000  15.6820000   5.2980000  13.9265000  17.2540000
   3.6530000  13.2245000  17.0880000   7.7460000   7.2545000  17.7550000
   5.6780000   7.1035000  18.5240000   8.9540000   6.6325000  22.4110000
   9.9780000   6.5905000  21.5180000  10.3190000   7.4965000  20.7810000
  10.8180000   5.3475000  21.6340000  11.7830000   5.7295000  21.9760000
  11.0230000   4.9325000  20.6450000  10.2950000   4.1475000  22.4510000
   9.3510000   3.9045000  21.9590000  10.3240000   4.5395000  23.4700000
  11.3420000   3.0905000  22.2310000  12.3250000   3.4035000  22.5900000
  11.4210000   2.9945000  21.1460000  11.0420000   1.7125000  22.8410000
  11.8010000   1.0025000  22.5060000  10.0340000   1.3935000  22.5660000
  11.1740000   1.6885000  24.4080000  10.6250000   2.5565000  24.7790000
  12.2260000   1.8595000  24.6480000  10.5300000   0.3595000  24.9560000
   9.5640000   0.4455000  24.4540000  10.4660000   0.4575000  26.0420000
  11.3080000  -0.9645000  24.5360000  11.4380000  -0.9565000  23.4520000
  10.6230000  -1.7805000  24.7760000  12.6780000  -0.9865000  25.1380000
  13.3420000  -0.4175000  24.4930000  13.1150000  -1.3805000  26.3510000
  14.1010000  -1.0285000  26.6450000  12.2470000  -2.1295000  27.3730000
  12.7500000  -2.9935000  27.8140000  11.3270000  -2.5265000  26.9390000
  11.8930000  -1.1585000  28.5290000  11.2980000  -0.3475000  28.1030000
  12.8370000  -0.7295000  28.8730000  11.1530000  -1.9095000  29.5630000
  11.6520000  -2.5495000  30.2930000  10.4610000  -2.5615000  29.0250000
  10.1720000  -0.9815000  30.2410000   9.3950000  -0.5895000  29.5810000
  10.6770000  -0.1375000  30.7160000   9.5380000  -1.7715000  31.4250000
  10.2800000  -2.3485000  31.9820000   8.9380000  -2.6025000  31.0500000
   8.6450000  -0.8435000  32.3070000   7.7240000  -0.7605000  31.7260000
   9.0470000   0.1645000  32.4280000   8.4110000  -1.5155000  33.6480000
   7.8580000  -2.4395000  33.4650000   7.7300000  -0.8775000  34.2160000
   9.6780000  -1.6945000  34.4030000  10.3800000  -0.8595000  34.3430000
  10.2050000  -2.6005000  34.0930000   9.4020000  -1.9105000  35.4380000
   0.6670000  23.7935000  25.0090000  -0.0290000  22.9635000  24.8710000
   1.0920000  23.6875000  26.0090000  -0.2090000  25.0425000  24.7690000
  -0.5170000  25.0495000  23.7210000   0.4660000  25.8925000  24.8840000
  -1.4620000  25.0665000  25.7090000  -1.8520000  24.0465000  25.7290000
  -2.2280000  25.7355000  25.3110000  -1.0410000  25.4515000  27.2330000
  -0.0130000  25.1935000  27.4970000  -1.5670000  24.8395000  27.9700000
  -1.2200000  26.9875000  27.4910000  -0.5810000  27.6495000  26.9030000
  -2.2280000  27.2725000  27.1810000  -1.0010000  27.3875000  28.9460000
  -1.6910000  26.7825000  29.5380000   0.0240000  27.1535000  29.2410000
  -1.3550000  28.8505000  29.2370000  -2.4150000  29.0395000  29.0510000
  -0.8520000  29.5145000  28.5320000  -1.0060000  29.1965000  30.7070000
  -0.0140000  28.8895000  31.0280000  -1.7920000  29.8155000  31.6080000
  -1.2680000  29.9675000  32.5480000  -3.1980000  30.3665000  31.2640000
  -3.2700000  30.7185000  30.2320000  -3.4610000  31.1905000  31.9310000
  -4.1900000  29.2435000  31.4340000  -4.1550000  28.9025000  32.4710000
  -3.9510000  28.3805000  30.8090000  -5.6910000  29.4395000  31.0370000
  -6.3090000  28.6035000  31.3730000  -5.9420000  30.3175000  31.6360000
  -5.8460000  29.8565000  29.5950000  -4.9100000  29.5565000  29.1180000
  -6.5990000  29.3515000  28.9860000  -6.1310000  31.3365000  29.3160000
  -5.8900000  31.5685000  28.2770000  -5.5740000  31.9385000  30.0380000
  -7.6390000  31.6515000  29.4980000  -8.1700000  31.1965000  28.6590000
  -7.9800000  31.1545000  30.4080000  -7.9290000  33.1025000  29.7390000
  -7.2530000  33.7215000  29.1440000  -8.9730000  33.2665000  29.4650000
  -7.7600000  33.4565000  31.1830000  -8.6210000  33.1105000  31.7590000
  -7.0060000  32.8635000  31.7050000  -7.7330000  34.5435000  31.2900000
   1.6470000  23.7545000  23.8740000   1.3180000  23.5965000  22.7250000
   2.9420000  23.8045000  24.3350000   4.0480000  23.6765000  23.4640000
   4.9290000  23.4855000  24.0830000   3.9580000  22.7925000  22.8280000
   4.2110000  24.9265000  22.5260000   3.3110000  25.3315000  22.0570000
   5.1200000  24.5805000  21.4000000   4.5590000  24.1055000  20.5910000
   5.4270000  25.5535000  21.0080000   6.2350000  23.7585000  21.7720000
   7.1870000  23.1315000  20.6110000   8.1060000  22.3835000  21.7240000
   8.6670000  21.0795000  21.5000000   9.4320000  20.8345000  22.2420000
   9.2030000  20.9005000  20.5650000   7.5430000  20.0715000  21.5700000
   6.9760000  20.0195000  22.5000000   6.7260000  20.3015000  20.8850000
   7.8250000  18.5735000  21.4230000   8.5780000  18.0965000  22.6690000
   9.4230000  18.7425000  22.9120000   7.8110000  18.1135000  23.4440000
   8.9610000  17.0995000  22.4440000   8.6610000  18.1325000  20.2930000
   9.5040000  18.8185000  20.1910000   9.0170000  17.1095000  20.4260000
   7.9570000  18.2725000  19.4710000   6.5420000  17.8815000  21.2670000
   6.1210000  18.0735000  20.2780000   5.7390000  18.3795000  21.8120000
   6.5540000  16.8255000  21.5400000   6.4610000  22.2025000  19.7720000
   7.9940000  24.0315000  19.7870000   4.8010000  25.9535000  23.3640000
   4.0130000  26.5675000  24.3590000   2.7800000  26.5785000  24.3340000
   4.7850000  27.1775000  25.4130000   4.0720000  27.8425000  25.9050000
   5.5660000  27.7575000  24.9170000   5.3760000  26.2385000  26.4460000
   5.8170000  26.8775000  27.2130000   6.1970000  25.7415000  25.9250000
   4.3150000  25.2145000  27.0100000   3.8410000  24.6215000  26.2250000
   3.5110000  25.6965000  27.5710000   4.9560000  24.1165000  27.9770000
   4.1620000  23.6345000  28.5510000   5.7010000  24.5675000  28.6370000
   5.6660000  23.0135000  27.1960000   6.4180000  23.6365000  26.7080000
   5.1150000  22.6625000  26.3210000   6.2960000  21.9135000  28.0160000
   7.0400000  22.3485000  28.6870000   6.8400000  21.2855000  27.3080000
   5.2970000  21.1545000  28.7810000   4.6050000  20.8095000  28.0100000
   4.7850000  21.8085000  29.4900000   5.8900000  20.0255000  29.7210000
   5.8260000  19.0225000  29.3070000   6.3880000  20.1335000  30.9880000
   6.7510000  19.2375000  31.4850000   6.4000000  21.4215000  31.8200000
   6.0580000  22.3405000  31.3400000   7.3880000  21.8335000  32.0350000
   5.5130000  21.1385000  33.1180000   5.8840000  20.1645000  33.4450000
   4.4630000  21.1445000  32.8160000   5.7010000  22.2345000  34.1980000
   5.0430000  23.0635000  33.9300000   6.7380000  22.5765000  34.1770000
   5.2750000  21.6365000  35.5820000   6.1240000  21.6795000  36.2680000
   5.1230000  20.5645000  35.4420000   4.0580000  22.3325000  36.1790000
   3.3850000  22.6635000  35.3860000   4.3030000  23.1735000  36.8310000
   3.3530000  21.5345000  37.3080000   4.0370000  21.4395000  38.1540000
   3.1620000  20.5035000  37.0050000   1.9740000  22.0375000  37.8210000
   1.4820000  21.1655000  38.2570000   1.3280000  22.4345000  37.0350000
   2.1610000  23.0375000  38.9800000   2.6780000  22.6395000  39.8560000
   1.2580000  23.5215000  39.3580000   2.7800000  23.8885000  38.6890000
  35.1550000  29.6465000  23.5900000  35.8950000  29.4175000  24.3590000
  34.5770000  30.4635000  24.0260000  34.2490000  28.3735000  23.3950000
  34.8930000  27.5795000  23.0090000  33.4880000  28.5515000  22.6330000
  33.6020000  27.9605000  24.6970000  34.3820000  27.9615000  25.4610000
  33.1390000  27.0015000  24.4580000  32.5060000  29.0255000  25.2250000
  31.7120000  28.9495000  24.4780000  32.9150000  30.0315000  25.3380000
  32.0110000  28.6995000  26.6140000  31.4030000  29.5465000  26.9380000
  31.3580000  27.8375000  26.7660000  33.1290000  28.5515000  27.6920000
  33.8850000  27.7835000  27.5160000  33.5550000  29.5375000  27.8900000
  32.5180000  28.1915000  29.1070000  31.7620000  27.4025000  29.1300000
  32.0240000  29.0515000  29.5630000  33.6360000  27.9775000  30.0550000
  34.1360000  28.9295000  30.2140000  33.8390000  26.8175000  30.6710000
  34.5670000  26.7875000  31.4780000  33.0580000  25.4895000  30.5260000
  33.8720000  24.8715000  30.1420000  32.1450000  25.5025000  29.9280000
  32.7070000  24.8505000  31.9290000  33.6300000  24.7025000  32.4930000
  32.1240000  23.9335000  31.8290000  31.9730000  25.9625000  32.6370000
  32.6550000  26.7955000  32.8210000  31.1600000  26.3255000  32.0040000
  31.4110000  25.6345000  34.0430000  32.1530000  25.0375000  34.5780000
  31.0630000  26.5005000  34.6120000  30.3230000  24.5915000  33.8860000
  30.7360000  23.7135000  33.3840000  29.4870000  24.9655000  33.2920000
  29.7840000  24.1965000  35.2930000  30.4530000  23.4725000  35.7630000
  29.6490000  25.0385000  35.9750000  28.4830000  23.3425000  35.1640000
  28.6420000  22.4245000  34.5950000  28.2660000  22.8395000  36.1090000
  27.3180000  24.1125000  34.6750000  27.4570000  24.2675000  33.6030000
  26.3460000  23.6265000  34.7740000  27.2420000  25.0735000  35.1880000
  35.7140000  30.2445000  22.3140000  36.6430000  29.6885000  21.7480000
  35.1250000  31.4035000  21.8610000  35.8060000  32.2855000  20.8970000
  36.1580000  33.1445000  21.4730000  36.4930000  31.6175000  20.3710000
  34.8130000  32.7105000  19.8810000  34.4170000  31.7745000  19.4780000
  35.4870000  33.4115000  18.7020000  34.7810000  33.6615000  17.9060000
  36.0060000  34.3085000  19.0500000  36.5570000  32.5835000  18.1680000
  37.4350000  33.1775000  16.9720000  36.3110000  33.0215000  15.8280000
  36.0480000  34.0335000  14.8390000  36.6670000  33.7435000  13.9860000
  36.3380000  35.0185000  15.2150000  34.5880000  34.0345000  14.3620000
  34.2380000  33.0835000  13.9560000  34.0540000  34.0945000  15.3120000
  34.1850000  35.1775000  13.3650000  34.3190000  36.6105000  14.0490000
  34.0910000  36.4225000  15.0990000  35.3160000  37.0175000  13.8760000
  33.6040000  37.2685000  13.5530000  32.7730000  34.9565000  12.9570000
  32.0710000  34.8755000  13.7880000  32.6420000  35.7355000  12.2050000
  32.7780000  34.0005000  12.4320000  35.0510000  35.1815000  12.1470000
  34.8460000  34.1835000  11.7590000  36.1140000  35.4045000  12.2600000
  34.5840000  35.9105000  11.4830000  37.9200000  34.5455000  17.0570000
  38.6180000  32.3215000  16.7900000  33.7740000  33.6025000  20.3780000
  32.6190000  33.0275000  20.7700000  32.3060000  31.8065000  20.5890000
  31.7280000  33.9775000  21.6010000  30.7290000  34.0205000  21.1630000
  32.1150000  34.9985000  21.5990000  31.5450000  33.3455000  22.9850000
  32.5060000  33.1025000  23.4440000  31.0690000  32.3735000  22.8400000
  30.8330000  34.2895000  23.9160000  29.7790000  34.4555000  23.6870000
  31.3440000  35.2525000  23.8640000  31.0690000  33.9405000  25.4190000
  32.1390000  34.0845000  25.5830000  30.8390000  32.8815000  25.5480000
  30.2400000  34.8565000  26.3900000  29.1840000  34.7965000  26.1170000
  30.5290000  35.8955000  26.2240000  30.3970000  34.4265000  27.8460000
  29.9350000  33.4645000  28.0780000  29.7060000  35.0895000  28.3700000
  31.8470000  34.4865000  28.3900000  32.1780000  35.4415000  27.9760000
  32.3810000  33.6605000  27.9150000  32.0550000  34.3415000  29.8560000
  32.4960000  35.2425000  30.2730000  31.8330000  33.3205000  30.5740000
  32.1580000  33.1865000  31.6030000  31.4530000  31.9705000  29.9200000
  32.3030000  31.3985000  30.2970000  31.4320000  31.8425000  28.8360000
  30.0610000  31.5285000  30.5620000  29.6580000  30.6845000  29.9990000
  29.3010000  32.2965000  30.4050000  30.1620000  31.1575000  32.0760000
  29.2450000  31.5225000  32.5440000  31.0550000  31.6075000  32.5130000
  30.1840000  29.6775000  32.3140000  31.0990000  29.2475000  31.9020000
  29.3160000  29.2815000  31.7830000  30.1850000  29.3375000  33.8200000
  30.2580000  28.2495000  33.7560000  29.2540000  29.7245000  34.2410000
  31.3560000  30.0425000  34.5280000  31.3140000  31.1135000  34.3200000
  32.2980000  29.6975000  34.0950000  31.3220000  29.6315000  36.0070000
  31.7260000  28.6175000  35.9600000  30.3520000  29.6585000  36.5080000
  32.4840000  30.3265000  36.7990000  32.9500000  29.8065000  37.6390000
  32.0990000  31.1905000  37.3450000  33.1910000  30.7385000  36.0760000
  19.0000000  28.9055000  24.0020000  18.6100000  27.9065000  24.2070000
  19.9510000  29.0175000  24.5270000  18.1000000  29.9185000  24.7330000
  17.1250000  29.7085000  24.2890000  18.3540000  30.8935000  24.3120000
  18.1390000  29.9155000  26.2330000  17.6560000  30.8645000  26.4760000
  19.1690000  29.9745000  26.5910000  17.3870000  28.6835000  26.7160000
  17.7790000  27.8175000  26.1790000  16.3440000  28.6405000  26.3960000
  17.4930000  28.4745000  28.2770000  17.6770000  29.3895000  28.8440000
  16.5600000  28.0055000  28.5950000  18.6390000  27.5685000  28.6530000
  18.3510000  26.6065000  28.2240000  19.5720000  27.7695000  28.1240000
  18.7200000  27.4365000  30.1510000  17.8290000  26.8675000  30.4280000
  18.5600000  28.4045000  30.6300000  20.0010000  26.7425000  30.5540000
  20.1610000  25.7695000  30.0960000  20.9040000  27.1395000  31.4100000
  21.8190000  26.5525000  31.3880000  20.8990000  28.3555000  32.1880000
  20.3250000  29.1065000  31.6410000  21.9690000  28.5705000  32.1880000
  20.4220000  28.2655000  33.6490000  20.7940000  27.4335000  34.2500000
  19.3520000  28.0585000  33.5900000  20.7410000  29.6045000  34.2230000
  21.8110000  29.8245000  34.2260000  20.2440000  30.3705000  33.6250000
  20.2300000  29.6095000  35.6970000  19.1890000  29.2815000  35.7220000
  20.8900000  28.9895000  36.3080000  20.2750000  31.0655000  36.2110000
  19.6920000  30.9515000  37.1270000  19.8600000  31.7905000  35.5080000
  21.6800000  31.4905000  36.6200000  22.1350000  30.5645000  36.9770000
  22.3900000  31.6155000  35.8000000  21.7700000  32.5155000  37.7590000
  21.5610000  33.4815000  37.2930000  20.9850000  32.3565000  38.5020000
  23.2870000  32.5705000  38.1940000  23.4530000  31.9765000  39.0950000
  23.9200000  32.2555000  37.3620000  23.5020000  33.6165000  38.4240000
  18.9430000  29.2385000  22.5460000  17.9950000  28.9595000  21.7750000
  20.0290000  29.9575000  22.1620000  20.1310000  30.3865000  20.8440000
  19.9050000  29.6905000  20.0310000  19.3680000  31.1585000  20.7230000
  21.4740000  31.1805000  20.6080000  21.5290000  31.9885000  21.3420000
  21.5910000  31.8585000  19.2120000  20.6660000  32.4105000  19.0220000
  22.3810000  32.5965000  19.0510000  21.8120000  30.8715000  18.2090000
  21.8390000  31.4115000  16.7050000  21.0620000  30.2345000  15.9340000
  19.5970000  30.2465000  15.9830000  19.1980000  31.1925000  15.6070000
  19.2060000  30.0465000  16.9840000  19.0030000  29.1705000  15.0290000
  19.4360000  28.2015000  15.2810000  17.9150000  29.0965000  14.9760000
  19.3680000  29.3885000  13.5790000  19.3390000  30.8595000  13.1270000
  20.0580000  31.4485000  13.6990000  19.6310000  31.1085000  12.1060000
  18.3470000  31.2655000  13.3350000  18.3700000  28.6855000  12.7670000
  18.6390000  27.6395000  12.6090000  17.3890000  28.8315000  13.2200000
  18.4110000  29.1695000  11.7900000  20.7570000  28.8545000  13.2640000
  20.9910000  29.1805000  12.2490000  20.8740000  27.7705000  13.2280000
  21.4440000  29.3055000  13.9810000  21.1350000  32.7745000  16.6790000
  23.2410000  31.7645000  16.2840000  22.5460000  30.2575000  20.8780000
  23.7400000  30.6425000  21.3260000  23.9890000  31.8535000  21.3480000
  24.6830000  29.5295000  21.6130000  25.4210000  29.8155000  22.3640000
  25.2030000  29.2225000  20.7030000  24.0490000  28.2785000  22.1750000
  23.6920000  27.7315000  21.3000000  23.2220000  28.5715000  22.8260000
  25.0170000  27.3605000  22.9230000  25.5730000  27.8585000  23.7200000
  25.7960000  26.9765000  22.2610000  24.3080000  26.2185000  23.6170000
  23.6000000  25.7725000  22.9150000  23.6140000  26.5545000  24.3910000
  25.2090000  25.0985000  24.2460000  25.9510000  24.8805000  23.4750000
  24.6210000  24.2255000  24.5410000  25.9980000  25.5505000  25.5500000
  25.2800000  25.8475000  26.3180000  26.5720000  26.4235000  25.2310000
  26.8790000  24.4675000  26.1610000  27.5690000  24.9585000  26.8500000
  27.4800000  24.0765000  25.3370000  25.9420000  23.5235000  26.9000000
  25.6990000  23.8135000  27.9190000  25.5850000  22.3135000  26.5060000
  25.0050000  21.6665000  27.1580000  25.8750000  21.5925000  25.1580000
  26.2670000  22.3385000  24.4620000  24.9740000  21.1925000  24.6880000
  26.9430000  20.4575000  25.2440000  27.3160000  20.0705000  24.2940000
  26.4630000  19.6215000  25.7560000  28.0640000  20.9355000  26.1480000
  27.6290000  21.0725000  27.1410000  28.2930000  21.9345000  25.7720000
  29.3410000  20.0355000  26.1430000  29.9390000  20.3185000  25.2740000
  29.1860000  18.9635000  26.0090000  30.1030000  20.2235000  27.4130000
  29.4960000  19.9485000  28.2790000  30.2280000  21.3085000  27.4180000
  31.4820000  19.5025000  27.4670000  32.0900000  19.6085000  26.5660000
  31.3730000  18.4175000  27.5310000  32.2780000  20.0915000  28.6650000
  33.0770000  19.3515000  28.7510000  31.6530000  19.9905000  29.5540000
  32.9060000  21.4415000  28.4250000  32.2270000  22.2965000  28.4450000
  33.4440000  21.3855000  27.4770000  33.5580000  21.6615000  29.2730000
  34.5880000  39.6045000  26.7990000  35.3190000  38.7975000  26.8760000
  35.2380000  40.4775000  26.7140000  33.6190000  39.6465000  28.0510000
  32.8950000  38.8355000  27.9510000  33.0430000  40.5735000  28.0470000
  34.3960000  39.6565000  29.3490000  34.9230000  40.6065000  29.4630000
  35.1360000  38.8545000  29.3240000  33.6260000  39.4505000  30.6030000
  34.3880000  39.2335000  31.3550000  32.9100000  38.6265000  30.6120000
  32.8920000  40.7995000  31.1070000  33.6070000  41.5625000  31.4210000
  32.3480000  41.1675000  30.2340000  32.0000000  40.4295000  32.3020000
  31.1470000  39.8375000  31.9660000  32.4800000  39.8505000  33.0940000
  31.4380000  41.7635000  32.8180000  31.0730000  42.3615000  31.9800000
  32.2920000  42.3195000  33.2090000  30.4760000  41.5365000  34.0200000
  29.4540000  41.4725000  33.6540000  30.7560000  41.6285000  35.3290000
  29.8810000  41.6475000  35.9750000  32.1500000  41.7695000  35.8790000
  32.9370000  41.6575000  35.1300000  32.4100000  40.9985000  36.6080000
  32.2960000  43.1555000  36.5650000  31.5530000  43.3445000  37.3420000
  31.9850000  43.9505000  35.8840000  33.7330000  43.3215000  36.9140000
  34.4390000  43.1225000  36.1050000  33.8410000  44.3695000  37.2010000
  34.2970000  42.5745000  38.2010000  33.6540000  42.8535000  39.0390000
  34.3170000  41.4855000  38.1340000  35.7770000  43.0255000  38.4650000
  36.1230000  42.6155000  39.4160000  35.8350000  44.1125000  38.3850000
  36.8250000  42.3365000  37.5210000  36.7370000  41.2485000  37.4920000
  36.6400000  42.7485000  36.5260000  38.2560000  42.8545000  38.0170000
  38.3680000  43.9345000  37.9060000  38.3500000  42.6655000  39.0880000
  39.3570000  42.0895000  37.2690000  39.2180000  42.0385000  36.1870000
  40.3130000  42.5115000  37.5870000  39.2580000  41.0925000  37.7030000
  33.7100000  39.5945000  25.5720000  33.7590000  40.4995000  24.7720000
  32.9660000  38.4765000  25.3820000  32.0500000  38.3785000  24.2860000
  31.3510000  37.5475000  24.4080000  31.4910000  39.3045000  24.1280000
  32.8880000  38.0295000  23.0590000  33.6730000  38.7295000  22.7620000
  31.9610000  38.0435000  21.8370000  31.8230000  39.0995000  21.5910000
  32.4630000  37.7195000  20.9210000  30.6930000  37.3815000  22.0230000
  29.7900000  37.2225000  20.7200000  28.3120000  36.9645000  21.2220000
  28.0440000  35.7415000  21.8580000  28.3280000  35.9845000  22.8850000
  28.6220000  34.9425000  21.3870000  26.5370000  35.5275000  21.9690000
  26.3260000  34.6965000  22.6420000  26.1880000  36.4595000  22.4170000
  25.7940000  35.2385000  20.7240000  25.7330000  36.2475000  19.6410000
  25.2800000  35.7975000  18.7570000  25.2130000  37.1085000  20.0640000
  26.7800000  36.5185000  19.4920000  24.3990000  34.8245000  20.9660000
  23.8390000  35.6515000  21.4040000  23.9980000  34.4725000  20.0140000
  24.2860000  34.0425000  21.7180000  26.4200000  34.0015000  20.1670000
  27.4770000  34.1045000  19.9180000  25.8290000  33.6115000  19.3370000
  26.3150000  33.1685000  20.8640000  29.8230000  38.4615000  19.8720000
  30.2920000  36.1135000  19.9000000  33.5820000  36.6685000  23.2140000
  34.7340000  36.5985000  23.8580000  35.3570000  37.4975000  24.4820000
  35.3300000  35.2035000  23.7220000  35.5350000  35.1475000  22.6510000
  34.4420000  34.6125000  23.9530000  36.5040000  34.8525000  24.6560000
  37.2670000  35.6305000  24.6010000  37.0230000  33.9365000  24.3650000
  36.0290000  34.5625000  26.1300000  35.6020000  35.4985000  26.4960000
  36.8900000  34.5305000  26.8020000  35.0720000  33.3535000  26.1930000
  35.4760000  32.6695000  25.4440000  34.0950000  33.6445000  25.8010000
  34.9830000  32.7625000  27.5690000  34.3160000  31.8995000  27.5250000
  34.4040000  33.4795000  28.1540000  36.3140000  32.1865000  28.1220000
  37.1110000  32.8645000  28.4360000  36.8450000  31.6455000  27.3350000
  36.0480000  31.3245000  29.4330000  37.0010000  30.9115000  29.7710000
  35.3760000  30.5205000  29.1240000  35.3980000  32.0275000  30.5730000
  35.2370000  33.0555000  30.2600000  34.9800000  31.5495000  31.7260000
  34.5380000  32.2895000  32.3890000  35.2380000  30.1335000  32.2340000
  35.8440000  29.6115000  31.4910000  34.2700000  29.6355000  32.3190000
  36.0010000  29.9895000  33.5550000  35.5920000  30.6085000  34.3560000
  36.9930000  30.4015000  33.3580000  36.1940000  28.5345000  33.9610000
  37.0670000  28.5105000  34.6170000  36.3970000  27.8895000  33.1030000
  35.0270000  28.0165000  34.7710000  34.1110000  28.0395000  34.1770000
  34.9410000  28.6665000  35.6440000  35.2890000  26.5995000  35.3070000
  36.3010000  26.4365000  35.6850000  35.0410000  25.9085000  34.4990000
  34.3310000  26.2635000  36.4400000  33.3410000  26.6715000  36.2240000
  34.7990000  26.7215000  37.3140000  34.3060000  24.7585000  36.6890000
  33.7110000  24.3065000  35.8930000  33.6850000  24.7555000  37.5870000
  35.6730000  24.0085000  37.0600000  36.1380000  24.3845000  37.9740000
  36.3050000  24.0985000  36.1740000  35.4280000  22.9475000  37.1420000
  35.9120000  48.0145000  24.3550000  36.9610000  47.7965000  24.1440000
  35.5830000  49.0505000  24.2530000  35.4730000  47.4985000  25.6970000
  35.7990000  46.4615000  25.7990000  34.3830000  47.4705000  25.7520000
  36.0050000  48.3405000  26.7990000  35.5300000  49.3235000  26.8320000
  37.0270000  48.5415000  26.4730000  36.0140000  47.6065000  28.1440000
  36.5690000  46.6715000  28.0420000  35.0080000  47.2955000  28.4320000
  36.6780000  48.4685000  29.2140000  36.4810000  49.5245000  29.0170000
  36.2500000  48.2675000  30.1990000  38.2440000  48.3105000  29.3170000
  38.5550000  47.2645000  29.2700000  38.5630000  48.8415000  28.4170000
  38.8430000  48.8385000  30.6740000  38.5390000  49.8865000  30.7120000
  39.9300000  48.8185000  30.5730000  38.4090000  48.0315000  31.9430000
  37.3690000  47.7415000  32.0640000  39.2410000  47.6245000  32.8820000
  38.7950000  46.9815000  33.6350000  40.7280000  47.8345000  32.9530000
  41.3200000  47.8195000  32.0360000  41.2600000  47.0475000  33.4910000
  41.0570000  49.1245000  33.6810000  40.3960000  49.9085000  33.3050000
  42.0870000  49.4005000  33.4440000  41.0870000  48.8785000  35.2350000
  41.7830000  48.0395000  35.3040000  41.6650000  49.6995000  35.6630000
  39.7170000  48.6335000  35.8660000  39.1010000  49.4515000  35.4880000
  39.3720000  47.6965000  35.4240000  39.8770000  48.6395000  37.4010000
  40.0580000  49.7015000  37.5760000  40.7730000  48.0965000  37.7080000
  38.6420000  48.1525000  38.2300000  38.5020000  47.0955000  37.9950000
  39.0310000  48.1185000  39.2500000  37.3790000  48.9995000  37.9730000
  37.5650000  49.9975000  38.3740000  37.0790000  49.1495000  36.9330000
  36.1010000  48.3725000  38.5100000  35.3610000  49.1675000  38.3980000
  35.8750000  47.4585000  37.9570000  36.0980000  48.1455000  39.5780000
  35.1800000  47.2685000  23.3100000  35.7550000  47.1125000  22.1910000
  33.8850000  47.0445000  23.5060000  32.8770000  46.6535000  22.5660000
  32.8750000  47.3365000  21.7130000  33.0290000  45.6695000  22.1140000
  31.5630000  46.8785000  23.2570000  31.5670000  46.1985000  24.1120000
  30.4880000  46.4835000  22.2360000  30.6600000  45.4395000  21.9600000
  29.5100000  46.3965000  22.7170000  30.4420000  47.4665000  21.1280000
  29.4720000  47.1075000  19.8980000  30.6510000  46.7975000  18.7870000
  30.3960000  47.1605000  17.4060000  31.3250000  47.0455000  16.8430000
  30.0220000  48.1835000  17.4950000  29.3020000  46.1225000  16.7960000
  29.6370000  45.1015000  16.9880000  28.4230000  46.3495000  17.4000000
  28.9500000  46.1935000  15.3020000  28.4540000  47.5195000  14.8360000
  29.2260000  48.2525000  15.0780000  28.3060000  47.3925000  13.7630000
  27.5610000  47.6485000  15.4490000  27.8310000  45.1905000  15.1110000
  27.1270000  45.1785000  15.9440000  27.2840000  45.4075000  14.1910000
  28.2280000  44.1745000  15.1470000  30.1020000  45.9335000  14.4920000
  30.3860000  44.9125000  14.7510000  30.9110000  46.6475000  14.6560000
  29.7580000  46.0285000  13.4610000  28.7380000  45.8405000  20.1080000
  28.3960000  48.1195000  19.6140000  31.3980000  48.3515000  23.4670000
  30.2600000  48.8675000  23.9530000  29.3450000  48.2335000  24.3260000
  30.2880000  50.3625000  23.9530000  30.4970000  50.8565000  23.0020000
  31.0350000  50.6495000  24.6960000  28.9590000  51.0145000  24.5100000
  28.5010000  50.3555000  25.2510000  28.3830000  51.1915000  23.6000000
  29.0820000  52.4025000  25.1650000  29.3050000  53.1095000  24.3640000
  29.8600000  52.5355000  25.9200000  27.7420000  52.8455000  25.7720000
  27.1770000  52.0695000  26.2930000  27.0580000  53.2205000  25.0080000
  27.7390000  54.0435000  26.7970000  26.7450000  54.4255000  27.0410000
  28.3690000  54.8435000  26.4040000  28.4290000  53.7395000  28.1190000
  29.4970000  53.6345000  27.9180000  28.0310000  52.7825000  28.4630000
  28.2410000  54.8015000  29.1830000  27.2420000  54.7955000  29.6230000
  28.3720000  55.7655000  28.6860000  29.2290000  54.6835000  30.3250000
  30.1040000  55.3245000  30.2570000  29.1000000  53.7745000  31.2710000
  29.8400000  53.6375000  32.0550000  27.9380000  52.9125000  31.3450000
  28.1410000  51.9635000  30.8440000  27.0630000  53.2525000  30.7860000
  27.3930000  52.6715000  32.8090000  28.0480000  52.0885000  33.4590000
  26.4700000  52.0925000  32.7370000  27.1070000  54.0465000  33.3950000
  26.4830000  54.6245000  32.7100000  28.0690000  54.5555000  33.4770000
  26.5150000  53.9895000  34.8090000  25.5470000  53.4995000  34.6860000
  26.2920000  54.9635000  35.2490000  27.3970000  53.2375000  35.8750000
  28.4190000  53.5355000  35.6340000  27.3010000  52.1595000  35.7320000
  27.2300000  53.6875000  37.3990000  26.5810000  53.0495000  38.0020000
  26.8360000  54.6995000  37.5100000  28.6200000  53.7165000  38.0710000
  29.2690000  54.4305000  37.5590000  29.1890000  52.7845000  38.0510000
  28.6090000  54.1115000  39.6210000  29.5750000  54.4665000  39.9850000
  28.2540000  53.3115000  40.2740000  27.9600000  54.9875000  39.6850000
  48.2750000   7.3345000  23.6690000  47.5240000   7.3145000  24.4610000
  49.2530000   7.0095000  24.0280000  48.3630000   8.7495000  23.1660000
  47.4010000   9.1325000  22.8180000  49.0720000   8.8065000  22.3380000
  48.8530000   9.6505000  24.3330000  48.2090000   9.6075000  25.2140000
  48.7450000  10.6955000  24.0370000  50.3410000   9.5655000  24.6660000
  50.9510000   9.9495000  23.8460000  50.4780000   8.5255000  24.9720000
  50.7610000  10.3455000  25.9310000  50.3880000  11.3715000  25.8910000
  50.2990000   9.8415000  26.7820000  52.3340000  10.2775000  26.0530000
  52.7620000   9.2825000  25.9150000  52.8370000  10.9075000  25.3160000
  52.8130000  10.8205000  27.4380000  52.4190000  11.8325000  27.5520000
  53.8840000  11.0355000  27.4380000  52.3200000  10.0045000  28.5710000
  51.9780000   8.9985000  28.3430000  52.7160000  10.1725000  29.8540000
  52.5940000   9.2985000  30.4890000  53.5240000  11.3515000  30.3190000
  52.8570000  12.0765000  30.7890000  53.9480000  11.9635000  29.5190000
  54.6800000  10.8755000  31.1830000  55.4240000  10.4345000  30.5170000
  54.3240000  10.0985000  31.8640000  55.2050000  12.0875000  32.0630000
  55.4480000  12.9895000  31.4980000  54.4050000  12.4305000  32.7230000
  56.4120000  11.5665000  32.8900000  56.0700000  10.7015000  33.4620000
  57.2190000  11.2725000  32.2160000  57.0540000  12.5635000  33.8660000
  57.6580000  13.2965000  33.3270000  57.6470000  11.9525000  34.5490000
  56.0250000  13.3195000  34.7410000  55.3920000  13.9145000  34.0790000
  55.3730000  12.6235000  35.2740000  56.6520000  14.1175000  35.8700000
  57.5070000  14.7025000  35.5260000  56.0090000  14.8715000  36.3300000
  57.3220000  13.3325000  37.0310000  56.6360000  12.5175000  37.2710000
  58.3040000  13.0925000  36.6170000  57.4010000  13.9695000  37.9140000
  47.7820000   6.3425000  22.6260000  47.3240000   5.2595000  22.8680000
  47.9120000   6.8325000  21.4100000  47.3190000   6.0635000  20.3320000
  47.6210000   6.4855000  19.3700000  47.5860000   5.0085000  20.4370000
  45.8020000   6.0415000  20.3940000  45.3700000   5.5615000  21.2760000
  45.1830000   5.4295000  19.1460000  45.3680000   4.3575000  19.2440000
  44.1260000   5.6175000  18.9400000  45.8880000   5.8675000  17.9090000
  45.4500000   5.3475000  16.4850000  46.6020000   5.7925000  15.5050000
  46.3530000   6.5945000  14.3410000  47.3290000   6.9375000  13.9880000
  45.7070000   7.3725000  14.7560000  45.7770000   5.7695000  13.1790000
  46.5690000   5.1125000  12.8180000  44.8610000   5.2885000  13.5260000
  45.3960000   6.6155000  11.8930000  45.2290000   5.7465000  10.7080000
  46.1690000   5.2235000  10.5250000  44.4150000   5.0405000  10.8780000
  44.9840000   6.3835000   9.8570000  46.5620000   7.6175000  11.6670000
  46.3960000   8.2195000  10.7720000  46.5200000   8.2865000  12.5280000
  47.5180000   7.0975000  11.7510000  44.0900000   7.3455000  12.1820000
  44.4270000   8.2725000  12.6490000  43.4890000   6.6045000  12.7100000
  43.6560000   7.5785000  11.2090000  45.2810000   3.9005000  16.5510000
  44.2300000   6.0045000  15.9570000  45.2460000   7.3845000  20.3670000
  44.0330000   7.5605000  20.9170000  43.2980000   6.6265000  21.3120000
  43.6030000   8.9765000  20.8780000  42.5210000   9.0985000  20.9670000
  43.9140000   9.3555000  19.9030000  44.3110000   9.7435000  22.0000000
  44.3920000  10.7475000  21.5790000  45.2980000   9.2975000  22.1450000
  43.4390000   9.6755000  23.3230000  43.1610000   8.6275000  23.4540000
  42.4850000  10.1945000  23.2020000  44.2250000  10.1175000  24.5430000
  43.4940000  10.4605000  25.2780000  44.8200000  10.9895000  24.2650000
  45.0930000   9.0045000  25.2120000  45.9100000   8.6955000  24.5560000
  44.5400000   8.1005000  25.4750000  45.7980000   9.4845000  26.4450000
  46.2770000  10.4575000  26.3110000  46.4860000   8.6825000  26.7180000
  44.8980000   9.4545000  27.6740000  44.3320000   8.5215000  27.6470000
  44.1200000  10.2195000  27.6350000  45.6990000   9.3555000  28.9790000
  46.6000000   8.7655000  28.8370000  45.4650000   9.8575000  30.2010000
  46.0390000   9.6645000  31.1030000  44.1910000  10.5815000  30.6120000
  43.5470000  10.9125000  29.7940000  44.5240000  11.4545000  31.1770000
  43.4630000   9.6605000  31.6130000  43.3730000   8.6475000  31.2150000
  42.4940000  10.1545000  31.7170000  43.9960000   9.6165000  33.0440000
  44.0460000  10.6365000  33.4300000  44.9960000   9.1815000  33.1020000
  43.1250000   8.7885000  33.9810000  43.0370000   7.7835000  33.5660000
  42.2250000   9.3935000  34.1150000  43.7100000   8.8515000  35.4080000
  43.9020000   9.8675000  35.7580000  44.6480000   8.2935000  35.4460000
  42.8720000   8.1125000  36.4490000  43.4330000   8.3385000  37.3590000
  42.9350000   7.0545000  36.1900000  41.4220000   8.5445000  36.4670000
  40.8950000   8.3745000  35.5250000  41.3830000   9.6265000  36.6120000
  40.7130000   7.8545000  37.6220000  39.6800000   8.1865000  37.7410000
  41.3830000   8.0975000  38.4490000  40.7470000   6.7815000  37.4220000
  15.8960000  24.7035000  26.6980000  16.0220000  25.7545000  26.9650000
  14.8950000  24.5365000  27.1020000  17.0190000  23.9625000  27.4510000
  18.0060000  24.3005000  27.1280000  16.8620000  22.8935000  27.2960000
  16.9520000  24.1755000  28.9510000  16.0570000  23.6905000  29.3460000
  16.8520000  25.2485000  29.1220000  18.1920000  23.6035000  29.7150000
  19.0120000  24.1315000  29.2240000  18.2900000  22.5425000  29.4720000
  18.0360000  23.8905000  31.1860000  17.9770000  24.9745000  31.3070000
  17.0850000  23.4745000  31.5270000  19.2930000  23.4175000  32.0140000
  19.3300000  22.3265000  32.0310000  20.1400000  23.8245000  31.4570000
  19.1960000  24.0065000  33.4720000  18.6890000  24.9715000  33.5450000
  20.2310000  24.0315000  33.8180000  18.5850000  22.9305000  34.3450000
  17.7850000  22.3895000  33.8450000  19.1470000  22.4145000  35.4200000
  18.7770000  21.4805000  35.8340000  20.2180000  23.0015000  36.2410000
  20.5690000  23.9175000  35.7600000  21.1150000  22.3795000  36.2040000
  19.8290000  23.2965000  37.6880000  19.0680000  24.0785000  37.7120000
  20.7430000  23.6005000  38.2040000  19.5990000  22.0165000  38.4510000
  19.2960000  22.2695000  39.4690000  18.7180000  21.5615000  37.9930000
  20.7720000  21.0275000  38.5550000  20.9910000  20.5765000  37.5850000
  21.6610000  21.5625000  38.8970000  20.3140000  19.9275000  39.4830000
  19.2730000  19.7095000  39.2370000  20.2130000  20.2895000  40.5080000
  21.1480000  18.6805000  39.5360000  20.5370000  17.7785000  39.4550000
  21.7740000  18.7675000  38.6460000  22.0580000  18.4745000  40.7100000
  22.8210000  17.7705000  40.3720000  22.6010000  19.3705000  41.0170000
  21.3970000  17.8505000  41.8880000  22.1840000  17.4395000  42.5240000
  20.6890000  18.5275000  42.3690000  20.6260000  17.1055000  41.6790000
  15.9470000  24.5055000  25.2020000  15.8320000  23.3915000  24.6700000
  16.1510000  25.6655000  24.5020000  15.9340000  25.6825000  23.0510000
  15.9470000  26.7165000  22.6970000  16.7100000  25.1255000  22.5190000
  14.5150000  25.2325000  22.5770000  14.4270000  24.2205000  22.9810000
  14.5180000  25.0775000  21.0900000  15.3400000  24.3895000  20.8760000
  13.5600000  24.6205000  20.8300000  14.6280000  26.3545000  20.4440000
  15.2830000  26.3395000  18.9650000  14.2250000  25.3005000  18.3840000
  14.0880000  25.0545000  16.9660000  15.0020000  24.6455000  16.5270000
  13.8960000  25.9515000  16.3720000  12.9320000  24.1045000  16.7280000
  12.0440000  24.5175000  17.2070000  12.6290000  24.0525000  15.6820000
  13.0950000  22.5965000  17.1240000  12.1770000  21.8455000  16.2190000
  12.4510000  20.8015000  16.0570000  11.1670000  21.9715000  16.6110000
  12.1440000  22.2105000  15.1910000  12.6730000  22.4825000  18.5450000
  12.7740000  21.4195000  18.7670000  13.3790000  23.0205000  19.1800000
  11.6750000  22.8995000  18.6880000  14.4770000  22.0735000  17.0190000
  15.1900000  22.7565000  17.4840000  14.7120000  22.0405000  15.9540000
  14.5540000  21.0625000  17.4200000  15.1050000  27.6665000  18.2970000
  16.6970000  25.9635000  18.9420000  13.4870000  26.1515000  23.0990000
  12.8340000  26.0305000  24.3200000  12.9680000  25.0495000  24.9930000
  11.7360000  27.0865000  24.6120000  10.7040000  26.9235000  24.2950000
  11.8700000  28.0525000  24.1200000  11.8250000  27.4015000  26.1310000
  11.6590000  26.4075000  26.5520000  10.9970000  28.0135000  26.4940000
  13.1610000  27.9965000  26.5590000  13.3180000  28.8435000  25.8880000
  13.9460000  27.3335000  26.1890000  13.0830000  28.3605000  27.9980000
  12.2450000  28.9555000  28.3680000  13.9320000  29.0305000  28.1510000
  13.4110000  27.2525000  28.9750000  14.2400000  26.6395000  28.6140000
  12.5780000  26.5465000  29.0050000  13.7530000  27.7575000  30.4290000
  14.6260000  28.3975000  30.2810000  14.0250000  26.8395000  30.9550000
  12.6510000  28.5105000  31.0600000  12.0560000  27.7175000  31.5180000
  11.9330000  29.0215000  30.4150000  13.2100000  29.3585000  32.1520000
  14.2920000  29.4515000  32.1980000  12.4730000  29.9815000  33.0950000
  12.9710000  30.6855000  33.7570000  10.8910000  30.0365000  33.1700000
  10.4010000  29.8385000  32.2140000  10.6590000  31.1035000  33.2040000
  10.3050000  29.3485000  34.4000000  10.9720000  28.4895000  34.4940000
   9.2400000  29.1315000  34.2930000  10.6530000  30.1425000  35.7420000
  10.3340000  31.1835000  35.6500000  11.7450000  30.1365000  35.7730000
  10.0750000  29.4515000  36.9510000   9.1040000  29.0555000  36.6470000
   9.9530000  30.1795000  37.7560000  11.0120000  28.2915000  37.4780000
  12.0520000  28.5935000  37.6150000  11.0730000  27.4935000  36.7350000
  10.4330000  27.6515000  38.7810000   9.5320000  27.0475000  38.6510000
  10.0260000  28.4945000  39.3440000  11.3960000  26.7035000  39.6410000
  12.3140000  27.1875000  39.9800000  11.6920000  25.8145000  39.0800000
  10.7110000  26.1665000  40.8700000  11.4560000  25.5385000  41.3620000
   9.9100000  25.5095000  40.5220000  10.2740000  26.9355000  41.5090000
  33.2940000  44.2095000  26.3380000  32.7180000  45.1275000  26.2110000
  32.6980000  43.3515000  26.6560000  34.4040000  44.3035000  27.3880000
  35.1250000  45.0855000  27.1390000  35.0310000  43.4115000  27.3290000
  33.8300000  44.4585000  28.8410000  33.0490000  43.7665000  29.1600000
  33.5420000  45.5035000  28.9740000  35.0310000  44.3395000  29.7810000
  35.8500000  44.9415000  29.3820000  35.4790000  43.3455000  29.7190000
  34.5610000  44.7215000  31.2600000  34.1110000  45.7115000  31.1560000
  33.8370000  43.9985000  31.6420000  35.7360000  44.8595000  32.1890000
  36.4070000  43.9985000  32.1700000  36.2270000  45.8115000  31.9770000
  35.0770000  44.9715000  33.6520000  34.7410000  43.9755000  33.9490000
  34.1560000  45.5575000  33.6550000  35.9930000  45.5275000  34.7540000
  36.9270000  45.0185000  34.9770000  35.8520000  46.7445000  35.2650000
  36.6080000  47.1895000  35.9060000  34.6200000  47.6865000  35.0950000
  34.4930000  48.1855000  36.0580000  33.6900000  47.1755000  34.8320000
  35.0670000  48.7705000  34.1020000  35.2400000  48.1385000  33.2290000
  36.1130000  49.0445000  34.2580000  34.2020000  50.0085000  33.9700000
  33.2180000  49.6585000  33.6530000  34.0180000  50.5155000  34.9190000
  34.6160000  51.0875000  32.8500000  34.2150000  50.6495000  31.9340000
  34.0780000  52.0355000  32.9230000  36.1660000  51.4375000  32.7280000
  36.3670000  52.2675000  32.0470000  36.7090000  50.5215000  32.4850000
  36.5830000  51.9845000  34.1230000  36.1100000  52.9465000  34.3350000
  36.2400000  51.3145000  34.9140000  38.1240000  52.2175000  34.0440000
  38.4410000  51.1775000  33.9440000  38.4420000  52.8185000  33.1900000
  38.5720000  52.8245000  35.3880000  38.1630000  53.8115000  35.6140000
  38.4180000  52.1525000  36.2350000  39.6300000  53.0755000  35.2930000
  33.7760000  43.9855000  24.8980000  33.0610000  43.7635000  23.9380000
  35.1040000  44.1995000  24.8110000  35.8720000  43.8375000  23.6340000
  35.7960000  42.7885000  23.3350000  35.4470000  44.4995000  22.8760000
  37.3750000  44.1475000  23.8070000  37.4240000  45.0855000  24.3660000
  38.0720000  44.3315000  22.4190000  37.6730000  45.1525000  21.8170000
  39.1260000  44.6175000  22.4680000  37.9060000  43.1115000  21.6870000
  38.5930000  42.8485000  20.2840000  37.3700000  42.1175000  19.6410000
  36.1540000  42.9345000  19.5500000  36.5840000  43.9375000  19.4910000
  35.6760000  42.7585000  20.5180000  35.4050000  42.6235000  18.2500000
  34.8240000  43.4945000  17.9430000  36.1560000  42.4605000  17.4760000
  34.4750000  41.5645000  18.0590000  35.1490000  40.1725000  18.4760000
  36.2200000  40.1905000  18.2680000  34.9850000  40.0575000  19.5480000
  34.7390000  39.2665000  18.0260000  34.1370000  41.4415000  16.5940000
  33.2900000  40.7885000  16.3760000  33.9060000  42.4245000  16.1800000
  35.0760000  41.1305000  16.1340000  33.3020000  41.7685000  18.9820000
  33.0460000  42.8285000  19.0210000  33.5490000  41.3075000  19.9400000
  32.4550000  41.1835000  18.6210000  39.0410000  44.0615000  19.4400000
  39.8180000  42.0705000  20.4230000  37.9480000  42.9565000  24.5370000
  38.1620000  42.9365000  25.8280000  37.8390000  43.8195000  26.5920000
  38.8090000  41.6245000  26.1950000  39.7430000  41.6355000  25.6300000
  38.1510000  40.8565000  25.7830000  39.1910000  41.4865000  27.6750000
  39.9970000  42.1775000  27.9290000  39.5840000  40.4865000  27.8700000
  38.1280000  41.8485000  28.7280000  37.1400000  41.5445000  28.3750000
  38.0690000  42.9025000  29.0090000  38.3520000  41.1225000  30.0920000
  39.3650000  41.3605000  30.4240000  38.2800000  40.0435000  29.9450000
  37.3460000  41.5325000  31.1730000  36.3680000  41.2375000  30.7860000
  37.5090000  42.6115000  31.2090000  37.6340000  40.9345000  32.5530000
  38.4890000  41.4295000  33.0190000  37.8440000  39.8635000  32.5270000
  36.3630000  41.0535000  33.4990000  35.4940000  40.5745000  33.0420000
  36.0860000  42.0985000  33.6510000  36.6500000  40.3505000  34.7980000
  37.4000000  40.7825000  35.4560000  35.9530000  39.3305000  35.3460000
  36.0830000  38.7905000  36.2810000  34.5790000  38.8915000  34.7270000
  34.7200000  38.4785000  33.7260000  33.9060000  39.7505000  34.7710000
  33.9900000  37.8225000  35.6230000  33.7630000  38.1405000  36.6430000
  34.5890000  36.9125000  35.6950000  32.5900000  37.2825000  35.0980000
  32.0210000  38.0435000  34.5600000  31.9190000  36.9375000  35.8880000
  32.8400000  36.1665000  34.0990000  33.3200000  35.4015000  34.7110000
  33.5220000  36.5235000  33.3250000  31.5860000  35.4495000  33.5960000
  30.9630000  35.2235000  34.4640000  31.8890000  34.5275000  33.0950000
  30.7630000  36.3665000  32.7150000  31.2320000  36.6255000  31.7630000
  30.5860000  37.3245000  33.2080000  29.4070000  35.6505000  32.4870000
  28.8680000  35.6395000  33.4360000  29.5650000  34.6375000  32.1100000
  28.5550000  36.4645000  31.5650000  28.3200000  37.4415000  31.9910000
  27.6480000  35.8795000  31.3940000  28.9690000  36.5735000  30.5610000
  11.2920000  42.5575000  24.3070000  11.2060000  43.6435000  24.2270000
  10.3740000  42.0535000  23.9980000  11.6310000  42.1095000  25.6480000
  12.5070000  42.5995000  26.0780000  11.9090000  41.0565000  25.5770000
  10.4840000  42.2555000  26.5160000   9.5950000  41.6875000  26.2340000
  10.1080000  43.2785000  26.4400000  10.7250000  41.9845000  27.9860000
  11.2230000  42.7625000  28.5690000  11.4040000  41.1585000  28.2050000
   9.3340000  41.8245000  28.7090000   8.6630000  42.6255000  28.3890000
   8.8650000  40.8725000  28.4510000   9.4630000  41.8255000  30.2360000
  10.0720000  40.9575000  30.4940000  10.0100000  42.6915000  30.6150000
   8.0760000  41.7405000  30.9710000   7.4330000  40.9075000  30.6790000
   7.4790000  42.5765000  30.6030000   8.0780000  41.8535000  32.4970000
   7.0720000  41.9605000  32.8970000   9.2200000  41.9495000  33.2000000
  10.1670000  42.1175000  32.6950000   9.2280000  42.3985000  34.6150000
  10.2340000  42.1675000  34.9710000   8.5230000  41.8155000  35.2110000
   8.9190000  43.9025000  34.7210000   7.8830000  44.0455000  34.4050000
   9.5930000  44.5335000  34.1390000   8.8620000  44.2345000  36.2300000
   8.1880000  45.0825000  36.3650000   8.3360000  43.4245000  36.7390000
  10.1970000  44.5715000  36.9650000   9.9870000  44.4475000  38.0290000
  10.9770000  43.8385000  36.7490000  10.7110000  45.9725000  36.5290000
   9.9870000  46.7545000  36.7680000  10.6490000  45.8505000  35.4450000
  12.1070000  46.3225000  37.0930000  11.8700000  46.5705000  38.1300000
  12.6940000  45.4015000  37.0740000  12.7980000  47.4255000  36.3360000
  12.6790000  47.2695000  35.2610000  12.5200000  48.4215000  36.6870000
  14.3490000  47.1735000  36.4800000  14.9120000  47.8525000  35.8350000
  14.7090000  47.4095000  37.4840000  14.6980000  46.1615000  36.2640000
  12.3470000  42.2095000  23.3140000  12.1420000  41.6685000  22.2700000
  13.5120000  42.7455000  23.6000000  14.7340000  42.3015000  22.9010000
  14.9450000  41.3095000  23.3080000  14.5070000  42.3065000  21.8320000
  15.9680000  43.1665000  23.1370000  15.6350000  44.1995000  23.0070000
  17.0830000  43.0495000  22.0890000  16.6670000  43.2285000  21.0940000
  17.8700000  43.7155000  22.4540000  17.6000000  41.6835000  22.0590000
  18.8750000  41.4325000  21.1450000  18.2410000  40.9815000  19.8860000
  17.2960000  39.8875000  19.7800000  16.4740000  39.8565000  20.5000000
  17.9160000  38.9895000  19.8390000  16.5950000  40.0735000  18.4010000
  16.2400000  41.1035000  18.3450000  17.2990000  39.7545000  17.6310000
  15.4070000  39.2425000  18.1770000  14.9660000  39.5755000  16.7600000
  13.9340000  39.2885000  16.5530000  14.9930000  40.6605000  16.6520000
  15.6470000  39.0095000  16.1230000  14.3500000  39.5545000  19.2110000
  14.7310000  39.2095000  20.1730000  14.1970000  40.6285000  19.3220000
  13.4410000  38.9785000  19.0310000  15.6520000  37.7975000  18.3210000
  14.8560000  37.2575000  17.8070000  15.8690000  37.4065000  19.3170000
  16.5810000  37.4885000  17.8390000  19.7640000  42.5285000  20.9070000
  19.9050000  40.3965000  21.4740000  16.3440000  42.8445000  24.4680000
  17.2460000  43.6735000  25.0850000  17.4180000  44.8195000  24.7460000
  17.8980000  43.0745000  26.3530000  18.5600000  42.2375000  26.1210000
  17.1730000  42.6965000  27.0770000  18.7820000  44.1295000  27.0390000
  18.0510000  44.7495000  27.5620000  19.3230000  44.7905000  26.3590000
  19.8220000  43.4725000  27.8900000  20.5250000  43.0015000  27.2000000
  19.3610000  42.7325000  28.5470000  20.7720000  44.4545000  28.6800000
  20.2840000  44.8575000  29.5700000  20.9570000  45.3535000  28.0890000
  22.1130000  43.9285000  29.1500000  22.7940000  44.7695000  29.3020000
  22.6350000  43.3375000  28.3960000  21.9140000  43.1135000  30.4430000
  22.7860000  42.5455000  30.7750000  21.1430000  42.3865000  30.1810000
  21.6200000  44.0225000  31.7110000  21.5490000  43.4065000  32.6100000
  20.6360000  44.4955000  31.6990000  22.7070000  45.0225000  31.9000000
  22.3710000  46.0425000  31.7350000  23.9100000  44.8215000  32.4360000
  24.6030000  45.6075000  32.7240000  24.4400000  43.4805000  32.7990000
  25.0140000  42.9075000  32.0670000  23.6520000  42.7565000  33.0160000
  25.3540000  43.5875000  34.0730000  25.6300000  42.5755000  34.3760000
  24.8930000  44.0745000  34.9340000  26.6750000  44.3135000  33.6290000
  26.5250000  45.3665000  33.3790000  26.9530000  43.8795000  32.6660000
  27.8190000  44.0585000  34.6850000  28.8260000  44.4215000  34.4720000
  27.9390000  42.9745000  34.6380000  27.3920000  44.5425000  36.0710000
  26.5140000  43.9435000  36.3250000  27.2640000  45.6265000  36.0970000
  28.4000000  44.2085000  37.2230000  29.3330000  44.5445000  36.7640000
  28.3860000  43.1665000  37.5500000  28.1310000  44.9765000  38.5470000
  27.1730000  44.6955000  38.9900000  28.0380000  46.0385000  38.3120000
  29.3080000  44.9545000  39.4810000  30.0910000  45.4865000  38.9360000
  29.7850000  43.9785000  39.5890000  28.9590000  45.3435000  40.4400000
  45.8240000  13.6505000  26.0290000  45.1740000  14.3895000  26.5010000
  45.4580000  12.6235000  26.0790000  47.2050000  13.6415000  26.7570000
  47.5180000  14.6855000  26.6980000  47.8410000  13.1255000  26.0350000
  47.1450000  12.9845000  28.1420000  47.2710000  11.9075000  28.0100000
  46.1810000  13.2735000  28.5670000  48.3540000  13.5625000  29.0520000
  47.9910000  14.5645000  29.2910000  49.2730000  13.7245000  28.4860000
  48.6820000  12.7105000  30.2720000  49.3000000  13.3725000  30.8830000
  47.7890000  12.3575000  30.7930000  49.4260000  11.4225000  29.9260000
  49.1930000  10.9745000  28.9580000  50.4600000  11.7625000  29.8360000
  49.2470000  10.4855000  31.1070000  49.8260000   9.5595000  31.0850000
  48.2770000   9.9855000  31.1020000  49.5750000  11.1565000  32.4210000
  50.6510000  11.2835000  32.5200000  48.8410000  11.5025000  33.4590000
  49.3350000  11.9955000  34.2920000  47.3570000  11.3055000  33.7040000
  47.2860000  10.7025000  34.6120000  46.9840000  10.7065000  32.8710000
  46.5330000  12.6665000  33.7610000  45.5840000  12.3905000  34.2240000
  46.3500000  13.0535000  32.7560000  47.1340000  13.7065000  34.7580000
  48.0960000  14.0275000  34.3530000  46.5490000  14.6105000  34.5790000
  46.9430000  13.3785000  36.2660000  46.8530000  14.2405000  36.9310000
  45.9820000  12.8785000  36.4030000  48.0350000  12.4585000  36.9650000
  49.0220000  12.6935000  36.5630000  47.9040000  11.4375000  36.6020000
  47.9870000  12.7225000  38.4650000  48.0440000  13.7605000  38.7980000
  47.0110000  12.3595000  38.7940000  49.1150000  11.9605000  39.2280000
  49.2260000  10.8935000  39.0230000  50.1200000  12.3675000  39.0980000
  48.8570000  12.1895000  40.6960000  47.8050000  12.0145000  40.9310000
  49.5860000  11.6595000  41.3120000  48.9750000  13.2325000  40.9980000
  45.9190000  14.0615000  24.6400000  45.7820000  13.2745000  23.7320000
  46.1130000  15.4265000  24.4140000  46.4350000  15.8695000  23.0310000
  47.0300000  16.7835000  22.9590000  47.0150000  15.0835000  22.5410000
  45.0810000  16.0375000  22.2280000  44.6840000  15.0215000  22.1580000
  45.2390000  16.5415000  20.8710000  45.7360000  17.5105000  20.9630000
  45.8250000  15.8435000  20.2670000  43.9290000  16.8185000  20.3930000
  43.6950000  17.8695000  19.1930000  42.4700000  17.0845000  18.6170000
  41.9040000  17.6575000  17.4260000  42.6520000  17.8095000  16.6450000
  41.4760000  18.6455000  17.6150000  40.8110000  16.6315000  16.9640000
  41.3430000  15.7125000  16.7120000  40.0890000  16.4695000  17.7660000
  39.9900000  17.0955000  15.7700000  40.7100000  16.7315000  14.5410000
  40.1700000  17.1855000  13.7080000  41.6640000  17.2605000  14.5180000
  40.8020000  15.6595000  14.3590000  39.4770000  18.4245000  15.8440000
  38.6940000  18.3755000  15.0850000  38.9590000  18.6175000  16.7850000
  40.3300000  19.0965000  15.7420000  38.8250000  16.1275000  15.8240000
  39.0600000  15.0935000  15.5670000  38.0500000  16.3685000  15.0960000
  38.5310000  16.1405000  16.8750000  43.1470000  19.1555000  19.7060000
  44.9290000  18.1445000  18.4610000  44.0290000  16.6935000  23.0000000
  44.0900000  18.0265000  23.2360000  45.0090000  18.7605000  22.9540000
  42.8760000  18.4335000  23.9960000  42.0100000  17.9945000  23.4960000
  42.7970000  19.5215000  23.9520000  42.9490000  17.8715000  25.3620000
  43.8110000  18.1845000  25.9550000  42.9830000  16.7795000  25.3690000
  41.6890000  18.2245000  26.2090000  40.8480000  17.7405000  25.7080000
  41.6470000  19.3075000  26.0730000  41.8040000  17.8455000  27.6660000
  42.7380000  18.2005000  28.1070000  41.7930000  16.7535000  27.6480000
  40.6730000  18.3965000  28.4780000  39.6620000  18.1705000  28.1310000
  40.7910000  19.4815000  28.4430000  40.8210000  17.9885000  29.9950000
  41.7700000  18.4195000  30.3200000  40.8740000  16.8995000  29.9510000
  39.7090000  18.5925000  30.8610000  39.4670000  19.6275000  30.6140000
  39.9930000  18.4275000  31.9030000  38.3530000  17.8685000  30.6420000
  37.8110000  18.2185000  29.7670000  37.7300000  17.1135000  31.5360000
  36.7260000  16.7385000  31.3540000  38.0960000  16.7075000  33.0050000
  38.8920000  17.3745000  33.3420000  38.4270000  15.6675000  33.0110000
  36.9640000  16.9065000  34.0330000  36.4490000  17.8495000  33.8370000
  37.4070000  16.9755000  35.0290000  35.9520000  15.7875000  34.1870000
  35.5970000  15.4825000  33.2010000  35.1310000  16.1525000  34.8070000
  36.5100000  14.4865000  34.9280000  36.9920000  14.7895000  35.8600000
  37.3750000  14.2335000  34.3110000  35.4090000  13.4415000  35.0690000
  34.4190000  13.8955000  35.1420000  35.6930000  12.6535000  35.7690000
  35.2420000  12.6345000  33.6790000  36.1560000  12.0665000  33.4940000
  34.9860000  13.2655000  32.8250000  34.1780000  11.5725000  33.8640000
  33.1950000  11.9785000  34.1120000  34.4560000  10.9385000  34.7080000
  34.0760000  10.6555000  32.6510000  33.3680000   9.8305000  32.7550000
  35.0670000  10.2715000  32.3980000  33.8480000  11.2165000  31.7430000
  28.7540000  30.7945000  24.3550000  28.6000000  29.7145000  24.2980000
  29.8130000  31.0545000  24.4220000  27.9400000  31.4215000  25.5070000
  26.8810000  31.2445000  25.3080000  28.0210000  32.5035000  25.3900000
  28.3640000  30.8935000  26.8790000  27.8870000  31.4305000  27.7020000
  29.4340000  31.0405000  27.0430000  27.8520000  29.4245000  27.0090000
  28.3330000  28.8945000  26.1850000  26.7670000  29.3385000  26.9240000
  28.1600000  28.7105000  28.3760000  29.2460000  28.7635000  28.4800000
  27.5040000  29.1685000  29.1190000  27.7700000  27.2555000  28.2370000
  26.6840000  27.1695000  28.1680000  28.2100000  26.8115000  27.3420000
  28.2780000  26.4805000  29.4600000  28.1750000  27.0605000  30.3790000
  29.3690000  26.5035000  29.4140000  27.6200000  25.0825000  29.6830000
  26.5500000  25.0405000  29.4970000  28.3390000  23.9545000  29.9070000
  29.3970000  24.1745000  30.0240000  27.8610000  22.6395000  29.8810000
  28.5040000  22.0715000  29.2060000  26.8490000  22.5875000  29.4730000
  27.9680000  22.0825000  31.3190000  27.1730000  22.4925000  31.9440000
  28.9250000  22.4575000  31.6880000  27.9680000  20.5135000  31.2940000
  28.6070000  20.2025000  30.4650000  28.3580000  20.1255000  32.2370000
  26.5690000  19.8695000  30.9410000  25.8790000  20.0965000  31.7570000
  26.2360000  20.2665000  29.9800000  26.6240000  18.3265000  30.8140000
  25.6290000  17.8865000  30.9040000  27.2290000  17.9245000  31.6300000
  27.1370000  17.8375000  29.4100000  26.5960000  18.2805000  28.5720000
  28.1060000  18.2675000  29.1460000  27.2040000  16.3025000  29.3950000
  26.1760000  15.9795000  29.5760000  27.4570000  15.9415000  28.3960000
  28.1840000  15.7945000  30.4200000  29.1520000  16.2955000  30.3460000
  27.7110000  16.0495000  31.3710000  28.4120000  14.7305000  30.3260000
  28.2280000  31.3855000  23.0810000  27.3180000  32.2055000  22.9590000
  28.9290000  30.9105000  22.0440000  28.5880000  31.2645000  20.6920000
  27.6000000  30.9155000  20.3810000  28.7730000  32.3095000  20.4300000
  29.5340000  30.4015000  19.8070000  30.5480000  30.3075000  20.2050000
  29.6850000  30.8755000  18.3650000  30.4330000  31.6715000  18.3580000
  30.0480000  30.0925000  17.6940000  28.4310000  31.2755000  17.8860000
  28.3800000  32.0995000  16.4760000  28.8180000  30.9055000  15.4750000
  29.5670000  31.4105000  14.3530000  30.3330000  32.0735000  14.7610000
  28.8950000  32.0505000  13.7760000  30.2850000  30.2755000  13.6140000
  30.9630000  30.6245000  12.8330000  30.8920000  29.7145000  14.3260000
  29.4920000  29.1965000  13.0190000  28.4250000  29.8365000  12.1050000
  27.6470000  30.1865000  12.7850000  28.9620000  30.5705000  11.5020000
  27.9040000  29.2195000  11.3710000  28.8460000  28.2535000  14.0260000
  29.5250000  28.0505000  14.8550000  27.9900000  28.8115000  14.4100000
  28.4100000  27.3285000  13.6480000  30.4950000  28.4655000  12.1380000
  31.4480000  28.2415000  12.6200000  30.8450000  29.0065000  11.2580000
  30.0560000  27.5125000  11.8380000  27.0420000  32.6325000  16.2450000
  29.1960000  33.3475000  16.4070000  28.9230000  29.0575000  19.9010000
  29.7350000  28.0015000  19.9700000  30.9550000  28.1275000  19.7130000
  29.0550000  26.7345000  20.1940000  29.5880000  25.8805000  19.7720000
  28.1750000  26.8425000  19.5560000  28.5950000  26.4965000  21.6520000
  28.0450000  25.5745000  21.4500000  28.0290000  27.3385000  22.0550000
  29.8060000  26.1305000  22.5130000  30.3600000  27.0675000  22.5990000
  30.4280000  25.4135000  21.9720000  29.4620000  25.6005000  23.8990000
  28.7750000  24.7545000  23.8220000  28.8390000  26.4185000  24.2670000
  30.7370000  25.3815000  24.7300000  31.2150000  26.3585000  24.8200000
  31.3580000  24.7055000  24.1380000  30.5770000  24.8445000  26.1460000
  30.0710000  23.8935000  25.9640000  29.8110000  25.4185000  26.6730000
  31.8940000  24.8895000  26.9630000  31.5720000  24.6635000  27.9820000
  32.3850000  25.8595000  26.8710000  32.9550000  23.8005000  26.5060000
  32.5150000  22.9655000  25.9670000  34.2790000  23.9325000  26.4820000
  34.9330000  23.2095000  26.0010000  35.0740000  25.0205000  27.2230000
  35.6210000  24.6575000  28.0960000  34.3630000  25.8175000  27.4480000
  36.0690000  25.7225000  26.2280000  35.5610000  25.8595000  25.2710000
  36.8420000  25.0005000  25.9580000  36.8340000  26.8925000  26.8450000
  36.1870000  27.7365000  27.0920000  37.6390000  27.3045000  26.2340000
  37.5970000  26.5175000  28.0700000  38.1800000  25.6205000  27.8540000
  36.9030000  26.1515000  28.8300000  38.4790000  27.6415000  28.6320000
  37.8050000  28.4845000  28.7970000  39.2540000  27.9145000  27.9120000
  39.2140000  27.1315000  29.9190000  39.7930000  28.0055000  30.2280000
  39.9880000  26.4255000  29.6110000  38.4350000  26.7675000  31.1840000
  37.5740000  26.1395000  30.9460000  38.0730000  27.6245000  31.7560000
  39.3410000  26.1365000  32.2040000  40.1050000  26.7795000  32.6460000
  39.7470000  25.1425000  32.0040000  38.6380000  25.9505000  33.0190000
  55.5230000   9.1045000  22.4670000  56.5830000   9.2245000  22.2380000
  55.1570000   9.8715000  23.1520000  55.3850000   7.7705000  23.3440000
  56.1470000   7.7665000  24.1270000  55.5790000   6.9325000  22.6710000
  53.9720000   7.5805000  23.9640000  53.3460000   7.1055000  23.2060000
  53.4440000   8.5335000  24.0390000  53.9520000   6.9125000  25.4210000
  53.0520000   7.2305000  25.9500000  54.7080000   7.1525000  26.1710000
  53.7980000   5.3455000  25.2260000  53.5570000   5.0015000  26.2340000
  52.9760000   5.0265000  24.5820000  55.0360000   4.5455000  24.6760000
  55.1680000   4.8975000  23.6500000  55.9520000   4.8695000  25.1740000
  54.7750000   3.0295000  24.6910000  53.8400000   2.8615000  24.1520000
  54.5810000   2.7535000  25.7290000  55.9210000   2.2135000  24.1840000
  56.6650000   2.0915000  24.9670000  56.2560000   2.1055000  22.9290000
  57.1590000   1.5665000  22.6550000  55.1830000   2.2925000  21.7980000
  55.3390000   3.2395000  21.2760000  54.1770000   2.2685000  22.2230000
  55.4090000   1.0135000  20.9510000  56.3770000   1.0785000  20.4490000
  54.6470000   0.9355000  20.1740000  55.3840000  -0.2885000  21.8330000
  56.1510000  -0.4335000  22.5970000  54.3800000  -0.3885000  22.2510000
  55.6000000  -1.4995000  20.9390000  56.4720000  -1.3005000  20.3130000
  55.9280000  -2.3615000  21.5240000  54.2500000  -1.8195000  20.2120000
  54.4660000  -2.6875000  19.5860000  53.8630000  -0.9355000  19.7020000
  53.2020000  -2.5055000  21.1020000  53.6890000  -3.4165000  21.4570000
  52.9180000  -1.8825000  21.9520000  51.8910000  -2.8745000  20.2990000
  51.2910000  -2.0095000  20.0080000  52.1210000  -3.4575000  19.4050000
  51.0440000  -3.8315000  21.1240000  50.1720000  -4.0655000  20.5100000
  51.5120000  -4.7735000  21.4150000  50.7990000  -3.3165000  22.0560000
  54.6010000   9.2835000  21.2510000  53.4570000   9.6675000  21.3110000
  55.2170000   8.9935000  20.0830000  54.4570000   8.7535000  18.8680000
  53.7560000   9.5875000  18.7790000  55.1820000   8.8335000  18.0540000
  53.8350000   7.3115000  18.8660000  54.5860000   6.6025000  19.2220000
  53.1860000   7.1505000  17.5460000  53.8990000   6.8155000  16.7880000
  52.3890000   6.4035000  17.5800000  52.5330000   8.3815000  17.0090000
  51.6060000   8.2775000  15.7610000  50.2270000   8.5805000  16.5280000
  49.0830000   8.7125000  15.6860000  49.1200000   7.9135000  14.9420000
  49.1540000   9.6365000  15.1070000  47.7460000   8.6775000  16.4500000
  47.0050000   8.7235000  15.6510000  47.7280000   7.7905000  17.0850000
  47.4490000   9.6705000  17.5440000  47.5240000  11.1265000  17.1220000
  47.1710000  11.6835000  17.9910000  48.5380000  11.3405000  16.7790000
  46.8730000  11.2845000  16.2610000  48.3690000   9.4135000  18.7100000
  49.3340000   9.8725000  18.4890000  47.9840000   9.7575000  19.6710000
  48.6590000   8.3625000  18.7550000  46.0760000   9.5125000  18.1530000
  45.3030000   9.5935000  17.3880000  45.9540000  10.3145000  18.8830000
  45.9580000   8.5395000  18.6330000  52.0750000   9.3315000  14.7850000
  51.5910000   6.9345000  15.1250000  52.7480000   7.2465000  19.8590000
  52.5080000   5.9825000  20.3190000  53.0740000   4.9645000  19.9520000
  51.3780000   6.1085000  21.2860000  50.4780000   6.3955000  20.7380000
  51.7100000   6.9255000  21.9310000  51.1480000   4.8155000  22.1450000
  50.3320000   4.9385000  22.8590000  52.0500000   4.5975000  22.7210000
  50.7390000   3.6595000  21.3280000  51.4890000   3.3385000  20.6020000
  49.8850000   3.9585000  20.7170000  50.2660000   2.3545000  22.0990000
  49.7980000   1.7215000  21.3420000  49.5530000   2.6695000  22.8620000
  51.3770000   1.6085000  22.9540000  51.6410000   2.2275000  23.8130000
  52.2700000   1.5365000  22.3290000  50.9080000   0.2315000  23.5310000
  50.6440000  -0.3795000  22.6650000  50.0220000   0.5645000  24.0750000
  51.9590000  -0.4025000  24.4040000  52.2680000   0.1555000  25.2900000
  52.8810000  -0.6085000  23.8550000  51.3980000  -1.7355000  24.7210000
  51.4530000  -2.4445000  23.8990000  50.9850000  -2.1955000  25.8830000
  50.6150000  -3.2115000  25.9920000  50.8290000  -1.3425000  27.1160000
  50.2300000  -0.4805000  26.8170000  51.8520000  -1.1325000  27.4360000
  50.1020000  -1.9795000  28.3020000  50.7010000  -2.8395000  28.6090000
  49.0990000  -2.3095000  28.0250000  50.0960000  -0.9725000  29.6060000
  51.0300000  -0.4065000  29.5860000  49.9850000  -1.6055000  30.4880000
  48.9330000   0.0725000  29.4710000  47.9820000  -0.4345000  29.2960000
  49.0800000   0.8035000  28.6730000  48.8950000   0.9455000  30.7680000
  49.8770000   1.4205000  30.8280000  48.7460000   0.2955000  31.6330000
  47.8620000   2.0155000  30.6630000  46.8450000   1.6815000  30.4490000
  48.1440000   2.7445000  29.9000000  47.6650000   2.8665000  31.9410000
  47.0390000   3.6665000  31.5430000  48.5680000   3.4055000  32.2330000
  47.0160000   2.1405000  33.1180000  46.7710000   2.9145000  33.8480000
  47.6000000   1.3055000  33.5100000  46.1020000   1.6665000  32.7550000
  26.9150000  16.4075000  24.7620000  26.5020000  17.0105000  25.5730000
  26.8600000  15.3615000  25.0690000  28.3330000  16.7245000  24.4120000
  28.4020000  17.8145000  24.4390000  28.5620000  16.2285000  23.4670000
  29.3300000  16.2385000  25.5040000  29.2800000  15.1495000  25.5580000
  29.1290000  16.6185000  26.5080000  30.7670000  16.6535000  25.2150000
  30.7730000  17.7455000  25.2230000  30.7750000  16.1985000  24.2220000
  31.7870000  15.9835000  26.1950000  31.8150000  16.4775000  27.1680000
  31.7330000  14.8995000  26.3110000  33.1560000  16.3075000  25.6640000
  33.2370000  15.8205000  24.6890000  33.3510000  17.3665000  25.4820000
  34.2310000  15.7325000  26.6170000  35.0540000  15.5875000  25.9140000
  33.9420000  14.7315000  26.9460000  34.7080000  16.6445000  27.7900000
  35.3830000  17.3955000  27.3890000  34.5720000  16.4635000  29.1020000
  35.2370000  16.9215000  29.8290000  33.5200000  15.6035000  29.7520000
  34.0240000  14.7005000  30.1040000  32.6680000  15.2265000  29.1840000
  32.7460000  16.3185000  30.9090000  32.0030000  17.0115000  30.5100000
  33.5160000  16.8685000  31.4540000  32.0800000  15.2555000  31.7520000
  31.3920000  14.6375000  31.1710000  32.8600000  14.5735000  32.0990000
  31.4340000  15.9535000  32.9450000  32.0960000  16.7385000  33.3150000
  30.5490000  16.5215000  32.6510000  30.8360000  14.8885000  34.0030000
  31.6350000  14.2575000  34.3950000  30.1290000  14.1875000  33.5550000
  30.2800000  15.5855000  35.2550000  31.1600000  15.8275000  35.8540000
  29.7950000  16.5405000  35.0380000  29.3060000  14.6995000  36.0950000
  28.4980000  14.3485000  35.4490000  29.8030000  13.7985000  36.4600000
  28.7450000  15.5025000  37.2690000  28.3580000  16.5085000  37.0900000
  27.8990000  14.9575000  37.6950000  29.5610000  15.7085000  37.9640000
  26.0240000  16.6245000  23.5550000  25.1910000  15.8085000  23.0240000
  26.1810000  17.8585000  23.1500000  25.6200000  18.2725000  21.8610000
  26.0180000  19.1905000  21.4220000  25.8980000  17.4005000  21.2620000
  24.1070000  18.3645000  21.8390000  23.6860000  17.6825000  22.5820000
  23.5970000  17.8815000  20.4290000  23.5500000  16.7945000  20.3240000
  22.5470000  18.1615000  20.3120000  24.5480000  18.3525000  19.4400000
  24.1900000  18.1485000  17.8380000  24.3260000  16.5745000  17.7440000
  24.6180000  16.0015000  16.4320000  25.6790000  15.9595000  16.1710000
  24.1490000  16.7075000  15.7420000  23.9460000  14.6145000  16.3650000
  24.4630000  14.0315000  17.1270000  22.8750000  14.6815000  16.5650000
  23.9970000  13.9355000  14.9640000  25.4170000  13.5255000  14.7160000
  25.7770000  13.0095000  15.6070000  25.5330000  12.9505000  13.7960000
  26.0240000  14.4295000  14.6450000  23.6680000  14.9415000  13.7960000
  24.5240000  15.5805000  13.5760000  23.4600000  14.2695000  12.9620000
  22.7950000  15.5655000  13.9940000  23.0520000  12.7475000  14.9320000
  22.0820000  13.0395000  15.3360000  23.3540000  12.1715000  15.8080000
  23.1140000  12.1675000  14.0100000  22.9030000  18.7015000  17.3980000
  25.3010000  18.8495000  17.0810000  23.7450000  19.7615000  22.1390000
  22.5460000  20.2275000  22.5490000  21.6580000  19.4615000  22.8400000
  22.4240000  21.7215000  22.3610000  23.1860000  22.1375000  21.6990000
  22.5340000  22.1645000  23.3540000  20.9800000  22.0105000  21.7210000
  20.1840000  21.6325000  22.3650000  21.0610000  21.3045000  20.8920000
  20.7290000  23.4595000  21.3090000  19.8040000  23.6545000  20.7620000
  21.3890000  23.8515000  20.5320000  20.7170000  24.3695000  22.5350000
  20.6910000  25.3805000  22.1230000  21.7170000  24.3675000  22.9730000
  19.4870000  24.1305000  23.4240000  19.2930000  23.0745000  23.6230000
  18.6590000  24.5785000  22.8700000  19.6810000  24.9385000  24.7630000
  18.7640000  25.2125000  25.2890000  20.1390000  25.9165000  24.5980000
  20.6050000  24.1975000  25.6910000  21.5250000  23.8915000  25.1900000
  20.0990000  23.2845000  26.0120000  21.0770000  25.1315000  26.8310000
  20.6110000  26.1115000  26.7840000  21.8970000  24.8855000  27.8260000
  22.0790000  25.5535000  28.6640000  22.6460000  23.5515000  27.9230000
  23.4880000  23.5525000  27.2280000  22.1080000  22.7145000  27.4720000
  22.9420000  23.2765000  29.4770000  22.0440000  23.5235000  30.0470000
  23.7740000  23.9195000  29.7700000  23.4430000  21.8555000  29.7380000
  24.4530000  21.7405000  29.3390000  22.8860000  21.1095000  29.1680000
  23.3790000  21.4885000  31.2230000  23.7200000  20.4555000  31.3150000
  22.3470000  21.5245000  31.5790000  24.1880000  22.4045000  32.0550000
  23.7820000  23.4115000  32.1760000  25.1870000  22.4135000  31.6130000
  24.3600000  21.8205000  33.4850000  25.3290000  22.1765000  33.8420000
  24.5130000  20.7405000  33.4390000  23.4720000  22.3045000  34.5480000
  22.4380000  22.3145000  34.1980000  23.6040000  23.3345000  34.8830000
  23.5720000  21.3955000  35.8490000  24.6160000  21.1725000  36.0770000
  23.0260000  20.4525000  35.7750000  23.2420000  22.0285000  36.6750000
  -0.7000000  39.5145000  27.3570000  -1.0310000  40.5435000  27.1960000
  -1.5080000  38.9345000  27.8080000   0.4170000  39.6025000  28.3620000
  -0.0190000  40.2115000  29.1560000   1.2350000  40.1065000  27.8430000
   0.7960000  38.2025000  28.8210000   1.4750000  37.7815000  28.0770000
  -0.0410000  37.5255000  28.6360000   1.2690000  38.1465000  30.2700000
   1.4790000  37.1375000  30.6290000   0.4390000  38.5085000  30.8810000
   2.5960000  38.9365000  30.3450000   3.3330000  38.4955000  29.6710000
   2.5760000  39.9855000  30.0410000   3.1090000  38.7385000  31.7590000
   2.4960000  39.3215000  32.4490000   3.1560000  37.6735000  31.9940000
   4.5460000  39.3805000  31.9620000   5.4030000  39.0915000  31.3500000
   4.8720000  39.0265000  32.9420000   4.4520000  40.8685000  31.9740000
   4.7570000  41.3965000  31.0740000   4.1580000  41.6805000  32.9840000
   4.1570000  42.7655000  32.9290000   3.7820000  41.2035000  34.3630000
   3.4430000  40.1675000  34.2960000   3.0300000  41.8665000  34.7950000
   4.9550000  41.1685000  35.3910000   5.8310000  40.7795000  34.8690000
   4.6880000  40.4175000  36.1380000   5.3030000  42.5905000  35.8790000
   6.2000000  42.4235000  36.4800000   5.4520000  43.2765000  35.0420000
   4.3030000  43.3165000  36.7790000   3.4380000  43.5085000  36.1400000
   4.0680000  42.7355000  37.6730000   4.8910000  44.7465000  37.2800000
   5.1520000  45.4675000  36.5040000   5.8000000  44.5975000  37.8660000
   3.9110000  45.2795000  38.2990000   3.6990000  44.4655000  38.9950000
   4.5510000  45.9435000  38.8840000   2.7450000  46.1085000  37.7650000
   2.9660000  46.9445000  37.0980000   2.1560000  45.3735000  37.2110000
   1.9170000  46.6385000  38.9000000   0.8640000  46.7945000  38.6560000
   1.9830000  46.0205000  39.7980000   2.3940000  47.5725000  39.2040000
  -0.2050000  38.8585000  26.0920000   0.8270000  39.2195000  25.5750000
  -1.0030000  37.9305000  25.5560000  -0.6550000  37.2435000  24.3060000
  -1.5520000  36.6545000  24.1010000  -0.5110000  38.0745000  23.6100000
   0.5940000  36.3895000  24.5000000   1.5090000  36.8825000  24.8380000
   0.9180000  35.6615000  23.0670000   1.6210000  34.8245000  23.0610000
   0.0090000  35.1355000  22.7620000   1.4240000  36.7045000  22.1240000
   1.9680000  36.2625000  20.7110000   3.4800000  36.8615000  20.7830000
   4.4810000  36.4175000  19.8300000   3.9330000  36.3525000  18.8870000
   4.6400000  35.3855000  20.1540000   5.6800000  37.3625000  19.8310000
   6.2930000  36.8665000  19.0770000   5.3920000  38.3835000  19.5790000
   6.5270000  37.5295000  21.0780000   7.1370000  36.2255000  21.6050000
   6.3650000  35.8035000  22.2490000   7.3220000  35.6845000  20.6760000
   8.0160000  36.6145000  22.1220000   5.9570000  38.3615000  22.2510000
   5.3760000  39.2065000  21.8770000   5.2580000  37.6815000  22.7410000
   6.8130000  38.7195000  22.8240000   7.6430000  38.2985000  20.5120000
   8.2880000  38.6195000  21.3310000   7.1890000  39.1705000  20.0390000
   8.1790000  37.7125000  19.7640000   2.0400000  34.7755000  20.7350000
   1.2450000  36.8765000  19.5280000   0.3480000  35.4505000  25.5570000
  -0.6420000  34.4985000  25.7250000  -1.5070000  34.2735000  24.8870000
  -0.5290000  33.5835000  26.9210000   0.1100000  32.7525000  26.6150000
  -1.4600000  33.0415000  27.1030000   0.1460000  34.3185000  28.1260000
  -0.4060000  35.2595000  28.1690000   1.1730000  34.6465000  27.9530000
   0.0420000  33.5155000  29.4730000   0.3840000  32.4845000  29.3640000
  -0.9680000  33.5355000  29.8870000   0.8370000  34.2105000  30.5570000
   0.5120000  35.2515000  30.6140000   1.8660000  34.2625000  30.1930000
   0.8880000  33.4425000  31.9760000   1.1330000  32.3915000  31.8110000
  -0.1050000  33.3645000  32.4220000   1.9110000  34.0405000  32.9080000
   1.4840000  34.9395000  33.3570000   2.7720000  34.2555000  32.2720000
   2.2590000  33.0055000  33.9990000   2.7470000  32.1315000  33.5630000
   1.2890000  32.8165000  34.4630000   3.1410000  33.6855000  34.9810000
   2.6970000  34.6305000  35.2830000   4.4430000  33.4515000  35.2160000
   4.9420000  34.1785000  35.8510000   5.2470000  32.2085000  34.7160000
   4.5400000  31.4855000  34.3040000   5.7130000  31.7245000  35.5760000
   6.2720000  32.6145000  33.6650000   6.8320000  33.3695000  34.2200000
   5.7570000  33.1155000  32.8430000   7.2380000  31.4645000  33.3100000
   7.4780000  30.9245000  34.2280000   8.1860000  31.8895000  32.9720000
   6.9100000  30.4925000  32.1480000   5.9230000  30.0525000  32.3040000
   7.6380000  29.6815000  32.2130000   6.9950000  31.3015000  30.7570000
   7.7590000  32.0785000  30.8310000   6.0050000  31.7215000  30.5660000
   7.1870000  30.3265000  29.6040000   6.6760000  29.3805000  29.7960000
   8.2540000  30.1565000  29.7590000   6.8560000  30.9465000  28.2460000
   7.3880000  31.8585000  27.9660000   5.7840000  31.1525000  28.2440000
   7.2240000  29.9705000  27.1440000   8.2590000  29.6345000  27.2360000
   6.9490000  30.3935000  26.1760000   6.6020000  29.0755000  27.2130000
  37.9570000   2.7025000  23.8650000  37.3640000   2.7965000  24.7770000
  38.0490000   1.6295000  23.6810000  39.4270000   3.2565000  24.0930000
  39.7630000   2.9905000  25.0970000  39.4430000   4.3485000  24.0880000
  40.4660000   2.5415000  23.2010000  40.2140000   2.9115000  22.2050000
  40.2690000   1.4685000  23.1420000  41.9130000   2.8505000  23.5700000
  42.5900000   2.5085000  22.7840000  42.1500000   2.4285000  24.5490000
  42.1800000   4.3515000  23.5390000  41.8790000   4.8975000  22.6430000
  41.6320000   4.7505000  24.3960000  43.7250000   4.6095000  23.7190000
  44.4800000   3.9005000  23.3720000  43.9770000   5.5665000  23.2560000
  43.9330000   4.7045000  25.2310000  43.9130000   3.7225000  25.7090000
  43.0730000   5.1795000  25.7080000  45.2650000   5.3275000  25.6100000
  45.8840000   5.4945000  24.7320000  45.6220000   5.7915000  26.8650000
  46.5520000   6.3005000  27.1030000  44.7150000   5.6625000  28.0350000
  43.6730000   5.5685000  27.7220000  44.9060000   6.5735000  28.6060000
  45.0270000   4.4715000  28.9090000  45.9060000   4.7055000  29.5140000
  45.0990000   3.6835000  28.1570000  43.8710000   4.0315000  29.7810000
  43.0010000   3.9125000  29.1320000  43.8970000   3.0535000  30.2660000
  43.3750000   5.2665000  30.6920000  43.1960000   6.1655000  30.0990000
  42.3730000   4.9625000  31.0040000  44.2820000   5.5045000  31.9790000
  44.5860000   4.5095000  32.3100000  43.6570000   6.0165000  32.7140000
  45.4920000   6.3475000  31.7690000  46.1850000   6.0245000  30.9890000
  45.1180000   7.2865000  31.3570000  46.2440000   6.4715000  33.1620000
  45.5500000   6.9765000  33.8370000  46.6280000   5.5035000  33.4920000
  47.3420000   7.4755000  32.9760000  47.9810000   7.7365000  33.8220000
  48.0400000   7.2305000  32.1730000  46.8960000   8.4095000  32.6260000
  37.3820000   3.4275000  22.6760000  37.3130000   4.6195000  22.5680000
  37.0870000   2.4495000  21.6880000  36.6750000   2.8655000  20.4040000
  35.5960000   3.0325000  20.4530000  37.1800000   3.7665000  20.0490000
  36.9220000   1.6265000  19.6150000  37.9250000   1.2525000  19.8360000
  36.7760000   1.8855000  18.1060000  37.6310000   2.4895000  17.7920000
  36.9250000   0.9035000  17.6500000  35.5010000   2.5325000  17.8060000
  35.2150000   2.8135000  16.2570000  36.0540000   4.1585000  16.2280000
  36.3150000   4.6495000  14.8910000  35.3320000   5.0085000  14.5730000
  36.7000000   3.8835000  14.2130000  37.3860000   5.7475000  15.0170000
  37.4170000   6.4165000  14.1560000  37.2320000   6.2965000  15.9480000
  38.7840000   5.2975000  15.1050000  39.4230000   6.6055000  15.3760000
  39.4130000   7.1925000  14.4560000  38.8940000   7.1275000  16.1740000
  40.4090000   6.3315000  15.7540000  39.4060000   4.7755000  13.8560000
  40.4180000   4.4995000  14.1580000  38.9090000   3.9265000  13.3870000
  39.4390000   5.6675000  13.2280000  39.0120000   4.3235000  16.2270000
  38.7130000   3.3325000  15.8830000  38.5020000   4.7365000  17.1000000
  40.0860000   4.4955000  16.3130000  35.9050000   1.8075000  15.4440000
  33.8010000   2.9885000  15.8270000  35.9070000   0.6805000  19.9480000
  36.1190000  -0.6135000  19.9000000  37.1200000  -1.0995000  19.4110000
  34.9470000  -1.4725000  20.5180000  35.2660000  -2.5165000  20.5490000
  34.0620000  -1.5285000  19.8810000  34.6290000  -0.9725000  22.0100000
  35.5060000  -0.6835000  22.5940000  34.1610000  -1.8155000  22.5230000
  33.6440000   0.1675000  22.0490000  32.6980000  -0.3165000  21.7970000
  33.9820000   1.0005000  21.4290000  33.5570000   0.7625000  23.4480000
  34.5380000   1.1325000  23.7500000  33.2720000   0.0665000  24.2390000
  32.5280000   1.8725000  23.4230000  31.5110000   1.5075000  23.2660000
  32.7820000   2.5565000  22.6110000  32.5340000   2.7615000  24.7220000
  31.9610000   3.6565000  24.4700000  33.5920000   2.9935000  24.8610000
  31.8020000   2.0755000  25.9810000  32.4260000   1.2195000  26.2480000
  30.8150000   1.7815000  25.6180000  31.8380000   3.0675000  27.1690000
  31.4440000   4.0505000  26.9240000  32.3360000   2.7475000  28.3970000
  32.2540000   3.5455000  29.1310000  33.0280000   1.5445000  28.8990000
  33.6300000   1.5695000  29.8100000  33.6800000   1.2225000  28.0840000
  32.0230000   0.4045000  29.0350000  31.3730000   0.3305000  28.1600000
  31.3510000   0.6285000  29.8660000  32.7460000  -0.8935000  29.4010000
  33.2420000  -0.7375000  30.3620000  33.4810000  -1.1155000  28.6250000
  31.7740000  -1.9975000  29.6550000  30.8260000  -1.5995000  30.0220000
  32.2050000  -2.6975000  30.3730000  31.3270000  -2.8315000  28.3770000
  32.1630000  -3.3625000  27.9170000  30.9300000  -2.1005000  27.6700000
  30.1410000  -3.8355000  28.6710000  29.2330000  -3.2335000  28.7410000
  30.2500000  -4.3365000  29.6350000  29.9110000  -4.7605000  27.4520000
  30.1460000  -4.2165000  26.5350000  28.9790000  -5.3275000  27.5060000
  31.0560000  -5.8445000  27.4860000  31.0460000  -6.4125000  28.4190000
  32.0530000  -5.4025000  27.4320000  31.0550000  -6.6145000  26.7110000
  22.5260000   1.9575000  26.4940000  23.0320000   2.7015000  27.1120000
  21.5740000   1.5475000  26.8390000  23.5840000   0.7955000  26.5190000
  24.5610000   1.2595000  26.3690000  23.3800000   0.1565000  25.6570000
  23.5450000  -0.1785000  27.7210000  23.2890000   0.4085000  28.6050000
  24.5620000  -0.5665000  27.8090000  22.5750000  -1.3865000  27.6660000
  22.7690000  -2.0035000  26.7870000  21.5820000  -0.9475000  27.5510000
  22.5710000  -2.2175000  28.9940000  23.5560000  -2.3805000  29.4350000
  22.0000000  -1.6705000  29.7460000  21.9430000  -3.6025000  28.9250000
  20.9220000  -3.5045000  28.5480000  22.5970000  -4.2405000  28.3280000
  21.7830000  -4.2735000  30.2520000  22.7340000  -4.3505000  30.7840000
  21.4090000  -5.2535000  29.9500000  20.6760000  -3.5955000  31.1540000
  19.8620000  -3.2265000  30.5350000  20.7540000  -3.4595000  32.4570000
  19.9390000  -2.9065000  32.9180000  21.8100000  -3.9005000  33.4090000
  22.3190000  -3.0645000  33.8930000  22.6040000  -4.3815000  32.8340000
  21.1520000  -4.7565000  34.4970000  21.1030000  -5.7755000  34.1080000
  20.1440000  -4.3365000  34.5240000  21.9710000  -4.6485000  35.7930000
  22.9000000  -5.1805000  35.5770000  22.1070000  -3.5825000  35.9850000
  21.1180000  -5.2155000  36.9860000  21.4730000  -4.8415000  37.9490000
  20.1050000  -4.8455000  36.8150000  21.1300000  -6.7695000  37.0190000
  20.8380000  -7.2875000  36.1030000  20.4690000  -7.0305000  37.8480000
  22.5630000  -7.2335000  37.4310000  22.7910000  -8.2495000  37.1020000
  23.2990000  -6.5775000  36.9620000  22.8860000  -7.1205000  38.8850000
  22.9660000  -6.0375000  38.9960000  22.1110000  -7.5215000  39.5420000
  24.2160000  -7.8255000  39.1670000  24.4650000  -7.6665000  40.2180000
  24.2450000  -8.9025000  38.9850000  24.9030000  -7.3955000  38.4350000
  22.3910000   2.6185000  25.1650000  21.3770000   3.3325000  24.9410000
  23.3340000   2.3195000  24.2850000  23.3480000   2.9285000  23.0560000
  22.4570000   2.6415000  22.4910000  23.5300000   4.0025000  23.1430000
  24.5910000   2.3045000  22.3250000  24.7090000   2.6425000  21.2920000
  24.4560000   0.7945000  22.1050000  24.1060000   0.3535000  23.0420000
  23.6770000   0.5945000  21.3660000  25.7590000   0.1635000  21.8000000
  26.5130000   0.6105000  20.4480000  27.8970000   1.1115000  21.0870000
  28.4070000   2.3895000  20.6260000  29.0560000   2.7065000  21.4460000
  27.5980000   3.1145000  20.5030000  29.1670000   2.2775000  19.3450000
  28.5020000   1.7055000  18.6960000  29.4190000   3.2715000  18.9730000
  30.5380000   1.6435000  19.3160000  31.4860000   2.5365000  19.9770000
  31.3710000   2.5135000  21.0620000  32.5160000   2.2295000  19.7870000
  31.4700000   3.5305000  19.5280000  30.8460000   1.4445000  17.8730000
  31.8310000   0.9795000  17.8170000  30.1650000   0.7085000  17.4420000
  30.7180000   2.4635000  17.5050000  30.4080000   0.3355000  20.0560000
  29.5410000  -0.2075000  19.6770000  30.3550000   0.6195000  21.1080000
  31.2490000  -0.3085000  19.7920000  26.8990000  -0.5725000  19.5510000
  25.8250000   1.4555000  19.4440000  25.7670000   2.5925000  23.0550000
  26.1120000   3.8445000  23.1350000  25.7960000   4.7895000  22.4700000
  27.0030000   4.1055000  24.3000000  27.9860000   4.4895000  24.0180000
  27.2250000   3.1585000  24.7950000  26.4350000   5.0815000  25.3890000
  26.1120000   5.9985000  24.8920000  27.2250000   5.4895000  26.0220000
  25.2180000   4.4655000  26.1150000  25.5280000   3.5085000  26.5380000
  24.4790000   4.2105000  25.3520000  24.6020000   5.3995000  27.1590000
  23.5350000   5.1685000  27.1260000  24.5770000   6.4695000  26.9390000
  25.1430000   5.1805000  28.5480000  26.2030000   5.4425000  28.5720000
  25.2390000   4.1405000  28.8660000  24.3130000   5.8595000  29.6340000
  23.3140000   5.6475000  29.2470000  24.4270000   6.9415000  29.5500000
  24.6030000   5.4135000  31.0990000  25.6080000   5.6925000  31.4230000
  24.5130000   4.3255000  31.1350000  23.5400000   6.1865000  32.0250000
  22.6430000   5.6085000  32.2330000  23.7290000   7.3875000  32.4590000
  22.9010000   7.7475000  33.0650000  24.8760000   8.3785000  32.1800000
  24.7000000   8.9065000  31.2410000  25.8430000   7.9065000  31.9910000
  25.0270000   9.3895000  33.3030000  24.7470000   9.0215000  34.2920000
  24.4160000  10.2905000  33.2180000  26.3620000  10.0635000  33.3520000
  26.5710000  10.7815000  32.5560000  27.1640000   9.3255000  33.2880000
  26.5170000  10.6485000  34.7280000  26.3800000   9.8795000  35.4910000
  25.7770000  11.4225000  34.9460000  27.9550000  11.1705000  34.9670000
  28.0070000  11.8215000  35.8420000  28.2310000  11.8615000  34.1690000
  29.0400000  10.0995000  35.2180000  29.1670000   9.5345000  34.2930000
  28.7340000   9.3955000  35.9950000  30.3810000  10.7405000  35.6010000
  30.2930000  11.0695000  36.6390000  30.6890000  11.5665000  34.9570000
  31.5250000   9.7565000  35.6210000  31.7690000   9.5395000  34.5790000
  31.2520000   8.8875000  36.2240000  32.4120000  10.2035000  36.0750000
  34.1930000  23.3225000  23.1640000  34.4900000  24.1825000  23.7680000
  33.1910000  23.0815000  23.5260000  35.0920000  22.0535000  23.2980000
  35.2750000  21.7655000  24.3350000  36.0980000  22.3335000  22.9790000
  34.5940000  20.7935000  22.5610000  34.4490000  20.9405000  21.4890000
  33.7190000  20.3235000  23.0140000  35.6840000  19.7325000  22.5270000
  36.5390000  20.1575000  21.9970000  35.2670000  18.9005000  21.9550000
  36.0610000  19.2515000  23.9390000  36.3900000  20.0975000  24.5460000
  35.2270000  18.6985000  24.3760000  37.2230000  18.2205000  23.8920000
  37.0730000  17.3845000  23.2060000  38.0650000  18.8045000  23.5140000
  37.4950000  17.6495000  25.2600000  36.5290000  17.3625000  25.6820000
  37.9170000  18.3635000  25.9710000  38.4290000  16.5555000  25.2670000
  38.9660000  16.4875000  24.3250000  38.7810000  15.7395000  26.2630000
  39.5580000  15.0175000  26.0290000  38.2350000  15.6305000  27.6580000
  37.4060000  16.3345000  27.7580000  38.9860000  16.0045000  28.3570000
  37.9700000  14.0965000  27.9660000  38.4360000  13.4715000  27.2020000
  36.9200000  13.8435000  27.8100000  38.1240000  13.7745000  29.4550000
  39.2020000  13.8375000  29.6190000  37.5990000  14.5175000  30.0590000
  37.7460000  12.2865000  29.8460000  36.7800000  12.0445000  29.3980000
  38.5360000  11.6175000  29.4980000  37.6280000  12.1515000  31.3600000
  37.3340000  11.1455000  31.6670000  36.7920000  12.7645000  31.7020000
  39.0040000  12.5395000  32.0910000  39.9150000  12.2745000  31.5490000
  39.0330000  13.6295000  32.1520000  39.0960000  11.9225000  33.5720000
  38.1790000  12.1185000  34.1310000  39.4160000  10.8815000  33.4900000
  40.2020000  12.6725000  34.2700000  40.5070000  12.1645000  35.1870000
  41.0730000  12.6085000  33.6150000  39.9310000  13.7005000  34.5190000
  33.9570000  23.6165000  21.7140000  34.5590000  23.1015000  20.7420000
  33.1090000  24.6555000  21.4980000  32.9120000  25.1355000  20.1040000
  32.2260000  25.9825000  20.1900000  33.8450000  25.4515000  19.6310000
  32.2480000  24.1105000  19.1180000  32.8450000  23.1955000  19.0910000
  32.1190000  24.6845000  17.6690000  31.1820000  25.2345000  17.5470000
  33.0350000  25.1595000  17.3110000  32.0710000  23.4705000  16.8730000
  31.9290000  23.5485000  15.3060000  30.3770000  23.5705000  14.9440000
  29.6590000  22.3915000  15.4020000  30.0190000  22.0875000  16.3880000
  29.9850000  21.6375000  14.6800000  28.1520000  22.3585000  15.4360000
  27.7980000  22.2355000  14.4110000  27.8990000  21.4595000  16.0010000
  27.4860000  23.4745000  16.2110000  28.3680000  24.0035000  17.3250000
  29.2440000  24.4195000  16.8240000  27.8250000  24.8065000  17.8260000
  28.6950000  23.1825000  17.9650000  26.2000000  22.9955000  16.8900000
  25.7100000  22.4105000  16.1110000  26.3700000  22.3945000  17.7850000
  25.5580000  23.8325000  17.1710000  27.2150000  24.7025000  15.3980000
  28.1450000  24.9565000  14.8870000  26.8550000  25.5175000  16.0260000
  26.4270000  24.4345000  14.6910000  32.5940000  24.5715000  14.4680000
  32.4550000  22.3225000  14.6770000  30.9410000  23.8685000  19.7280000
  30.3420000  22.6295000  19.7200000  30.8190000  21.6765000  19.0870000
  29.0510000  22.6685000  20.3650000  28.3650000  21.9285000  19.9480000
  28.5850000  23.6555000  20.3270000  29.3800000  22.4195000  21.8800000
  28.4080000  22.5165000  22.3670000  30.1210000  23.1415000  22.2290000
  29.9740000  21.0545000  22.1580000  30.3230000  21.0655000  23.1930000
  30.9030000  20.8455000  21.6240000  29.0590000  19.9815000  21.5640000
  29.0860000  19.9595000  20.4730000  28.0400000  20.0695000  21.9490000
  29.5300000  18.6625000  22.0570000  28.7060000  17.9505000  21.9820000
  29.8810000  18.8855000  23.0670000  30.6730000  18.1195000  21.1500000
  31.4240000  18.9075000  21.0640000  30.1270000  17.8975000  20.2310000
  31.4280000  16.8005000  21.6120000  31.8770000  16.8445000  22.6060000
  32.1960000  16.6145000  20.8580000  30.5360000  15.6085000  21.7090000
  29.7520000  15.7285000  22.4510000  30.6240000  14.5125000  20.9540000
  29.8870000  13.7495000  21.1920000  31.7650000  14.1665000  20.0290000
  32.0680000  15.1275000  19.6070000  31.4270000  13.4745000  19.2550000
  32.9480000  13.3635000  20.6730000  33.7790000  13.1635000  19.9930000
  32.5580000  12.4465000  21.1190000  33.6380000  14.0815000  21.8010000
  32.9800000  14.2115000  22.6620000  33.9770000  15.0695000  21.4820000
  34.8920000  13.2845000  22.3030000  35.3750000  12.8685000  21.4170000
  34.4950000  12.4565000  22.8930000  35.7800000  14.0665000  23.2030000
  35.1530000  14.5065000  23.9820000  36.2510000  14.8255000  22.5750000
  36.8570000  13.0585000  23.6710000  37.6470000  13.5025000  24.2800000
  37.3780000  12.5625000  22.8480000  36.2830000  11.9745000  24.5950000
  35.7790000  11.2835000  23.9170000  35.6460000  12.3995000  25.3730000
  37.3760000  11.1625000  25.3240000  37.6120000  11.8535000  26.1350000
  38.3110000  11.0225000  24.7770000  36.8950000  10.2175000  25.5860000
  52.5900000  19.2915000  25.9720000  51.9650000  19.1385000  26.8550000
  52.6270000  18.2835000  25.5520000  54.0290000  19.7755000  26.4020000
  54.5710000  20.1285000  25.5220000  54.5550000  18.8925000  26.7720000
  53.8370000  20.9255000  27.4950000  53.0110000  21.5365000  27.1270000
  54.7250000  21.5615000  27.4960000  53.7570000  20.4095000  28.9570000
  54.5950000  19.7605000  29.2180000  52.8400000  19.8165000  28.9370000
  53.5310000  21.5165000  29.9470000  53.0350000  22.3795000  29.4970000
  52.9360000  21.1945000  30.8050000  54.9130000  22.0995000  30.3440000
  55.6150000  21.3345000  30.6830000  55.2780000  22.6755000  29.4910000
  54.6410000  22.9625000  31.5760000  55.5900000  23.3705000  31.9290000
  54.1750000  22.4195000  32.4010000  53.7360000  24.0785000  31.2270000
  53.9420000  24.5755000  30.2820000  52.6320000  24.4675000  31.9040000
  51.9420000  25.1425000  31.4040000  52.2800000  24.0355000  33.2850000
  53.1310000  23.6545000  33.8530000  51.5450000  23.2285000  33.2880000
  51.5950000  25.1315000  34.1280000  50.6950000  25.5185000  33.6470000
  52.2940000  25.9635000  34.2350000  51.3640000  24.6985000  35.5610000
  52.2940000  24.3495000  36.0140000  50.9220000  25.4475000  36.2210000
  50.5600000  23.3405000  35.7460000  49.7600000  23.2755000  35.0050000
  51.2360000  22.5015000  35.5690000  49.9880000  23.1645000  37.1580000
  49.2230000  22.3855000  37.1570000  49.5660000  24.1015000  37.5270000
  51.1670000  22.7215000  38.1580000  51.6610000  21.8325000  37.7600000
  51.9560000  23.4765000  38.1520000  50.6980000  22.5625000  39.6180000
  51.6050000  22.2035000  40.1090000  50.3490000  23.5225000  40.0050000
  49.5830000  21.5255000  39.6670000  49.3700000  21.3565000  40.7250000
  48.7170000  22.0395000  39.2440000  49.8940000  20.5595000  39.2640000
  52.0040000  20.1685000  24.9560000  52.5400000  20.2425000  23.8600000
  50.7790000  20.6675000  25.3020000  49.9870000  21.4815000  24.3670000
  49.1640000  21.9555000  24.9080000  50.6520000  22.2385000  23.9440000
  49.3930000  20.5365000  23.3590000  50.0470000  19.8065000  22.8750000
  48.8250000  21.4995000  22.2630000  47.7890000  21.7495000  22.5060000
  49.3840000  22.4285000  22.1260000  48.7560000  20.7005000  21.0370000
  48.3460000  21.4495000  19.7520000  49.7270000  21.3585000  19.1050000
  50.0360000  20.0995000  18.3790000  49.2320000  19.9665000  17.6500000
  50.1280000  19.3185000  19.1380000  51.3090000  20.2525000  17.5870000
  51.6880000  19.3775000  17.0580000  51.2470000  21.0785000  16.8770000
  52.4950000  20.7055000  18.4340000  52.7920000  19.7995000  19.5730000
  53.5470000  20.3355000  20.1510000  51.9480000  19.7945000  20.2650000
  53.1470000  18.8405000  19.1940000  52.3820000  22.1695000  18.8070000
  53.3320000  22.4865000  19.2400000  52.3090000  22.7585000  17.8920000
  51.5730000  22.3965000  19.5020000  53.6950000  20.6545000  17.4840000
  53.7570000  19.6145000  17.1630000  54.5730000  20.9055000  18.0810000
  53.5670000  21.2335000  16.5680000  47.2500000  20.8405000  18.9360000
  48.0010000  22.9445000  19.9840000  48.2340000  19.8795000  23.9460000
  48.4760000  18.8005000  24.7570000  49.4840000  18.0945000  24.7740000
  47.2090000  18.6345000  25.6210000  47.1760000  17.5895000  25.9360000
  46.2730000  18.7535000  25.0720000  47.1270000  19.5785000  26.7760000
  46.0840000  19.5735000  27.0990000  47.3130000  20.6345000  26.5670000
  48.0860000  19.1055000  27.9730000  49.1050000  19.4355000  27.7600000
  48.0680000  18.0175000  28.0730000  47.5900000  19.6795000  29.2860000
  46.5090000  19.5415000  29.3580000  47.7430000  20.7605000  29.2860000
  48.4550000  19.2315000  30.4620000  48.5500000  18.1435000  30.4640000
  48.0930000  19.4635000  31.4660000  49.9360000  19.7475000  30.3480000
  50.0230000  20.8355000  30.3630000  50.4370000  19.3095000  29.4820000
  50.6880000  19.2935000  31.5460000  51.7120000  19.1795000  31.1840000
  50.3560000  18.3435000  31.9680000  50.7440000  20.2945000  32.6630000
  49.9070000  20.9875000  32.6490000  51.7380000  20.3025000  33.5630000
  51.7210000  21.0065000  34.3910000  52.9030000  19.4335000  33.4800000
  53.5770000  19.8805000  32.7450000  52.5030000  18.4615000  33.1830000
  53.5910000  19.3765000  34.8360000  52.7840000  19.1245000  35.5270000
  54.0330000  20.3355000  35.1120000  54.6160000  18.1795000  34.8920000
  54.1040000  17.3375000  34.4220000  54.7680000  17.9125000  35.9400000
  55.9410000  18.4215000  34.1020000  56.3970000  19.2985000  34.5640000
  55.5610000  18.6165000  33.0970000  56.8400000  17.2495000  34.3100000
  56.2440000  16.3645000  34.0780000  57.1020000  17.1515000  35.3660000
  58.1240000  17.3055000  33.4110000  58.7040000  16.3965000  33.5820000
  58.6610000  18.2555000  33.4440000  57.7210000  17.0965000  31.9620000
  58.5870000  17.0735000  31.2970000  57.1880000  18.0265000  31.7540000
  56.9300000  15.7975000  31.5450000  56.0190000  15.6025000  32.1140000
  57.6460000  14.9885000  31.7080000  56.6750000  15.7925000  30.4830000
  41.7760000  45.6155000  25.2440000  42.3430000  46.3295000  24.6440000
  40.7010000  45.8035000  25.1900000  42.2430000  45.8455000  26.6500000
  42.1280000  46.8865000  26.9570000  43.2870000  45.5395000  26.7430000
  41.3890000  44.9575000  27.5340000  41.6650000  43.9395000  27.2530000
  40.3250000  45.1905000  27.4500000  41.8760000  45.1195000  29.0160000
  41.6890000  46.1035000  29.4520000  42.9620000  45.0045000  29.0450000
  41.2800000  44.0775000  29.9340000  40.2460000  44.4105000  29.8250000
  41.5040000  43.0755000  29.5620000  41.8870000  44.3565000  31.2740000
  42.7880000  43.7735000  31.4750000  42.1800000  45.4015000  31.3970000
  40.7930000  43.9935000  32.2350000  40.1500000  43.2095000  31.8270000
  40.1780000  44.8825000  32.3890000  41.3540000  43.7985000  33.6430000
  41.4760000  44.6525000  34.3040000  41.5770000  42.6195000  34.2150000
  41.8360000  42.5515000  35.2680000  41.3560000  41.2185000  33.6440000
  40.9280000  41.2415000  32.6400000  40.6820000  40.6435000  34.2830000
  42.6170000  40.3695000  33.5760000  42.2380000  39.3875000  33.2850000
  43.2050000  40.3505000  34.4960000  43.6190000  40.9375000  32.5270000
  43.2400000  41.1315000  31.5210000  43.8820000  41.8465000  33.0730000
  44.9640000  40.0825000  32.5090000  45.5270000  40.1465000  33.4420000
  44.6950000  39.0295000  32.4010000  45.8130000  40.6765000  31.3930000
  45.8690000  41.7595000  31.5210000  45.2900000  40.5585000  30.4420000
  47.1490000  39.9405000  31.1920000  47.7110000  39.9815000  32.1280000
  46.9290000  38.8995000  30.9450000  48.0610000  40.4995000  30.0890000
  48.5970000  39.6225000  29.7210000  47.5990000  40.9305000  29.1980000
  49.0420000  41.6095000  30.5260000  49.8960000  41.1755000  31.0500000
  49.4990000  42.1085000  29.6680000  48.5310000  42.3145000  31.1850000
  42.0510000  44.2135000  24.7080000  41.2850000  43.7255000  23.8720000
  43.1750000  43.6055000  25.1470000  43.4910000  42.3085000  24.6900000
  44.3100000  41.9435000  25.3140000  42.6010000  41.6955000  24.8560000
  43.8930000  42.3165000  23.1940000  43.1610000  42.7785000  22.5250000
  44.1790000  40.8855000  22.6870000  44.9950000  40.4105000  23.2370000
  43.3580000  40.1645000  22.6730000  44.7710000  41.0865000  21.3710000
  43.9520000  41.2585000  19.9880000  44.5930000  40.2305000  19.0480000
  44.0040000  39.0005000  18.7750000  43.0560000  39.2465000  18.2890000
  43.8450000  38.4585000  19.7110000  44.8580000  38.1345000  17.8850000
  45.7190000  37.9055000  18.5150000  44.2910000  37.2205000  17.7060000
  45.4080000  38.6225000  16.5470000  45.7440000  37.3655000  15.7280000
  44.8370000  36.7595000  15.7490000  46.1090000  37.6315000  14.7350000
  46.5380000  36.8165000  16.2380000  46.6650000  39.2855000  16.8000000
  46.4620000  40.1425000  17.4440000  47.3260000  38.5895000  17.3180000
  47.0420000  39.6975000  15.8620000  44.4590000  39.4645000  15.8070000
  44.3560000  40.3315000  16.4610000  43.5140000  38.9235000  15.7350000
  44.8960000  39.8055000  14.8680000  42.4930000  41.0115000  19.9710000
  43.9730000  42.6305000  19.4030000  45.1840000  43.0015000  22.9800000
  45.0920000  44.3825000  22.7400000  44.0650000  45.0235000  22.8900000
  46.4070000  44.9495000  22.3310000  46.3050000  45.8475000  21.7180000
  46.8630000  44.1475000  21.7470000  47.3850000  45.1555000  23.5450000
  48.3380000  45.5435000  23.1780000  47.6620000  44.1775000  23.9440000
  46.9700000  46.1445000  24.7320000  47.6920000  46.0885000  25.5490000
  45.9960000  45.8625000  25.1390000  46.8340000  47.6015000  24.2460000
  45.9400000  47.6885000  23.6260000  47.7040000  47.9705000  23.6990000
  46.5710000  48.6045000  25.3250000  46.2950000  49.5955000  24.9590000
  47.4940000  48.6235000  25.9080000  45.3620000  48.2535000  26.2720000
  45.6450000  47.3855000  26.8700000  44.4740000  47.9865000  25.6960000
  45.0250000  49.3715000  27.1980000  44.6550000  50.2175000  26.6170000
  45.8800000  49.7255000  27.7780000  43.8000000  49.1125000  28.1320000
  43.7870000  48.0845000  28.4850000  43.0250000  49.9835000  28.6790000
  42.3310000  49.7525000  29.4830000  43.0740000  51.4085000  28.4440000
  42.0660000  51.7815000  28.6380000  43.2900000  51.6665000  27.4050000
  44.0430000  52.0745000  29.5560000  44.0790000  53.1555000  29.4070000
  45.0230000  51.6365000  29.3560000  43.5560000  51.8355000  31.0780000
  44.4140000  52.1775000  31.6600000  43.3190000  50.8095000  31.3700000
  42.3710000  52.7445000  31.5160000  41.4690000  52.4995000  30.9520000
  42.6090000  53.8075000  31.4410000  42.0590000  52.6535000  33.0690000
  41.6100000  51.6865000  33.3030000  41.4050000  53.5205000  33.1840000
  43.2740000  52.9275000  34.0610000  43.6620000  53.9255000  33.8460000
  44.1180000  52.3375000  33.6980000  42.9800000  52.9185000  35.5580000
  42.4180000  52.0385000  35.8800000  42.3300000  53.7565000  35.8150000
  44.2410000  52.9995000  36.2900000  44.8830000  53.7825000  35.8800000
  44.7630000  52.0455000  36.1930000  44.1120000  53.1035000  37.3690000
  47.7610000  35.1435000  30.0630000  46.7070000  35.3835000  29.9070000
  47.6220000  34.3365000  30.7860000  48.4060000  36.4515000  30.5630000
  47.8810000  36.7065000  31.4870000  48.4320000  37.3085000  29.8870000
  49.8550000  36.0355000  30.9800000  50.2580000  35.4785000  30.1310000
  49.7590000  35.3805000  31.8480000  50.7340000  37.1895000  31.3700000
  50.9450000  37.9635000  30.6290000  51.7250000  36.7475000  31.4990000
  50.1870000  37.7285000  32.6920000  49.4630000  38.5185000  32.4810000
  49.7510000  36.9925000  33.3710000  51.3710000  38.3135000  33.4880000
  51.1860000  38.1565000  34.5530000  52.3450000  37.9135000  33.1990000
  51.3490000  39.8745000  33.3320000  50.3190000  40.2285000  33.2520000
  51.7270000  40.1265000  32.3390000  52.0680000  40.6205000  34.4410000
  51.6200000  40.3155000  35.3830000  52.7950000  41.7495000  34.2240000
  52.9290000  42.3935000  35.0900000  53.1870000  42.3175000  32.8880000
  52.4950000  42.1285000  32.0640000  54.1770000  41.9715000  32.5840000
  53.3360000  43.8085000  32.9680000  53.7450000  44.2955000  32.0810000
  54.0290000  43.9435000  33.8020000  52.0550000  44.6025000  33.2230000
  51.3350000  44.4775000  32.4120000  51.6040000  44.1705000  34.1190000
  52.4230000  46.0515000  33.3540000  53.1340000  46.3335000  34.1340000
  52.8890000  46.3315000  32.4070000  51.2130000  47.0115000  33.5570000
  50.4150000  46.8225000  32.8370000  51.5570000  48.0225000  33.3260000
  50.6250000  46.8545000  34.9920000  50.2840000  45.8275000  35.1360000
  51.4220000  47.1815000  35.6630000  49.4050000  47.7135000  35.4200000
  49.7400000  48.7505000  35.3360000  48.4580000  47.4845000  34.9290000
  49.0550000  47.4735000  36.9180000  48.7210000  46.4345000  36.9600000
  49.9490000  47.5005000  37.5440000  48.3020000  48.1615000  37.3090000
  48.2640000  34.7715000  28.6650000  48.7690000  33.7015000  28.4370000
  48.0680000  35.7345000  27.7690000  48.4270000  35.5965000  26.3680000
  49.4670000  35.9285000  26.3140000  48.3430000  34.5475000  26.0730000
  47.4620000  36.4985000  25.5890000  46.4400000  36.2435000  25.8840000
  47.6840000  36.2705000  24.0630000  47.9050000  35.2315000  23.8080000
  46.8200000  36.5535000  23.4570000  48.7310000  37.1605000  23.5790000
  49.0730000  37.3535000  22.0360000  48.7870000  38.9105000  21.9080000
  47.6150000  39.4205000  21.2510000  46.7970000  39.3585000  21.9730000
  47.3170000  38.8745000  20.3530000  47.9600000  40.8145000  20.8440000
  47.0330000  41.1545000  20.3810000  48.0990000  41.3935000  21.7580000
  49.1290000  41.1115000  19.9240000  49.1340000  40.1795000  18.7480000
  49.7760000  40.6985000  18.0340000  49.4840000  39.1475000  18.7900000
  48.1190000  40.2685000  18.3580000  50.3850000  41.1785000  20.6720000
  50.2490000  40.4255000  21.4490000  51.2750000  41.0005000  20.0670000
  50.4390000  42.1645000  21.1370000  48.7720000  42.5195000  19.4680000
  47.6820000  42.5665000  19.4400000  49.1180000  42.6895000  18.4470000
  49.3840000  43.1665000  20.0970000  50.3600000  36.6795000  21.5570000
  48.0210000  36.5885000  21.3150000  47.9420000  37.8325000  25.8550000
  47.1400000  38.7495000  25.3670000  46.0280000  38.5675000  24.8560000
  47.7490000  40.1175000  25.5890000  48.1720000  40.1175000  26.5950000
  47.0170000  40.9225000  25.4890000  48.8720000  40.4845000  24.7240000
  48.4380000  40.5245000  23.7230000  49.6610000  39.7315000  24.7710000
  49.3390000  41.9235000  25.1930000  49.8350000  41.9915000  26.1640000
  48.4230000  42.5175000  25.2230000  50.3690000  42.5455000  24.2510000
  50.4250000  43.6355000  24.2440000  50.0190000  42.3745000  23.2310000
  51.6950000  41.8635000  24.3950000  51.6180000  40.7995000  24.1640000
  52.0000000  42.0335000  25.4300000  52.8190000  42.3505000  23.4480000
  52.3260000  42.2505000  22.4780000  53.6650000  41.6605000  23.4800000
  53.2910000  43.7905000  23.7190000  53.5920000  43.7515000  24.7680000
  52.3860000  44.3955000  23.6330000  54.3060000  44.1375000  22.6540000
  54.1260000  43.5975000  21.7280000  55.2470000  45.0555000  22.6500000
  55.8700000  45.0635000  21.7590000  55.5810000  46.0265000  23.7760000
  56.6540000  46.2235000  23.7460000  55.4220000  45.5675000  24.7550000
  54.7980000  47.3365000  23.4970000  53.7230000  47.1725000  23.3980000
  55.2650000  47.8505000  22.6550000  54.9460000  48.2835000  24.7440000
  54.6590000  49.2325000  24.2860000  55.9280000  48.2795000  25.2230000
  53.8250000  47.9935000  25.7860000  53.9440000  46.9865000  26.1920000
  52.8300000  47.9955000  25.3370000  53.8630000  49.0845000  26.9520000
  53.4550000  50.0205000  26.5640000  54.9190000  49.2395000  27.1830000
  53.2660000  48.5725000  28.3190000  53.8130000  47.6575000  28.5540000
  52.2230000  48.2625000  28.2220000  53.3340000  49.6145000  29.4850000
  52.8700000  50.5615000  29.2000000  54.3590000  49.8635000  29.7710000
  52.6370000  49.0255000  30.6770000  52.4030000  49.7485000  31.4610000
  53.1700000  48.2615000  31.2480000  51.6250000  48.6785000  30.4600000
   4.8340000  21.5905000  49.7660000   5.8720000  21.5685000  49.4270000
   4.3050000  20.7885000  49.2480000   4.2600000  22.9665000  49.4020000
   4.4060000  23.6725000  50.2220000   3.1700000  22.9045000  49.4060000
   4.7800000  23.4945000  48.0480000   5.8630000  23.5965000  48.1430000
   4.5830000  22.6675000  47.3620000   4.0900000  24.7425000  47.6490000
   4.0260000  25.4345000  48.4910000   3.0880000  24.5815000  47.2450000
   4.8620000  25.4425000  46.5150000   5.1310000  24.7175000  45.7450000
   4.0810000  26.0475000  46.0500000   6.0910000  26.2285000  47.1200000
   5.7790000  26.7605000  48.0210000   6.8230000  25.4875000  47.4510000
   6.7260000  27.1785000  46.1210000   5.9170000  27.7875000  45.7120000
   7.4110000  27.8325000  46.6640000   7.4760000  26.6025000  44.9710000
   8.4480000  26.2125000  45.2590000   7.2570000  26.7095000  43.6740000
   7.9870000  26.2815000  42.9920000   6.0010000  27.2915000  43.0060000
   5.2460000  27.4075000  43.7860000   6.0920000  28.3565000  42.7830000
   5.5680000  26.5485000  41.7270000   6.2650000  26.7715000  40.9170000
   5.6350000  25.4655000  41.8500000   4.0770000  26.7615000  41.3080000
   3.3160000  26.3685000  41.9860000   3.8920000  27.8355000  41.3700000
   3.8040000  26.2305000  39.9270000   4.0550000  25.1705000  39.8500000
   2.7390000  26.3735000  39.7340000   4.5660000  27.1135000  38.8680000
   5.6510000  27.0115000  38.9310000   4.2060000  28.1385000  38.9790000
   4.2220000  26.6535000  37.4260000   4.7430000  25.7325000  37.1560000
   3.1620000  26.3895000  37.4030000   4.6360000  27.8275000  36.3660000
   4.4170000  28.8025000  36.8050000   4.0080000  27.7665000  35.4740000
   6.0310000  27.5945000  35.9190000   6.1880000  28.3275000  35.1240000
   6.8460000  27.7925000  36.6180000   6.2380000  26.6315000  35.4480000
   4.7590000  21.2325000  51.2210000   3.8330000  21.6045000  51.9130000
   5.7070000  20.4395000  51.7060000   5.6200000  19.9245000  53.0890000
   6.4440000  19.2705000  53.3850000   5.6090000  20.7875000  53.7590000
   4.2850000  19.1865000  53.3620000   3.3510000  19.7155000  53.1540000
   4.0880000  18.8675000  54.9040000   3.6240000  19.6985000  55.4420000
   3.4290000  18.0145000  55.0840000   5.4590000  18.5715000  55.4080000
   5.5610000  17.6025000  56.6100000   7.1680000  17.3625000  56.3730000
   7.6600000  16.0815000  55.9340000   8.1750000  15.5575000  56.7430000
   6.7920000  15.5135000  55.5900000   8.7260000  16.2565000  54.7610000
   8.8930000  15.2745000  54.3120000   9.8630000  16.8625000  55.2260000
  10.2790000  17.2795000  54.4500000   8.0710000  17.1225000  53.6340000
   7.1420000  16.6415000  53.3140000   7.9260000  18.1375000  54.0120000
   5.3070000  18.3115000  57.8720000   4.7290000  16.3925000  56.5200000
   4.4350000  17.9535000  52.7300000   3.3540000  17.2495000  52.2680000
   2.2050000  17.5595000  52.5270000   8.8760000  17.2605000  52.4800000
   9.5980000  17.8185000  52.8210000   3.6950000  16.0575000  51.4340000
   3.4400000  15.1475000  51.9810000   4.7270000  15.9945000  51.0830000
   2.9100000  16.0625000  50.1380000   3.1540000  16.9195000  49.5070000
   1.8930000  16.0705000  50.5360000   3.0870000  14.8375000  49.3340000
   2.8740000  13.9195000  49.8850000   4.1690000  14.7815000  49.1980000
   2.3270000  14.7605000  47.9830000   2.8100000  13.9685000  47.4070000
   2.5540000  15.6405000  47.3780000   0.8060000  14.5735000  48.1810000
   0.4920000  15.5125000  48.6420000   0.5340000  13.8155000  48.9180000
   0.0320000  14.4155000  46.8490000  -0.9000000  13.8805000  47.0440000
   0.5620000  13.8385000  46.0880000  -0.2780000  15.7655000  46.2630000
   0.6710000  16.2725000  46.0760000  -0.8180000  16.2205000  47.0950000
  -1.2960000  15.6675000  45.1110000  -2.3310000  15.6555000  45.4420000
  -0.9480000  15.4905000  43.8480000  -1.7400000  15.3705000  43.1130000
   0.3270000  15.3275000  43.1610000   1.0460000  14.9265000  43.8790000
   0.6300000  16.3005000  42.7700000   0.2670000  14.3175000  41.9390000
  -0.4990000  14.6735000  41.2470000  -0.0100000  13.2835000  42.1580000
   1.6330000  14.2445000  41.1590000   2.4480000  14.1065000  41.8720000
   1.8520000  15.2565000  40.8140000   1.6730000  13.2395000  39.9770000
   1.5480000  12.2165000  40.3400000   2.6400000  13.2815000  39.4710000
   0.6130000  13.4215000  38.9400000   0.6840000  14.5095000  38.8840000
  -0.3810000  13.2865000  39.3730000   0.8870000  12.8195000  37.5410000
   1.8710000  13.2095000  37.2690000   0.1470000  13.1925000  36.8310000
   1.0620000  11.2615000  37.5570000   1.8150000  11.0135000  38.3070000
   1.4350000  10.9485000  36.5800000  -0.2560000  10.4995000  37.7250000
  -1.0430000  10.8315000  37.0440000  -0.5830000  10.6305000  38.7590000
  -0.0090000   9.4395000  37.6420000  51.9790000  50.7265000  48.7660000
  51.9770000  51.7445000  48.3730000  53.0240000  50.4345000  48.8920000
  51.4270000  49.7225000  47.7300000  50.3690000  49.8675000  47.5040000
  51.3710000  48.8535000  48.3890000  52.2760000  49.3935000  46.4690000
  52.7630000  50.3055000  46.1190000  53.1420000  48.7585000  46.6710000
  51.5050000  48.7465000  45.3410000  50.8690000  49.5725000  45.0170000
  50.8190000  48.0125000  45.7690000  52.4230000  48.1555000  44.2550000
  53.1920000  47.4975000  44.6640000  51.8270000  47.5275000  43.5900000
  52.9820000  49.2695000  43.3010000  53.0960000  50.2145000  43.8370000
  54.0000000  48.9645000  43.0470000  52.2010000  49.5055000  41.9880000
  51.1690000  49.8625000  41.9910000  52.6420000  50.2785000  41.3550000
  52.1240000  48.2175000  41.1860000  53.0510000  47.6635000  41.0600000
  51.0670000  47.5385000  40.7400000  51.0350000  46.5465000  40.2960000
  49.7270000  48.2625000  40.6880000  49.9000000  49.3265000  40.5180000
  49.2060000  47.7915000  39.8500000  48.9300000  47.9515000  41.9060000
  48.6190000  46.9175000  42.0680000  49.5470000  48.1105000  42.7920000
  47.6590000  48.7935000  42.1480000  47.9190000  49.8505000  42.2390000
  47.1260000  48.7395000  41.1970000  46.8370000  48.3465000  43.3780000
  45.7850000  48.6235000  43.2790000  46.8120000  47.2555000  43.4120000
  47.4770000  48.9075000  44.6390000  47.4330000  49.9965000  44.7060000
  48.5220000  48.6005000  44.7150000  46.6690000  48.3055000  45.8680000
  45.7930000  48.9375000  46.0290000  46.2450000  47.3235000  45.6430000
  47.5630000  48.3175000  47.1550000  46.9050000  48.1645000  48.0130000
  47.9550000  49.3005000  47.4210000  48.4380000  47.0485000  47.2690000
  48.7830000  46.8885000  48.2930000  47.8350000  46.1755000  47.0120000
  49.2550000  47.0425000  46.5440000  51.1890000  50.5935000  50.0340000
  50.0200000  50.8865000  50.0620000  51.9170000  50.0905000  51.0610000
  51.3140000  49.9495000  52.3520000  52.1030000  49.8625000  53.1030000
  50.6980000  50.8065000  52.6360000  50.3290000  48.7345000  52.4660000
  49.5790000  48.8845000  51.6860000  49.6470000  48.6955000  53.8770000
  48.8600000  49.4505000  53.9550000  49.2230000  47.7045000  54.0570000
  50.5980000  49.0035000  54.9510000  50.1540000  49.2075000  56.4630000
  49.1260000  50.4885000  56.2090000  49.6270000  51.7395000  56.4330000
  49.6360000  51.8005000  57.5250000  50.6450000  51.8545000  56.0520000
  48.8130000  52.7985000  55.7190000  49.4850000  53.6595000  55.7780000
  47.5360000  52.9985000  56.4100000  46.9810000  53.6375000  55.9290000
  48.6510000  52.5535000  54.2580000  49.6330000  52.2595000  53.8790000
  47.9990000  51.7225000  53.9760000  49.5300000  47.9685000  56.9660000
  51.3570000  49.5745000  57.2600000  51.0970000  47.4595000  52.2340000
  50.4110000  46.3235000  51.7900000  49.2110000  46.3015000  51.5890000
  48.2450000  53.7205000  53.5940000  47.2820000  53.8425000  53.6720000
  51.4400000  45.2035000  51.6210000  50.9000000  44.4805000  52.2380000
  52.4600000  45.4405000  51.9300000  51.5380000  44.7175000  50.1010000
  50.5590000  44.7515000  49.6190000  51.7590000  43.6565000  49.9680000
  52.5360000  45.6165000  49.3030000  53.5250000  45.5685000  49.7620000
  52.1850000  46.6325000  49.1110000  52.7610000  45.0295000  47.9110000
  53.1920000  44.0265000  47.9330000  53.4670000  45.6045000  47.3070000
  51.5290000  44.8825000  47.0540000  51.1690000  45.8645000  46.7410000
  50.7150000  44.3285000  47.5250000  51.9970000  43.9865000  45.7960000
  52.4860000  43.1275000  46.2610000  52.6770000  44.5605000  45.1640000
  50.7290000  43.5065000  44.9840000  50.1470000  44.3825000  44.6880000
  50.1460000  42.9095000  45.6890000  51.1000000  42.7075000  43.7750000
  51.8880000  41.9865000  43.9780000  50.7100000  42.9405000  42.5680000
  51.2310000  42.4365000  41.7590000  49.5590000  43.9025000  42.1150000
  49.9880000  44.8705000  41.8510000  48.9070000  44.1035000  42.9680000
  48.7870000  43.3275000  40.8930000  48.3600000  42.3565000  41.1530000
  49.4960000  43.2045000  40.0720000  47.6830000  44.2825000  40.4090000
  47.1650000  43.7705000  39.5960000  48.0520000  45.1355000  39.8360000
  46.6150000  44.6025000  41.4720000  47.0880000  45.1025000  42.3190000
  46.2890000  43.6385000  41.8710000  45.5230000  45.5075000  40.9390000
  45.9010000  46.4025000  40.4390000  44.9430000  45.8075000  41.8140000
  44.5380000  44.6345000  40.0640000  44.3060000  43.7285000  40.6280000
  45.1240000  44.2365000  39.2330000  43.2430000  45.4795000  39.6990000
  43.5070000  46.1885000  38.9120000  42.8860000  46.0075000  40.5860000
  42.0910000  44.5685000  39.1630000  42.3240000  43.9825000  38.2720000
  41.3200000  45.2805000  38.8640000  41.6870000  43.9125000  39.9370000
  18.1250000  30.8205000  55.0300000  17.5630000  31.3195000  55.8220000
  18.4030000  31.6915000  54.4350000  17.1140000  29.8885000  54.3320000
  16.0930000  30.2605000  54.4410000  17.1140000  28.9415000  54.8760000
  17.5040000  29.5975000  52.8850000  18.5920000  29.5175000  52.8350000
  17.1110000  28.6025000  52.6670000  17.0270000  30.7045000  51.9180000
  17.5190000  31.6735000  52.0220000  15.9810000  30.9075000  52.1600000
  17.1140000  30.2275000  50.5170000  16.7680000  29.2135000  50.3020000
  16.5090000  30.8285000  49.8360000  18.6190000  30.4535000  50.0350000
  18.9550000  31.4845000  50.1650000  19.2740000  29.9075000  50.7170000
  18.9130000  29.9595000  48.6450000  18.4510000  30.6945000  47.9830000
  20.0040000  30.0045000  48.6240000  18.5680000  28.4745000  48.4280000
  19.3320000  27.7905000  48.7870000  17.5450000  28.1165000  47.7210000
  17.5680000  27.0575000  47.4790000  16.4100000  28.8485000  47.0190000
  15.5050000  28.3375000  47.3550000  16.3070000  29.8735000  47.3820000
  16.4920000  28.9035000  45.4760000  16.3800000  27.9435000  44.9680000
  15.6210000  29.5175000  45.2380000  17.7680000  29.5955000  44.9700000
  17.8860000  30.4975000  45.5750000  18.6090000  28.9545000  45.2390000
  17.8650000  29.9855000  43.4620000  17.2260000  30.8455000  43.2470000
  18.9040000  30.1595000  43.1750000  17.4220000  28.8355000  42.5270000
  16.3400000  28.7645000  42.4030000  17.6240000  27.8495000  42.9500000
  17.9820000  29.0885000  41.1170000  17.6550000  30.0845000  40.8110000
  19.0570000  28.9345000  41.0010000  17.2540000  28.0045000  40.2520000
  16.1890000  28.2315000  40.3250000  17.5240000  27.0215000  40.6440000
  17.7150000  28.0675000  38.8040000  18.7980000  27.9765000  38.6940000
  17.0110000  27.5015000  38.1900000  17.4750000  29.0675000  38.4370000
  19.2610000  30.1705000  55.5540000  19.4740000  28.9385000  55.3620000
  20.1420000  30.8715000  56.3680000  21.2330000  30.1565000  57.0010000
  21.6470000  30.8475000  57.7400000  20.9970000  29.2845000  57.6170000
  22.3020000  29.6545000  55.9150000  21.8060000  28.9575000  55.2350000
  23.3720000  28.8885000  56.7320000  23.6030000  29.4295000  57.6530000
  22.8100000  28.0895000  57.2230000  24.5430000  28.3165000  56.0630000
  25.4290000  27.2775000  56.8790000  24.4700000  25.9595000  57.1570000
  23.5340000  25.6205000  56.1890000  22.7150000  26.3345000  56.3150000
  24.0000000  25.8485000  55.2270000  22.9730000  24.2205000  56.2410000
  22.1600000  24.1145000  55.5180000  24.0620000  23.2915000  55.9670000
  23.8150000  22.3905000  56.2420000  22.4240000  23.9185000  57.6690000
  23.2190000  23.8695000  58.4180000  21.8020000  24.7575000  57.9930000
  26.6580000  26.8295000  56.1330000  25.7280000  27.8715000  58.2370000
  22.8370000  30.6755000  55.1020000  23.5560000  31.6375000  55.6860000
  23.7500000  31.7545000  56.8750000  21.7210000  22.7055000  57.6040000
  22.2930000  21.9325000  57.4510000  23.9200000  32.6965000  54.6990000
  23.4090000  33.6405000  54.9020000  23.5510000  32.3795000  53.7210000
  25.4590000  32.7855000  54.6390000  25.6940000  31.7565000  54.3590000
  25.7470000  33.0335000  55.6620000  26.0030000  33.8355000  53.6440000
  25.5310000  34.7275000  54.0600000  25.6970000  33.6345000  52.6150000
  27.5230000  33.9385000  53.8490000  27.9380000  32.9855000  53.5120000
  27.8700000  33.9595000  54.8840000  28.1600000  35.1875000  53.0300000
  27.9290000  35.2775000  51.9670000  29.2180000  34.9155000  53.0420000
  27.9020000  36.4085000  53.8040000  28.2600000  36.2985000  54.8300000
  26.8400000  36.5895000  53.9810000  28.6580000  37.6135000  53.2420000
  29.7280000  37.3965000  53.2610000  28.4370000  38.4905000  53.8540000
  28.1380000  37.8125000  51.8160000  27.1370000  38.2365000  51.8450000
  28.8870000  37.7115000  50.7260000  28.2730000  37.8575000  49.8410000
  30.3280000  37.2885000  50.5640000  30.8570000  37.3725000  51.5160000
  30.7540000  38.0375000  49.8930000  30.4590000  35.8365000  50.1590000
  29.7110000  35.5535000  49.4150000  30.2140000  35.1995000  51.0110000
  31.8540000  35.4595000  49.5480000  31.9160000  34.3795000  49.4000000
  32.6020000  35.6965000  50.3070000  32.1670000  36.2295000  48.3110000
  33.1430000  35.8655000  47.9840000  32.4780000  37.2365000  48.5960000
  31.2000000  36.1485000  47.1410000  30.2330000  36.5905000  47.3890000
  31.0910000  35.0995000  46.8580000  31.6710000  36.8975000  45.9500000
  32.1010000  37.8135000  46.3590000  30.9160000  37.1765000  45.2120000
  32.7370000  36.1835000  45.1270000  32.5690000  35.1205000  44.9480000
  33.6790000  36.1485000  45.6800000  32.9960000  36.9615000  43.8210000
  32.1350000  37.1315000  43.1720000  33.7720000  36.5295000  43.1870000
  33.2820000  37.9415000  44.2100000  15.5860000  40.8535000  54.4320000
  14.8370000  41.4525000  53.9090000  15.9830000  41.4205000  55.2760000
  16.6250000  40.2105000  53.5180000  17.0870000  41.0635000  53.0160000
  16.1500000  39.5035000  52.8350000  17.7570000  39.5605000  54.3710000
  18.2800000  40.2555000  55.0310000  17.2300000  38.7055000  54.8000000
  18.9390000  39.0035000  53.6640000  19.6610000  38.6565000  54.4060000
  19.4830000  39.8685000  53.2790000  18.7360000  38.0365000  52.5210000
  18.2480000  37.1285000  52.8810000  18.1090000  38.4465000  51.7260000
  20.0300000  37.7825000  51.7780000  20.5900000  38.7055000  51.6160000
  20.7070000  37.0645000  52.2460000  19.7360000  37.1585000  50.4050000
  20.5860000  36.5795000  50.0400000  19.0280000  36.3355000  50.5170000
  19.2700000  38.1655000  49.3800000  18.3820000  38.7445000  49.6210000
  19.7210000  38.1735000  48.1420000  19.3280000  38.9405000  47.4800000
  20.6650000  37.1825000  47.5800000  21.5370000  37.1705000  48.2370000
  20.2780000  36.1725000  47.4290000  21.0170000  37.6725000  46.1560000
  20.1390000  37.6395000  45.5080000  21.5100000  38.6465000  46.1200000
  22.1610000  36.7315000  45.6530000  22.9580000  36.8915000  46.3820000
  21.7870000  35.7475000  45.9430000  22.6680000  36.9095000  44.1880000
  21.8830000  37.0915000  43.4500000  23.3670000  37.7425000  44.0880000
  23.5560000  35.6285000  43.7560000  22.9090000  34.7825000  43.9960000
  24.4910000  35.6875000  44.3180000  23.9280000  35.7425000  42.3460000
  23.0630000  35.6805000  41.6830000  24.2620000  36.7565000  42.1170000
  25.0330000  34.7385000  41.9140000  25.7910000  34.7305000  42.7000000
  25.5280000  35.1115000  41.0150000  24.3740000  33.3915000  41.7660000
  23.4310000  33.3295000  41.2180000  25.0020000  32.6485000  41.2700000
  24.1970000  32.9445000  42.7460000  14.7100000  39.8365000  55.1040000
  14.3960000  39.8415000  56.2700000  14.2210000  38.9145000  54.1890000
  13.4250000  37.8725000  54.6950000  13.5140000  37.0525000  53.9770000
  13.7410000  37.5405000  55.6870000  11.9540000  38.3305000  54.6890000
  12.0160000  39.4135000  54.8220000  11.1000000  37.5525000  55.7670000
  11.5250000  37.6695000  56.7670000  10.0910000  37.9505000  55.6380000
  11.1270000  36.0885000  55.5340000  10.2780000  35.1695000  56.5390000
   8.8020000  35.7185000  56.3820000   8.1890000  36.4075000  57.4970000
   8.1640000  35.8195000  58.4190000   8.7210000  37.3465000  57.6700000
   6.7670000  36.7215000  57.0460000   6.7270000  37.2645000  56.0980000
   6.0810000  35.5135000  56.8070000   6.8340000  35.0485000  56.4000000
   6.1030000  37.5305000  58.1760000   5.9890000  36.8745000  59.0430000
   6.7630000  38.3315000  58.5180000  10.3480000  33.7605000  56.0550000
  10.5890000  35.4295000  57.9700000  11.3990000  38.0875000  53.4110000
  10.1920000  38.5835000  53.1540000   9.6170000  39.5075000  53.7380000
   4.8200000  38.1135000  57.8990000   4.4090000  38.2335000  58.7730000
   9.5830000  37.8885000  51.9390000  10.3220000  37.8875000  51.1360000
   8.7170000  38.3795000  51.4910000   9.1810000  36.4345000  52.2660000
   8.4340000  36.3425000  53.0570000  10.0580000  35.9395000  52.6880000
   8.5220000  35.6955000  51.1550000   9.0910000  35.6695000  50.2240000
   7.6120000  36.1995000  50.8230000   8.1310000  34.2135000  51.5620000
   7.4170000  34.2625000  52.3870000   8.9870000  33.6595000  51.9530000
   7.6750000  33.3355000  50.3860000   7.5790000  32.2915000  50.6880000
   8.3400000  33.3735000  49.5210000   6.2530000  33.8415000  49.8980000
   6.1880000  34.9155000  49.7100000   5.5120000  33.6955000  50.6860000
   5.7520000  33.0045000  48.6630000   6.2450000  33.3875000  47.7680000
   4.7640000  33.4285000  48.4760000   5.8600000  31.5145000  48.8110000
   5.5300000  31.0465000  49.7350000   6.2710000  30.6765000  47.8620000
   6.2040000  29.5985000  47.9820000   6.4280000  31.0905000  46.3790000
   6.1040000  32.1195000  46.2090000   5.7280000  30.4135000  45.8840000
   7.8760000  30.9625000  45.9260000   8.0220000  29.8845000  45.8280000
   8.6520000  31.2915000  46.6200000   8.2710000  31.7225000  44.5740000
   9.3600000  31.7805000  44.5120000   7.9670000  32.7705000  44.6130000
   7.6950000  30.9525000  43.3530000   6.6420000  30.7105000  43.5090000
   8.2220000  30.0185000  43.1500000   8.0770000  31.5355000  41.9680000
   9.1340000  31.3775000  41.7420000   7.8470000  32.5925000  41.8220000
   7.3070000  30.7215000  40.8720000   6.2310000  30.7875000  41.0490000
   7.6890000  29.7025000  40.9600000   7.6040000  31.2445000  39.3650000
   8.6920000  31.1665000  39.3160000   7.2210000  32.2655000  39.3000000
   6.9050000  30.2695000  38.4530000   7.1690000  30.4435000  37.4080000
   5.8860000  30.6605000  38.4070000   7.0470000  29.2015000  38.6330000
  19.5060000   1.2235000  50.7120000  20.1510000   0.8065000  49.9350000
  18.8570000   0.4065000  51.0330000  18.5350000   2.2245000  49.9870000
  19.1540000   2.9435000  49.4470000  17.9420000   2.7615000  50.7310000
  17.4610000   1.5545000  49.0080000  17.2270000   0.5575000  49.3880000
  16.5310000   2.1255000  48.9580000  18.0150000   1.4755000  47.5830000
  17.7630000   0.5955000  46.9890000  19.1030000   1.4165000  47.6500000
  17.5670000   2.6915000  46.8020000  16.5170000   2.4625000  46.6070000
  17.6160000   3.6265000  47.3650000  18.4090000   2.6555000  45.5000000
  19.4790000   2.7435000  45.6940000  18.1800000   1.7635000  44.9120000
  18.1980000   3.9145000  44.6710000  17.2020000   3.8005000  44.2380000
  18.2990000   4.8145000  45.2800000  19.2510000   4.1695000  43.5880000
  20.1870000   4.5875000  43.9480000  19.1120000   4.1415000  42.2440000
  19.9350000   4.4535000  41.6060000  17.9050000   3.3575000  41.5920000
  17.3210000   2.7465000  42.2840000  17.2420000   3.9825000  40.9890000
  18.4480000   2.3615000  40.5680000  19.1520000   1.7615000  41.1490000
  17.5650000   1.7845000  40.2850000  18.9710000   3.0985000  39.3010000
  18.1840000   3.5705000  38.7080000  19.6720000   3.8855000  39.5870000
  19.6270000   2.0935000  38.3950000  19.0460000   1.1875000  38.5830000
  19.5530000   2.4405000  37.3630000  21.1650000   1.9725000  38.7780000
  21.2180000   1.2525000  39.5970000  21.6990000   2.9205000  38.8700000
  21.8160000   1.2305000  37.6470000  21.1650000   0.3815000  37.4280000
  21.8400000   1.8245000  36.7310000  23.3380000   0.9415000  37.9400000
  23.6700000   1.7785000  38.5590000  23.8220000   0.7675000  36.9770000
  23.4560000  -0.3265000  38.8200000  24.5030000  -0.4495000  39.1040000
  22.8410000  -0.0465000  39.6780000  22.9640000  -1.1885000  38.3630000
  20.2130000   1.8455000  51.8510000  19.7650000   1.8515000  53.0050000
  21.3470000   2.4285000  51.4240000  22.0000000   3.3185000  52.3200000
  22.7660000   3.8355000  51.7360000  21.2720000   4.0585000  52.6630000
  22.7360000   2.5745000  53.4480000  22.1600000   1.6945000  53.7430000
  23.1340000   3.4035000  54.6620000  23.6840000   4.2795000  54.3100000
  22.2280000   3.8825000  55.0400000  23.7350000   2.6735000  55.7400000
  24.1590000   3.3835000  57.1330000  23.2700000   2.5995000  58.1410000
  22.3370000   3.3875000  58.9850000  22.9960000   4.1645000  59.3800000
  21.6300000   3.7025000  58.2130000  21.8120000   2.4965000  60.1420000
  21.1240000   3.0575000  60.7800000  22.8730000   2.1725000  61.0890000
  23.6700000   1.8905000  60.6050000  21.1520000   1.2325000  59.6230000
  20.3840000   1.5655000  58.9210000  21.8550000   0.5535000  59.1350000
  25.5630000   3.3665000  57.4230000  23.9280000   4.8205000  57.2800000
  23.9590000   2.0685000  52.9080000  23.9830000   0.8615000  52.2630000
  23.0500000   0.1305000  52.1610000  20.3880000   0.5925000  60.7580000
  20.0310000  -0.2325000  60.3840000  25.3590000   0.6475000  51.6380000
  25.6750000  -0.3335000  52.0000000  26.0580000   1.3465000  52.1000000
  25.3150000   0.6715000  50.1430000  25.1060000   1.6875000  49.8010000
  24.6470000  -0.1165000  49.7880000  26.7390000   0.4675000  49.5380000
  27.4170000   1.2875000  49.7820000  26.6320000   0.5685000  48.4560000
  27.5130000  -0.8045000  50.0120000  26.8200000  -1.6395000  49.8920000
  27.8970000  -0.6215000  51.0180000  28.7390000  -1.0805000  49.2010000
  29.3890000  -1.7855000  49.7230000  29.4230000  -0.2335000  49.2830000
  28.4590000  -1.4995000  47.6780000  29.2870000  -1.1475000  47.0600000
  27.6160000  -0.8735000  47.3810000  28.2090000  -2.9475000  47.3200000
  27.1620000  -3.1485000  47.5590000  28.8170000  -3.5665000  47.9830000
  28.4850000  -3.1835000  45.8270000  29.4270000  -3.6575000  45.5640000
  27.5260000  -2.9805000  44.9010000  27.8730000  -3.2375000  43.9040000
  26.1820000  -2.3795000  45.1300000  26.1550000  -1.9205000  46.1210000
  25.4110000  -3.1525000  45.1220000  25.7940000  -1.2595000  44.1440000
  24.7140000  -1.0985000  44.1620000  25.9650000  -1.7025000  43.1610000
  26.5790000   0.0105000  44.3670000  27.5900000   0.0355000  43.9550000
  26.8010000   0.1095000  45.4320000  25.7750000   1.2445000  43.8810000
  26.5300000   1.9965000  44.1210000  24.8500000   1.2455000  44.4610000
  25.4020000   1.3285000  42.4330000  24.8690000   0.4055000  42.1980000
  26.3270000   1.3135000  41.8530000  24.6180000   2.5755000  41.9860000
  24.2890000   2.4515000  40.9530000  25.2690000   3.4485000  42.0620000
  23.3340000   2.9165000  42.8050000  22.8720000   3.8655000  42.5260000
  23.6820000   2.9555000  43.8400000  22.3230000   1.7465000  42.6090000
  22.7920000   0.7605000  42.6500000  21.8600000   1.7805000  41.6210000
  21.4610000   1.8365000  43.2730000  22.4500000  40.4785000  55.3540000
  22.0130000  40.6035000  54.3610000  23.4310000  40.9555000  55.3950000
  22.5540000  38.9525000  55.5440000  21.5990000  38.4275000  55.4880000
  22.8550000  38.7895000  56.5800000  23.4470000  38.0105000  54.6490000
  24.5260000  38.1595000  54.7320000  23.1660000  36.9675000  54.8090000
  23.1960000  38.1955000  53.1480000  23.4750000  39.2035000  52.8340000
  22.1150000  38.2175000  52.9940000  24.0060000  37.1485000  52.4420000
  25.0080000  37.2335000  52.8670000  23.7850000  36.1235000  52.7500000
  24.0210000  37.1285000  50.8680000  23.0580000  36.8975000  50.4080000
  24.3330000  38.0875000  50.4470000  24.9120000  36.0285000  50.2940000
  25.9660000  36.2555000  50.4670000  24.6330000  35.1195000  50.8300000
  24.5300000  35.8905000  48.8680000  23.4510000  35.8465000  48.7370000
  25.4120000  35.8225000  47.8260000  25.0320000  35.8475000  46.8080000
  26.9450000  35.9195000  47.8660000  27.1120000  36.9915000  47.7460000
  27.3410000  35.5275000  48.8050000  27.5830000  35.0745000  46.6560000
  27.4060000  35.5905000  45.7100000  28.6640000  35.0605000  46.8140000
  27.0420000  33.5655000  46.5540000  27.0130000  33.0455000  47.5130000
  26.0120000  33.6325000  46.1980000  27.8140000  32.7495000  45.5500000
  27.7400000  33.2125000  44.5640000  28.8710000  32.8455000  45.8100000
  27.3370000  31.2565000  45.4800000  27.0610000  30.9895000  46.5020000
  28.2270000  30.8395000  45.0050000  26.0850000  31.0765000  44.5950000
  25.1790000  31.5785000  44.9400000  26.3490000  31.4245000  43.5940000
  25.8450000  29.5095000  44.4590000  26.7810000  29.0145000  44.1940000
  25.1110000  29.3085000  43.6760000  25.2920000  28.9165000  45.8120000
  25.3530000  27.8265000  45.8270000  25.7760000  29.3115000  46.7080000
  24.2590000  29.2475000  45.9370000  21.3830000  41.1655000  56.2120000
  20.6840000  40.6515000  57.0630000  21.2120000  42.4525000  55.7820000
  20.2310000  43.3555000  56.4260000  19.4300000  42.6675000  56.7090000
  20.6500000  43.8065000  57.3300000  19.7550000  44.4665000  55.5060000
  20.6780000  44.7935000  55.0190000  19.1910000  45.5845000  56.3680000
  19.7990000  45.7335000  57.2640000  19.0380000  46.5065000  55.8010000
  17.9610000  45.0705000  56.8760000  16.9420000  46.0255000  57.5990000
  15.6730000  45.0845000  57.7590000  15.4170000  44.2535000  58.8940000
  15.4280000  44.9215000  59.7600000  14.4070000  43.8425000  58.8180000
  16.3920000  43.0805000  58.8590000  17.4510000  43.3475000  58.9100000
  16.0890000  42.3015000  57.6950000  16.8680000  41.7375000  57.5420000
  16.1610000  42.2505000  60.1320000  16.7660000  41.3455000  60.0330000
  16.4950000  42.8475000  60.9840000  17.5510000  46.3405000  58.8150000
  16.4280000  47.2295000  56.8550000  18.7100000  44.0815000  54.6190000
  18.1820000  44.8345000  53.5680000  18.6870000  45.9305000  53.3910000
  14.7580000  41.8855000  60.3210000  14.2440000  42.6835000  60.5380000
  17.2270000  44.1645000  52.5910000  16.6160000  43.4515000  53.1480000
  17.8190000  43.7085000  51.7950000  16.2170000  45.2065000  51.9570000
  16.6690000  46.1835000  51.7770000  15.4480000  45.3565000  52.7170000
  15.5010000  44.7215000  50.6800000  14.9120000  43.8155000  50.8400000
  16.3420000  44.6105000  49.9930000  14.4950000  45.7075000  50.0690000
  15.0120000  46.6625000  49.9550000  13.5950000  45.8235000  50.6770000
  14.0360000  45.2715000  48.6490000  13.6660000  44.2445000  48.6090000
  14.8060000  45.3915000  47.8840000  12.7710000  46.0875000  48.1950000
  13.0730000  47.1285000  48.0650000  12.0060000  46.0805000  48.9750000
  12.0980000  45.5735000  46.8730000  11.7740000  44.5495000  47.0750000
  12.7880000  45.6165000  46.0280000  10.8480000  46.3895000  46.5240000
  10.2590000  46.6345000  47.4040000  10.6400000  46.9135000  45.3260000
   9.6400000  47.3315000  45.2420000  11.3960000  46.6335000  44.0630000
  12.1080000  45.8165000  44.1980000  11.9160000  47.5825000  43.9130000
  10.4860000  46.3075000  42.8500000  11.2450000  45.9925000  42.1310000
   9.9430000  47.1795000  42.4800000   9.3640000  45.2705000  42.9790000
   8.5150000  45.6455000  43.5540000   9.8780000  44.4205000  43.4330000
   8.9790000  44.8755000  41.5290000   9.8350000  44.5925000  40.9130000
   8.4130000  45.6965000  41.0850000   8.0140000  43.6135000  41.6290000
   7.1390000  43.9595000  42.1830000   8.3050000  42.8085000  42.3070000
   7.6620000  43.1595000  40.2520000   8.5790000  43.0295000  39.6750000
   7.1730000  44.0105000  39.7720000   6.7780000  41.9295000  40.2110000
   7.2810000  41.0575000  40.6330000   6.4330000  41.8125000  39.1820000
   5.3590000  42.1155000  40.8970000   4.9630000  43.1275000  40.7920000
   5.3850000  41.7525000  41.9270000   4.7040000  41.3805000  40.4230000
  -0.8330000  23.6035000  51.6810000  -0.0930000  22.8025000  51.7190000
  -1.8370000  23.1755000  51.6460000  -0.6810000  24.4385000  50.4070000
   0.1790000  25.0765000  50.6210000  -1.4840000  25.1415000  50.1760000
  -0.3260000  23.4475000  49.2480000   0.5420000  22.8385000  49.5080000
  -1.1930000  22.7985000  49.1090000  -0.1270000  24.2615000  47.9250000
   0.6290000  25.0455000  48.0160000  -1.0510000  24.6905000  47.5340000
   0.3190000  23.1945000  46.8530000   1.0180000  22.4145000  47.1610000
  -0.5840000  22.6395000  46.5900000   0.8640000  23.9195000  45.5500000
   1.7120000  24.5675000  45.7810000   1.2830000  23.2125000  44.8310000
  -0.1310000  24.8125000  44.8080000  -0.5230000  25.5685000  45.4910000
   0.5040000  25.3115000  44.0740000  -1.1500000  23.9485000  44.0970000
  -1.1900000  22.8875000  44.3280000  -1.9250000  24.4305000  43.0290000
  -2.5480000  23.7235000  42.4880000  -2.1140000  25.9165000  42.6490000
  -3.1160000  26.2955000  42.8560000  -1.4710000  26.4995000  43.3120000
  -1.8900000  26.1635000  41.1980000  -1.0380000  25.5555000  40.8860000
  -2.7650000  25.8245000  40.6410000  -1.4260000  27.6615000  40.7520000
  -2.2670000  28.2865000  41.0570000  -0.5410000  27.9745000  41.3090000
  -1.0960000  27.6305000  39.2490000  -0.0180000  27.8005000  39.2020000
  -1.1470000  26.6475000  38.7760000  -1.8340000  28.6955000  38.4590000
  -1.8290000  29.6985000  38.8910000  -2.8530000  28.3175000  38.5690000
  -1.3640000  28.8605000  36.9820000  -1.1200000  27.9595000  36.4160000
  -2.1760000  29.3925000  36.4830000  -0.1400000  29.7865000  36.6900000
   0.8540000  29.3855000  36.8990000  -0.1140000  30.6685000  37.3320000
  -0.0830000  30.1085000  35.1530000  -0.9650000  30.6135000  34.7550000
   0.8150000  30.6885000  34.9300000   0.0780000  29.2015000  34.5670000
  -0.6460000  24.3535000  53.0190000  -0.5010000  23.8395000  54.0760000
  -0.6510000  25.6865000  52.8110000  -0.3090000  26.5125000  53.9500000
  -0.6870000  27.5285000  53.8130000  -0.8660000  26.0485000  54.7690000
   1.2110000  26.4285000  54.1630000   1.5990000  25.4085000  54.1180000
   1.6090000  27.0395000  55.5740000   1.2350000  28.0665000  55.6060000
   1.1680000  26.4305000  56.3670000   3.0000000  26.8195000  55.6790000
   3.7360000  27.5205000  56.8750000   5.2750000  27.3835000  56.6130000
   5.7690000  26.1765000  56.0510000   5.0690000  25.3685000  56.2770000
   5.8700000  26.3455000  54.9760000   7.1670000  25.7255000  56.5180000
   7.4330000  24.8715000  55.8900000   8.1700000  26.6255000  56.0650000
   8.9910000  26.1615000  56.3080000   7.2500000  25.4095000  57.9820000
   7.2800000  26.3725000  58.4980000   6.2930000  24.9065000  58.1410000
   3.2770000  28.8815000  56.9260000   3.4500000  26.8425000  58.1510000
   1.8080000  27.4175000  53.3240000   2.2410000  27.1405000  52.0350000
   2.3440000  26.0175000  51.6110000   8.3010000  24.3635000  58.2370000
   9.1470000  24.7845000  58.0020000   2.4280000  28.4425000  51.3200000
   3.3310000  28.9135000  51.7160000   1.6100000  29.1585000  51.4240000
   2.5340000  28.1245000  49.7230000   1.6700000  27.5265000  49.4240000
   3.3930000  27.4505000  49.7290000   2.6700000  29.3365000  48.7650000
   3.5380000  29.9645000  48.9790000   1.7710000  29.9315000  48.9370000
   2.6570000  28.8555000  47.3210000   1.6710000  28.4725000  47.0510000
   3.4590000  28.1405000  47.1260000   2.8320000  30.0695000  46.3740000
   3.7520000  30.6395000  46.5180000   2.0060000  30.7665000  46.5290000
   2.9060000  29.5355000  44.9290000   3.1600000  28.4745000  44.8700000
   3.6680000  30.0225000  44.3180000   1.5920000  29.4625000  44.1220000
   1.3300000  30.5235000  44.1420000   0.7700000  28.9905000  44.6650000
   1.9000000  28.9695000  42.7180000   1.8850000  27.9095000  42.4800000
   2.2680000  29.8175000  41.7800000   2.6050000  29.3565000  40.8550000
   2.2690000  31.2715000  41.7440000   3.1900000  31.5655000  42.2520000
   1.4800000  31.6145000  42.4180000   2.1990000  31.8915000  40.2770000
   1.3630000  31.5585000  39.6600000   3.1630000  31.6575000  39.8200000
   2.0790000  33.4375000  40.5360000   2.9560000  33.8525000  41.0380000
   1.2790000  33.6715000  41.2410000   1.8570000  34.3215000  39.3110000
   0.9000000  34.0745000  38.8460000   2.6370000  34.1315000  38.5720000
   1.6290000  35.8245000  39.6450000   0.9150000  35.9435000  40.4620000
   1.2110000  36.3165000  38.7640000   2.9850000  36.5335000  39.9830000
   3.6940000  36.2965000  39.1870000   3.4830000  36.1325000  40.8690000
   3.0120000  38.0565000  40.1320000   3.8900000  38.5435000  40.5630000
   2.1210000  38.3625000  40.6830000   2.8380000  38.6395000  38.7250000
   1.9280000  38.2175000  38.2930000   3.6990000  38.4055000  38.0950000
   2.6890000  39.7215000  38.7560000  24.1590000   8.1305000  46.5950000
  25.2030000   7.8185000  46.5340000  23.5550000   7.4575000  45.9830000
  23.8700000   9.5245000  46.1370000  24.4580000  10.1385000  46.8230000
  22.8270000   9.6465000  46.4370000  24.1240000  10.0105000  44.6780000
  25.0910000  10.5015000  44.5460000  24.0180000   9.2255000  43.9270000
  23.0560000  11.0545000  44.1410000  22.9030000  11.8845000  44.8330000
  22.0930000  10.5505000  44.0280000  23.5600000  11.6005000  42.7930000
  24.4950000  12.1025000  43.0520000  23.6390000  10.6985000  42.1840000
  22.4820000  12.6215000  42.2470000  21.6760000  12.1075000  41.7190000
  22.1150000  13.1585000  43.1240000  23.1150000  13.6815000  41.2880000
  23.8070000  14.1975000  41.9570000  23.6420000  13.1525000  40.4910000
  22.0000000  14.5745000  40.8410000  21.4890000  14.9985000  41.7020000
  21.8340000  15.0125000  39.6490000  21.0590000  15.7505000  39.4580000
  22.8370000  14.6855000  38.5720000  23.8250000  15.0625000  38.8450000
  22.7540000  13.6325000  38.2940000  22.2800000  15.5265000  37.3430000
  21.2500000  15.2715000  37.0860000  22.2470000  16.5545000  37.7110000
  23.1400000  15.3475000  36.0470000  23.1510000  14.3005000  35.7370000
  22.5680000  15.9295000  35.3210000  24.5570000  15.7925000  36.2000000
  24.9790000  15.4345000  37.1420000  25.1360000  15.4195000  35.3530000
  24.5790000  17.2885000  36.1840000  24.0560000  17.6595000  37.0680000
  24.0260000  17.7375000  35.3560000  25.9800000  17.9265000  36.1240000
  25.8560000  19.0085000  36.0400000  26.4720000  17.6255000  37.0520000
  26.5760000  17.6165000  34.7340000  25.9170000  17.6665000  33.8650000
  26.9260000  16.5895000  34.8600000  27.7020000  18.5885000  34.5620000
  28.3290000  18.7685000  35.4380000  28.3470000  18.3255000  33.7200000
  27.1590000  19.5185000  34.3800000  23.7820000   7.8775000  48.0380000
  24.5050000   7.2875000  48.7950000  22.6000000   8.3865000  48.4030000
  22.1240000   8.2005000  49.7340000  23.0140000   8.2055000  50.3690000
  21.4610000   9.0125000  50.0450000  21.2350000   6.9015000  49.8090000
  20.4400000   6.8875000  49.0590000  20.5860000   6.8115000  51.2490000
  19.8230000   7.5905000  51.3280000  20.1210000   5.8305000  51.3720000
  21.6160000   6.8765000  52.2430000  21.2010000   7.3935000  53.6860000
  20.7050000   8.9065000  53.3050000  21.6590000   9.9725000  53.1090000
  22.3390000   9.8845000  53.9610000  22.1710000   9.9685000  52.1430000
  20.9150000  11.3035000  53.4610000  21.6590000  12.0795000  53.6580000
  20.0580000  11.6185000  52.3240000  19.6180000  12.4585000  52.5460000
  20.0610000  11.1095000  54.7270000  19.1690000  10.5195000  54.5000000
  20.6540000  10.5205000  55.4300000  20.0070000   6.6955000  54.2380000
  22.1210000   7.1195000  54.8260000  22.0450000   5.6845000  49.6580000
  22.1390000   5.1235000  48.4810000  21.7820000   5.7265000  47.5040000
  19.6520000  12.4015000  55.4180000  19.2730000  13.0365000  54.7840000
  22.8370000   3.7525000  48.5000000  22.7000000   3.3935000  49.5220000
  23.8830000   3.9395000  48.2500000  22.2330000   2.6545000  47.5610000
  22.2490000   2.8815000  46.4930000  21.1450000   2.5535000  47.5680000
  22.8640000   1.2635000  47.8970000  22.9380000   1.1405000  48.9800000
  23.8700000   1.1265000  47.4950000  21.9590000   0.1545000  47.3370000
  20.9420000   0.3595000  47.6780000  22.2960000  -0.7925000  47.7630000
  22.0660000   0.1445000  45.8360000  23.0910000   0.1415000  45.4570000
  21.6480000   1.1225000  45.5880000  21.4510000  -1.0965000  45.2490000
  21.9890000  -2.0125000  45.5050000  21.4420000  -0.9925000  44.1620000
  19.9630000  -1.2885000  45.7540000  19.3700000  -0.3725000  45.7320000
  19.9860000  -1.5995000  46.8010000  19.4260000  -2.4275000  44.8600000
  19.3030000  -3.3515000  45.4190000  19.1620000  -2.4505000  43.6040000
  18.6930000  -3.3455000  43.2040000  19.0900000  -1.2115000  42.6920000
  20.1280000  -0.9625000  42.4630000  18.5210000  -0.3885000  43.1280000
  18.2980000  -1.6035000  41.4340000  17.9720000  -0.6885000  40.9360000
  17.3810000  -2.1485000  41.6670000  19.1250000  -2.5035000  40.5250000
  19.4250000  -3.3305000  41.1710000  20.0000000  -1.9185000  40.2330000
  18.3340000  -2.9465000  39.2740000  17.2870000  -3.1335000  39.5250000
  18.6590000  -3.9085000  38.8740000  18.5850000  -2.0365000  38.0450000
  19.6750000  -1.9745000  38.0150000  18.2130000  -1.0405000  38.2920000
  18.0820000  -2.5985000  36.7570000  16.9960000  -2.6795000  36.8320000
  18.5500000  -3.5415000  36.4670000  18.3390000  -1.6035000  35.6440000
  18.2510000  -2.1425000  34.6990000  19.3710000  -1.2535000  35.5740000
  17.2610000  -0.4865000  35.5550000  16.3480000  -0.9975000  35.8680000
  17.2150000  -0.0365000  34.5620000  17.3780000   0.2095000  36.3880000
  11.9350000  18.9705000  28.4520000  12.7350000  19.2755000  29.1300000
  11.2410000  19.8135000  28.4670000  11.2700000  17.8025000  29.1290000
  11.9650000  16.9605000  29.1540000  10.4090000  17.3925000  28.5970000
  10.8260000  18.0745000  30.5870000  11.7480000  18.2265000  31.1530000
  10.3430000  19.0505000  30.5110000  10.0240000  16.8795000  31.2060000
  10.6880000  16.0315000  31.3870000   9.2740000  16.4275000  30.5540000
   9.3520000  17.1925000  32.5470000   8.3950000  17.7115000  32.4650000
   9.0170000  16.2065000  32.8760000  10.1910000  17.7905000  33.6900000
   9.7780000  17.3775000  34.6130000  11.2050000  17.4525000  33.4680000
  10.1290000  19.3535000  33.4950000  10.2440000  19.6365000  32.4460000
   9.1070000  19.6385000  33.7520000  11.1290000  20.0975000  34.3780000
  11.1510000  19.7155000  35.3950000  11.7320000  21.2315000  34.1190000
  12.2670000  21.7115000  34.9340000  11.6400000  22.0395000  32.8430000
  11.0850000  21.4735000  32.0920000  11.1820000  23.0295000  32.8760000
  13.0810000  22.3515000  32.3990000  13.5530000  21.3675000  32.4010000
  13.1030000  22.6935000  31.3620000  13.7770000  23.2925000  33.4040000
  13.5370000  23.1195000  34.4550000  14.8390000  23.1495000  33.1930000
  13.3930000  24.7735000  33.0340000  13.7760000  24.9455000  32.0260000
  12.3070000  24.8795000  33.0830000  13.9830000  25.7415000  34.1130000
  13.6440000  25.4015000  35.0940000  13.4350000  26.6805000  34.0100000
  15.5190000  25.7955000  33.9410000  15.9550000  24.8095000  33.7660000
  15.7690000  26.3455000  33.0310000  16.1810000  26.4615000  35.2310000
  17.2540000  26.3145000  35.0890000  15.8470000  26.0615000  36.1910000
  15.9050000  27.9695000  35.2690000  16.3350000  28.4295000  36.1610000
  16.4750000  28.4015000  34.4430000  14.8730000  28.3175000  35.1950000
  12.4280000  18.7805000  27.0020000  13.6480000  18.9215000  26.7610000
  11.4450000  18.4545000  26.1260000  11.8340000  18.2715000  24.7440000
  10.9950000  18.1405000  24.0550000  12.4770000  19.0645000  24.3540000
  12.5810000  16.8605000  24.7190000  13.4360000  16.9735000  25.3900000
  13.1340000  16.5695000  23.3240000  13.8890000  17.3245000  23.0910000
  13.6650000  15.6145000  23.3180000  12.0830000  16.5795000  22.3880000
  12.1200000  15.6135000  21.1010000  10.7360000  15.8415000  20.3070000
   9.9380000  14.8055000  19.8610000   9.2250000  15.1815000  19.1240000
  10.5250000  14.1125000  19.2540000   9.1710000  14.0045000  20.9610000
   9.7920000  13.5105000  21.7120000   8.2830000  15.0135000  21.5990000
   7.3710000  14.9585000  21.2610000   8.4760000  12.7855000  20.2450000
   9.2790000  12.3055000  19.6790000   8.0330000  12.1155000  20.9860000
  13.2510000  16.0365000  20.1820000  12.4400000  14.2865000  21.5330000
  11.6070000  15.8025000  25.0500000  12.0490000  14.6145000  25.5340000
  13.1320000  14.3535000  26.0080000   7.4850000  13.2315000  19.2870000
   6.7350000  13.4675000  19.8620000  11.0550000  13.4475000  25.4420000
  11.6150000  12.5105000  25.4560000  10.5390000  13.4285000  24.4790000
  10.0390000  13.4045000  26.5310000   9.1390000  13.9715000  26.2840000
  10.3970000  13.9715000  27.3920000   9.7160000  11.9935000  26.9420000
  10.6390000  11.5335000  27.3000000   9.2650000  11.3615000  26.1740000
   8.6820000  11.8815000  28.1310000   8.4010000  10.8275000  28.0840000
   7.7760000  12.4465000  27.8990000   9.3040000  12.3645000  29.4500000
   9.7120000  13.3735000  29.3660000  10.1900000  11.7465000  29.6060000
   8.3640000  12.2545000  30.6900000   8.0810000  11.2215000  30.9030000
   7.4590000  12.7985000  30.4100000   9.1170000  12.7375000  31.8950000
   9.1480000  13.8285000  31.8610000  10.1290000  12.3315000  31.8420000
   8.3220000  12.2965000  33.1470000   7.4240000  12.8825000  33.3210000
   8.7990000  11.4485000  34.0200000   8.2750000  11.2315000  34.9470000
  10.0700000  10.5475000  33.9480000  10.3270000  10.2805000  32.9210000
   9.7060000   9.6365000  34.4280000  11.2700000  11.1815000  34.7190000
  11.1300000  11.4315000  35.7720000  11.4480000  12.1425000  34.2320000
  12.5170000  10.2505000  34.6280000  13.3900000  10.8745000  34.4260000
  12.3120000   9.6125000  33.7650000  12.6340000   9.2135000  35.8210000
  11.7330000   8.6025000  35.9060000  12.7140000   9.7475000  36.7700000
  13.9450000   8.3715000  35.7880000  14.0370000   7.9155000  34.8000000
  13.9510000   7.4855000  36.4280000  15.2200000   9.1265000  36.1250000
  15.1780000   9.5755000  37.1200000  15.2320000   9.9555000  35.4150000
  16.4850000   8.2675000  35.9930000  17.3300000   8.9555000  35.9290000
  16.4630000   7.5535000  35.1670000  16.9860000   7.5325000  37.1870000
  16.4010000   6.6405000  37.4220000  17.0680000   8.1405000  38.0900000
  17.9310000   7.0385000  36.9540000  18.7280000  49.0235000  26.7450000
  19.3700000  48.1645000  26.5420000  19.0850000  49.6195000  27.5870000
  17.2990000  48.3845000  26.9280000  17.1570000  47.5565000  26.2290000
  16.5900000  49.1935000  26.7390000  17.1480000  47.8475000  28.3710000
  16.2510000  47.2325000  28.4600000  18.0260000  47.2685000  28.6650000
  16.8500000  48.9205000  29.4630000  15.9410000  49.3945000  29.0880000
  17.6680000  49.6365000  29.5650000  16.6730000  48.3325000  30.9020000
  15.8800000  47.5865000  30.8270000  17.5460000  47.7155000  31.1260000
  16.4900000  49.3705000  31.9730000  16.4210000  48.7765000  32.8860000
  17.3760000  49.9705000  32.1930000  15.2950000  50.3355000  31.8430000
  15.6760000  51.2585000  31.4010000  14.6120000  49.9695000  31.0740000
  14.5380000  50.6585000  33.1480000  14.8580000  50.0055000  33.9560000
  13.6990000  51.5265000  33.5120000  13.3350000  51.5525000  34.5360000
  13.0170000  52.6485000  32.6360000  13.4940000  52.5445000  31.6590000
  11.9320000  52.5315000  32.6030000  13.1620000  54.1225000  33.0870000
  12.8280000  54.7275000  32.2420000  12.6100000  54.3765000  33.9940000
  14.6320000  54.5545000  33.3730000  14.9920000  54.0525000  34.2740000
  15.2440000  54.2895000  32.5090000  14.5580000  56.1125000  33.5420000
  15.5770000  56.5065000  33.5380000  13.9010000  56.4845000  32.7530000
  13.9400000  56.5915000  34.8540000  12.9380000  56.2085000  35.0600000
  13.8210000  57.6725000  34.7530000  14.7960000  56.4745000  36.1500000
  15.8570000  56.6365000  35.9480000  14.5510000  57.2095000  36.9190000
  14.6700000  55.1225000  36.9140000  14.8600000  54.1555000  36.4440000
  13.6780000  54.9795000  37.3480000  15.5800000  55.0595000  38.1820000
  15.6800000  54.0685000  38.6290000  16.4960000  55.5405000  37.8320000
  15.1270000  55.6195000  39.0030000  18.8660000  49.8205000  25.4940000
  18.1550000  49.7535000  24.4820000  20.0380000  50.4995000  25.5380000
  20.6700000  51.1285000  24.3190000  21.5920000  51.6285000  24.6260000
  21.0170000  50.2945000  23.7040000  19.8000000  52.0195000  23.4120000
  18.9300000  51.3935000  23.1950000  20.5550000  52.4475000  22.1080000
  19.8410000  53.0535000  21.5440000  21.4270000  53.0555000  22.3590000
  21.0440000  51.3595000  21.3940000  20.0030000  50.4585000  20.5770000
  20.9090000  49.1965000  20.4470000  20.4070000  47.8455000  20.3420000
  20.1510000  47.4915000  21.3440000  19.4070000  47.7865000  19.9060000
  21.2890000  46.8825000  19.5460000  22.3410000  47.0715000  19.7740000
  21.1110000  47.0635000  18.1470000  20.1800000  46.8405000  17.9690000
  21.0150000  45.3895000  19.9250000  21.7040000  44.9175000  19.2200000
  21.4170000  45.1665000  20.9170000  18.6850000  50.2845000  21.1800000
  19.7010000  51.0165000  19.2430000  19.3810000  53.1615000  24.0790000
  18.3250000  53.8955000  23.5970000  17.5250000  53.3885000  22.8370000
  19.5860000  45.0815000  19.8050000  19.4980000  44.1825000  20.1700000
  18.0040000  55.2275000  24.1890000  17.0050000  55.5725000  23.9140000
  18.7040000  55.9545000  23.7690000  18.2570000  55.2905000  25.7710000
  18.0380000  56.3005000  26.1250000  19.3300000  55.1435000  25.9140000
  17.4270000  54.3545000  26.6260000  17.5650000  53.3195000  26.3080000
  16.3660000  54.5715000  26.4850000  17.8030000  54.5745000  28.1120000
  17.3540000  55.5505000  28.3050000  18.8930000  54.5105000  28.1410000
  17.0190000  53.5845000  29.0960000  17.1300000  52.5655000  28.7200000
  15.9570000  53.8385000  29.0720000  17.6180000  53.5895000  30.4410000
  16.8490000  53.1665000  31.0900000  17.7390000  54.5925000  30.8560000
  18.9300000  52.7545000  30.6030000  19.6630000  53.1935000  29.9220000
  18.8670000  51.6975000  30.3350000  19.4340000  52.8715000  32.0470000
  18.7280000  52.5715000  32.8160000  20.4680000  53.5395000  32.4230000
  20.5200000  53.6915000  33.4980000  21.5990000  54.1235000  31.6000000
  21.0830000  54.4215000  30.6850000  22.3080000  53.3575000  31.2810000
  22.0770000  55.3085000  32.4530000  21.2160000  55.9775000  32.5020000
  22.8560000  55.7995000  31.8670000  22.6110000  55.0155000  33.8580000
  23.2860000  54.1595000  33.8040000  21.9090000  54.8445000  34.6770000
  23.4290000  56.2395000  34.2530000  22.8920000  57.1875000  34.1920000
  24.2670000  56.4475000  33.5840000  23.8900000  56.1425000  35.7240000
  24.3900000  55.1895000  35.9090000  23.0610000  56.1825000  36.4330000
  24.7880000  57.3685000  36.0290000  24.2460000  58.3035000  35.8710000
  25.5830000  57.3985000  35.2810000  25.3490000  57.3805000  37.4200000
  26.1070000  56.5975000  37.4870000  24.5180000  57.2015000  38.1060000
  25.9230000  58.7335000  37.7630000  26.3970000  58.7725000  38.7460000
  25.0490000  59.3835000  37.6900000  26.6830000  59.0065000  37.0280000
  24.8260000  10.8175000  24.8610000  24.9630000   9.7695000  24.5880000
  25.6580000  11.1625000  25.4780000  23.5370000  10.9875000  25.7340000
  22.6980000  10.6505000  25.1220000  23.4040000  12.0625000  25.8780000
  23.5800000  10.3475000  27.0900000  23.7340000   9.2695000  27.0090000
  24.4700000  10.7765000  27.5570000  22.3530000  10.5145000  27.8530000
  22.0280000  11.5575000  27.8760000  22.5680000  10.2605000  28.8930000
  21.1990000   9.5245000  27.3470000  20.3010000   9.8515000  27.8740000
  20.9920000   9.6525000  26.2820000  21.4360000   8.0385000  27.6210000
  22.2700000   7.6835000  27.0120000  21.7220000   7.7305000  28.6290000
  20.1620000   7.2715000  27.1480000  19.3530000   7.7035000  27.7410000
  19.7860000   7.3655000  26.1270000  20.4710000   5.8005000  27.3930000
  21.0210000   5.4075000  26.5410000  19.9410000   5.1705000  28.3610000
  20.1760000   4.1185000  28.5030000  18.9230000   5.5305000  29.3250000
  18.7020000   6.5935000  29.2070000  18.0150000   5.0285000  28.9850000
  19.2150000   5.0655000  30.7590000  19.3880000   3.9885000  30.7040000
  20.1700000   5.5465000  30.9810000  18.0780000   5.4205000  31.8230000
  17.9980000   6.5095000  31.8290000  17.1350000   5.0685000  31.3980000
  18.4540000   4.8455000  33.1040000  17.5870000   4.8665000  33.7680000
  18.7060000   3.7835000  33.1460000  19.4430000   5.7235000  33.9330000
  19.1790000   6.7685000  34.1090000  20.4070000   5.8705000  33.4430000
  19.6820000   5.3135000  35.4030000  18.7260000   5.3755000  35.9290000
  19.9040000   4.2475000  35.4810000  20.8200000   6.1885000  35.9060000
  20.5110000   7.2345000  35.8470000  21.6990000   6.1935000  35.2590000
  21.2390000   5.8005000  37.3740000  21.5200000   4.7585000  37.5440000
  22.1930000   6.2745000  37.6130000  20.5820000   6.0345000  38.2140000
  24.8810000  11.5755000  23.5250000  23.9970000  12.3595000  23.2290000
  25.9360000  11.1425000  22.7160000  26.0610000  11.7435000  21.3860000
  26.5670000  11.0455000  20.7140000  25.0420000  11.8045000  20.9960000
  26.8000000  13.0745000  21.4010000  26.2080000  13.7345000  22.0400000
  27.1270000  13.6225000  20.0060000  26.1530000  13.7635000  19.5300000
  27.4960000  14.6475000  20.0970000  27.7900000  12.6385000  19.1360000
  27.8930000  12.9145000  17.5430000  29.4400000  12.9705000  17.2810000
  29.8840000  12.5445000  15.8930000  30.9380000  12.2595000  15.9380000
  29.1990000  11.7425000  15.6040000  29.7460000  13.6815000  14.8260000
  30.1480000  13.2585000  13.9020000  28.4420000  13.9815000  14.5280000
  28.0120000  13.9455000  15.4020000  30.4850000  15.0155000  15.1110000
  31.5460000  14.8525000  14.9040000  30.1170000  15.8225000  14.4730000
  27.1300000  11.8675000  16.8480000  27.1720000  14.0985000  17.0790000
  28.1530000  12.8375000  21.9880000  28.2780000  12.8725000  23.3070000
  27.4280000  13.2375000  24.1060000  30.4080000  15.3885000  16.4820000
  30.2530000  14.6225000  17.0630000  29.6340000  12.3735000  23.6910000
  30.3740000  13.1055000  23.3590000  29.7470000  11.4745000  23.0810000
  29.9060000  12.0665000  25.1370000  29.0770000  11.6585000  25.7190000
  30.1320000  12.9555000  25.7300000  31.1340000  11.0395000  25.3470000
  32.0080000  11.2955000  24.7440000  30.7720000  10.1035000  24.9160000
  31.5200000  10.9185000  26.8890000  30.6660000  10.5115000  27.4350000
  31.6860000  11.9135000  27.3070000  32.6870000   9.9805000  27.0940000
  33.5490000  10.5495000  26.7400000  32.7040000   9.0735000  26.4850000
  32.9020000   9.5905000  28.5980000  33.0260000  10.5025000  29.1860000
  33.8280000   9.0295000  28.7340000  31.8590000   8.6855000  29.2450000
  30.9430000   9.2465000  29.4420000  32.3320000   8.3395000  30.1670000
  31.5250000   7.4975000  28.4770000  31.6390000   7.5395000  27.3960000
  31.0250000   6.3255000  28.9410000  30.7000000   5.5645000  28.2360000
  30.9250000   6.0345000  30.4000000  31.6990000   6.4855000  31.0250000
  30.9120000   4.9665000  30.6240000  29.5930000   6.5455000  30.9800000
  28.9110000   5.7415000  30.6980000  29.2940000   7.5235000  30.5970000
  29.6640000   6.5145000  32.4950000  29.0270000   7.3555000  32.7760000
  30.6670000   6.5935000  32.9190000  29.0600000   5.1665000  33.1350000
  29.5980000   4.3205000  32.7030000  27.9960000   5.1505000  32.8880000
  29.1910000   5.0825000  34.6420000  28.2930000   4.5005000  34.8610000
  29.0550000   6.0905000  35.0380000  30.5460000   4.6265000  35.2030000
  31.2520000   5.1365000  34.5440000  30.5540000   3.5475000  35.0360000
  30.6690000   4.8785000  36.7930000  29.7910000   4.5035000  37.3240000
  30.8670000   5.9255000  37.0290000  31.8240000   4.0945000  37.3850000
  31.7020000   4.2075000  38.4650000  32.8290000   4.4205000  37.1100000
  31.7060000   3.0195000  37.2390000  -0.5750000  15.3275000  26.9530000
  -1.5730000  15.6835000  26.6880000  -0.7760000  14.4745000  27.6050000
   0.2550000  16.2995000  27.8170000   0.6670000  17.1105000  27.2130000
   0.9830000  15.6265000  28.2750000  -0.7510000  16.9315000  28.7850000
  -0.2150000  17.7215000  29.3150000  -1.6000000  17.3615000  28.2500000
  -1.2360000  15.9885000  29.9790000  -1.9280000  15.2225000  29.6240000
  -1.8410000  16.5995000  30.6520000  -0.0920000  15.3675000  30.7980000
   0.5900000  14.7495000  30.2090000   0.5500000  16.1725000  31.1600000
  -0.5560000  14.5445000  31.9620000  -1.0580000  13.6145000  31.6890000
   0.3300000  14.3705000  32.5760000  -1.5670000  15.2385000  32.9670000
  -1.2700000  16.2775000  33.1220000  -2.5750000  15.2145000  32.5460000
  -1.6270000  14.4955000  34.3190000  -1.4990000  13.4245000  34.1850000
  -1.6060000  15.0955000  35.5640000  -1.6410000  14.4895000  36.4650000
  -1.6190000  16.6065000  35.8650000  -0.6420000  16.9125000  36.2440000
  -1.6870000  17.1905000  34.9440000  -2.6840000  17.0855000  36.8540000
  -2.5630000  18.1615000  36.9930000  -3.6280000  17.0595000  36.3060000
  -2.9000000  16.2955000  38.0790000  -3.8320000  16.6635000  38.5130000
  -3.2120000  15.2975000  37.7640000  -1.7180000  16.0355000  39.0550000
  -1.7790000  15.1065000  39.6260000  -0.8090000  15.9915000  38.4520000
  -1.6590000  17.2755000  40.0050000  -1.4200000  18.1765000  39.4360000
  -0.7950000  17.0335000  40.6270000  -2.8670000  17.4715000  41.0080000
  -3.8310000  17.4665000  40.4960000  -2.8530000  16.5595000  41.6090000
  -2.6030000  18.6495000  41.9380000  -2.4840000  19.5445000  41.3250000
  -1.6380000  18.4715000  42.4170000  -3.7650000  18.9445000  42.9570000
  -3.4400000  19.5415000  43.8120000  -4.6420000  19.3885000  42.4800000
  -4.0910000  18.0005000  43.3980000   0.1690000  14.8465000  25.7490000
  -0.2840000  13.8895000  25.2690000   1.2960000  15.5475000  25.4660000
   2.2770000  15.0395000  24.5410000   2.6610000  14.0935000  24.9320000
   1.7040000  15.0255000  23.6100000   3.4910000  15.9685000  24.4020000
   3.1820000  17.0165000  24.4190000   4.1850000  15.7385000  23.0520000
   3.6240000  16.0575000  22.1700000   5.1090000  16.3225000  23.0360000
   4.5130000  14.3515000  22.9470000   4.8880000  13.8205000  21.4860000
   3.4730000  13.6745000  20.7650000   2.7530000  12.4785000  21.0260000
   3.3610000  11.5825000  20.8780000   2.4080000  12.5195000  22.0630000
   1.5590000  12.3825000  20.0640000   0.8570000  11.5475000  20.1320000
   2.0350000  12.5615000  18.7250000   2.4310000  13.4495000  18.7840000
   0.5970000  13.5635000  20.2690000   0.5350000  13.6155000  21.3590000
   0.9680000  14.5635000  20.0330000   5.6590000  14.8485000  20.7210000
   5.7090000  12.6535000  21.2860000   4.3840000  15.5695000  25.5070000
   5.1140000  16.4615000  26.2810000   5.1580000  17.6015000  25.9800000
  -0.7200000  13.2875000  19.7630000  -0.8860000  12.4135000  20.1600000
   5.4780000  15.8845000  27.6950000   4.7790000  16.4105000  28.3490000
   6.4830000  16.2845000  27.8440000   5.4750000  14.3885000  27.8810000
   6.0100000  14.1055000  28.7890000   5.8290000  13.8875000  26.9770000
   4.0270000  13.8735000  27.9800000   3.4060000  14.1395000  27.1220000
   3.4920000  14.0935000  28.9060000   4.1880000  12.3295000  28.0840000
   3.2180000  11.9325000  28.3920000   4.8360000  12.0655000  28.9220000
   4.5180000  11.6125000  26.6770000   5.5820000  11.8205000  26.5480000
   4.0010000  12.1015000  25.8480000   4.1610000  10.1045000  26.6220000
   4.1480000   9.7875000  25.5770000   3.2270000   9.9195000  27.1570000
   5.3610000   9.3385000  27.3000000   5.2700000   9.4275000  28.3850000
   6.3510000   9.7085000  27.0260000   5.2770000   7.8905000  26.9430000
   6.0140000   7.5075000  26.2410000   4.4770000   7.0065000  27.5390000
   4.6050000   5.9565000  27.2890000   3.4500000   7.2715000  28.6260000
   2.4420000   7.1075000  28.2380000   3.4740000   8.2975000  29.0000000
   3.6300000   6.4025000  29.7920000   4.6560000   6.4795000  30.1570000
   3.3920000   5.3715000  29.5210000   2.7940000   6.9475000  31.0300000
   1.7270000   6.8435000  30.8220000   3.0910000   7.9965000  31.0930000
   3.1440000   6.0605000  32.1810000   4.2100000   5.9795000  32.4010000
   2.9120000   5.0065000  32.0150000   2.5680000   6.6945000  33.4300000
   1.5210000   6.9075000  33.2030000   2.9540000   7.7085000  33.5560000
   2.6460000   5.8175000  34.6830000   2.4310000   4.8075000  34.3270000
   1.9070000   6.0045000  35.4640000   4.0090000   6.0395000  35.3460000
   4.1890000   7.1095000  35.4690000   4.8310000   5.6755000  34.7250000
   3.9730000   5.3485000  36.7270000   3.2530000   4.5325000  36.8140000
   3.7510000   6.1325000  37.4530000   4.9770000   4.9635000  36.9200000
   8.7280000  36.5655000  27.2530000   8.1160000  37.3085000  27.7690000
   8.6250000  35.6965000  27.9060000  10.1780000  36.9765000  27.1230000
  10.2030000  37.7605000  26.3640000  10.7130000  36.1125000  26.7230000
  10.8790000  37.3295000  28.4660000  10.3570000  38.1155000  29.0160000
  11.0110000  36.3885000  29.0030000  12.2950000  37.9295000  28.0820000
  12.1030000  38.6855000  27.3180000  12.9980000  37.2005000  27.6730000
  12.9110000  38.6375000  29.3020000  12.1900000  39.3255000  29.7500000
  13.1900000  37.9625000  30.1130000  14.1280000  39.4625000  28.8510000
  14.0070000  39.9875000  27.9010000  14.3110000  40.2165000  29.6200000
  15.3380000  38.5125000  28.6940000  15.5980000  38.0295000  29.6390000
  15.0660000  37.5985000  28.1630000  16.6090000  39.1425000  28.0880000
  16.9200000  38.7455000  27.1250000  17.1840000  40.2905000  28.4740000
  17.9740000  40.7075000  27.8550000  17.0490000  40.9455000  29.8290000
  16.4770000  40.3525000  30.5460000  18.0570000  40.9625000  30.2480000
  16.5320000  42.3955000  29.9930000  17.1800000  43.0605000  29.4190000
  15.5630000  42.3245000  29.4930000  16.2710000  42.8735000  31.4400000
  15.5860000  42.1355000  31.8630000  17.1490000  42.8705000  32.0900000
  15.4380000  44.1965000  31.5630000  16.1190000  44.9815000  31.2280000
  14.5830000  44.1045000  30.8900000  14.8280000  44.3925000  32.9390000
  14.0320000  43.6575000  33.0760000  14.4620000  45.4175000  33.0310000
  15.6350000  44.2835000  34.1320000  14.9560000  44.5565000  34.9420000
  15.9280000  43.2385000  34.2530000  16.8550000  45.2635000  34.1530000
  17.0840000  45.2815000  35.2210000  16.6310000  46.2895000  33.8530000
  18.1260000  44.7645000  33.3840000  18.2670000  43.7265000  33.6940000
  18.1350000  44.8605000  32.2960000  18.9910000  45.3285000  33.7370000
   8.1310000  36.3535000  25.9480000   7.9340000  37.2275000  25.1550000
   7.7690000  35.0785000  25.7940000   7.0890000  34.6275000  24.5450000
   6.2160000  35.2665000  24.3870000   7.8250000  34.7225000  23.7430000
   6.7430000  33.1255000  24.7790000   7.5060000  32.6475000  25.3980000
   6.7250000  32.2555000  23.4580000   5.7280000  32.3395000  23.0180000
   7.5070000  32.3935000  22.7080000   6.9440000  30.8665000  23.9030000
   6.5570000  29.6415000  22.9130000   5.0140000  29.5715000  23.3120000
   3.9260000  29.7785000  22.2700000   3.0240000  29.8385000  22.8850000
   4.0170000  30.7565000  21.7900000   4.0370000  28.5945000  21.2610000
   4.2240000  27.6935000  21.8490000   5.0490000  28.7935000  20.3510000
   5.7880000  29.1085000  20.9010000   2.6860000  28.2475000  20.4560000
   1.9170000  28.5495000  21.1710000   2.6030000  29.0705000  19.7420000
   6.8380000  29.9115000  21.5190000   7.3700000  28.4575000  23.1630000
   5.4630000  32.9655000  25.5710000   4.2420000  33.3375000  25.0150000
   4.1470000  34.0105000  24.0340000   2.6320000  26.8205000  20.0530000
   3.2260000  26.6005000  19.3130000   3.0960000  32.7395000  25.7470000
   2.2590000  32.6865000  25.0480000   2.8430000  33.2675000  26.6680000
   3.3890000  31.2285000  26.1090000   4.3440000  30.8965000  26.5210000
   3.3710000  30.6425000  25.1870000   2.2680000  30.5015000  26.9710000
   2.0120000  29.5395000  26.5230000   1.3300000  31.0475000  26.8490000
   2.5320000  30.5275000  28.5290000   1.6130000  30.2745000  29.0610000
   2.9220000  31.4515000  28.9610000   3.3540000  29.2775000  28.9480000
   4.4180000  29.5205000  28.9140000   3.1590000  28.4565000  28.2550000
   3.2360000  28.8005000  30.3940000   2.1750000  28.6025000  30.5590000
   3.5500000  29.5675000  31.1040000   3.9760000  27.4745000  30.7030000
   4.9810000  27.6635000  30.3200000   3.3450000  26.6725000  30.3140000
   4.0160000  27.2325000  32.1750000   3.4020000  27.8475000  32.8270000
   4.6710000  26.2095000  32.7220000   4.5310000  26.1935000  33.8000000
   5.5350000  25.3065000  31.8930000   5.1860000  25.0145000  30.9000000
   5.6240000  24.4145000  32.5160000   6.9560000  25.8235000  31.6540000
   7.4120000  26.1875000  32.5770000   6.9740000  26.6235000  30.9110000
   7.8640000  24.7505000  31.0570000   7.4640000  24.3765000  30.1130000
   7.9090000  23.8925000  31.7310000   9.2920000  25.1945000  30.5840000
   9.9160000  25.5395000  31.4110000   9.2130000  26.0655000  29.9300000
  10.0520000  24.0715000  29.8930000   9.8390000  23.0995000  30.3450000
  11.1080000  24.3195000  30.0130000   9.7560000  23.9905000  28.3790000
  10.1020000  24.9305000  27.9450000   8.6650000  23.9725000  28.3590000
  10.4870000  22.8485000  27.7360000  10.2920000  22.9125000  26.6630000
  10.2410000  21.8315000  28.0470000  12.0400000  23.1405000  27.7870000
  12.5520000  22.9045000  26.8520000  12.5730000  22.6335000  28.5940000
  12.2130000  24.2165000  27.8410000  43.9560000  22.4275000  28.7220000
  44.9200000  21.9245000  28.8240000  43.9430000  23.4725000  29.0370000
  42.8400000  21.6645000  29.5190000  42.7710000  20.6125000  29.2350000
  41.8650000  22.1115000  29.3130000  43.1520000  21.4645000  30.9780000
  42.2780000  20.8985000  31.3050000  44.0490000  20.8585000  31.1230000
  43.3220000  22.7865000  31.8190000  42.4130000  23.3735000  31.6740000
  44.1460000  23.3165000  31.3360000  43.4180000  22.3805000  33.2490000
  42.6220000  21.6825000  33.5160000  44.4160000  21.9575000  33.3820000
  43.2150000  23.4215000  34.3360000  43.7970000  24.3115000  34.0910000
  42.1490000  23.6555000  34.2870000  43.5100000  22.9135000  35.7380000
  42.8720000  23.5335000  36.3710000  43.2480000  21.8535000  35.7710000
  44.8050000  23.4075000  36.3440000  45.3630000  24.0985000  35.7180000
  45.1710000  22.9845000  37.5300000  46.1040000  23.3225000  37.9750000
  44.2750000  22.2405000  38.4670000  44.5620000  22.6005000  39.4580000
  43.2380000  22.4315000  38.1860000  44.6110000  20.7815000  38.2650000
  43.8320000  20.1775000  38.7350000  44.6440000  20.4975000  37.2110000
  45.9540000  20.5145000  38.9910000  46.7980000  21.1625000  38.7470000
  45.8740000  20.6935000  40.0660000  46.4220000  19.0565000  38.7320000
  46.5200000  18.8915000  37.6580000  47.4540000  18.8485000  39.0210000
  45.6930000  17.8925000  39.4240000  44.6250000  18.0465000  39.2570000
  45.7540000  17.9815000  40.5110000  46.1380000  16.5065000  38.8960000
  46.0840000  16.5055000  37.8050000  47.1390000  16.2045000  39.2110000
  45.1670000  15.4275000  39.5180000  45.2380000  14.4785000  38.9820000
  44.1400000  15.7825000  39.4060000  45.4870000  15.1205000  40.8840000
  46.5140000  14.7875000  41.0500000  45.4230000  16.0255000  41.4920000
  44.7440000  14.4725000  41.3530000  43.6740000  22.2385000  27.2520000
  42.5900000  22.3715000  26.7170000  44.8350000  21.9565000  26.6060000
  44.9300000  21.8665000  25.1660000  45.9990000  21.6575000  25.0770000
  44.3790000  21.0005000  24.7910000  44.4940000  23.2495000  24.5720000
  43.4250000  23.3925000  24.7520000  44.8280000  23.3825000  23.1260000
  45.8940000  23.1635000  23.0280000  44.2770000  22.6975000  22.4750000
  44.6290000  24.7015000  22.6710000  44.7800000  24.9835000  21.0630000
  46.3810000  24.7585000  21.0840000  47.1860000  25.8665000  21.5160000
  47.3740000  26.4975000  20.6430000  46.6960000  26.3925000  22.3390000
  48.6130000  25.5205000  22.0210000  48.4940000  24.7735000  22.8100000
  49.3720000  24.9135000  20.9830000  48.7320000  24.2635000  20.6430000
  49.3280000  26.7295000  22.6060000  48.9090000  26.9435000  23.5920000
  50.3950000  26.5135000  22.7080000  44.1620000  23.9725000  20.1150000
  44.2820000  26.2895000  20.5370000  45.1230000  24.3035000  25.3230000
  46.4550000  24.4185000  25.3350000  47.2090000  23.5775000  24.8870000
  49.2070000  27.9665000  21.7880000  48.3160000  28.3575000  21.7460000
  46.9730000  25.7525000  25.9230000  46.6230000  26.5505000  25.2640000
  48.0570000  25.7985000  25.7980000  46.5160000  25.8245000  27.4030000
  45.4370000  25.6695000  27.4600000  46.7300000  26.8815000  27.5770000
  47.2790000  24.9135000  28.3420000  48.3080000  25.2705000  28.4110000
  47.2890000  23.9125000  27.9050000  46.7020000  24.9255000  29.7800000
  45.6580000  24.6075000  29.7530000  46.8090000  25.8925000  30.2770000
  47.3480000  23.8025000  30.6250000  48.4390000  23.8065000  30.5940000
  47.0240000  22.8435000  30.2150000  46.9620000  23.7585000  32.0570000
  47.2610000  22.7695000  32.4100000  45.9030000  24.0205000  32.1220000
  47.7100000  24.8775000  32.8360000  47.1420000  25.7455000  32.4950000
  48.7660000  24.9475000  32.5640000  47.4890000  24.8475000  34.3460000
  47.1290000  23.9265000  34.7960000  47.4260000  25.9445000  35.0980000
  47.1440000  25.7015000  36.1190000  47.8410000  27.3235000  34.7050000
  48.0710000  27.4435000  33.6440000  48.7310000  27.5755000  35.2850000
  46.8050000  28.2705000  35.4260000  47.0840000  28.4115000  36.4720000
  45.9210000  27.6305000  35.3890000  46.5010000  29.6465000  34.6900000
  45.4870000  29.8115000  35.0600000  46.5230000  29.5445000  33.6030000
  47.5260000  30.8125000  35.0290000  48.5280000  30.6015000  34.6490000
  47.5700000  30.8775000  36.1180000  47.1200000  32.1975000  34.4130000
[truncated: 679,996 more chars]
